# Supplementary material for: Identification of a novel Plasmopara halstedii elicitor protein combining de novo peptide sequencing algorithms and RACE-PCR
Source: Proteome Sci. 2010 May 10;8:24. doi: 10.1186/1477-5956-8-24 (PMC2881003; doi:10.1186/1477-5956-8-24)
Supplement: Additional file 1 — Processed data in mascot generic file format. Raw data of the described QTof measurements are converted to Mascot generic file format (mgf) for processing with CompNovo, PepNovo, and Peaks online. Files are zipped. [file 1477-5956-8-24-S2.ZIP]

Archive with 6 entries (6 files):
- BSA_500fmol.mgf
- Casein_1pmol.mgf
- CytochromC_1pmol.mgf
- PepMixWaters_250fmol.mgf
- Phalstedii.mgf
- ProtMix.mgf
