# Supplementary material for: Identification of a novel Plasmopara halstedii elicitor protein combining de novo peptide sequencing algorithms and RACE-PCR
Source: Proteome Sci. 2010 May 10;8:24. doi: 10.1186/1477-5956-8-24 (PMC2881003; doi:10.1186/1477-5956-8-24)
Supplement: Additional file 1 — Processed data in mascot generic file format. Raw data of the described QTof measurements are converted to Mascot generic file format (mgf) for processing with CompNovo, PepNovo, and Peaks online. Files are zipped. [file 1477-5956-8-24-S2.ZIP › BSA_500fmol.mgf]

SEARCH=MIS
REPTYPE=Peptide
BEGIN IONS
PEPMASS=577.985355295391
CHARGE=2+
TITLE=File: QStar_BSA_500fmol_2.wiff, Sample: \2006_09_01\BSA_500fmol_2 (sample number 1), Elution: 0.025 to 0.057 min, Period: 1, Cycle(s): 1-2 (Experiment 2)
114.0576 0.0095
131.0733 0.0153
133.9824 0.0155
137.028 0.0209
148.0059 0.0054
157.0592 0.0056
187.9801 0.0061
198.0433 0.0063
203.8055 0.0064
209.9801 0.0129
213.9975 0.0327
223.0723 0.0133
223.9334 0.0134
226.8626 0.0134
232.0057 0.0068
242.0061 0.0278
248.0479 0.0141
252.9448 0.0142
256.9084 0.0143
266.9588 0.0438
269.9842 0.0147
276.0259 0.0297
281.9771 0.0075
289.9422 0.0076
291.968 0.0229
296.9941 0.0154
302.9328 0.0078
306.9441 0.0156
313.981 0.0079
319.9785 0.016
326.9726 0.0161
335.0386 0.0163
341.9055 0.0165
348.9672 0.0167
366.8901 0.0171
373.9493 0.0259
396.0009 0.0178
400.9901 0.0268
432.904 0.0186
439.9695 0.0281
END IONS

BEGIN IONS
PEPMASS=697.006690106466
CHARGE=2+
TITLE=File: QStar_BSA_500fmol_2.wiff, Sample: \2006_09_01\BSA_500fmol_2 (sample number 1), Elution: 0.106 to 0.138 min, Period: 1, Cycle(s): 3-4 (Experiment 2)
130.0402 0.0102
130.9685 0.0102
153.0784 0.0166
164.0433 0.0172
178.0123 0.0119
185.117 0.0121
203.9904 0.0064
230.0106 0.0203
235.9257 0.0069
245.0124 0.028
259.9984 0.0216
265.0186 0.0073
270.9167 0.0073
273.9877 0.0222
276.8388 0.0149
281.9471 0.0451
292.9331 0.0153
299.0134 0.0232
299.902 0.0077
311.0094 0.0157
312.9454 0.0079
326.0488 0.0161
333.0434 0.0163
337.9529 0.0328
341.0681 0.0165
358.9883 0.0169
370.9249 0.0258
384.929 0.0175
449.9524 0.0189
458.0051 0.0191
END IONS

BEGIN IONS
PEPMASS=686.000541651566
CHARGE=2+
TITLE=File: QStar_BSA_500fmol_2.wiff, Sample: \2006_09_01\BSA_500fmol_2 (sample number 1), Elution: 0.299 to 0.331 min, Period: 1, Cycle(s): 9-10 (Experiment 2)
110.0242 0.0047
114.0534 0.0143
115.0372 0.0096
121.0347 0.0049
137.0489 0.0209
138.0018 0.0052
149.0479 0.0109
152.9984 0.011
163.0663 0.0114
169.07 0.0058
192.0543 0.0062
223.9902 0.0067
243.9792 0.0139
256.9978 0.0358
273.975 0.0074
276.9688 0.0223
278.9227 0.0075
280.9584 0.0299
283.941 0.0301
295.9371 0.0154
299.0212 0.0077
303.9516 0.0078
306.9715 0.0391
316.0016 0.0079
330.9486 0.0162
347.9629 0.0083
349.0172 0.0167
359.9618 0.0169
379.9913 0.0087
392.9726 0.0089
399.8976 0.0089
406.9776 0.018
428.9927 0.0185
434.8896 0.0093
447.1346 0.0094
END IONS

BEGIN IONS
PEPMASS=595.979775571282
CHARGE=2+
TITLE=File: QStar_BSA_500fmol_2.wiff, Sample: \2006_09_01\BSA_500fmol_2 (sample number 1), Elution: 0.547 to 0.6 min, Period: 1, Cycle(s): 15-16 (Experiment 3)
114.0505 0.0048
125.0511 0.005
129.3783 0.0102
131.0452 0.0051
133.0452 0.0206
157.9614 0.0056
172.073 0.0059
187.0416 0.0122
223.9 0.0134
224.9769 0.0268
243.0177 0.0139
243.9443 0.007
247.9986 0.0141
254.0075 0.0071
254.9334 0.0071
256.9728 0.0143
259.0245 0.0216
260.7188 0.0072
260.9748 0.0144
264.975 0.0073
270.9366 0.022
272.9156 0.0148
276.9837 0.0223
280.9584 0.0075
283.9749 0.0301
288.0106 0.0455
300.9351 0.031
303.9672 0.0078
307.9579 0.0078
348.988 0.0167
377.8793 0.0174
382.0437 0.0175
401.9448 0.0179
405.8165 0.018
444.9234 0.0283
452.9654 0.0285
END IONS

BEGIN IONS
PEPMASS=664.97872619801
CHARGE=2+
TITLE=File: QStar_BSA_500fmol_2.wiff, Sample: \2006_09_01\BSA_500fmol_2 (sample number 1), Elution: 0.492 to 0.551 min, Period: 1, Cycle(s): 15-16 (Experiment 2)
113.0205 0.0095
116.0739 0.0096
127.1115 0.005
132.0668 0.0051
137.0149 0.0105
138.0648 0.0262
140.0734 0.0106
148.8872 0.0054
161.0542 0.0113
214.0765 0.0196
221.0033 0.0133
222.9256 0.0133
225.007 0.0201
231.1123 0.0068
236.045 0.0137
240.806 0.0069
242.013 0.0069
247.9916 0.0141
254.9655 0.0143
275.977 0.0148
280.9284 0.0075
283.0014 0.015
285.9345 0.0226
289.9422 0.0076
309.9631 0.0157
314.9231 0.0079
331.8996 0.0163
341.9839 0.0165
347.0016 0.0166
360.9239 0.017
367.8957 0.0171
376.8299 0.0173
391.0631 0.0177
422.8789 0.0184
447.7154 0.0189
END IONS

BEGIN IONS
PEPMASS=665.944187923365
CHARGE=2+
TITLE=File: QStar_BSA_500fmol_2.wiff, Sample: \2006_09_01\BSA_500fmol_2 (sample number 1), Elution: 0.682 to 0.715 min, Period: 1, Cycle(s): 19-20 (Experiment 2)
137.0097 0.0209
140.018 0.0053
148.0526 0.0163
205.0791 0.0128
214.0759 0.0131
221.9202 0.0133
247.9424 0.0141
258.8442 0.0144
274.8922 0.0148
285.9005 0.0151
287.8667 0.0152
294.9202 0.0077
310.8598 0.0157
325.9682 0.0161
338.9399 0.0164
342.0417 0.0165
346.906 0.0166
355.0571 0.0168
359.0433 0.0339
364.8874 0.0171
368.9326 0.0343
374.9731 0.0173
381.8343 0.0174
383.9966 0.0175
389.0086 0.0176
414.947 0.0182
419.8224 0.0183
421.8054 0.0183
458.8894 0.0191
467.8659 0.0193
483.7694 0.0196
496.2518 0.0199
560.7102 0.0211
END IONS

BEGIN IONS
PEPMASS=622.947041224061
CHARGE=2+
TITLE=File: QStar_BSA_500fmol_2.wiff, Sample: \2006_09_01\BSA_500fmol_2 (sample number 1), Elution: 0.792 to 0.824 min, Period: 1, Cycle(s): 22-23 (Experiment 2)
149.0125 0.0055
215.981 0.0131
246.035 0.014
260.9712 0.0072
296.9578 0.0231
305.9593 0.0156
318.1123 0.0159
330.8999 0.0162
333.8995 0.0163
357.9064 0.0169
369.8876 0.0258
392.0659 0.0177
399.9824 0.0179
418.8442 0.0183
426.9145 0.0185
446.8939 0.0189
457.9908 0.0191
469.8962 0.0194
478.8278 0.0195
511.4142 0.0202
523.8986 0.0204
END IONS

BEGIN IONS
PEPMASS=596.909511918684
CHARGE=2+
TITLE=File: QStar_BSA_500fmol_2.wiff, Sample: \2006_09_01\BSA_500fmol_2 (sample number 1), Elution: 1.125 to 1.157 min, Period: 1, Cycle(s): 33-34 (Experiment 2)
121.0273 0.0098
235.9359 0.0137
274.0067 0.0222
278.0063 0.0149
285.0707 0.0151
285.9609 0.0151
303.8894 0.0078
317.965 0.008
335.3983 0.0163
343.9229 0.0166
348.8727 0.025
371.1872 0.0172
375.8598 0.0173
379.926 0.0174
393.9645 0.0177
434.7965 0.0186
544.9639 0.0208
560.7472 0.0211
END IONS

BEGIN IONS
PEPMASS=584.187981880835
CHARGE=2+
TITLE=File: QStar_BSA_500fmol_2.wiff, Sample: \2006_09_01\BSA_500fmol_2 (sample number 1), Elution: 1.206 to 1.238 min, Period: 1, Cycle(s): 35-36 (Experiment 2)
129.0918 0.1675
134.0117 0.0207
139.0423 0.0158
175.1137 0.0945
178.063 0.0179
179.0541 0.0418
203.0329 0.0191
212.145 0.026
213.0156 0.0326
214.0687 0.0588
230.1423 0.061
231.0163 0.0679
236.0423 0.0206
272.9598 0.0148
287.0756 0.0227
289.8852 0.0152
294.0451 0.0383
302.0165 0.0233
314.0627 0.0158
321.0576 0.016
322.0441 0.1683
332.0933 0.2441
334.0823 0.0163
350.0147 0.0251
359.0476 0.0169
373.1942 0.0173
375.9074 0.0173
391.2237 0.053
411.8907 0.0362
423.1268 0.0643
441.8679 0.0188
483.0282 0.0196
503.6993 0.0902
519.7628 0.0204
529.6913 0.0617
531.2463 0.0206
538.2256 0.0415
575.2396 0.3214
583.7372 0.0755
584.225 2.8177
600.2364 0.0547
617.2744 0.8876
723.3486 0.024
723.8576 0.036
728.449 0.0362
745.4076 0.0488
846.4858 0.0779
END IONS

BEGIN IONS
PEPMASS=597.246653987645
CHARGE=2+
TITLE=File: QStar_BSA_500fmol_2.wiff, Sample: \2006_09_01\BSA_500fmol_2 (sample number 1), Elution: 1.342 to 1.398 min, Period: 1, Cycle(s): 37-38 (Experiment 3)
110.0556 0.2764
129.0927 0.142
138.0674 0.042
175.1125 0.2778
195.0846 0.0374
222.0599 0.0266
239.0892 0.1174
266.1444 0.3278
292.0784 0.0839
293.1307 0.0535
295.134 0.0844
308.1244 0.0549
310.1107 0.1966
312.1624 0.1104
318.1108 0.2071
336.1301 0.1883
354.1379 0.4286
367.1972 0.0513
383.1449 0.0525
482.2077 0.1962
489.2125 0.3655
496.266 0.189
539.7709 0.4669
566.7526 0.1276
569.2532 0.0426
579.279 0.172
588.2877 1.04
597.2941 5.2829
625.3052 0.1005
666.3544 0.0346
712.3694 0.7033
840.4648 0.1554
END IONS

BEGIN IONS
PEPMASS=678.25426955413
CHARGE=2+
TITLE=File: QStar_BSA_500fmol_2.wiff, Sample: \2006_09_01\BSA_500fmol_2 (sample number 1), Elution: 1.286 to 1.345 min, Period: 1, Cycle(s): 37-38 (Experiment 2)
110.0523 0.0422
158.0792 0.0168
175.1094 0.0414
214.0875 0.0457
236.1246 0.0069
238.0288 0.0069
292.0787 0.0382
297.9181 0.0077
308.1225 0.0078
310.1164 0.0079
327.1219 0.0081
336.1321 0.0573
341.8436 0.0083
354.147 0.0672
366.1978 0.0171
383.8479 0.0087
404.9715 0.018
416.8227 0.0274
422.0255 0.0092
430.8442 0.0185
479.7026 0.0098
506.6998 0.0101
511.6869 0.0303
512.2829 0.0101
528.22 0.0103
534.2245 0.0103
534.7699 0.0207
539.7649 0.0208
543.2767 0.0104
543.7815 0.0208
546.0745 0.0209
561.6674 0.0212
564.7614 0.0212
572.2344 0.0214
576.193 0.0214
578.7811 0.0322
579.2945 0.0215
584.7861 0.0432
588.7788 0.0433
589.2935 0.0325
593.7782 0.0109
594.2924 0.0435
597.2946 0.0982
597.7914 0.0327
602.8426 0.011
604.3015 0.011
621.823 0.0111
628.2748 0.0112
634.3157 0.0225
636.2939 0.1465
642.2964 0.3056
651.3143 0.5015
661.3262 0.023
669.3521 0.0231
712.3523 0.143
END IONS

BEGIN IONS
PEPMASS=623.663332766235
CHARGE=2+
TITLE=File: QStar_BSA_500fmol_2.wiff, Sample: \2006_09_01\BSA_500fmol_2 (sample number 1), Elution: 1.423 to 1.456 min, Period: 1, Cycle(s): 39-40 (Experiment 2)
136.0446 0.0104
209.0334 0.0065
214.0922 0.0196
265.8988 0.0073
270.0099 0.0147
290.4594 0.0076
291.019 0.0152
300.9196 0.0155
325.9601 0.0161
327.9542 0.0162
354.9772 0.0168
366.6408 0.0171
371.9446 0.0172
376.8602 0.0173
398.1139 0.0178
403.1586 0.0179
409.9147 0.0181
423.0074 0.0184
432.825 0.0186
451.0043 0.019
452.9169 0.019
493.2328 0.0198
558.4342 0.0211
614.8009 0.0221
620.332 0.0222
624.219 0.0335
END IONS

BEGIN IONS
PEPMASS=525.693944810335
CHARGE=2+
TITLE=File: QStar_BSA_500fmol_2.wiff, Sample: \2006_09_01\BSA_500fmol_2 (sample number 1), Elution: 1.616 to 1.649 min, Period: 1, Cycle(s): 45-46 (Experiment 2)
129.0928 0.5124
137.0092 0.0105
175.1172 0.0473
212.1245 0.0845
214.0543 0.0261
227.0697 0.0202
230.123 0.2032
233.1121 0.0136
246.924 0.014
259.9084 0.0144
270.913 0.0221
282.9563 0.015
288.0315 0.0379
288.9585 0.0304
306.9441 0.0156
309.125 0.0628
310.0181 0.0315
313.139 0.0158
315.1482 0.0159
321.0008 0.016
326.9887 0.0161
344.8591 0.0166
356.0252 0.0168
373.1997 0.0776
375.1503 0.0259
383.0217 0.0175
388.045 0.0176
391.1875 0.106
395.9406 0.0267
414.6651 0.0273
423.6689 0.0368
426.0248 0.0276
428.9649 0.0185
445.9128 0.0189
475.1419 0.0195
503.2017 0.0401
513.1524 0.0303
517.2144 0.0711
520.226 0.0306
523.9241 0.0204
525.2586 0.0102
525.6853 1.8946
565.7539 0.0106
617.2751 1.3091
618.3105 0.1332
665.3509 0.0115
665.7944 0.0346
END IONS

BEGIN IONS
PEPMASS=536.676819759796
CHARGE=3+
TITLE=File: QStar_BSA_500fmol_2.wiff, Sample: \2006_09_01\BSA_500fmol_2 (sample number 1), Elution: 1.697 to 1.729 min, Period: 1, Cycle(s): 47-48 (Experiment 2)
217.0388 0.0132
236.0472 0.0412
292.9186 0.0153
294.0123 0.0153
297.8758 0.0154
301.121 0.0232
318.9393 0.0159
325.9158 0.0161
340.89 0.0165
365.0964 0.0171
374.9471 0.0173
376.9382 0.0173
403.0421 0.0179
409.8514 0.0271
476.1643 0.0195
527.6558 0.1129
536.461 0.0207
536.6861 2.6075
675.8182 0.0696
END IONS

BEGIN IONS
PEPMASS=544.658281861214
CHARGE=2+
TITLE=File: QStar_BSA_500fmol_2.wiff, Sample: \2006_09_01\BSA_500fmol_2 (sample number 1), Elution: 1.859 to 1.938 min, Period: 1, Cycle(s): 49-50 (Experiment 4)
112.0742 0.0142
129.0975 0.0254
175.1201 0.1064
214.1085 0.0131
236.0543 0.0412
244.1117 0.014
262.8679 0.0145
267.1124 0.0146
271.9428 0.0147
286.1459 0.0453
305.8812 0.0156
324.9493 0.0161
329.9747 0.0162
348.9255 0.0167
391.2176 0.0265
426.9883 0.0185
445.0082 0.0188
449.8255 0.0284
455.9721 0.0191
477.7635 0.0195
492.6281 0.0297
507.1019 0.0201
507.6701 0.0201
513.6127 0.0608
516.6426 0.0203
520.1802 0.0102
520.6572 0.0306
522.6525 0.2042
524.1672 0.0204
524.6789 0.0409
526.6881 0.0923
530.1715 0.0308
535.6592 0.186
536.138 0.1034
544.1824 0.0104
544.6638 1.9911
604.2741 0.022
617.2832 0.0444
662.7277 0.023
674.7295 0.0116
675.2457 0.0232
683.7592 0.0584
684.2613 0.0701
1051.4775 0.0145
END IONS

BEGIN IONS
PEPMASS=552.1227586231
CHARGE=2+
TITLE=File: QStar_BSA_500fmol_2.wiff, Sample: \2006_09_01\BSA_500fmol_2 (sample number 1), Elution: 1.833 to 1.912 min, Period: 1, Cycle(s): 49-50 (Experiment 3)
113.0633 0.0047
121.015 0.0049
129.0893 0.0254
149.0288 0.0055
157.1012 0.0112
158.0287 0.0168
175.1225 0.0414
214.1052 0.0065
230.1306 0.0203
231.8153 0.0068
237.0132 0.0137
238.0652 0.0207
245.0648 0.007
282.0071 0.0075
284.498 0.0151
286.158 0.0453
288.9548 0.0228
292.0252 0.0153
298.0299 0.0077
299.8749 0.0155
303.0649 0.0078
304.1385 0.0234
313.0797 0.0079
317.0024 0.0079
318.6222 0.0159
320.9336 0.032
322.0864 0.008
324.0565 0.0161
330.1693 0.0162
332.9986 0.0163
336.1076 0.0327
336.6136 0.0246
345.0872 0.0249
351.0262 0.0084
365.8689 0.0085
373.1855 0.0173
381.1497 0.0087
385.8449 0.0088
388.8105 0.0088
389.147 0.0264
389.7443 0.0176
391.1161 0.0088
410.1588 0.009
412.1777 0.0272
413.652 0.0182
421.8879 0.0092
426.375 0.0092
428.1034 0.0277
428.6136 0.0185
434.1823 0.0093
435.0878 0.0279
441.1342 0.0281
444.0527 0.0659
464.9154 0.0096
467.6052 0.029
472.1976 0.0097
472.61 0.0194
475.1224 0.0292
481.6457 0.0196
485.1255 0.0098
489.6696 0.0099
494.1107 0.0198
495.6005 0.0199
497.6518 0.0797
500.8275 0.01
508.6313 0.0302
509.7093 0.0101
513.1979 0.0405
513.6784 0.0101
520.1751 0.0815
521.6578 0.0204
522.1151 0.0408
528.6459 0.0103
530.1201 0.1131
534.6529 0.0516
543.1483 0.0729
543.6462 0.0208
544.8492 0.0104
552.1432 0.2414
553.6701 0.063
554.2481 0.0105
600.2966 0.0219
617.2666 0.1997
637.1413 0.0225
END IONS

BEGIN IONS
PEPMASS=536.666495208504
CHARGE=2+
TITLE=File: QStar_BSA_500fmol_2.wiff, Sample: \2006_09_01\BSA_500fmol_2 (sample number 1), Elution: 1.778 to 1.863 min, Period: 1, Cycle(s): 49-50 (Experiment 2)
129.1 0.0304
175.1167 0.13
301.1365 0.0465
424.9012 0.0276
505.6702 0.0502
514.6605 0.0304
515.1341 0.1521
527.6897 0.1949
529.1813 0.0514
536.2258 0.0517
536.6812 5.2462
579.2783 0.0322
675.7809 0.058
676.2928 0.0581
END IONS

BEGIN IONS
PEPMASS=493.833845388527
CHARGE=3+
TITLE=File: QStar_BSA_500fmol_2.wiff, Sample: \2006_09_01\BSA_500fmol_2 (sample number 1), Elution: 2.019 to 2.072 min, Period: 1, Cycle(s): 51-52 (Experiment 3)
128.0748 0.0051
141.0527 0.0106
155.1069 0.0056
171.0722 0.0642
181.0633 0.012
214.0497 0.0131
215.0012 0.0196
218.9769 0.0132
225.9422 0.0134
229.0501 0.027
236.0354 0.0069
239.0011 0.0069
245.1557 0.021
249.9924 0.0141
270.0135 0.0073
276.0074 0.0148
279.9228 0.0374
280.1432 0.0075
282.127 0.0075
282.93 0.0075
288.8713 0.0076
299.9097 0.0077
301.1326 0.0077
305.0034 0.0078
316.9468 0.0079
318.953 0.0239
338.8742 0.0164
363.0391 0.0085
367.0227 0.0086
384.0447 0.0175
386.0247 0.0175
388.9866 0.0176
396.97 0.0178
414.9879 0.0182
459.8176 0.0096
493.7882 0.0298
495.0639 0.0199
552.1898 0.1049
552.7019 0.0945
556.2305 0.1264
571.279 0.0107
601.75 0.0329
602.2234 0.0219
END IONS

BEGIN IONS
PEPMASS=525.3
CHARGE=1+
TITLE=File: QStar_BSA_500fmol_2.wiff, Sample: \2006_09_01\BSA_500fmol_2 (sample number 1), Elution: 1.964 to 2.023 min, Period: 1, Cycle(s): 51-52 (Experiment 2) (Charge not auto determined)
129.091 5.8205
175.1145 0.721
185.122 0.1278
205.0158 0.1151
212.13 1.1123
227.0818 0.1076
229.9426 0.1625
230.129 2.3577
230.2367 0.1084
233.0189 0.1636
244.0052 0.0697
261.0123 0.1732
278.045 0.0893
288.0358 0.341
304.151 0.1168
306.0481 0.2031
309.1408 0.5889
314.1302 0.1821
364.6877 0.145
371.1155 0.0861
373.1994 1.0008
389.1224 0.1674
391.1973 0.636
415.1762 0.1365
423.718 0.4137
433.7929 0.0744
434.0957 0.093
475.2073 0.0876
503.1801 1.2223
516.6672 0.4264
520.1962 0.4278
525.2081 0.1433
525.3313 0.0716
525.5542 0.1024
525.6886 13.7637
525.8978 0.1639
526.1016 0.082
531.1726 0.1235
581.2318 0.14
599.2621 0.4593
616.7431 0.0776
617.0381 0.122
617.2737 12.7378
617.4712 0.1221
664.7925 0.6678
745.3828 0.378
END IONS

BEGIN IONS
PEPMASS=525.3
CHARGE=2+
TITLE=File: QStar_BSA_500fmol_2.wiff, Sample: \2006_09_01\BSA_500fmol_2 (sample number 1), Elution: 1.964 to 2.023 min, Period: 1, Cycle(s): 51-52 (Experiment 2) (Charge not auto determined)
129.091 5.8205
175.1145 0.721
185.122 0.1278
205.0158 0.1151
212.13 1.1123
227.0818 0.1076
229.9426 0.1625
230.129 2.3577
230.2367 0.1084
233.0189 0.1636
244.0052 0.0697
261.0123 0.1732
278.045 0.0893
288.0358 0.341
304.151 0.1168
306.0481 0.2031
309.1408 0.5889
314.1302 0.1821
364.6877 0.145
371.1155 0.0861
373.1994 1.0008
389.1224 0.1674
391.1973 0.636
415.1762 0.1365
423.718 0.4137
433.7929 0.0744
434.0957 0.093
475.2073 0.0876
503.1801 1.2223
516.6672 0.4264
520.1962 0.4278
525.2081 0.1433
525.3313 0.0716
525.5542 0.1024
525.6886 13.7637
525.8978 0.1639
526.1016 0.082
531.1726 0.1235
581.2318 0.14
599.2621 0.4593
616.7431 0.0776
617.0381 0.122
617.2737 12.7378
617.4712 0.1221
664.7925 0.6678
745.3828 0.378
END IONS

BEGIN IONS
PEPMASS=525.3
CHARGE=3+
TITLE=File: QStar_BSA_500fmol_2.wiff, Sample: \2006_09_01\BSA_500fmol_2 (sample number 1), Elution: 1.964 to 2.023 min, Period: 1, Cycle(s): 51-52 (Experiment 2) (Charge not auto determined)
129.091 5.8205
175.1145 0.721
185.122 0.1278
205.0158 0.1151
212.13 1.1123
227.0818 0.1076
229.9426 0.1625
230.129 2.3577
230.2367 0.1084
233.0189 0.1636
244.0052 0.0697
261.0123 0.1732
278.045 0.0893
288.0358 0.341
304.151 0.1168
306.0481 0.2031
309.1408 0.5889
314.1302 0.1821
364.6877 0.145
371.1155 0.0861
373.1994 1.0008
389.1224 0.1674
391.1973 0.636
415.1762 0.1365
423.718 0.4137
433.7929 0.0744
434.0957 0.093
475.2073 0.0876
503.1801 1.2223
516.6672 0.4264
520.1962 0.4278
525.2081 0.1433
525.3313 0.0716
525.5542 0.1024
525.6886 13.7637
525.8978 0.1639
526.1016 0.082
531.1726 0.1235
581.2318 0.14
599.2621 0.4593
616.7431 0.0776
617.0381 0.122
617.2737 12.7378
617.4712 0.1221
664.7925 0.6678
745.3828 0.378
END IONS

BEGIN IONS
PEPMASS=525.3
CHARGE=4+
TITLE=File: QStar_BSA_500fmol_2.wiff, Sample: \2006_09_01\BSA_500fmol_2 (sample number 1), Elution: 1.964 to 2.023 min, Period: 1, Cycle(s): 51-52 (Experiment 2) (Charge not auto determined)
129.091 5.8205
175.1145 0.721
185.122 0.1278
205.0158 0.1151
212.13 1.1123
227.0818 0.1076
229.9426 0.1625
230.129 2.3577
230.2367 0.1084
233.0189 0.1636
244.0052 0.0697
261.0123 0.1732
278.045 0.0893
288.0358 0.341
304.151 0.1168
306.0481 0.2031
309.1408 0.5889
314.1302 0.1821
364.6877 0.145
371.1155 0.0861
373.1994 1.0008
389.1224 0.1674
391.1973 0.636
415.1762 0.1365
423.718 0.4137
433.7929 0.0744
434.0957 0.093
475.2073 0.0876
503.1801 1.2223
516.6672 0.4264
520.1962 0.4278
525.2081 0.1433
525.3313 0.0716
525.5542 0.1024
525.6886 13.7637
525.8978 0.1639
526.1016 0.082
531.1726 0.1235
581.2318 0.14
599.2621 0.4593
616.7431 0.0776
617.0381 0.122
617.2737 12.7378
617.4712 0.1221
664.7925 0.6678
745.3828 0.378
END IONS

BEGIN IONS
PEPMASS=731.583408563937
CHARGE=2+
TITLE=File: QStar_BSA_500fmol_2.wiff, Sample: \2006_09_01\BSA_500fmol_2 (sample number 1), Elution: 2.18 to 2.259 min, Period: 1, Cycle(s): 53-54 (Experiment 4)
110.0584 0.6701
119.0682 14.3708
127.0359 0.2517
129.0904 3.0392
133.0312 1.1027
141.0909 0.2759
143.1085 0.6676
145.0875 2.9643
147.1024 3.8187
153.0581 0.5472
169.0921 0.5399
171.072 3.8728
187.0697 0.5619
190.061 0.5725
197.0932 0.3322
199.067 0.4791
201.0261 0.6712
209.1017 0.4261
210.0131 1.2945
215.0613 0.275
216.0686 0.7295
218.048 2.5919
225.0835 1.0925
226.8424 0.7868
227.0271 11.2914
232.0865 4.5649
234.0691 10.3239
240.1132 0.9689
242.123 1.3759
244.0549 2.0391
252.113 1.2415
256.0743 0.3787
258.1214 2.5616
260.0829 3.1476
262.0625 41.9954
262.8596 0.4199
265.0627 0.2548
268.1091 1.2139
270.1237 20.9717
276.1362 3.2965
280.0995 0.2168
282.0856 0.2854
286.1235 1.0427
288.0884 0.3183
289.083 1.9373
294.1048 0.2757
296.1259 1.1374
298.1081 0.8192
308.0945 0.6748
313.0815 0.3718
315.1066 1.692
323.1547 0.3133
326.1149 1.3492
331.1345 2.3489
333.1387 1.296
336.1216 0.5814
341.1786 0.3051
343.1357 1.3408
347.0903 0.624
351.1491 0.2678
353.1397 0.9495
358.1253 0.3384
361.1502 13.946
369.1127 0.2749
385.1153 0.4559
387.1973 0.2374
389.1548 0.291
397.1509 0.7662
403.1272 0.5654
408.142 0.262
414.1615 1.5729
418.1417 1.2513
422.151 0.2663
425.1644 1.0321
429.1628 0.2592
432.1657 3.305
435.7784 0.3171
436.1558 3.6753
441.1237 0.4222
446.1389 0.9906
450.1346 0.9012
459.1614 0.4785
464.1412 0.3944
469.1216 0.8706
475.1571 0.6139
482.1677 1.2384
492.7422 0.6841
493.1663 11.1888
493.4434 0.3967
501.1839 0.4303
512.1706 2.5075
516.6759 0.9744
522.153 1.4189
527.1695 0.3589
529.1794 1.254
539.693 0.2282
540.172 3.8094
543.2071 0.5829
546.197 0.4487
547.1822 2.8736
552.2042 4.2715
555.162 1.5791
563.6948 0.2863
564.2172 18.4924
571.2162 0.2349
573.1811 1.4657
577.1931 0.3004
580.1908 0.2151
583.2202 1.6506
592.7583 0.2828
593.2307 1.338
597.2188 0.7968
601.7439 6.0035
604.2137 0.2526
611.2355 5.1562
614.2185 0.6088
621.2541 0.8127
624.2073 0.4352
630.233 0.4264
639.261 1.4795
642.228 1.2449
658.2296 0.4583
660.2669 0.2754
666.2726 0.3574
668.2582 1.0621
672.7673 0.9269
676.2686 0.2904
677.7913 0.2674
679.3001 0.2329
681.7729 3.1719
683.308 0.9692
686.7752 0.2107
692.3104 0.2467
701.3039 6.008
710.3106 1.7379
714.2837 0.2865
723.303 1.3333
732.3091 14.5029
736.2549 0.2546
745.2805 0.2682
753.2898 0.429
757.2554 0.3933
767.3321 0.4702
770.3319 0.6074
788.3458 4.7775
799.3447 0.24
828.2405 0.3342
872.2517 0.3694
881.2394 0.2917
886.2136 0.3324
898.4825 0.482
899.2442 1.433
901.4652 0.2146
916.464 1.2578
916.8644 0.2705
917.2783 4.4228
927.2708 0.3672
957.242 0.6079
971.3033 0.4314
972.3131 0.3203
975.2561 0.502
1014.3092 1.2375
1028.3144 0.5012
1032.3238 7.4469
1056.3109 0.4645
1074.3274 0.2635
1085.3541 1.9863
1102.3457 0.2224
1102.8119 0.2224
1103.3746 22.5335
1184.4689 1.4294
1188.4159 0.2463
1202.4675 13.0082
1317.4589 0.5187
END IONS

BEGIN IONS
PEPMASS=758.699734734414
CHARGE=2+
TITLE=File: QStar_BSA_500fmol_2.wiff, Sample: \2006_09_01\BSA_500fmol_2 (sample number 1), Elution: 2.153 to 2.232 min, Period: 1, Cycle(s): 53-54 (Experiment 3)
101.1161 0.0135
108.2193 0.0046
115.013 0.0144
119.0719 0.0926
126.0335 0.2306
128.0538 0.0354
129.0877 0.2287
133.0293 0.0566
143.0883 0.016
145.0911 0.0054
147.1032 0.1787
169.0855 0.0058
171.0688 0.0175
172.0203 0.0293
177.0694 0.0059
180.0854 0.036
188.1086 0.0061
189.0502 0.3808
198.1345 0.0063
200.1222 0.0316
209.1011 0.0129
213.0678 0.0065
214.1412 0.0131
215.0503 0.0131
217.0277 0.5533
222.0917 0.02
224.0737 0.0134
225.0889 0.1408
227.0392 0.0336
232.0844 0.0408
234.0623 0.0137
236.1109 0.0069
240.1275 0.0346
241.0382 0.0139
244.0838 0.0279
252.1147 0.0284
256.1146 0.0143
258.13 0.287
260.08 0.0576
262.0645 0.3109
265.1131 0.0073
268.1167 0.0219
270.1351 0.1761
272.0422 0.0074
276.1403 0.1113
286.1081 0.068
289.0621 0.0912
294.0927 0.0077
296.1137 0.0077
297.1711 0.0077
309.1553 0.0393
312.1119 0.0158
314.0047 0.0079
315.0864 0.0238
316.1093 0.1828
327.1704 0.0647
331.1761 0.0081
333.1453 0.0163
351.0136 0.0084
355.2455 0.0252
361.1445 0.0339
367.0911 0.0257
369.1189 0.0257
381.0538 0.0174
387.1615 0.0264
389.0482 0.0617
393.0674 0.0266
394.1303 0.0266
408.1043 0.018
410.7739 0.009
412.0916 0.0181
412.6447 0.0091
416.03 0.0091
418.1957 0.0183
428.2024 0.0092
431.0919 0.0371
432.1806 0.0371
436.1515 0.0746
438.2386 0.028
439.0475 0.0187
439.9554 0.0187
441.6662 0.0094
445.2389 0.0094
446.1438 0.0566
447.9044 0.0189
451.1513 0.019
454.2957 0.0095
454.6574 0.0095
455.1383 0.0381
456.0579 0.0191
457.136 0.0191
458.0457 0.0669
460.124 0.0192
464.1504 0.0096
464.7325 0.0096
466.1554 0.0386
469.0304 0.0193
473.1401 0.0291
474.6077 0.0292
477.0887 0.039
485.0823 0.0393
487.0894 0.0296
489.0078 0.0099
490.6333 0.0198
492.7206 0.0297
493.1612 0.0297
493.4212 0.0099
496.0181 0.0199
499.073 0.0798
500.5827 0.02
503.1733 0.02
506.0116 0.0201
509.1611 0.0504
513.9416 0.0101
514.6048 0.0203
515.0505 0.0507
521.0818 0.0102
522.1729 0.0408
523.6533 0.0307
526.1287 0.0307
529.0926 0.0103
534.6443 0.031
536.1033 0.0207
538.2153 0.0207
540.6678 0.0312
541.1558 0.0519
542.6941 0.0416
545.1306 0.0104
546.1736 0.0313
548.0978 0.1046
551.6444 0.0105
554.188 0.0421
555.6417 0.021
556.0809 0.0948
560.1183 0.0106
563.155 0.0106
563.6395 0.0318
563.9394 0.0106
564.2087 0.8062
567.0439 0.0213
568.6811 0.0319
569.1147 0.0107
570.2123 0.0107
571.1616 0.032
574.2495 0.0321
576.0966 0.0858
578.709 0.0215
579.1773 0.0645
581.6418 0.0323
583.2072 0.0323
587.0984 0.0216
590.1262 0.0651
590.686 0.0217
594.1754 0.0436
596.156 0.0873
600.1192 0.0438
601.7414 0.0219
603.2044 0.011
603.6651 0.0329
605.1326 0.0439
608.1656 0.0551
613.2281 0.0442
616.2132 0.0332
617.1612 0.0555
617.7492 0.0111
619.1839 0.2224
623.6892 0.0223
626.2093 0.0671
628.2524 0.0784
628.7561 0.0784
631.272 0.0224
635.21 0.1801
637.2089 0.0338
642.2172 0.0339
644.6748 0.034
645.2105 0.1021
646.7396 0.0114
650.2188 0.0342
652.2697 0.0114
652.7747 0.0456
655.2286 0.1486
657.142 0.0229
658.2584 0.0115
658.6995 0.0229
660.19 0.0229
661.7339 0.023
663.1887 0.069
663.6936 0.046
665.1955 0.0115
668.2448 0.0462
673.1705 0.0464
673.7499 0.0232
675.7273 0.0116
676.7258 0.0465
677.144 0.0116
681.1698 0.035
682.7439 0.07
685.2544 0.0351
690.1908 0.0352
690.694 0.0704
691.2489 0.188
691.7539 0.2349
697.3278 0.0236
699.2126 0.2362
701.2949 0.0236
703.1821 0.0237
708.1872 0.0951
708.7392 0.107
713.2101 0.0119
717.1623 0.012
720.1785 0.012
727.7528 0.0843
736.2569 0.0121
736.7456 0.1697
739.2523 0.0243
750.2854 0.0122
750.7665 0.0489
752.7394 0.0245
756.2408 0.0123
759.2519 0.0492
775.2112 0.0249
782.1883 0.025
785.2068 0.0125
789.2719 0.0502
801.2772 0.0379
819.2156 0.0256
843.6109 0.0259
889.2231 0.0266
890.3751 0.0133
891.2279 0.0133
899.2432 0.0134
911.1784 0.027
940.2754 0.0274
1055.5569 0.029
1139.339 0.0151
1157.3695 0.0456
1238.4518 0.0314
1255.3684 0.0158
1257.4377 0.1108
END IONS

BEGIN IONS
PEPMASS=743.207697013104
CHARGE=2+
TITLE=File: QStar_BSA_500fmol_2.wiff, Sample: \2006_09_01\BSA_500fmol_2 (sample number 1), Elution: 2.339 to 2.419 min, Period: 1, Cycle(s): 55-56 (Experiment 3)
110.0627 0.0234
119.0715 0.7115
129.0912 0.1573
130.0762 0.0815
133.0332 0.0412
143.1176 0.0214
145.0886 0.1237
147.1048 0.2492
153.0545 0.0221
171.0651 0.0584
172.0339 0.0176
189.0515 0.0492
199.0743 0.0315
201.0249 0.0443
209.9898 0.0259
215.0601 0.0327
218.0564 0.1451
225.0505 0.0201
226.1067 0.047
227.024 0.2961
232.0842 0.1564
234.0719 0.2801
235.1103 0.0205
236.0674 0.0206
240.1107 0.0484
242.1291 0.0208
244.0507 0.0489
252.1159 0.0284
258.1291 0.1506
260.096 0.0864
262.0663 1.8873
267.0373 0.0219
268.124 0.0439
270.1285 0.69
276.1349 0.2598
284.0602 0.0527
289.0914 0.0608
297.1227 0.0616
301.0573 0.0232
307.1123 0.0392
327.1429 0.0404
330.0598 0.0406
331.1558 0.0325
333.1575 0.0326
353.1121 0.042
356.1348 0.0253
361.1424 0.4752
363.1565 0.0426
387.0878 0.0615
418.1546 0.0365
426.1788 0.0277
427.0852 0.0277
432.1635 0.1021
436.1437 0.0746
440.1802 0.0187
446.1674 0.0189
449.1667 0.0189
453.1925 0.019
458.0932 0.0478
459.228 0.0191
461.7104 0.0288
470.122 0.0387
493.1697 0.2479
493.4658 0.0198
497.3614 0.0199
507.117 0.0201
512.2071 0.0202
515.1489 0.0912
525.1651 0.0512
525.6526 0.0307
527.098 0.123
538.1355 0.0622
541.1818 0.0208
547.1731 0.0522
551.1673 0.021
552.1374 0.063
560.1641 0.0634
562.6836 0.106
564.2231 0.3182
567.1964 0.0745
569.165 0.3944
577.1741 0.0536
586.2215 0.1406
588.1993 0.0541
591.6831 0.1304
595.139 0.0327
597.2048 0.0546
603.1781 0.0329
605.7275 0.0659
606.2128 0.099
611.2414 0.0221
612.7235 0.2211
621.1811 0.0223
624.2023 0.0223
624.7183 0.0447
636.2034 0.0563
639.7473 0.0226
647.2109 0.1477
652.1927 0.0342
656.2324 0.0572
661.2434 0.0459
670.223 0.3006
675.2109 0.0232
677.324 0.0232
679.1961 0.0233
679.7404 0.1514
682.2306 0.035
683.7767 0.035
688.771 0.0469
690.2365 0.0235
692.7633 0.4114
697.8015 0.0708
698.295 0.0472
701.2961 0.1301
705.2852 0.0237
713.7706 0.0358
721.2693 0.2039
723.3062 0.048
725.2898 0.0481
725.7789 0.0241
728.8071 0.0362
734.2674 0.1452
734.7947 0.1695
743.303 3.4946
771.319 0.0372
785.2912 0.0751
788.3815 0.0251
792.2824 0.0503
810.3547 0.2416
917.291 0.027
921.2737 0.1084
926.2064 0.0408
939.3013 0.0684
940.6245 0.0274
997.2404 0.0705
1050.3341 0.0579
1054.317 0.145
1096.3251 0.1774
1098.3224 0.0296
1107.3343 0.0743
1125.3529 0.764
1224.4762 0.6094
END IONS

BEGIN IONS
PEPMASS=733.1
CHARGE=1+
TITLE=File: QStar_BSA_500fmol_2.wiff, Sample: \2006_09_01\BSA_500fmol_2 (sample number 1), Elution: 2.284 to 2.369 min, Period: 1, Cycle(s): 55-56 (Experiment 2) (Charge not auto determined)
110.0558 0.6608
119.0688 10.2404
127.0401 0.1963
129.0921 1.7742
133.033 0.9585
141.0909 0.175
143.109 0.3953
145.0862 2.0123
147.1031 2.3727
153.0596 0.4923
164.079 0.1888
169.0903 0.4821
171.0713 2.1441
181.1052 0.1803
187.0706 0.4093
189.0644 0.5542
197.0986 0.2635
199.0665 0.3089
201.0264 0.5828
208.0749 0.7356
210.0117 0.9648
215.0801 0.4849
217.045 0.1776
218.0516 1.484
225.0864 1.1662
226.8585 0.74
227.0277 6.6242
227.1267 0.2355
231.9068 0.3196
232.0894 3.9461
233.8867 0.4645
234.0705 4.628
240.1134 0.4846
242.1337 0.7647
244.0537 1.4881
248.0919 0.2251
252.1144 0.6241
256.0759 0.3217
258.1231 1.4925
260.0846 1.8731
261.855 1.9943
261.9488 0.2457
262.0626 27.9057
262.8583 0.4635
265.0634 0.4731
268.1043 0.702
269.9015 0.6825
270.1251 12.4071
272.1313 0.4493
276.1349 1.9903
280.0941 0.1869
286.1172 0.7177
288.0914 1.6409
294.1113 0.1915
296.1195 1.0843
299.1125 0.5334
308.1065 0.518
312.1369 0.1658
314.0759 0.1662
315.0945 1.2071
323.1643 0.1928
325.1159 0.2015
327.1177 0.6709
331.1359 1.1135
333.136 0.8154
336.1298 0.6226
341.1746 0.198
343.1383 0.7119
346.1185 0.4325
351.1357 0.1925
354.1325 0.7396
361.1502 7.3958
381.1524 0.1746
386.1844 0.4482
394.1488 0.213
397.1591 0.4365
403.1398 0.2512
406.1126 0.3516
414.1767 0.5911
418.1378 0.4754
425.1313 0.6456
432.1652 1.3374
436.1647 1.8473
436.2768 0.1493
441.1226 0.3756
446.1748 0.5098
450.2449 0.1801
451.1118 0.2944
456.139 0.1527
464.1795 0.1637
468.1529 0.1547
469.1164 0.5999
474.1862 0.2919
482.1714 0.304
485.1501 0.4331
492.7419 0.1883
493.1689 6.1709
493.3859 0.8731
496.1513 0.1791
502.1655 0.1602
512.1759 1.9818
516.6855 0.5991
522.1589 0.939
529.1863 0.4727
540.1676 2.5126
547.1914 1.0451
550.1694 0.1781
552.1914 1.9107
555.1649 0.5789
559.1647 0.1479
563.7052 0.2226
564.2207 9.8158
564.3874 0.1591
569.1849 0.1599
573.19 1.1464
583.218 0.8201
593.2221 0.3698
594.2378 0.392
597.201 0.4803
601.7422 0.1971
602.2434 2.3125
611.2308 2.639
614.2192 0.3321
621.2634 0.7688
628.2655 0.168
639.2517 0.6664
642.219 0.7924
647.2586 0.1705
649.2855 0.2164
658.2595 0.275
660.2363 0.2411
667.2428 0.6118
673.8165 0.2783
676.2364 0.1742
678.3179 0.1744
681.7776 0.1516
682.2735 1.6797
684.2792 0.3037
701.3103 2.7329
710.3143 0.6905
723.7849 0.8412
732.3035 0.1571
732.8042 6.9516
771.293 0.3474
788.2386 0.3637
788.3365 2.3706
788.5842 0.2132
866.3589 0.1709
881.229 0.1856
882.4446 0.2521
899.1227 0.1473
899.2628 0.7502
900.4563 0.2413
916.6066 0.2164
917.2702 2.2324
917.4971 0.7171
918.7752 0.1895
928.2943 0.1497
957.2501 0.2211
972.341 0.181
1014.2974 0.4411
1032.3266 2.7841
1032.4343 0.4736
1032.6259 0.1435
1056.3234 0.421
1085.3758 1.0007
1103.1307 0.267
1103.3662 10.9063
1105.2367 0.3266
1184.4591 0.3843
1188.3826 0.1539
1202.3788 0.1703
1202.4597 6.3355
1202.6247 0.1858
END IONS

BEGIN IONS
PEPMASS=733.1
CHARGE=2+
TITLE=File: QStar_BSA_500fmol_2.wiff, Sample: \2006_09_01\BSA_500fmol_2 (sample number 1), Elution: 2.284 to 2.369 min, Period: 1, Cycle(s): 55-56 (Experiment 2) (Charge not auto determined)
110.0558 0.6608
119.0688 10.2404
127.0401 0.1963
129.0921 1.7742
133.033 0.9585
141.0909 0.175
143.109 0.3953
145.0862 2.0123
147.1031 2.3727
153.0596 0.4923
164.079 0.1888
169.0903 0.4821
171.0713 2.1441
181.1052 0.1803
187.0706 0.4093
189.0644 0.5542
197.0986 0.2635
199.0665 0.3089
201.0264 0.5828
208.0749 0.7356
210.0117 0.9648
215.0801 0.4849
217.045 0.1776
218.0516 1.484
225.0864 1.1662
226.8585 0.74
227.0277 6.6242
227.1267 0.2355
231.9068 0.3196
232.0894 3.9461
233.8867 0.4645
234.0705 4.628
240.1134 0.4846
242.1337 0.7647
244.0537 1.4881
248.0919 0.2251
252.1144 0.6241
256.0759 0.3217
258.1231 1.4925
260.0846 1.8731
261.855 1.9943
261.9488 0.2457
262.0626 27.9057
262.8583 0.4635
265.0634 0.4731
268.1043 0.702
269.9015 0.6825
270.1251 12.4071
272.1313 0.4493
276.1349 1.9903
280.0941 0.1869
286.1172 0.7177
288.0914 1.6409
294.1113 0.1915
296.1195 1.0843
299.1125 0.5334
308.1065 0.518
312.1369 0.1658
314.0759 0.1662
315.0945 1.2071
323.1643 0.1928
325.1159 0.2015
327.1177 0.6709
331.1359 1.1135
333.136 0.8154
336.1298 0.6226
341.1746 0.198
343.1383 0.7119
346.1185 0.4325
351.1357 0.1925
354.1325 0.7396
361.1502 7.3958
381.1524 0.1746
386.1844 0.4482
394.1488 0.213
397.1591 0.4365
403.1398 0.2512
406.1126 0.3516
414.1767 0.5911
418.1378 0.4754
425.1313 0.6456
432.1652 1.3374
436.1647 1.8473
436.2768 0.1493
441.1226 0.3756
446.1748 0.5098
450.2449 0.1801
451.1118 0.2944
456.139 0.1527
464.1795 0.1637
468.1529 0.1547
469.1164 0.5999
474.1862 0.2919
482.1714 0.304
485.1501 0.4331
492.7419 0.1883
493.1689 6.1709
493.3859 0.8731
496.1513 0.1791
502.1655 0.1602
512.1759 1.9818
516.6855 0.5991
522.1589 0.939
529.1863 0.4727
540.1676 2.5126
547.1914 1.0451
550.1694 0.1781
552.1914 1.9107
555.1649 0.5789
559.1647 0.1479
563.7052 0.2226
564.2207 9.8158
564.3874 0.1591
569.1849 0.1599
573.19 1.1464
583.218 0.8201
593.2221 0.3698
594.2378 0.392
597.201 0.4803
601.7422 0.1971
602.2434 2.3125
611.2308 2.639
614.2192 0.3321
621.2634 0.7688
628.2655 0.168
639.2517 0.6664
642.219 0.7924
647.2586 0.1705
649.2855 0.2164
658.2595 0.275
660.2363 0.2411
667.2428 0.6118
673.8165 0.2783
676.2364 0.1742
678.3179 0.1744
681.7776 0.1516
682.2735 1.6797
684.2792 0.3037
701.3103 2.7329
710.3143 0.6905
723.7849 0.8412
732.3035 0.1571
732.8042 6.9516
771.293 0.3474
788.2386 0.3637
788.3365 2.3706
788.5842 0.2132
866.3589 0.1709
881.229 0.1856
882.4446 0.2521
899.1227 0.1473
899.2628 0.7502
900.4563 0.2413
916.6066 0.2164
917.2702 2.2324
917.4971 0.7171
918.7752 0.1895
928.2943 0.1497
957.2501 0.2211
972.341 0.181
1014.2974 0.4411
1032.3266 2.7841
1032.4343 0.4736
1032.6259 0.1435
1056.3234 0.421
1085.3758 1.0007
1103.1307 0.267
1103.3662 10.9063
1105.2367 0.3266
1184.4591 0.3843
1188.3826 0.1539
1202.3788 0.1703
1202.4597 6.3355
1202.6247 0.1858
END IONS

BEGIN IONS
PEPMASS=733.1
CHARGE=3+
TITLE=File: QStar_BSA_500fmol_2.wiff, Sample: \2006_09_01\BSA_500fmol_2 (sample number 1), Elution: 2.284 to 2.369 min, Period: 1, Cycle(s): 55-56 (Experiment 2) (Charge not auto determined)
110.0558 0.6608
119.0688 10.2404
127.0401 0.1963
129.0921 1.7742
133.033 0.9585
141.0909 0.175
143.109 0.3953
145.0862 2.0123
147.1031 2.3727
153.0596 0.4923
164.079 0.1888
169.0903 0.4821
171.0713 2.1441
181.1052 0.1803
187.0706 0.4093
189.0644 0.5542
197.0986 0.2635
199.0665 0.3089
201.0264 0.5828
208.0749 0.7356
210.0117 0.9648
215.0801 0.4849
217.045 0.1776
218.0516 1.484
225.0864 1.1662
226.8585 0.74
227.0277 6.6242
227.1267 0.2355
231.9068 0.3196
232.0894 3.9461
233.8867 0.4645
234.0705 4.628
240.1134 0.4846
242.1337 0.7647
244.0537 1.4881
248.0919 0.2251
252.1144 0.6241
256.0759 0.3217
258.1231 1.4925
260.0846 1.8731
261.855 1.9943
261.9488 0.2457
262.0626 27.9057
262.8583 0.4635
265.0634 0.4731
268.1043 0.702
269.9015 0.6825
270.1251 12.4071
272.1313 0.4493
276.1349 1.9903
280.0941 0.1869
286.1172 0.7177
288.0914 1.6409
294.1113 0.1915
296.1195 1.0843
299.1125 0.5334
308.1065 0.518
312.1369 0.1658
314.0759 0.1662
315.0945 1.2071
323.1643 0.1928
325.1159 0.2015
327.1177 0.6709
331.1359 1.1135
333.136 0.8154
336.1298 0.6226
341.1746 0.198
343.1383 0.7119
346.1185 0.4325
351.1357 0.1925
354.1325 0.7396
361.1502 7.3958
381.1524 0.1746
386.1844 0.4482
394.1488 0.213
397.1591 0.4365
403.1398 0.2512
406.1126 0.3516
414.1767 0.5911
418.1378 0.4754
425.1313 0.6456
432.1652 1.3374
436.1647 1.8473
436.2768 0.1493
441.1226 0.3756
446.1748 0.5098
450.2449 0.1801
451.1118 0.2944
456.139 0.1527
464.1795 0.1637
468.1529 0.1547
469.1164 0.5999
474.1862 0.2919
482.1714 0.304
485.1501 0.4331
492.7419 0.1883
493.1689 6.1709
493.3859 0.8731
496.1513 0.1791
502.1655 0.1602
512.1759 1.9818
516.6855 0.5991
522.1589 0.939
529.1863 0.4727
540.1676 2.5126
547.1914 1.0451
550.1694 0.1781
552.1914 1.9107
555.1649 0.5789
559.1647 0.1479
563.7052 0.2226
564.2207 9.8158
564.3874 0.1591
569.1849 0.1599
573.19 1.1464
583.218 0.8201
593.2221 0.3698
594.2378 0.392
597.201 0.4803
601.7422 0.1971
602.2434 2.3125
611.2308 2.639
614.2192 0.3321
621.2634 0.7688
628.2655 0.168
639.2517 0.6664
642.219 0.7924
647.2586 0.1705
649.2855 0.2164
658.2595 0.275
660.2363 0.2411
667.2428 0.6118
673.8165 0.2783
676.2364 0.1742
678.3179 0.1744
681.7776 0.1516
682.2735 1.6797
684.2792 0.3037
701.3103 2.7329
710.3143 0.6905
723.7849 0.8412
732.3035 0.1571
732.8042 6.9516
771.293 0.3474
788.2386 0.3637
788.3365 2.3706
788.5842 0.2132
866.3589 0.1709
881.229 0.1856
882.4446 0.2521
899.1227 0.1473
899.2628 0.7502
900.4563 0.2413
916.6066 0.2164
917.2702 2.2324
917.4971 0.7171
918.7752 0.1895
928.2943 0.1497
957.2501 0.2211
972.341 0.181
1014.2974 0.4411
1032.3266 2.7841
1032.4343 0.4736
1032.6259 0.1435
1056.3234 0.421
1085.3758 1.0007
1103.1307 0.267
1103.3662 10.9063
1105.2367 0.3266
1184.4591 0.3843
1188.3826 0.1539
1202.3788 0.1703
1202.4597 6.3355
1202.6247 0.1858
END IONS

BEGIN IONS
PEPMASS=733.1
CHARGE=4+
TITLE=File: QStar_BSA_500fmol_2.wiff, Sample: \2006_09_01\BSA_500fmol_2 (sample number 1), Elution: 2.284 to 2.369 min, Period: 1, Cycle(s): 55-56 (Experiment 2) (Charge not auto determined)
110.0558 0.6608
119.0688 10.2404
127.0401 0.1963
129.0921 1.7742
133.033 0.9585
141.0909 0.175
143.109 0.3953
145.0862 2.0123
147.1031 2.3727
153.0596 0.4923
164.079 0.1888
169.0903 0.4821
171.0713 2.1441
181.1052 0.1803
187.0706 0.4093
189.0644 0.5542
197.0986 0.2635
199.0665 0.3089
201.0264 0.5828
208.0749 0.7356
210.0117 0.9648
215.0801 0.4849
217.045 0.1776
218.0516 1.484
225.0864 1.1662
226.8585 0.74
227.0277 6.6242
227.1267 0.2355
231.9068 0.3196
232.0894 3.9461
233.8867 0.4645
234.0705 4.628
240.1134 0.4846
242.1337 0.7647
244.0537 1.4881
248.0919 0.2251
252.1144 0.6241
256.0759 0.3217
258.1231 1.4925
260.0846 1.8731
261.855 1.9943
261.9488 0.2457
262.0626 27.9057
262.8583 0.4635
265.0634 0.4731
268.1043 0.702
269.9015 0.6825
270.1251 12.4071
272.1313 0.4493
276.1349 1.9903
280.0941 0.1869
286.1172 0.7177
288.0914 1.6409
294.1113 0.1915
296.1195 1.0843
299.1125 0.5334
308.1065 0.518
312.1369 0.1658
314.0759 0.1662
315.0945 1.2071
323.1643 0.1928
325.1159 0.2015
327.1177 0.6709
331.1359 1.1135
333.136 0.8154
336.1298 0.6226
341.1746 0.198
343.1383 0.7119
346.1185 0.4325
351.1357 0.1925
354.1325 0.7396
361.1502 7.3958
381.1524 0.1746
386.1844 0.4482
394.1488 0.213
397.1591 0.4365
403.1398 0.2512
406.1126 0.3516
414.1767 0.5911
418.1378 0.4754
425.1313 0.6456
432.1652 1.3374
436.1647 1.8473
436.2768 0.1493
441.1226 0.3756
446.1748 0.5098
450.2449 0.1801
451.1118 0.2944
456.139 0.1527
464.1795 0.1637
468.1529 0.1547
469.1164 0.5999
474.1862 0.2919
482.1714 0.304
485.1501 0.4331
492.7419 0.1883
493.1689 6.1709
493.3859 0.8731
496.1513 0.1791
502.1655 0.1602
512.1759 1.9818
516.6855 0.5991
522.1589 0.939
529.1863 0.4727
540.1676 2.5126
547.1914 1.0451
550.1694 0.1781
552.1914 1.9107
555.1649 0.5789
559.1647 0.1479
563.7052 0.2226
564.2207 9.8158
564.3874 0.1591
569.1849 0.1599
573.19 1.1464
583.218 0.8201
593.2221 0.3698
594.2378 0.392
597.201 0.4803
601.7422 0.1971
602.2434 2.3125
611.2308 2.639
614.2192 0.3321
621.2634 0.7688
628.2655 0.168
639.2517 0.6664
642.219 0.7924
647.2586 0.1705
649.2855 0.2164
658.2595 0.275
660.2363 0.2411
667.2428 0.6118
673.8165 0.2783
676.2364 0.1742
678.3179 0.1744
681.7776 0.1516
682.2735 1.6797
684.2792 0.3037
701.3103 2.7329
710.3143 0.6905
723.7849 0.8412
732.3035 0.1571
732.8042 6.9516
771.293 0.3474
788.2386 0.3637
788.3365 2.3706
788.5842 0.2132
866.3589 0.1709
881.229 0.1856
882.4446 0.2521
899.1227 0.1473
899.2628 0.7502
900.4563 0.2413
916.6066 0.2164
917.2702 2.2324
917.4971 0.7171
918.7752 0.1895
928.2943 0.1497
957.2501 0.2211
972.341 0.181
1014.2974 0.4411
1032.3266 2.7841
1032.4343 0.4736
1032.6259 0.1435
1056.3234 0.421
1085.3758 1.0007
1103.1307 0.267
1103.3662 10.9063
1105.2367 0.3266
1184.4591 0.3843
1188.3826 0.1539
1202.3788 0.1703
1202.4597 6.3355
1202.6247 0.1858
END IONS

BEGIN IONS
PEPMASS=732.224487549735
CHARGE=2+
TITLE=File: QStar_BSA_500fmol_2.wiff, Sample: \2006_09_01\BSA_500fmol_2 (sample number 1), Elution: 2.098 to 2.445 min, Period: 1, Cycle(s): 53-54 (Experiment 2), 55-56 (Experiment 4)
101.0597 0.3726
110.0569 1.1387
119.0686 22.6415
129.0919 4.3296
133.0315 2.0042
141.0935 0.4722
143.1056 1.2071
145.0867 4.5403
147.1027 5.3573
153.0564 1.0222
155.0765 0.373
161.0323 0.3687
169.0931 0.9234
171.0706 6.2382
187.0748 0.7757
190.0592 1.0163
198.0808 0.7931
200.0384 0.3726
201.026 1.2477
207.0815 0.4117
209.0965 0.9878
210.0152 1.961
215.0723 0.8381
216.0722 1.025
218.0468 4.0168
223.1076 0.5545
225.0894 2.0974
227.0296 17.4238
227.8618 0.3437
232.0881 10.2325
234.068 16.9071
240.1082 1.1142
242.1258 1.619
244.0552 3.737
248.0894 0.4222
252.1121 1.7742
256.0724 0.6145
258.125 3.4657
260.0853 4.6815
262.0627 65.0643
265.0595 0.6403
268.108 1.8355
270.1246 32.4232
276.136 5.3608
280.1073 0.3588
282.0814 0.5934
286.119 1.6998
288.0943 4.1546
294.1055 0.4825
296.12 1.829
298.1105 0.4779
299.1186 0.719
308.1015 1.2316
312.1503 0.395
314.0953 0.5302
315.1006 2.0079
318.1105 0.5178
322.138 0.5541
326.1199 0.4515
327.1189 1.5193
331.1322 3.438
333.1411 1.9398
335.1376 0.3433
336.1273 1.0972
341.1767 0.4619
343.1344 2.3346
347.0964 1.0405
351.1504 0.4602
352.1501 0.6291
354.1388 1.7653
357.1301 0.3545
361.1493 22.1884
370.1686 0.895
378.1593 0.5395
384.1924 0.4818
386.1952 0.448
389.1635 0.3262
394.6723 0.5502
397.1465 1.5862
402.1931 0.3313
403.1592 1.1488
407.1598 0.7035
414.1831 1.4371
418.1286 2.0741
422.1679 0.4131
425.164 2.3242
432.1684 5.0787
436.1574 5.4196
441.1301 0.8635
446.1255 1.1421
450.1658 0.5874
451.1121 0.5313
453.1261 0.3806
457.1752 0.4299
459.1381 0.6604
464.1526 0.5486
469.1279 1.1126
473.2107 0.3304
475.1477 0.7212
482.1582 0.5688
484.1532 0.9836
492.7458 1.18
493.167 16.8635
501.1767 1.2613
512.1758 4.4281
516.6741 1.878
522.1526 1.7353
527.1727 0.4614
529.1773 1.6956
533.1928 0.4642
537.2007 0.3834
540.1701 5.9371
543.1802 0.531
546.199 0.4591
547.1899 3.4373
550.1713 0.7649
552.203 6.0349
555.1696 1.9368
559.1731 0.602
564.2194 26.6409
573.1816 1.883
577.1768 0.4935
579.1889 0.3332
583.2189 2.4813
592.7382 1.5767
594.2058 0.6424
597.2036 1.4518
601.7493 8.8853
604.2552 0.4724
611.2358 7.7535
621.2535 1.191
624.2114 0.8145
631.211 0.4826
639.2536 2.8118
642.2158 1.709
650.2462 0.41
658.2453 0.6531
660.2372 0.7575
665.2545 0.4841
668.2558 1.7318
672.7585 1.6105
676.2657 0.4413
681.7768 5.8432
684.2854 0.6893
692.3069 0.5055
701.3013 8.7045
710.3024 1.7377
714.2899 0.4655
723.2958 2.2584
732.3017 19.4707
737.2773 0.4002
753.2683 0.5025
757.254 0.5408
763.2971 0.432
767.3339 0.668
770.3008 0.8556
787.564 0.4763
788.34 8.9158
800.3258 0.5685
828.3015 0.874
872.2494 0.3693
882.2409 0.3448
886.233 0.7578
899.2708 2.2101
899.6086 0.6566
916.4646 0.9197
917.2756 6.4251
917.8093 0.3653
927.2793 0.6391
943.284 0.3291
957.2492 1.4094
971.3171 0.5846
975.2428 0.3486
1014.2922 1.1949
1028.3548 0.3724
1032.3266 11.2929
1056.3306 1.3209
1074.3639 0.5854
1085.3692 2.7663
1102.3785 0.4002
1102.7392 0.4153
1103.3757 31.0052
1113.3532 0.3427
1184.4582 1.6908
1188.389 0.4311
1202.4708 18.9252
1317.4131 0.6323
END IONS

BEGIN IONS
PEPMASS=748.221549649815
CHARGE=2+
TITLE=File: QStar_BSA_500fmol_2.wiff, Sample: \2006_09_01\BSA_500fmol_2 (sample number 1), Elution: 2.552 to 2.631 min, Period: 1, Cycle(s): 57-58 (Experiment 4)
110.0582 0.0234
119.0864 0.0097
129.0816 0.1169
133.0203 0.0103
143.0814 0.0267
147.1017 0.0758
153.0603 0.0166
160.0303 0.0113
169.0613 0.0058
171.0741 0.0292
179.0981 0.012
187.066 0.0122
213.0645 0.013
222.0798 0.0133
225.1008 0.0134
227.0184 0.0336
230.0648 0.0068
232.1145 0.0068
234.1004 0.0137
240.1113 0.0277
256.0968 0.0214
257.0837 0.0861
262.0795 0.159
268.1167 0.0366
270.1358 0.0955
276.1357 0.0445
281.0669 0.015
284.1209 0.0151
286.1286 0.0227
316.1008 0.0159
318.1004 0.008
345.1577 0.0166
346.1787 0.0665
349.1048 0.025
352.1329 0.0335
354.1281 0.0252
358.1471 0.0084
361.1258 0.0424
367.1639 0.0171
385.1042 0.0175
394.1284 0.0089
407.1488 0.018
416.1575 0.0091
441.0659 0.0094
447.2101 0.0094
480.1917 0.0098
481.0824 0.0098
484.1426 0.0295
492.0832 0.0297
495.1732 0.0199
499.7839 0.02
512.1735 0.0303
538.1842 0.0207
552.6883 0.021
554.2218 0.021
558.1862 0.0316
565.2177 0.0319
567.1406 0.0213
575.1325 0.0214
584.1619 0.0216
589.2014 0.0217
593.1963 0.0217
598.209 0.0218
600.1544 0.0219
603.698 0.011
613.9765 0.0111
617.1557 0.0111
618.6873 0.0111
620.1318 0.0111
630.6776 0.0224
634.715 0.0112
639.1828 0.0113
641.2671 0.0113
652.2754 0.0798
657.2622 0.0343
661.7109 0.0459
665.7368 0.0115
668.7296 0.0231
670.2198 0.0231
675.7099 0.0232
676.736 0.151
677.2137 0.0116
678.6784 0.0116
679.2369 0.0349
682.2715 0.0233
695.2602 0.0118
699.7115 0.0236
701.2003 0.0473
704.248 0.0118
941.6655 0.0274
1074.3889 0.0293
END IONS

BEGIN IONS
PEPMASS=751.193380664138
CHARGE=2+
TITLE=File: QStar_BSA_500fmol_2.wiff, Sample: \2006_09_01\BSA_500fmol_2 (sample number 1), Elution: 2.526 to 2.605 min, Period: 1, Cycle(s): 57-58 (Experiment 3)
119.0728 0.1023
130.0917 0.0153
133.0229 0.0154
141.0872 0.0053
143.0749 0.0107
147.1091 0.0487
171.1021 0.0058
190.0579 0.0123
211.0328 0.0065
218.0206 0.0396
226.1503 0.0067
226.9938 0.0135
234.059 0.0751
251.0376 0.0141
258.13 0.0072
262.0627 0.3037
270.1264 0.1615
286.1044 0.0151
290.1269 0.0228
296.1291 0.0231
310.0102 0.0157
318.1004 0.008
331.1395 0.0244
337.1463 0.0082
352.1027 0.0251
359.1026 0.0085
378.1546 0.026
379.0649 0.0174
397.1078 0.0089
411.779 0.0091
414.1198 0.0273
432.2076 0.0186
437.6266 0.0187
445.6913 0.0094
447.0024 0.0094
456.077 0.0191
460.6174 0.0192
469.0863 0.029
498.6866 0.0199
506.107 0.01
526.0622 0.0205
535.6134 0.0103
537.1696 0.0207
541.1039 0.0104
546.1903 0.1044
556.6788 0.0316
559.2386 0.0317
564.1868 0.0424
566.1681 0.0319
568.1969 0.0532
571.1402 0.0107
585.1713 0.0324
590.1392 0.0108
596.703 0.0218
600.1872 0.0219
602.1522 0.011
607.186 0.033
614.2022 0.0221
619.2316 0.0111
619.7038 0.0222
622.7004 0.0892
628.6386 0.0224
635.2325 0.0113
642.6925 0.034
664.7465 0.023
666.1919 0.023
668.1697 0.0231
678.2336 0.093
678.8006 0.0582
682.2248 0.0233
684.2496 0.0351
687.244 0.2693
688.7745 0.082
693.7424 0.0118
695.2308 0.0235
698.3126 0.0118
700.763 0.0118
701.2536 0.0355
704.248 0.0474
705.801 0.1068
720.2744 0.012
741.2628 0.0122
742.2872 0.1339
751.2704 0.2693
752.3006 0.2695
858.191 0.0131
1013.2128 0.0284
1123.3829 0.0299
1329.5903 0.0163
END IONS

BEGIN IONS
PEPMASS=674.186504372785
CHARGE=2+
TITLE=File: QStar_BSA_500fmol_2.wiff, Sample: \2006_09_01\BSA_500fmol_2 (sample number 1), Elution: 2.47 to 2.556 min, Period: 1, Cycle(s): 57-58 (Experiment 2)
110.0582 2.5398
127.0394 0.0604
129.0891 1.8542
131.0767 0.0665
138.0589 0.0578
141.0527 0.1591
143.1096 0.5556
147.102 1.6574
155.1081 0.089
159.0671 0.1295
166.0612 0.1038
171.1023 0.6776
175.053 0.2776
179.0903 0.1315
180.0779 0.2161
187.0716 0.3542
195.0808 0.1247
197.098 0.4829
199.0634 0.1827
201.12 0.0697
207.0861 0.3283
209.1066 0.491
213.0612 0.0588
217.0671 0.2829
217.0939 0.0724
218.1384 0.1055
225.0786 1.7489
230.0261 0.0543
237.0409 0.055
240.1091 0.2007
242.1256 0.0556
243.0862 0.0557
245.049 0.4405
252.1174 0.312
258.1213 0.9041
263.0453 0.1087
266.1014 0.0802
268.1143 0.117
270.1243 2.2905
274.1123 0.0887
276.1397 0.6753
278.1044 0.149
283.1379 0.0677
286.1235 0.8398
296.1184 0.5611
302.1137 0.163
304.1051 0.1402
306.0986 0.1172
308.1175 0.1963
314.0838 0.1583
316.1017 0.3017
318.1158 0.1513
324.1168 0.0965
326.1632 0.0807
328.1229 0.1296
332.0959 0.3176
336.1206 0.5568
341.1588 0.0742
345.1776 0.0913
353.1518 0.1007
354.1405 0.4538
359.0941 0.0677
362.1294 0.0595
367.1698 0.0685
370.1901 0.0688
378.1633 0.0956
381.0974 0.1309
384.1497 0.1314
387.1774 0.123
393.123 0.124
402.1887 0.1613
407.1795 0.1532
410.1443 0.0905
415.1635 0.0728
417.7402 0.073
422.1673 0.0917
423.1311 0.1102
425.1409 0.3223
428.1747 0.1202
431.0805 0.1485
436.1475 0.1679
437.5916 0.0934
439.1364 0.0562
441.1255 0.0751
450.0886 0.2845
454.2466 0.0666
458.1456 0.1435
461.1765 0.0767
463.1169 0.1539
466.2417 0.0579
468.1274 0.4254
472.7362 0.068
476.1042 0.117
479.1405 0.1076
481.1333 0.1568
486.1291 0.0886
488.1383 0.1184
494.1536 0.1788
498.6178 0.1097
500.1852 0.0699
502.1732 0.2402
504.1519 0.2106
505.1566 0.1004
507.1673 0.1408
507.6688 0.2013
512.1819 0.2324
513.6683 0.2733
515.1576 0.0912
515.6891 0.1826
517.1893 0.1931
521.6762 0.3469
523.1896 0.1941
523.6904 0.2147
529.1727 0.1541
530.6856 0.3191
533.1583 0.1238
534.6632 0.093
536.1948 0.1552
537.6665 0.2486
539.1645 0.7361
539.6832 1.9506
541.1725 0.3949
542.7287 0.1353
544.184 0.2814
546.1277 0.1044
549.2321 0.0733
550.6853 0.3459
552.1673 0.5459
554.1903 0.0841
556.1917 0.1686
557.6662 0.2848
559.1957 0.1795
561.2138 0.1164
562.6784 0.2331
564.1567 0.2334
564.7172 0.1168
566.2102 0.8076
567.2101 0.5637
569.2052 0.0639
570.1943 0.1813
571.7044 0.0961
572.2245 0.8764
574.7117 0.1927
576.2037 0.1824
577.7212 0.1503
579.1702 0.387
580.682 0.2906
583.2162 0.1725
584.7177 0.1296
586.2261 0.0649
586.7059 0.1299
587.2132 0.3789
588.7006 1.3873
591.1849 0.1955
591.7346 0.0543
593.2212 0.3589
594.2196 0.2177
596.1996 0.1854
598.2254 0.1857
599.2105 0.1203
600.7455 0.6571
603.2346 0.1097
605.7206 0.1539
607.2169 0.6385
609.7393 0.463
610.2394 0.364
610.7405 0.8168
612.2284 0.0884
614.2436 0.2214
614.7442 0.2325
615.7298 0.787
618.158 0.0555
619.1982 0.1445
619.7427 0.1335
621.2163 0.1669
622.2424 0.0891
623.7349 1.2156
624.7418 1.8866
628.1853 0.1008
628.7225 0.1679
629.7386 0.9417
633.748 0.1012
635.2494 0.1689
637.7406 0.2819
638.2459 1.6364
642.2652 0.0679
642.7843 0.4077
644.2182 0.0793
645.251 0.1021
647.2535 0.1591
650.2618 0.0683
651.2615 0.1709
651.7595 0.5474
654.1753 0.0571
656.262 0.7209
658.2012 0.0917
660.2662 1.7789
665.2655 2.6382
668.2595 0.1732
674.2683 10.693
677.2485 0.0697
709.2981 0.1784
737.3077 0.097
748.2658 0.0733
763.2911 0.1604
777.2948 0.0622
779.3158 0.0873
813.3414 0.1401
828.301 0.1543
835.3641 0.0646
845.3653 0.0649
900.2878 0.0536
916.2558 0.0811
923.5632 0.0543
924.1693 0.0543
932.172 0.0954
949.1931 0.0688
953.2508 0.0552
957.3907 0.0553
970.2399 0.0557
990.2821 0.0843
994.2837 0.169
1007.2334 0.2693
1039.2578 0.072
1044.4387 0.101
1047.3337 0.0723
1052.3101 0.1014
1059.4408 0.0727
1070.3535 0.073
1072.2939 0.2633
1078.3533 0.352
1085.3782 0.0589
1103.3605 0.0593
1121.4159 0.1496
1123.382 0.2545
1128.3701 0.075
1139.3725 0.1658
1141.4096 0.0603
1144.4234 0.0907
1159.3879 0.1064
1173.405 0.1071
1175.3818 0.1225
1177.4071 0.1839
1183.4394 0.0614
1192.3954 0.0617
1194.4468 0.0617
1201.3864 0.4334
1210.4562 0.0932
1212.4181 0.1244
1219.4739 0.1404
1246.4228 0.1261
1247.5265 0.1104
END IONS

BEGIN IONS
PEPMASS=700.64340715513
CHARGE=2+
TITLE=File: QStar_BSA_500fmol_2.wiff, Sample: \2006_09_01\BSA_500fmol_2 (sample number 1), Elution: 2.738 to 2.817 min, Period: 1, Cycle(s): 59-60 (Experiment 4)
110.0554 0.0422
112.0661 0.052
128.0568 0.0303
129.0936 0.1576
132.0258 0.0308
142.0981 0.0427
147.1075 0.1734
156.0946 0.0223
160.0263 0.0621
171.0963 0.0234
179.0875 0.0179
195.0997 0.0187
197.0926 0.0313
198.1345 0.0189
199.0909 0.0315
201.1005 0.0317
203.07 0.0127
205.0823 0.0064
208.0791 0.0258
213.0547 0.0065
213.8897 0.0065
223.0723 0.02
224.0751 0.0803
226.1758 0.0201
227.0678 0.0067
233.9991 0.0137
237.0173 0.0069
240.1206 0.0208
241.0312 0.0277
241.9158 0.0069
246.0373 0.007
250.0842 0.0141
258.1205 0.1578
265.015 0.0145
268.1057 0.0146
276.1286 0.0519
281.5686 0.015
284.0577 0.0075
285.0141 0.0075
286.127 0.0604
296.1214 0.0154
299.0212 0.0077
301.1442 0.0077
302.1079 0.1397
306.1116 0.0078
307.1788 0.0157
309.1618 0.0157
312.0417 0.0158
316.0691 0.0159
317.1243 0.0318
327.7521 0.0162
329.0912 0.0162
331.0502 0.0244
336.1114 0.0246
339.1454 0.0164
343.1243 0.0083
345.166 0.0332
352.1262 0.0168
353.0576 0.0168
360.0314 0.0254
361.119 0.0764
363.0433 0.017
378.1484 0.0261
381.0582 0.0436
395.0882 0.0266
398.154 0.0178
407.6129 0.009
408.0772 0.0361
411.0726 0.0272
417.2147 0.0274
419.0544 0.0183
424.662 0.0092
424.9564 0.0092
427.1298 0.0369
432.0239 0.0278
435.1177 0.0186
437.1644 0.0093
441.305 0.0188
445.5593 0.0094
448.0603 0.0095
452.0357 0.0285
456.1009 0.0286
464.1408 0.0192
466.0521 0.0096
467.9577 0.0193
470.0801 0.029
472.3334 0.0194
473.1829 0.0486
477.0757 0.0195
481.2456 0.0196
482.0083 0.0196
487.0746 0.0099
489.1411 0.0296
489.798 0.0099
492.2714 0.0099
497.1004 0.0299
500.0984 0.03
505.1282 0.0201
506.6144 0.0201
507.1958 0.0905
509.6186 0.0101
511.0972 0.0303
516.1128 0.0304
523.1886 0.0204
524.1132 0.0307
525.2279 0.0102
525.6526 0.0205
527.1636 0.0103
531.6426 0.0206
532.1317 0.0515
536.1457 0.0207
539.1365 0.0207
540.0347 0.0104
541.6129 0.0312
543.1466 0.0312
545.1098 0.0313
547.2123 0.0209
550.6307 0.0314
552.1194 0.0315
554.1115 0.0105
555.1524 0.0316
559.1466 0.0317
562.1489 0.0741
566.7101 0.0319
568.182 0.0213
570.1963 0.0107
570.7028 0.032
572.4961 0.0214
573.1801 0.0428
576.7022 0.0322
578.1785 0.0537
579.6491 0.0215
582.1541 0.0647
583.6787 0.0755
585.2523 0.0108
590.725 0.0217
592.0985 0.0652
595.1825 0.0109
596.0488 0.0218
596.6976 0.0109
597.2103 0.0764
601.1611 0.0219
603.188 0.0219
603.7035 0.0219
605.1744 0.022
605.6523 0.033
607.6867 0.033
608.1931 0.0771
610.7172 0.011
611.1513 0.0331
613.6746 0.0332
616.1467 0.0332
616.7121 0.0333
619.2014 0.0333
620.6934 0.0779
621.0741 0.0334
623.6558 0.0446
626.1782 0.0223
626.7314 0.0112
627.2185 0.1118
628.7057 0.1232
632.1978 0.0449
635.1368 0.0225
635.7165 0.0113
637.1413 0.0225
639.2449 0.0339
641.2162 0.0226
644.2384 0.0793
647.2052 0.0454
647.6767 0.0568
649.6724 0.0342
651.1583 0.0456
652.7144 0.194
656.1695 0.0114
656.6969 0.0114
660.1695 0.0344
661.1971 0.1378
662.7201 0.0575
667.1142 0.0231
669.7691 0.0116
670.2179 0.1734
670.6591 0.0116
678.7186 0.1164
679.2285 0.0233
685.1258 0.0117
691.6918 0.1057
700.7032 0.1182
701.7484 0.0591
702.2589 0.0355
747.1884 0.0244
751.2641 0.0367
760.2302 0.0246
END IONS

BEGIN IONS
PEPMASS=685.174037220254
CHARGE=2+
TITLE=File: QStar_BSA_500fmol_2.wiff, Sample: \2006_09_01\BSA_500fmol_2 (sample number 1), Elution: 2.712 to 2.791 min, Period: 1, Cycle(s): 59-60 (Experiment 3)
110.0592 0.2999
129.0903 0.305
143.1043 0.032
147.1043 0.3467
166.0508 0.0345
171.1025 0.0526
179.0772 0.0478
208.0598 0.0258
209.0936 0.0258
217.0897 0.0263
225.0913 0.134
258.1323 0.0933
270.1364 0.044
276.1298 0.0742
279.1465 0.0299
296.1183 0.123
326.0827 0.0322
336.1196 0.0901
345.195 0.0332
354.1337 0.0336
432.2215 0.0278
435.1457 0.028
447.144 0.0283
483.1117 0.0294
494.6478 0.0298
525.1768 0.0512
533.6932 0.031
540.1719 0.1142
541.6574 0.0312
543.1622 0.0312
544.1876 0.0417
547.1728 0.0313
547.6824 0.115
549.7061 0.0942
551.1373 0.0629
558.2073 0.0422
563.2186 0.0318
568.2012 0.0532
569.6873 0.0426
577.6282 0.0429
578.2174 0.0537
583.7465 0.0648
590.1573 0.0977
591.6939 0.0434
596.1773 0.0654
598.209 0.2185
600.7156 0.0766
601.1845 0.0766
605.204 0.0549
607.2047 0.044
607.7142 0.044
610.2274 0.0331
612.1935 0.2431
620.7042 0.178
622.1927 0.0557
626.2229 0.0895
626.7135 0.0782
631.7152 0.0337
635.2613 0.2364
636.73 0.0338
641.2105 0.0905
645.2587 0.0454
645.7522 0.0567
647.2677 0.0455
649.223 0.1138
654.2838 0.0571
662.2317 0.0574
663.2527 0.253
664.7373 0.0576
667.2303 0.3
670.2487 0.0347
671.2808 0.0925
671.7754 0.1042
676.2526 0.7782
685.2643 5.1211
824.3544 0.0385
946.2373 0.0412
1016.2849 0.0285
1094.2512 0.0295
1145.3691 0.0605
1153.3461 0.0455
1195.3999 0.0772
1241.3839 0.0315
1268.4532 0.0318
END IONS

BEGIN IONS
PEPMASS=732.21574356924
CHARGE=2+
TITLE=File: QStar_BSA_500fmol_2.wiff, Sample: \2006_09_01\BSA_500fmol_2 (sample number 1), Elution: 2.657 to 2.742 min, Period: 1, Cycle(s): 59-60 (Experiment 2)
110.0574 0.1358
119.0683 1.8713
129.0899 0.1928
130.0754 0.1325
133.0332 0.1494
141.0978 0.0424
143.1114 0.1122
145.0881 0.3497
147.1046 0.455
153.058 0.0718
169.0971 0.0523
171.0769 0.2453
172.0408 0.041
181.1037 0.03
190.0692 0.0677
197.0926 0.0313
199.0468 0.0441
200.0388 0.0633
209.0776 0.0323
210.01 0.1294
214.0987 0.0458
216.0673 0.0788
218.0681 0.1847
225.081 0.1206
227.0296 1.1508
232.0941 0.5714
234.0661 1.0181
240.1268 0.083
242.1218 0.0695
244.0517 0.2096
252.1164 0.0851
255.0511 0.05
258.122 0.2942
260.088 0.3818
261.8519 0.1589
262.0655 6.0015
268.1178 0.0805
270.1282 2.4296
276.1361 0.2153
276.1637 0.0668
286.1279 0.0906
288.075 0.2886
293.1288 0.0459
296.1276 0.1695
308.1016 0.0313
314.1234 0.0634
317.1058 0.0398
327.1 0.105
331.127 0.2519
333.1473 0.0489
335.1519 0.1146
343.1351 0.149
347.1278 0.0333
353.1562 0.1848
361.1537 1.1459
386.187 0.0615
397.1679 0.0979
399.1767 0.0357
401.1217 0.0447
403.1676 0.0359
404.179 0.0449
414.1309 0.0818
419.1808 0.0366
425.1681 0.1565
430.0826 0.0556
431.79 0.0371
432.1614 0.2507
436.1742 0.3079
446.1212 0.0943
450.1462 0.0663
458.1494 0.0574
464.1614 0.0866
492.7255 0.0595
493.175 1.0513
502.1623 0.0701
507.1522 0.0302
510.1378 0.0403
512.1695 0.3437
516.6679 0.1319
519.1849 0.0305
522.151 0.0714
528.2508 0.0822
540.1754 0.5502
543.7034 0.0312
547.1692 0.1778
552.1962 0.4618
555.1735 0.1052
557.2162 0.0633
562.1595 0.053
563.721 0.0424
564.2192 1.9842
573.2121 0.0428
575.2128 0.0535
577.1955 0.0536
583.2396 0.1294
592.7343 0.0435
593.2213 0.0544
601.7572 0.5259
611.2359 0.2981
612.6883 0.0332
614.2136 0.0775
621.183 0.0445
624.227 0.0335
628.2319 0.0336
630.246 0.0336
637.7331 0.0338
639.2449 0.2032
642.1807 0.0906
648.2279 0.0455
650.2415 0.0455
659.2325 0.0573
661.243 0.0574
664.2362 0.1036
668.2579 0.0577
673.2621 0.1275
676.2772 0.0464
678.283 0.0349
681.7748 0.5248
684.2876 0.0701
685.2526 0.2805
685.7804 0.0468
701.2982 0.6623
710.2991 0.1428
723.3044 0.1561
725.2884 0.0361
732.3001 2.1875
753.2699 0.0858
788.3733 0.3513
828.2989 0.0514
872.2197 0.0527
899.3905 0.067
900.6362 0.0402
917.2303 0.3653
917.508 0.0541
918.6534 0.0541
957.2894 0.0691
1014.2505 0.0569
1032.4164 0.4448
1056.4274 0.0581
1085.4112 0.2207
1102.3947 0.0741
1103.3673 1.9286
1103.6604 0.0445
1184.4693 0.1691
1188.3826 0.0462
1202.4411 0.8364
1223.3358 0.0312
END IONS

BEGIN IONS
PEPMASS=740.690801007844
CHARGE=2+
TITLE=File: QStar_BSA_500fmol_2.wiff, Sample: \2006_09_01\BSA_500fmol_2 (sample number 1), Elution: 2.925 to 3.004 min, Period: 1, Cycle(s): 61-62 (Experiment 4)
119.0633 0.0244
126.0441 0.005
128.0571 0.0101
129.0941 0.0152
133.0512 0.0103
147.1041 0.1571
214.0889 0.0131
217.9903 0.0066
227.0274 0.0202
232.0907 0.0136
236.0663 0.0137
240.1324 0.0208
253.0727 0.0142
257.8718 0.0072
258.1323 0.043
262.086 0.0361
268.1167 0.0292
270.1327 0.1028
276.1537 0.0297
284.9991 0.0075
293.0294 0.0076
294.1081 0.023
299.0623 0.0927
314.0957 0.0158
333.0393 0.0163
335.0876 0.0163
344.9794 0.0083
361.1445 0.0085
424.1928 0.0092
427.1344 0.0369
442.9573 0.0188
449.0626 0.0189
506.097 0.01
522.0964 0.0306
533.6261 0.0206
538.1376 0.0518
544.1564 0.0208
553.6491 0.0105
555.1629 0.0105
569.2276 0.032
586.2021 0.0433
586.5816 0.0216
592.6962 0.0217
594.2679 0.0109
611.7106 0.0331
615.7146 0.0111
617.3165 0.0222
661.2573 0.0115
663.2278 0.023
670.243 0.0231
670.7285 0.0231
674.6599 0.0116
687.2661 0.0351
693.2407 0.047
693.7457 0.0353
END IONS

BEGIN IONS
PEPMASS=693.165043862695
CHARGE=2+
TITLE=File: QStar_BSA_500fmol_2.wiff, Sample: \2006_09_01\BSA_500fmol_2 (sample number 1), Elution: 2.843 to 2.928 min, Period: 1, Cycle(s): 61-62 (Experiment 2)
110.0539 0.0234
127.0461 0.005
129.095 0.0203
143.0722 0.016
147.1056 0.0162
177.0658 0.0119
179.0444 0.0119
243.1605 0.007
244.0768 0.007
245.1732 0.014
286.1119 0.0151
296.0292 0.0154
314.1115 0.0079
336.1264 0.0164
408.605 0.009
448.6984 0.0189
453.1079 0.0285
526.6204 0.0102
543.1747 0.052
549.6747 0.0314
555.6272 0.0631
556.1733 0.0105
558.661 0.0317
564.1762 0.0424
564.6992 0.053
576.1394 0.0107
584.1835 0.054
589.1786 0.0217
598.1435 0.0437
598.7169 0.0219
601.183 0.0219
605.1799 0.0549
606.188 0.2199
607.1884 0.1761
607.6723 0.055
612.6938 0.0111
620.193 0.2225
628.1965 0.0112
628.7113 0.0112
629.1951 0.7954
634.715 0.0337
638.2067 0.0113
644.3234 0.034
658.2412 0.0229
662.6358 0.0345
663.2324 0.023
671.2461 0.1157
675.2515 0.058
675.7273 0.0348
679.2402 0.0349
684.2146 0.4323
693.255 0.823
694.7405 0.0706
736.3296 0.0242
793.2091 0.0126
823.3164 0.0128
832.3794 0.0258
1347.5506 0.0328
END IONS

BEGIN IONS
PEPMASS=601.64220570133
CHARGE=2+
TITLE=File: QStar_BSA_500fmol_2.wiff, Sample: \2006_09_01\BSA_500fmol_2 (sample number 1), Elution: 3.111 to 3.19 min, Period: 1, Cycle(s): 63-64 (Experiment 4)
112.0822 0.0095
129.0957 0.1015
143.1087 0.032
146.0785 0.0054
147.1083 0.0271
157.0928 0.0056
171.1032 0.0467
175.1168 0.1478
186.1146 0.0122
205.0024 0.0128
218.0727 0.0132
230.0275 0.0135
236.0525 0.0137
245.1627 0.007
252.8667 0.0142
269.0972 0.0073
281.1155 0.0225
286.1489 0.068
298.0368 0.0154
304.1463 0.0234
320.0823 0.016
330.9608 0.0081
333.8914 0.0082
336.0937 0.0246
338.0487 0.0082
346.1164 0.0083
353.0408 0.0168
356.1263 0.0169
362.6734 0.0085
363.0774 0.017
371.0281 0.0258
375.1546 0.0346
379.191 0.0087
383.1047 0.0087
391.1357 0.053
399.1747 0.0089
403.1227 0.0179
405.1512 0.018
418.465 0.0091
419.1915 0.0183
419.827 0.0091
424.1331 0.0184
427.099 0.0185
428.3086 0.0185
428.5997 0.0092
441.0771 0.0375
445.0553 0.0188
446.1721 0.0189
451.9672 0.019
452.6176 0.0095
454.134 0.0381
454.4194 0.019
464.1937 0.0096
467.7114 0.0097
469.1271 0.0193
476.1448 0.039
478.1393 0.0293
484.0837 0.0295
484.6634 0.0295
488.09 0.0197
488.7857 0.0197
493.1708 0.0694
495.0739 0.0199
502.6327 0.02
504.2004 0.0301
506.7199 0.0101
507.1823 0.0101
510.1227 0.0202
510.6936 0.0303
512.6721 0.0607
514.6199 0.0304
516.6832 0.0203
517.5868 0.0203
518.659 0.0712
520.1548 0.0408
524.1205 0.0307
525.1307 0.0922
525.6475 0.0307
533.126 0.0103
534.1327 0.1962
534.6511 0.1342
536.2387 0.0207
538.1531 0.0207
538.6815 0.0207
540.1725 0.0311
541.6441 0.052
542.1118 0.0936
544.2293 0.0104
544.6148 0.0208
547.6458 0.1045
548.1504 0.0314
549.0311 0.0105
549.6537 0.0943
550.1354 0.0314
552.2073 0.084
554.2481 0.0105
556.1438 0.0421
556.6969 0.1159
557.2689 0.0211
558.1599 0.0211
562.2177 0.0212
564.1969 0.0637
565.6265 0.0319
567.2204 0.0106
569.2319 0.0107
570.143 0.0213
571.1349 0.0213
576.193 0.0214
579.187 0.2473
582.1026 0.0215
583.6656 0.0108
587.2901 0.0325
588.1939 0.0217
592.2181 0.0109
592.6691 0.1305
601.7688 0.0986
602.2602 0.1206
603.698 0.011
615.2605 0.0443
617.2765 0.2441
671.2052 0.0347
674.2541 0.0116
687.7695 0.0351
689.2984 0.0234
701.2949 0.0236
871.3862 0.0132
END IONS

BEGIN IONS
PEPMASS=575.181139026155
CHARGE=2+
TITLE=File: QStar_BSA_500fmol_2.wiff, Sample: \2006_09_01\BSA_500fmol_2 (sample number 1), Elution: 3.029 to 3.114 min, Period: 1, Cycle(s): 63-64 (Experiment 2)
129.0918 8.7531
158.0862 0.2021
161.0349 0.3286
175.1153 2.0211
212.1396 0.3317
230.1286 3.5836
258.9921 0.2587
276.029 1.0984
286.07 0.2872
296.0723 0.2305
304.0334 1.9631
309.1415 0.3848
314.0729 2.6119
359.0856 0.2116
373.1937 0.716
374.1751 0.3196
391.1938 1.5722
423.7432 0.239
424.1732 0.8184
425.1089 0.2394
443.1696 0.2162
502.179 0.1803
520.1941 0.7231
521.2217 0.2752
529.7062 0.257
533.7649 0.2991
548.7744 0.4394
557.2331 0.2003
566.2111 0.9246
574.7541 0.2248
575.2163 34.3121
581.2527 0.3555
599.2626 0.2732
600.2487 0.6346
617.2734 20.4271
714.3337 0.6804
745.3893 0.4756
END IONS

BEGIN IONS
PEPMASS=673.9
CHARGE=2+
TITLE=File: QStar_BSA_500fmol_2.wiff, Sample: \2006_09_01\BSA_500fmol_2 (sample number 1), Elution: 2.898 to 3.164 min, Period: 1, Cycle(s): 61-64 (Experiment 3)
110.0582 3.5518
113.0596 0.0855
127.0373 0.0756
129.0904 2.4594
130.0222 0.0815
131.0737 0.0869
138.058 0.0892
141.0554 0.1538
143.1085 0.641
147.1049 2.2207
152.0736 0.1767
155.093 0.1224
159.0677 0.1746
163.0991 0.0686
166.0704 0.1154
171.1098 0.7478
175.051 0.4018
179.0909 0.2751
181.1112 0.1622
187.0673 0.5744
195.0763 0.0936
197.1031 0.4827
199.0663 0.1953
207.082 0.0707
208.0639 0.8387
213.1115 0.0718
217.0673 0.3947
218.1493 0.0791
222.1114 0.0933
224.8913 0.1741
225.0782 1.9031
240.1295 0.1384
242.1381 0.0764
243.0748 0.0766
245.0496 0.5453
248.089 0.1407
252.1131 0.3688
258.1238 0.7965
261.0909 0.0939
264.0311 0.0726
266.1046 0.0874
268.1127 0.139
270.126 2.4294
276.1349 0.8013
278.1016 0.231
286.1269 0.6419
288.0879 0.1213
291.0883 0.0915
294.1046 0.0919
296.1179 0.9993
301.0883 0.0931
304.1229 0.109
308.112 0.0941
310.1172 0.0865
314.0856 0.1662
316.1056 0.397
318.1071 0.1354
323.169 0.0723
327.1479 0.2346
332.1004 0.5535
336.1231 0.8188
345.1591 0.1495
353.1485 0.7479
361.1412 0.0764
363.0712 0.1022
372.1513 0.0949
378.1875 0.0956
382.1426 0.1048
385.1579 0.0964
387.1904 0.0967
396.1653 0.0979
402.1955 0.1704
406.1647 0.2524
415.1662 0.1092
421.6953 0.1651
425.1789 0.2026
431.1706 0.0835
434.118 0.121
436.1232 0.0839
441.2037 0.1501
445.6677 0.1322
451.1143 0.1802
458.1564 0.0957
463.1682 0.1732
468.1199 0.5223
473.2053 0.0875
479.0926 0.0685
482.1463 0.1765
484.1132 0.0983
486.1419 0.1378
487.1495 0.1875
491.1457 0.0891
494.1707 0.3178
497.1174 0.1195
501.6643 0.2001
502.1616 0.1401
504.1517 0.4615
507.1858 0.2112
508.6733 0.1309
512.1636 0.4042
514.1674 0.1114
515.1518 0.2028
515.6789 0.0811
516.6793 0.3452
519.1736 0.1018
520.6681 0.1121
522.1686 0.6022
523.6665 0.3884
528.6839 0.0821
529.6816 0.5449
532.169 0.0824
534.1678 0.1343
537.7234 0.2486
539.1686 0.6842
539.6751 2.0439
541.1714 0.4675
543.1747 0.5831
545.6746 0.073
547.228 0.3558
548.6423 0.1047
551.6771 0.9341
555.205 0.1895
556.7168 0.2846
558.2047 0.665
561.1993 0.1375
562.68 0.2437
564.216 0.2334
564.7348 0.0955
566.2064 0.9034
566.7218 0.4677
568.2062 0.0959
570.7295 0.1815
572.2177 0.6946
574.1881 0.2354
574.7003 0.0857
576.2091 0.1501
578.2177 0.1934
579.6803 0.4087
581.2129 0.2691
583.6753 0.2051
585.2233 0.3135
588.2006 1.9074
592.2039 0.3153
594.2244 0.4028
596.723 0.0873
597.2079 0.5459
599.7142 0.1422
601.2191 0.3943
601.7305 0.3945
605.7292 0.1319
606.2309 0.5169
607.7465 0.6277
609.735 1.1469
611.2241 0.4969
614.2221 0.4207
615.7326 1.4522
619.1575 0.1223
620.7579 0.3117
623.7336 0.8252
624.2422 2.9241
628.7421 0.1903
629.2617 0.9642
634.2183 0.1574
636.2181 0.1802
637.729 0.4059
638.2414 0.5414
638.7461 1.5464
642.7644 0.3511
645.2417 0.0794
646.7623 0.3863
651.2754 0.2393
651.7566 0.7412
656.2709 0.8811
660.2669 2.5249
662.2709 0.0805
665.262 3.0298
668.2439 0.127
670.2256 0.081
674.2688 13.523
677.2392 0.1162
691.2779 0.0822
701.2417 0.0828
709.2994 0.2023
728.2734 0.0723
729.3135 0.0844
763.2842 0.2714
777.3384 0.0872
779.3127 0.0998
813.3924 0.2165
923.4528 0.0678
924.2541 0.1493
957.2249 0.1243
975.2808 0.0977
994.2936 0.1126
1008.2849 0.0992
1060.3503 0.0872
1072.3381 0.0731
1074.2938 0.1318
1078.2785 0.4254
1122.4179 0.2095
1139.3762 0.3014
1140.4092 0.1659
1145.3903 0.0756
1147.4613 0.1059
1155.4391 0.0759
1173.3469 0.0918
1176.377 0.0766
1183.3511 0.1075
1192.4186 0.1079
1201.3865 0.2786
1210.4631 0.1399
1218.449 0.2494
1228.3772 0.0782
1246.4544 0.1419
END IONS

BEGIN IONS
PEPMASS=591.161796707942
CHARGE=2+
TITLE=File: QStar_BSA_500fmol_2.wiff, Sample: \2006_09_01\BSA_500fmol_2 (sample number 1), Elution: 3.297 to 3.376 min, Period: 1, Cycle(s): 65-66 (Experiment 4)
129.1014 0.0812
143.0936 0.0053
149.0179 0.0164
158.082 0.0112
170.9124 0.0117
175.0138 0.0059
186.1268 0.0122
215.07 0.0131
227.0072 0.0067
233.0249 0.0068
236.0605 0.0274
264.8588 0.0073
282.0467 0.0225
284.935 0.0151
287.9432 0.0227
300.0334 0.0232
306.0023 0.0078
308.0911 0.0157
316.9865 0.0079
328.0674 0.0243
344.9711 0.0083
348.1086 0.0167
353.8592 0.0084
355.0402 0.0168
377.9965 0.0174
380.2902 0.0174
391.2265 0.0177
405.1332 0.018
422.0805 0.0092
450.6583 0.019
520.1914 0.0305
520.7506 0.0204
523.684 0.0307
529.1645 0.0103
530.7473 0.0103
538.2101 0.0104
573.7039 0.0107
582.2061 0.1077
582.692 0.0647
591.6966 0.0543
593.1202 0.0217
599.2786 0.0547
615.2605 0.0222
617.2749 0.1998
649.2457 0.0228
745.3954 0.0244
END IONS

BEGIN IONS
PEPMASS=586.168406062927
CHARGE=2+
TITLE=File: QStar_BSA_500fmol_2.wiff, Sample: \2006_09_01\BSA_500fmol_2 (sample number 1), Elution: 3.271 to 3.35 min, Period: 1, Cycle(s): 65-66 (Experiment 3)
175.1291 0.0709
462.9104 0.0192
540.7197 0.0519
541.6752 0.0312
549.2194 0.0209
555.1419 0.0631
563.6796 0.053
565.1859 0.0425
565.6965 0.0319
571.1882 0.0213
577.7169 0.2039
586.2067 3.655
617.2925 0.0444
703.3123 0.0355
725.3038 0.0361
725.827 0.0361
1150.4503 0.0303
END IONS

BEGIN IONS
PEPMASS=594.140931869783
CHARGE=2+
TITLE=File: QStar_BSA_500fmol_2.wiff, Sample: \2006_09_01\BSA_500fmol_2 (sample number 1), Elution: 3.457 to 3.536 min, Period: 1, Cycle(s): 67-68 (Experiment 3)
158.082 0.0112
169.0468 0.0058
175.1159 0.0177
214.084 0.0327
229.8955 0.0068
242.9934 0.007
245.1662 0.014
273.1148 0.0074
274.9514 0.0074
286.1383 0.0378
305.8383 0.0078
356.0758 0.0169
426.873 0.0184
454.2101 0.019
487.6068 0.0197
540.1644 0.0208
540.6816 0.0415
542.1845 0.0104
542.6495 0.0312
563.1127 0.0212
572.1704 0.0107
572.7045 0.0214
593.6912 0.0871
594.2026 0.1524
617.2721 0.0222
END IONS

BEGIN IONS
PEPMASS=732.712047790876
CHARGE=2+
TITLE=File: QStar_BSA_500fmol_2.wiff, Sample: \2006_09_01\BSA_500fmol_2 (sample number 1), Elution: 3.216 to 3.562 min, Period: 1, Cycle(s): 65-68 (Experiment 2), 67-68 (Experiment 4)
110.0526 0.0984
118.985 0.1266
119.0692 1.803
129.0909 0.6097
133.029 0.222
143.1092 0.1389
145.0897 0.2529
147.1042 0.6771
153.057 0.0552
171.0682 0.3037
172.0304 0.0468
187.0813 0.0672
190.064 0.0739
191.0389 0.0803
200.0379 0.2087
209.0819 0.1098
214.0848 0.1438
217.0543 0.3492
219.0264 0.0529
225.1019 0.2279
227.0201 0.5654
232.0841 0.599
234.0685 2.7785
240.1118 0.1245
243.07 0.0767
245.057 0.1679
248.1094 0.0633
252.1096 0.1418
258.1247 0.4162
260.0833 0.2593
262.0657 8.6616
268.114 0.0878
270.1283 3.9417
272.1257 0.0516
276.1363 0.4749
286.1235 0.3476
289.0762 0.3193
296.1276 0.2307
299.11 0.0773
308.0911 0.047
313.1192 0.0475
316.0926 0.2701
323.1658 0.0642
327.1206 0.2022
331.1266 0.3497
336.131 0.1801
339.1161 0.0658
341.1885 0.0743
343.1413 0.2318
348.0995 0.05
354.1477 0.1261
361.1515 2.5303
381.1061 0.0436
386.1782 0.0704
395.1529 0.0444
404.1745 0.0539
407.0271 0.0541
412.0871 0.0454
414.1527 0.1455
417.1536 0.0547
418.0864 0.0913
425.1283 0.2029
432.2122 0.0928
433.1439 0.3068
436.1313 0.3265
440.1324 0.0656
446.2004 0.0755
452.0954 0.076
458.1379 0.0765
464.1504 0.0481
469.2007 0.0871
474.1157 0.0486
481.102 0.0588
493.1691 1.9048
493.4622 0.0694
502.1759 0.1602
505.1232 0.0502
512.1837 0.1921
516.6787 0.2741
522.1622 0.1939
529.2056 0.1027
540.1717 0.6954
542.6577 0.1353
546.1751 0.4388
552.1972 1.144
555.1327 0.1368
564.2189 3.0025
571.1776 0.0534
573.151 0.0749
575.2 0.1285
575.7242 0.0643
578.1644 0.1397
583.2288 0.1078
584.2388 0.054
585.2415 0.054
592.737 0.261
594.2063 0.1197
597.1921 0.0764
601.7415 1.7858
611.2394 0.7402
621.2442 0.0445
622.2862 0.078
624.1911 0.067
631.2047 0.0561
639.2298 0.192
642.1917 0.1245
650.2415 0.0797
658.2183 0.1721
668.2433 0.1039
673.2458 0.0579
681.7643 0.0466
682.2969 0.8283
684.2999 0.2687
686.7824 0.1053
701.2809 0.8399
710.3229 0.1786
715.2983 0.0597
723.2972 0.2523
732.3048 0.3866
732.8049 2.696
753.2689 0.0981
767.3314 0.0495
771.2973 0.124
788.3645 0.7774
800.3044 0.0632
828.3696 0.0643
899.2315 0.2813
899.6114 0.1072
917.2927 0.7712
917.6793 0.1623
957.2802 0.1659
971.3559 0.1531
975.225 0.0558
1014.3771 0.0996
1032.3091 0.6458
1056.3107 0.1742
1074.3962 0.0586
1085.3529 0.2796
1088.3515 0.0442
1103.3926 2.8337
1103.9613 0.0445
1113.379 0.0596
1184.4764 0.123
1190.4195 0.0462
1202.4546 1.0377
END IONS

BEGIN IONS
PEPMASS=743.215753225033
CHARGE=2+
TITLE=File: QStar_BSA_500fmol_2.wiff, Sample: \2006_09_01\BSA_500fmol_2 (sample number 1), Elution: 3.669 to 3.748 min, Period: 1, Cycle(s): 69-70 (Experiment 4)
118.9805 0.0146
145.0739 0.0054
147.1056 0.0217
158.0203 0.0056
160.0354 0.0113
227.0308 0.0135
234.0606 0.0137
258.8442 0.0144
262.0604 0.0795
276.9205 0.0149
281.9321 0.0075
296.9441 0.0154
299.8672 0.0077
301.1132 0.0155
361.1835 0.0255
392.9504 0.0177
395.326 0.0178
415.7705 0.0182
436.9077 0.0187
577.1526 0.0215
601.172 0.0219
612.7325 0.0221
625.7314 0.0223
743.3029 0.1339
745.3284 0.0244
918.2677 0.0271
END IONS

BEGIN IONS
PEPMASS=575.183698468978
CHARGE=2+
TITLE=File: QStar_BSA_500fmol_2.wiff, Sample: \2006_09_01\BSA_500fmol_2 (sample number 1), Elution: 3.643 to 3.722 min, Period: 1, Cycle(s): 69-70 (Experiment 3)
129.091 0.6697
149.0155 0.0273
158.0781 0.0225
175.1172 0.1004
212.1108 0.0586
214.0759 0.0261
230.1407 0.1626
259.0058 0.0216
276.023 0.0593
281.138 0.0225
286.0779 0.0453
298.1725 0.0231
304.0334 0.1713
314.0807 0.1108
348.117 0.0417
373.2071 0.0259
391.1596 0.1148
424.1709 0.1104
443.1849 0.0282
520.2057 0.1528
525.7487 0.1228
526.2363 0.0717
531.7738 0.0412
532.2707 0.0309
534.2606 0.0413
534.7583 0.6506
540.2681 0.0727
540.7681 0.0831
549.7664 0.2827
550.2804 0.1152
554.203 0.0315
566.2 0.0319
566.6915 0.0957
567.8018 0.0319
574.8033 0.0642
575.2149 4.274
576.7387 0.1501
577.2143 0.0644
600.2474 0.0219
617.2778 1.5645
634.2876 0.0337
714.3399 0.0358
714.8486 0.0477
745.3934 0.0488
END IONS

BEGIN IONS
PEPMASS=674.184157117837
CHARGE=2+
TITLE=File: QStar_BSA_500fmol_2.wiff, Sample: \2006_09_01\BSA_500fmol_2 (sample number 1), Elution: 3.588 to 3.673 min, Period: 1, Cycle(s): 69-70 (Experiment 2)
110.0545 0.2155
129.0904 0.1523
137.0306 0.0105
138.07 0.0157
141.0527 0.0212
143.1061 0.0214
147.1028 0.157
163.0919 0.0057
171.0925 0.0584
179.0892 0.006
181.0573 0.006
187.0677 0.0305
197.1037 0.0313
201.1562 0.019
207.1174 0.0129
209.107 0.0129
214.0661 0.0261
217.0733 0.0263
222.1065 0.0133
223.9501 0.0067
225.0802 0.1541
230.1562 0.0135
231.0681 0.0068
245.0599 0.021
252.1088 0.0284
258.1228 0.0574
270.1252 0.1468
276.1339 0.0371
279.1129 0.0075
286.1761 0.0076
289.8852 0.0152
296.1329 0.0077
305.9281 0.0156
309.9788 0.0157
316.0889 0.0079
316.911 0.0159
328.1564 0.0081
332.1396 0.0081
335.1285 0.0409
338.1266 0.0164
354.1281 0.0336
358.1091 0.0169
369.1789 0.0257
380.0566 0.0174
406.9911 0.009
407.2389 0.018
409.1738 0.009
414.9425 0.0182
420.1015 0.0092
448.8876 0.0189
468.204 0.0097
471.6254 0.0194
477.1147 0.0293
479.1503 0.0098
479.7378 0.0293
481.1852 0.0196
486.0602 0.0197
494.2298 0.0199
494.7014 0.0099
498.8611 0.01
504.6583 0.0301
520.1507 0.0305
524.6551 0.0102
533.1724 0.0413
539.1605 0.0311
539.6664 0.1556
543.2247 0.0416
545.1723 0.0104
547.1444 0.0104
552.1924 0.0315
557.7041 0.0316
564.1886 0.0106
564.7402 0.0212
566.2191 0.0956
567.7362 0.0213
573.2175 0.0428
574.6829 0.0214
579.1709 0.0323
593.2344 0.0326
599.2032 0.0219
606.2128 0.033
607.2355 0.055
610.2318 0.0441
610.754 0.0221
614.7235 0.0221
616.2243 0.0111
621.7228 0.0111
623.693 0.0335
624.219 0.1451
626.2285 0.0223
626.7426 0.0112
637.7173 0.0338
638.2325 0.1918
640.3008 0.0226
643.2812 0.0227
647.7278 0.0114
651.7851 0.0228
656.2668 0.0572
656.7587 0.0114
660.2852 0.2065
665.2555 0.1152
666.3168 0.0461
674.272 0.9046
692.2614 0.0117
726.2781 0.012
746.2855 0.0244
825.4316 0.0128
840.7151 0.0129
866.2472 0.0263
975.232 0.0279
1079.3117 0.0147
END IONS

BEGIN IONS
PEPMASS=576.756283981525
CHARGE=2+
TITLE=File: QStar_BSA_500fmol_2.wiff, Sample: \2006_09_01\BSA_500fmol_2 (sample number 1), Elution: 3.774 to 3.806 min, Period: 1, Cycle(s): 71-72 (Experiment 2)
129.1045 0.0863
175.1172 0.0591
230.1867 0.0203
235.0943 0.0343
239.0724 0.0276
241.109 0.0208
265.0986 0.0363
284.1705 0.0226
301.1379 0.1318
312.8717 0.0237
319.1195 0.1916
330.1545 0.138
333.182 0.0489
336.1448 0.0819
348.17 0.1751
366.1529 0.0513
420.2205 0.0641
421.4066 0.0183
429.1638 0.037
435.1452 0.0466
447.1959 0.0661
470.2378 0.029
486.779 0.0394
488.8943 0.0197
495.7397 0.0795
504.2455 0.0201
508.2638 0.0201
516.7451 0.0304
521.2068 0.1223
525.7708 0.4814
531.7614 0.5047
534.4516 0.0206
534.7606 3.4703
539.6975 0.0207
540.7659 0.6958
548.2415 0.0628
549.7694 3.0158
558.7965 0.0528
559.2733 0.0317
560.1341 0.0211
567.7841 0.0957
568.2594 0.0319
576.2144 0.2144
576.7405 0.0643
577.3006 0.0644
617.3091 0.1443
634.343 0.4386
674.3411 0.0232
733.4244 0.2661
END IONS

BEGIN IONS
PEPMASS=525.67728470291
CHARGE=2+
TITLE=File: QStar_BSA_500fmol_2.wiff, Sample: \2006_09_01\BSA_500fmol_2 (sample number 1), Elution: 3.938 to 3.99 min, Period: 1, Cycle(s): 74-75 (Experiment 3)
129.0928 0.0609
140.0814 0.0053
175.1261 0.0177
210.9503 0.0195
214.0824 0.0196
215.0339 0.0065
230.1291 0.0135
288.0127 0.0227
290.0183 0.0076
298.9671 0.0077
304.9137 0.0156
320.8896 0.016
326.908 0.0161
333.9036 0.0163
343.0209 0.0165
348.963 0.0083
361.0469 0.017
377.8272 0.0087
391.8493 0.0265
424.1745 0.0092
431.9431 0.0093
439.7026 0.0187
503.2284 0.01
525.2228 0.0102
525.6953 0.1843
617.2634 0.2552
END IONS

BEGIN IONS
PEPMASS=587.735082929311
CHARGE=2+
TITLE=File: QStar_BSA_500fmol_2.wiff, Sample: \2006_09_01\BSA_500fmol_2 (sample number 1), Elution: 3.882 to 3.941 min, Period: 1, Cycle(s): 74-75 (Experiment 2)
160.0331 0.0056
164.0341 0.0057
214.0857 0.0065
241.8985 0.0139
307.907 0.0157
308.8439 0.0078
332.0379 0.0163
353.9936 0.0084
357.2056 0.0169
359.8009 0.0085
375.916 0.0173
378.9563 0.0087
420.7561 0.0183
443.9727 0.0188
455.124 0.0191
463.2034 0.0288
475.7065 0.0195
484.7175 0.0197
497.6701 0.0199
498.229 0.0299
506.7356 0.1005
507.2447 0.0503
511.7727 0.0202
513.7392 0.0101
518.7403 0.0305
527.7426 0.6771
538.236 0.0207
539.2931 0.0415
543.7243 0.0104
560.7609 0.0423
561.2525 0.0317
569.7611 0.2985
578.7857 0.0644
579.2748 0.1182
587.2035 0.0216
587.782 0.2165
588.2675 0.2166
615.2771 0.0221
666.8547 0.0115
END IONS

BEGIN IONS
PEPMASS=603.207510985007
CHARGE=2+
TITLE=File: QStar_BSA_500fmol_2.wiff, Sample: \2006_09_01\BSA_500fmol_2 (sample number 1), Elution: 4.071 to 4.124 min, Period: 1, Cycle(s): 76-77 (Experiment 3)
129.1051 0.0101
214.1034 0.0196
243.0595 0.0139
281.0332 0.0075
295.891 0.0154
301.1326 0.0077
303.9711 0.0156
308.8989 0.0078
358.2105 0.0169
388.1285 0.0088
394.8955 0.0089
398.145 0.0178
431.8967 0.0093
441.9899 0.0188
467.7452 0.0193
474.7916 0.0195
476.1653 0.0292
486.2275 0.0098
488.7265 0.0197
493.1804 0.0297
500.1616 0.03
500.6726 0.04
522.186 0.0204
522.7163 0.0612
595.1608 0.0109
END IONS

BEGIN IONS
PEPMASS=732.219051994339
CHARGE=2+
TITLE=File: QStar_BSA_500fmol_2.wiff, Sample: \2006_09_01\BSA_500fmol_2 (sample number 1), Elution: 4.016 to 4.074 min, Period: 1, Cycle(s): 76-77 (Experiment 2)
119.0691 0.307
129.0901 0.0559
133.0461 0.0051
134.0264 0.0103
143.1134 0.016
145.0873 0.0215
147.1063 0.0704
169.1071 0.0116
171.0797 0.0759
172.0349 0.0117
182.0078 0.012
190.0794 0.0062
213.1395 0.0065
214.0791 0.0065
215.0503 0.0131
217.0585 0.0132
223.1123 0.0133
227.0429 0.0471
228.0848 0.0067
232.1236 0.0272
233.078 0.0068
234.0897 0.0342
235.0596 0.0411
245.0299 0.0349
247.0363 0.014
260.0819 0.0432
262.0648 0.9473
270.1243 0.5285
276.1619 0.0445
286.1135 0.0227
307.9462 0.0157
324.8688 0.0161
329.1277 0.0081
331.1298 0.0732
343.1202 0.0165
354.1028 0.0084
355.2169 0.0168
361.1498 0.1358
375.9766 0.0173
384.2285 0.0088
384.9333 0.0088
412.9758 0.0091
414.1925 0.0273
420.2205 0.0092
425.1635 0.0184
428.9603 0.0092
432.1287 0.0464
436.1195 0.0373
458.1485 0.0191
464.16 0.0192
469.0932 0.029
476.1546 0.0195
485.2337 0.0295
493.1869 0.119
501.2223 0.02
503.206 0.1102
512.1263 0.0202
516.6848 0.071
522.1656 0.0204
524.5579 0.0205
526.2721 0.0102
540.1851 0.0208
546.111 0.0104
547.1931 0.0418
550.3082 0.0209
552.2558 0.0315
555.1998 0.0737
564.2151 0.3607
584.2104 0.0108
593.2235 0.0326
601.7633 0.0548
602.2528 0.0548
611.2249 0.0331
648.2677 0.0227
650.2529 0.0114
673.7325 0.0116
681.7876 0.0466
683.2923 0.0117
701.289 0.1064
715.4217 0.1433
723.7836 0.012
732.3471 0.4111
732.8022 0.1692
788.3484 0.1003
790.3259 0.0502
882.2536 0.0133
901.2593 0.0268
917.2533 0.027
1032.3964 0.0861
1103.4138 0.4005
1202.4624 0.2477
END IONS

BEGIN IONS
PEPMASS=495.72826058422
CHARGE=2+
TITLE=File: QStar_BSA_500fmol_2.wiff, Sample: \2006_09_01\BSA_500fmol_2 (sample number 1), Elution: 4.23 to 4.309 min, Period: 1, Cycle(s): 78-79 (Experiment 4)
121.0273 0.0098
129.096 0.2943
147.0975 0.0108
149.0234 0.0055
156.9613 0.0112
175.119 0.0236
185.1595 0.0122
192.1564 0.0124
203.9139 0.0064
214.1216 0.0196
222.1069 0.0399
230.0986 0.0068
236.0457 0.0343
240.11 0.3668
243.1082 0.0209
247.9916 0.007
248.8889 0.007
255.1117 0.0071
256.1383 0.05
258.1151 0.0933
259.9264 0.0072
264.0746 0.0073
279.9527 0.0149
285.1121 0.0075
285.9949 0.0076
288.0296 0.0227
290.0411 0.0228
290.9466 0.0228
301.0203 0.0077
306.0023 0.0078
307.9579 0.0078
309.1579 0.0079
312.8862 0.0158
321.1976 0.04
333.182 0.0326
339.1981 0.1235
348.0837 0.0083
356.0168 0.0168
357.208 0.1689
369.25 0.0086
371.1863 0.0172
402.0656 0.0179
420.2133 0.1099
421.8365 0.0275
424.2618 0.092
431.2214 0.0464
431.8735 0.0186
434.1451 0.0093
459.2242 0.0096
477.7196 0.0195
486.7443 0.4138
490.1736 0.0099
495.7467 0.4674
520.9595 0.0102
521.2414 0.5506
535.289 0.031
634.348 0.3487
733.4206 0.2176
734.3178 0.0363
END IONS

BEGIN IONS
PEPMASS=575.169426042247
CHARGE=2+
TITLE=File: QStar_BSA_500fmol_2.wiff, Sample: \2006_09_01\BSA_500fmol_2 (sample number 1), Elution: 4.204 to 4.283 min, Period: 1, Cycle(s): 78-79 (Experiment 3)
111.0297 0.0188
129.0924 0.208
175.1168 0.1301
230.1174 0.1016
240.1109 0.0623
245.1697 0.021
250.1089 0.0212
270.1309 0.022
302.1574 0.0466
305.0385 0.0312
314.0601 0.0554
319.1173 0.1996
330.1349 0.0487
336.1522 0.1474
348.1619 0.2834
366.1721 0.0427
391.1956 0.0353
394.1364 0.0177
397.05 0.0178
405.7176 0.018
418.212 0.0274
420.2296 0.1098
421.2874 0.0183
421.7366 0.0367
429.2341 0.0278
430.1772 0.0185
447.2133 0.0378
455.1716 0.0191
465.2015 0.0289
485.2042 0.0492
485.7403 0.0492
495.7546 0.0497
496.2385 0.0298
501.7372 0.05
512.7327 0.0202
516.1556 0.0203
520.2057 0.0305
521.2273 0.2141
521.7904 0.0204
523.2651 0.0306
525.7425 0.3687
531.7462 0.5767
534.7579 3.3046
540.7584 0.6958
541.7844 0.0208
548.7509 0.0314
549.2534 0.0942
549.7632 3.361
550.7785 0.021
558.756 0.0317
559.275 0.0422
561.2548 0.0212
567.2576 0.0213
567.7961 0.1809
568.2799 0.1277
575.2156 1.4249
600.231 0.0219
617.279 0.4438
634.3481 0.4611
674.37 0.058
689.3824 0.0352
733.4159 0.5563
888.3845 0.0266
END IONS

BEGIN IONS
PEPMASS=674.186435107184
CHARGE=2+
TITLE=File: QStar_BSA_500fmol_2.wiff, Sample: \2006_09_01\BSA_500fmol_2 (sample number 1), Elution: 4.149 to 4.234 min, Period: 1, Cycle(s): 78-79 (Experiment 2)
110.0644 0.0937
129.0914 0.0813
141.0554 0.0159
143.1087 0.0427
147.101 0.0975
152.0692 0.0055
164.1428 0.0057
171.0759 0.0117
172.4207 0.0117
175.0788 0.0059
195.095 0.0125
197.0926 0.0063
209.1076 0.0129
214.0954 0.0131
225.0695 0.0268
235.9942 0.0069
242.1416 0.0069
242.8786 0.0139
255.1153 0.0143
258.2304 0.0072
270.1273 0.0807
278.1143 0.0074
295.0199 0.0077
296.1329 0.0077
316.8832 0.0079
336.1182 0.0328
338.9934 0.0082
353.1247 0.0168
353.9474 0.0168
358.9817 0.0254
369.1728 0.0257
389.1407 0.0088
439.0147 0.0094
464.1456 0.0096
470.1091 0.0097
473.1489 0.0194
488.1887 0.0099
490.5542 0.0198
504.1553 0.01
504.6316 0.01
512.2021 0.0101
516.739 0.0101
523.2141 0.0204
527.7019 0.0205
537.1593 0.0207
539.1614 0.0622
540.1968 0.0415
553.1975 0.0315
566.2159 0.0106
566.7439 0.0638
573.7574 0.0321
574.212 0.0214
580.2566 0.0538
581.7472 0.0215
588.6921 0.0108
589.214 0.0434
594.1917 0.0218
600.1872 0.0219
610.2252 0.0552
615.7035 0.0443
618.0988 0.0222
623.7283 0.0669
625.2178 0.0223
629.7395 0.0448
630.2404 0.0224
639.2494 0.0339
656.7472 0.0343
660.2957 0.0344
660.7649 0.0344
666.2265 0.023
666.7567 0.0231
674.2741 0.3942
675.7695 0.1509
676.2714 0.0348
923.4094 0.0271
END IONS

BEGIN IONS
PEPMASS=648.244093307528
CHARGE=2+
TITLE=File: QStar_BSA_500fmol_2.wiff, Sample: \2006_09_01\BSA_500fmol_2 (sample number 1), Elution: 4.416 to 4.495 min, Period: 1, Cycle(s): 80-81 (Experiment 4)
127.031 0.0151
129.09 0.2846
131.0784 0.0153
147.1027 0.3088
173.1611 0.0118
222.0925 0.0133
231.1401 0.0204
231.9819 0.0136
236.0525 0.0137
239.1296 0.1313
242.119 0.0208
257.1377 0.2291
258.1211 0.6386
260.0524 0.0144
261.1335 0.0144
272.1327 0.0221
272.9672 0.0148
275.1579 0.4296
294.0468 0.023
299.8981 0.0155
311.1354 0.0315
329.1747 0.0405
353.1793 0.0252
357.1592 0.0253
371.2904 0.0172
388.2621 0.0528
394.8112 0.0177
405.8345 0.018
412.9903 0.0272
431.1501 0.0556
434.0799 0.0279
453.4397 0.019
454.6527 0.0476
457.3031 0.0095
468.8225 0.0097
475.2279 0.0389
475.7698 0.0097
476.3836 0.0292
501.1523 0.02
509.1147 0.0101
529.1542 0.0103
546.2988 0.0522
547.1841 0.0522
575.2449 0.0321
575.759 0.0107
615.3348 0.0332
639.29 0.079
648.3178 1.8766
675.2109 0.0232
681.298 0.0117
821.3831 0.0128
907.6979 0.0135
908.3147 0.0807
1021.3797 0.0713
END IONS

BEGIN IONS
PEPMASS=490.23769762122
CHARGE=2+
TITLE=File: QStar_BSA_500fmol_2.wiff, Sample: \2006_09_01\BSA_500fmol_2 (sample number 1), Elution: 4.39 to 4.469 min, Period: 1, Cycle(s): 80-81 (Experiment 3)
110.0406 0.0094
116.0234 0.0144
119.0754 0.0097
129.0924 0.0254
149.0261 0.0109
158.0265 0.0168
159.9512 0.0113
173.1248 0.1527
175.1135 0.0414
186.1194 0.0183
201.1214 0.0507
211.0976 0.0195
212.01 0.013
214.0987 0.0327
221.0431 0.0133
223.1457 0.0133
235.1137 0.0137
241.0867 0.0139
246.9381 0.014
248.0956 0.0211
259.1172 0.0144
276.1537 0.0371
277.8798 0.0149
279.1253 0.0298
279.9153 0.0149
281.1106 0.0524
284.9124 0.0151
290.8819 0.0152
292.9339 0.0153
299.9274 0.0232
303.9166 0.0156
309.1893 0.0471
311.1511 0.0158
330.0274 0.0081
333.1815 0.1875
337.9871 0.0328
348.1961 0.075
354.1968 0.0588
357.8641 0.0169
360.996 0.017
363.1979 0.017
372.2245 0.0086
382.8907 0.0175
400.9429 0.0089
401.815 0.0179
404.8098 0.018
408.587 0.009
409.2722 0.0723
409.749 0.009
410.1859 0.009
419.6898 0.0091
432.2068 0.1393
432.8343 0.0093
436.9311 0.0093
439.2767 0.0094
439.712 0.0094
440.1755 0.0094
445.254 0.0283
445.795 0.0094
447.824 0.0567
448.2026 1.0022
453.9294 0.0095
454.2186 0.4473
459.1955 0.0096
462.8259 0.0961
463.2164 1.586
472.2205 0.0776
472.7474 0.0582
481.2347 0.049
481.7649 0.0882
490.2463 0.2077
541.2327 0.0208
560.7578 0.0211
587.3189 0.0866
593.3431 0.0326
602.3494 0.0767
602.881 0.0219
611.8045 0.0221
617.3831 0.0555
629.8538 0.0112
633.349 0.0225
END IONS

BEGIN IONS
PEPMASS=576.750391262359
CHARGE=2+
TITLE=File: QStar_BSA_500fmol_2.wiff, Sample: \2006_09_01\BSA_500fmol_2 (sample number 1), Elution: 4.335 to 4.42 min, Period: 1, Cycle(s): 80-81 (Experiment 2)
129.0955 0.0355
149.0055 0.0164
175.111 0.0827
205.0855 0.0128
220.1015 0.0132
229.1109 0.027
247.1416 0.014
251.0808 0.0141
283.0915 0.015
301.1558 0.0232
302.1484 0.0622
309.1775 0.0157
316.1326 0.0159
318.142 0.1276
326.9484 0.0161
328.1038 0.0162
330.1328 0.0406
336.153 0.0901
339.1907 0.0247
348.1304 0.125
366.1251 0.0598
375.2065 0.0173
377.207 0.0173
404.9221 0.027
420.2296 0.0366
420.8935 0.0183
448.2919 0.0189
460.2608 0.0287
470.2124 0.0581
485.218 0.0197
485.947 0.0197
502.0939 0.02
504.8372 0.0201
520.3533 0.0204
521.2276 0.1835
525.3251 0.0205
525.755 0.3584
531.7813 0.309
534.2813 0.031
534.7658 2.3546
536.2025 0.031
540.2681 0.0208
540.7555 0.5297
549.2561 0.0314
549.7681 2.5028
551.2564 0.0314
567.2469 0.0639
567.7888 0.117
576.2064 0.1393
576.7803 0.2038
618.2851 0.0888
634.3213 0.1912
733.4278 0.1935
END IONS

BEGIN IONS
PEPMASS=758.68975971008
CHARGE=2+
TITLE=File: QStar_BSA_500fmol_2.wiff, Sample: \2006_09_01\BSA_500fmol_2 (sample number 1), Elution: 4.602 to 4.682 min, Period: 1, Cycle(s): 82-83 (Experiment 4)
127.0436 0.0101
129.0939 0.0659
130.0716 0.0356
133.031 0.0412
136.0663 0.2085
140.07 0.0476
147.1062 0.1516
151.0661 0.011
158.0764 0.0112
171.07 0.0117
185.0872 0.0607
199.0751 0.0126
203.0851 0.0191
213.0808 0.0522
217.0059 0.0132
231.079 0.0204
236.0354 0.0069
237.1067 0.0069
240.0998 0.0138
254.0716 0.0071
275.9221 0.0074
281.0145 0.015
287.0983 0.0076
301.1365 0.0155
321.0696 0.024
376.1524 0.0346
390.0176 0.0176
404.1902 0.018
409.9825 0.0181
434.2102 0.0093
454.1577 0.0095
458.1723 0.0096
465.869 0.0096
485.1599 0.0197
505.1683 0.0201
518.1507 0.0102
525.1051 0.0102
530.1149 0.0206
539.1427 0.0311
555.9891 0.0211
559.1255 0.0106
561.1966 0.0106
564.2204 0.0318
570.1483 0.032
572.1437 0.0107
576.1769 0.0107
578.1989 0.0215
580.1598 0.0108
588.1831 0.0217
596.1865 0.1417
611.7123 0.0773
612.1966 0.0221
627.2121 0.0112
644.1761 0.0113
646.2345 0.0227
653.302 0.0228
662.2451 0.0575
668.2228 0.0346
694.2305 0.0118
695.7312 0.0118
717.7346 0.1316
718.2747 0.0958
726.7569 0.2648
727.7637 0.1687
749.7555 0.0489
751.2947 0.0245
758.7455 0.3076
866.3786 0.0263
922.2362 0.0271
1059.2155 0.0727
END IONS

BEGIN IONS
PEPMASS=732.218153130041
CHARGE=2+
TITLE=File: QStar_BSA_500fmol_2.wiff, Sample: \2006_09_01\BSA_500fmol_2 (sample number 1), Elution: 4.576 to 4.655 min, Period: 1, Cycle(s): 82-83 (Experiment 3)
110.0617 0.0047
119.0706 0.2192
129.0873 0.0457
133.0349 0.0206
136.0628 0.0677
140.0655 0.0053
145.0981 0.0161
146.0785 0.0054
147.1083 0.0542
158.0568 0.0056
171.0729 0.0468
181.0693 0.012
185.0982 0.0121
187.0385 0.0061
202.0564 0.0063
208.9172 0.0065
210.0286 0.0259
213.0645 0.013
218.0265 0.0132
226.0899 0.0134
227.028 0.1009
228.1455 0.0067
232.1001 0.0612
234.076 0.082
236.0543 0.0412
242.1311 0.0347
258.13 0.0287
260.1043 0.0216
260.9243 0.0144
262.0673 0.7446
264.0347 0.0145
270.1309 0.2789
276.1432 0.0519
279.0943 0.0149
286.1232 0.0378
289.0838 0.0608
297.1288 0.0154
330.1409 0.0406
333.1226 0.0244
336.1223 0.0246
347.0765 0.0166
361.1495 0.0934
370.0011 0.0172
393.8759 0.0089
397.179 0.0089
415.8342 0.0182
422.0438 0.0092
425.1589 0.0276
431.8178 0.0093
432.1844 0.0557
434.0799 0.0372
436.2221 0.0093
486.8156 0.0296
493.168 0.1686
502.1323 0.02
517.7138 0.0102
522.1627 0.0102
540.1436 0.0208
547.1966 0.0523
552.2528 0.0525
552.746 0.0105
557.1899 0.0211
564.2317 0.2864
574.3137 0.0107
580.1814 0.0108
594.2462 0.0109
594.6925 0.0109
601.7985 0.0329
602.2453 0.0329
611.2249 0.0442
640.2669 0.0226
701.3127 0.071
710.2978 0.0238
732.2947 0.1571
733.7997 0.0242
734.4106 0.0363
763.3048 0.0123
788.3627 0.0125
917.2465 0.0406
917.6658 0.0406
949.3949 0.0138
1032.3246 0.0574
1086.3786 0.0147
1103.3294 0.2522
1202.4765 0.0774
END IONS

BEGIN IONS
PEPMASS=747.687814335846
CHARGE=2+
TITLE=File: QStar_BSA_500fmol_2.wiff, Sample: \2006_09_01\BSA_500fmol_2 (sample number 1), Elution: 4.521 to 4.606 min, Period: 1, Cycle(s): 82-83 (Experiment 2)
119.0373 0.0586
129.0929 0.4474
133.035 0.0875
136.0671 3.9907
138.0753 0.021
139.0423 0.0263
140.0617 0.4916
147.105 0.5579
150.0608 0.0273
158.0754 0.1796
166.0449 0.0575
167.0783 0.2081
173.0689 0.0235
178.059 0.0417
182.0401 0.0482
185.0907 0.4314
193.089 0.0682
195.0743 0.2121
199.0647 0.126
203.1 0.5346
213.078 0.9648
219.0925 0.0926
221.0777 0.1925
225.045 0.0268
229.0906 0.0203
230.0467 0.0271
231.0829 0.6789
236.0731 0.0274
237.0986 0.4332
239.0908 0.1245
242.0532 0.0208
246.028 0.021
253.0549 0.0355
256.0706 0.0572
258.1255 0.287
262.0542 0.0723
263.053 0.1738
264.1243 0.1889
272.0975 0.0369
276.1399 0.4676
281.1027 0.0375
287.0794 0.053
290.0746 0.2054
293.0753 0.0535
301.1284 0.0465
302.0728 0.0854
304.1248 0.0623
306.0889 0.1642
309.1312 0.0393
314.0838 0.0396
319.0966 0.0558
320.0781 0.5673
327.0829 0.0404
330.1401 0.69
334.1137 0.098
336.1122 1.3838
342.0642 0.0248
345.0836 0.1993
348.1534 0.1583
350.1038 0.0418
358.1421 0.4058
364.1288 0.0341
366.1508 0.0256
367.1425 0.0343
373.1496 0.0345
374.1198 0.0432
376.1478 0.433
385.0885 0.0263
391.1297 0.1678
394.1506 0.0266
415.1532 0.1092
418.1066 0.1645
424.0853 0.046
432.0637 0.0557
432.7832 0.0372
433.1848 0.2231
435.7746 0.0466
436.1225 0.5038
437.7714 0.028
442.0979 0.0563
445.1871 0.0377
449.1383 0.0473
450.0644 0.0474
452.0642 0.0285
465.1222 0.1059
465.8304 0.0482
469.0932 0.0484
471.1843 0.0291
473.1537 0.0291
474.0781 0.068
474.3171 0.0486
481.6597 0.0784
483.1215 0.0883
490.1573 0.0989
490.6407 0.0494
493.1534 0.0496
501.2423 0.02
502.1673 0.1001
505.16 0.0803
509.1517 0.2621
513.1495 0.0303
517.1196 0.0203
519.1451 0.285
522.6653 0.051
526.18 0.0717
530.1636 0.2057
544.2033 0.0834
548.1886 0.3869
551.1636 0.1782
554.185 0.0526
557.193 0.0527
561.1649 0.0635
565.1063 0.0849
567.1778 0.0426
578.172 0.1826
583.1803 0.0216
587.1896 0.119
591.1809 0.2282
596.1935 1.7558
600.7093 0.4269
602.196 0.0657
605.1854 0.0659
608.1821 0.033
619.2038 0.1112
623.7171 0.0781
624.193 0.0781
626.1559 0.0223
631.1946 0.0337
632.7134 0.7528
641.2162 0.0226
649.2685 0.0228
650.2017 0.1026
666.2092 0.0346
667.0738 0.0231
669.1819 0.0578
677.2162 0.0813
681.5544 0.0233
683.1872 0.035
688.7534 0.0352
693.225 0.1882
697.7606 0.118
706.7901 0.1781
708.2942 0.0475
711.2403 1.0839
721.2573 0.036
738.2208 0.0243
782.279 0.762
792.2977 0.0629
834.3127 0.0258
864.5791 0.0788
865.2084 0.2234
929.2199 0.1906
929.7086 0.0272
931.1953 0.0545
955.1609 0.0276
980.2649 0.0699
1020.2599 0.0571
1037.2972 0.5034
1039.3346 0.1008
1044.2799 0.0722
1047.2542 0.0578
1083.2855 0.0735
1101.2571 0.4447
1200.4056 0.2012
1264.3746 0.1112
1267.5152 0.0318
END IONS

BEGIN IONS
PEPMASS=674.203531146015
CHARGE=2+
TITLE=File: QStar_BSA_500fmol_2.wiff, Sample: \2006_09_01\BSA_500fmol_2 (sample number 1), Elution: 4.788 to 4.867 min, Period: 1, Cycle(s): 84-85 (Experiment 4)
110.0555 0.0562
129.0901 0.0406
143.1043 0.0053
147.1056 0.0596
159.0631 0.0169
171.0788 0.0058
181.1024 0.018
199.0783 0.0063
209.0882 0.0129
225.0718 0.0469
237.0551 0.0137
256.9656 0.0143
258.1048 0.0143
263.9186 0.0145
270.1089 0.0587
276.1422 0.0297
296.1253 0.023
316.0984 0.0318
341.9674 0.0083
412.9848 0.0272
442.7929 0.0094
446.2334 0.0189
471.1504 0.0194
477.9391 0.0195
480.5831 0.0098
514.6655 0.0203
539.656 0.0207
540.1696 0.0311
551.6549 0.0105
552.215 0.021
572.1846 0.0214
575.1539 0.0214
585.2685 0.0108
589.1418 0.0108
597.2103 0.0109
601.9824 0.0219
607.2245 0.011
608.7548 0.0331
611.2832 0.0331
623.784 0.0112
624.7545 0.0447
639.211 0.0339
651.7566 0.0114
660.2703 0.0229
665.2582 0.0691
674.2686 0.2435
674.7608 0.0696
694.2128 0.0118
1072.3191 0.0292
1141.3141 0.0302
1210.3932 0.0311
END IONS

BEGIN IONS
PEPMASS=766.65798583194
CHARGE=2+
TITLE=File: QStar_BSA_500fmol_2.wiff, Sample: \2006_09_01\BSA_500fmol_2 (sample number 1), Elution: 4.762 to 4.841 min, Period: 1, Cycle(s): 84-85 (Experiment 3)
129.0904 0.0509
136.0688 0.0469
147.0948 0.0162
158.0848 0.0168
172.073 0.0059
195.042 0.0062
213.9485 0.0065
231.1021 0.0068
240.1344 0.0208
258.1244 0.0359
276.115 0.0223
326.1093 0.0161
336.0977 0.0409
346.1621 0.0333
423.6689 0.0184
445.0976 0.0283
501.0973 0.03
526.3643 0.0205
541.6025 0.0208
543.7191 0.0208
552.6725 0.0315
574.1799 0.0428
575.6519 0.0214
578.1828 0.0322
584.6692 0.0216
588.1885 0.0325
589.6404 0.0217
591.1863 0.0217
596.1919 0.0982
597.6086 0.0218
605.655 0.033
607.1507 0.033
607.6537 0.033
612.18 0.0221
616.1357 0.0332
631.1879 0.0224
633.1524 0.0225
639.64 0.0226
640.1789 0.0339
648.6941 0.0227
652.1898 0.0228
661.2229 0.0919
672.1573 0.0232
683.2398 0.0233
685.2369 0.0234
694.807 0.0235
695.2543 0.0235
703.7149 0.0237
704.248 0.0355
725.7227 0.0722
727.241 0.0241
735.2639 0.0121
735.7482 0.0242
757.7824 0.0246
767.752 0.0247
END IONS

BEGIN IONS
PEPMASS=747.031502105059
CHARGE=2+
TITLE=File: QStar_BSA_500fmol_2.wiff, Sample: \2006_09_01\BSA_500fmol_2 (sample number 1), Elution: 4.707 to 4.792 min, Period: 1, Cycle(s): 84-85 (Experiment 2)
102.0421 0.0541
119.0336 0.1073
127.0375 0.0654
129.0898 0.4525
133.0351 0.0978
136.0658 5.2617
139.0539 0.0263
140.0627 0.629
145.0389 0.0376
147.1052 0.6336
148.0657 0.0652
150.0498 0.0273
157.0928 0.028
158.0757 0.32
166.0433 0.0518
167.0739 0.2601
171.0788 0.0409
173.0603 0.0294
178.0604 0.0596
182.0356 0.1447
185.0884 0.5954
187.0683 0.0489
191.0779 0.0988
193.0969 0.1552
195.0697 0.3617
199.0669 0.1008
203.0925 0.6809
213.0813 1.4797
219.095 0.1718
221.0732 0.3056
231.075 0.8281
237.1014 0.633
240.1176 0.0623
243.0769 0.0278
246.0155 0.063
247.1045 0.0351
253.0833 0.0712
256.0665 0.0643
258.1269 0.3444
262.0641 0.1012
263.0576 0.3621
264.1212 0.0726
265.1159 0.1454
268.1021 0.0658
272.0643 0.059
276.134 0.5492
281.1155 0.0674
286.0968 0.1136
290.0682 0.2738
293.0753 0.0917
302.0695 0.1862
304.1186 0.0934
306.0999 0.1407
308.135 0.0942
315.1093 0.0317
319.0828 0.0957
320.0827 0.9111
327.0873 0.1294
330.1295 0.625
334.1026 0.0734
336.11 1.6703
342.0934 0.0413
345.0872 0.083
347.0996 0.3997
358.1384 0.4311
363.1156 0.0853
376.1495 0.5889
385.115 0.0701
388.1662 0.0616
391.1691 0.0442
393.1407 0.0621
399.1078 0.0446
401.1664 0.0716
405.1827 0.0359
415.1653 0.1092
415.6021 0.0273
416.0892 0.1276
419.135 0.2103
424.0702 0.0552
429.1915 0.0278
432.1565 0.0371
432.7384 0.0372
433.1287 0.3532
435.7727 0.1119
436.145 1.2404
442.1519 0.0845
446.0778 0.0472
448.7552 0.0284
449.0894 0.2936
455.124 0.0667
458.1054 0.0574
465.1272 0.1637
467.0599 0.0676
471.1358 0.0388
474.0865 0.0778
482.17 0.0392
483.1036 0.0981
488.1723 0.0395
490.1241 0.0297
490.6383 0.1286
493.1039 0.0496
501.1839 0.03
502.1753 0.1301
505.1232 0.0904
506.6295 0.0301
508.138 0.0504
510.1479 0.1614
510.6446 0.0505
519.137 0.2443
522.6321 0.1634
526.1565 0.0307
530.1606 0.2365
533.1215 0.0619
536.0268 0.031
546.1371 0.0313
548.1786 0.6378
551.1698 0.1258
552.1269 0.0315
554.1517 0.0736
560.1606 0.0529
565.1142 0.2549
576.1019 0.0429
578.1734 0.2901
582.6898 0.0647
584.1691 0.0432
586.7276 0.119
588.1668 0.0433
591.687 0.2716
595.8036 0.0327
596.1961 2.4101
600.7038 0.7553
603.1743 0.1866
608.1711 0.0551
613.1912 0.0553
615.1674 0.0332
622.2071 0.0334
624.2078 0.1674
630.2105 0.0673
632.7088 1.3368
644.2862 0.034
649.2286 0.0797
651.2096 0.1025
658.2613 0.0344
665.2646 0.0807
668.1928 0.1617
676.2148 0.1162
683.2382 0.07
691.2075 0.0704
692.2438 0.0588
694.2316 0.1766
697.7346 0.1416
702.253 0.0592
706.774 0.2137
707.7643 0.0713
708.268 0.0594
710.3585 0.0357
711.2428 1.2385
719.2323 0.0599
764.2858 0.1483
782.3022 1.2866
865.3987 0.2365
881.2129 0.0265
899.4374 0.0268
929.2172 0.2178
980.2667 0.1538
1037.3132 0.5755
1044.2848 0.0577
1045.3003 0.1011
1083.3345 0.0735
1086.2609 0.0441
1101.2823 0.8151
1102.5969 0.0445
1136.3043 0.0301
1201.3723 0.0929
1264.3143 0.0476
1265.3941 0.2065
END IONS

BEGIN IONS
PEPMASS=490.23805465104
CHARGE=2+
TITLE=File: QStar_BSA_500fmol_2.wiff, Sample: \2006_09_01\BSA_500fmol_2 (sample number 1), Elution: 4.893 to 4.925 min, Period: 1, Cycle(s): 86-87 (Experiment 2)
119.0852 0.0097
126.9857 0.005
136.0602 0.0104
146.0866 0.0108
149.0234 0.0218
153.0287 0.0055
173.1249 0.0235
176.1319 0.0178
201.1418 0.019
206.0745 0.0064
210.9841 0.013
216.9335 0.0066
243.1048 0.007
244.988 0.021
250.9075 0.0212
258.9894 0.0216
261.9313 0.0217
263.0779 0.0145
276.1483 0.0148
279.1481 0.0224
296.9595 0.0154
298.0183 0.0231
307.0693 0.0156
313.89 0.0158
325.9158 0.0242
333.1738 0.0081
348.0295 0.0083
351.0638 0.0167
379.8956 0.0087
406.0954 0.018
415.229 0.0273
432.2414 0.0743
436.1242 0.0186
437.991 0.0187
447.9327 0.0094
448.1919 0.2931
454.208 0.0666
454.6812 0.0381
463.213 0.4614
472.217 0.0388
481.2195 0.0392
490.2408 0.0494
490.8015 0.0198
555.2471 0.0105
587.2901 0.0108
602.3117 0.0548
602.8207 0.0329
617.3633 0.0333
END IONS

BEGIN IONS
PEPMASS=732.222206279017
CHARGE=2+
TITLE=File: QStar_BSA_500fmol_2.wiff, Sample: \2006_09_01\BSA_500fmol_2 (sample number 1), Elution: 5.084 to 5.136 min, Period: 1, Cycle(s): 90-91 (Experiment 3)
119.0677 0.1169
129.084 0.0101
136.0732 0.0156
141.9609 0.0053
143.1016 0.0107
145.0819 0.0215
153.0646 0.011
178.0421 0.006
214.0948 0.0131
218.0456 0.0132
225.0807 0.0335
225.9832 0.0807
228.0466 0.027
232.0911 0.0884
234.0533 0.082
240.0825 0.0138
260.0992 0.0072
262.0667 0.4773
265.9462 0.0146
268.1021 0.0073
270.1307 0.2936
276.1521 0.0074
286.1195 0.0151
289.0648 0.0152
298.107 0.0154
328.0432 0.0081
333.182 0.0081
335.1489 0.0082
343.9394 0.0166
346.9933 0.0166
351.1767 0.0084
357.0242 0.0084
360.7755 0.0085
361.1674 0.0933
390.9042 0.0265
402.939 0.009
409.1015 0.009
425.1958 0.0184
432.1983 0.0186
436.1894 0.0466
450.1277 0.0189
451.0185 0.019
493.1879 0.1488
495.1782 0.0398
512.1718 0.0101
529.221 0.0205
543.2142 0.0104
551.7388 0.0315
559.1519 0.0211
564.2487 0.0955
586.7438 0.0216
593.229 0.0217
596.1687 0.0218
601.7597 0.0767
602.2289 0.0329
701.3068 0.0473
732.3275 0.0121
732.8022 0.1572
788.3815 0.0251
917.4697 0.027
919.276 0.0271
1032.3246 0.043
1103.4243 0.1038
1202.43 0.1239
END IONS

BEGIN IONS
PEPMASS=747.684963256337
CHARGE=2+
TITLE=File: QStar_BSA_500fmol_2.wiff, Sample: \2006_09_01\BSA_500fmol_2 (sample number 1), Elution: 5.029 to 5.087 min, Period: 1, Cycle(s): 90-91 (Experiment 2)
102.0466 0.018
120.0298 0.0196
127.0324 0.0151
129.0896 0.1169
136.0655 1.1827
140.0593 0.1269
143.995 0.0107
147.1041 0.195
158.0755 0.0393
166.056 0.0635
182.0349 0.0241
185.0933 0.1033
193.1169 0.0186
195.072 0.0748
199.0552 0.0126
203.105 0.0573
211.0587 0.0065
212.7388 0.013
213.0777 0.3063
213.8734 0.0131
221.0597 0.0398
231.0794 0.1358
237.1024 0.1169
239.0805 0.0138
241.8672 0.0069
246.0093 0.007
254.036 0.0071
256.0932 0.0214
258.1284 0.0287
262.0542 0.0217
270.1285 0.0294
276.1272 0.0742
286.1006 0.0378
286.8903 0.0151
290.0639 0.038
302.091 0.0233
304.1177 0.0311
308.0324 0.0157
319.0863 0.008
320.0816 0.1758
330.1328 0.1542
335.1367 0.0163
336.1068 0.3603
345.1577 0.0332
348.135 0.0333
352.1438 0.0168
358.1314 0.0507
358.8149 0.0085
371.1356 0.0172
376.1455 0.0693
385.1261 0.0263
390.1057 0.0176
399.7726 0.0089
403.1407 0.0179
418.1044 0.0183
419.0315 0.0091
424.1791 0.0184
433.1199 0.093
435.7466 0.028
436.1421 0.0653
437.0364 0.028
437.8461 0.0093
442.1448 0.0282
446.2381 0.0094
449.7299 0.0189
450.1134 0.0474
465.161 0.0193
483.1156 0.0196
490.5987 0.0099
502.1573 0.01
505.1683 0.0301
510.1428 0.0303
519.1472 0.0407
519.6457 0.0102
523.1579 0.0204
530.1458 0.0103
532.1334 0.0206
533.6416 0.0103
536.1124 0.031
545.0994 0.0104
547.1444 0.0313
548.1699 0.1359
551.2093 0.0105
554.1798 0.021
562.1542 0.0212
566.2 0.0106
578.1806 0.0859
585.1312 0.054
592.2083 0.0326
596.1819 0.3817
600.6987 0.0328
601.1885 0.0548
624.2357 0.0223
632.7031 0.2921
677.2485 0.0116
697.7877 0.0236
711.2538 0.1072
713.2399 0.0477
715.7939 0.0239
772.2741 0.0124
782.2809 0.2123
865.4129 0.0263
865.6953 0.0263
928.3749 0.0272
980.216 0.028
1037.2821 0.115
1101.263 0.1186
1265.3941 0.0318
END IONS

BEGIN IONS
PEPMASS=684.900442061674
CHARGE=3+
TITLE=File: QStar_BSA_500fmol_2.wiff, Sample: \2006_09_01\BSA_500fmol_2 (sample number 1), Elution: 5.217 to 5.27 min, Period: 1, Cycle(s): 92-93 (Experiment 3)
110.064 0.0141
115.9777 0.0096
129.0898 0.0558
130.0467 0.0204
141.0633 0.0106
143.1096 0.016
147.1042 0.1138
165.0392 0.0115
172.0378 0.0059
214.0813 0.0131
241.0797 0.0139
257.143 0.1003
257.922 0.0143
262.0723 0.0145
270.1328 0.066
275.1497 0.037
280.1283 0.0075
306.9911 0.0156
316.9627 0.0159
351.1483 0.0502
394.257 0.0089
394.6826 0.0444
395.144 0.0089
407.9464 0.009
423.894 0.0184
424.7494 0.0184
431.9616 0.0093
442.8586 0.0094
450.2319 0.0189
459.7506 0.0096
493.1634 0.0297
516.6629 0.0203
536.1508 0.0103
552.199 0.0734
561.1543 0.0106
564.1833 0.0743
587.6797 0.0325
600.1872 0.0219
604.6967 0.011
619.2093 0.0111
676.8071 0.0116
676.9813 0.0116
679.3067 0.0116
681.3641 0.035
684.9681 0.0584
685.2964 0.1987
685.6455 0.0818
834.345 0.0387
889.7557 0.0266
END IONS

BEGIN IONS
PEPMASS=575.685714458722
CHARGE=2+
TITLE=File: QStar_BSA_500fmol_2.wiff, Sample: \2006_09_01\BSA_500fmol_2 (sample number 1), Elution: 5.162 to 5.22 min, Period: 1, Cycle(s): 92-93 (Experiment 2)
129.0912 0.4871
149.0125 0.0273
158.0764 0.0168
175.1166 0.065
205.0631 0.0192
212.135 0.0195
230.1389 0.0948
236.0605 0.0206
268.0473 0.0146
276.0074 0.0148
276.8834 0.0149
281.1485 0.015
286.0628 0.0227
305.0151 0.0156
309.1265 0.0236
314.068 0.0238
319.1404 0.016
352.9947 0.0252
373.7205 0.0173
374.1522 0.0173
391.1893 0.106
420.2251 0.0183
424.1331 0.0828
436.8517 0.0187
520.2091 0.0407
525.8113 0.0512
530.1869 0.0206
534.7704 0.0723
535.2735 0.1136
549.7625 0.2094
575.2175 0.3212
575.7088 2.1646
617.2815 0.5659
715.2804 0.0239
734.459 0.0121
745.4076 0.0244
END IONS

BEGIN IONS
PEPMASS=524.755000373263
CHARGE=2+
TITLE=File: QStar_BSA_500fmol_2.wiff, Sample: \2006_09_01\BSA_500fmol_2 (sample number 1), Elution: 5.35 to 5.403 min, Period: 1, Cycle(s): 94-95 (Experiment 3)
129.0885 0.0761
149.0125 0.0327
162.0331 0.0057
162.9893 0.0057
187.0955 0.0122
214.9816 0.0065
224.1071 0.0134
225.9288 0.0134
230.123 0.0339
240.9515 0.0069
245.9358 0.014
252.1289 0.0142
261.0072 0.0072
276.8871 0.0074
280.0722 0.0075
297.0249 0.0077
298.1221 0.1079
299.8942 0.0077
312.2113 0.0079
315.9492 0.0159
331.0786 0.0244
353.9642 0.0168
357.0031 0.0169
360.0465 0.0169
387.9614 0.0088
397.1924 0.0178
415.1809 0.0273
420.2276 0.0275
498.7763 0.0199
503.2234 0.02
515.7482 0.0507
516.2654 0.0406
521.2296 0.0408
525.2484 0.0614
525.6596 0.0717
617.2762 0.0998
634.3438 0.0787
664.7925 0.0115
END IONS

BEGIN IONS
PEPMASS=674.198751493335
CHARGE=2+
TITLE=File: QStar_BSA_500fmol_2.wiff, Sample: \2006_09_01\BSA_500fmol_2 (sample number 1), Elution: 5.295 to 5.354 min, Period: 1, Cycle(s): 94-95 (Experiment 2)
110.0574 0.0844
129.0965 0.0457
140.0523 0.0106
148.1173 0.0109
163.0691 0.0057
197.1145 0.0125
225.0706 0.0134
236.0377 0.0274
258.1192 0.0359
264.071 0.0145
276.1298 0.0223
285.9005 0.0151
295.0544 0.0153
296.8787 0.0077
301.0861 0.0077
316.0135 0.0159
317.9889 0.008
336.1223 0.0082
393.0876 0.0089
419.8499 0.0183
427.1359 0.0185
434.8477 0.0186
438.8978 0.0187
440.9533 0.0094
468.1267 0.0097
484.1132 0.0098
539.6456 0.0415
548.2102 0.0105
556.2207 0.0211
564.1992 0.0212
567.2246 0.0213
588.2264 0.0433
609.7246 0.011
623.7338 0.0893
638.7595 0.0339
660.3105 0.0115
665.2485 0.0345
666.7913 0.0231
674.2783 0.2783
END IONS

BEGIN IONS
PEPMASS=747.687353625292
CHARGE=2+
TITLE=File: QStar_BSA_500fmol_2.wiff, Sample: \2006_09_01\BSA_500fmol_2 (sample number 1), Elution: 5.593 to 5.646 min, Period: 1, Cycle(s): 100-101 (Experiment 3)
129.1056 0.0152
130.0784 0.0051
133.0409 0.0103
136.0684 0.3387
140.0636 0.0687
145.0362 0.0054
147.1164 0.0596
159.0687 0.0056
167.0673 0.0058
187.0782 0.0122
193.0927 0.0186
195.0669 0.0249
203.1127 0.0318
213.0786 0.0848
231.0666 0.0339
236.0491 0.0206
237.1273 0.0206
258.1136 0.0215
263.0544 0.0362
276.0519 0.0297
302.0786 0.0233
304.0918 0.0078
309.1108 0.0078
320.0783 0.0479
336.1305 0.0246
338.102 0.0164
345.083 0.0166
350.909 0.0084
376.0632 0.0173
376.9339 0.0087
378.1484 0.0087
383.8916 0.0262
404.7469 0.018
415.3109 0.0091
433.1549 0.0186
433.7033 0.0186
436.2043 0.0932
441.0049 0.0188
446.1014 0.0189
510.6724 0.0202
520.6742 0.0102
548.1056 0.0105
586.1816 0.0216
596.2025 0.1745
601.7305 0.0219
617.3165 0.0222
632.6806 0.0337
633.2086 0.0337
711.2917 0.0119
784.3063 0.0125
930.226 0.0272
1037.2797 0.0431
END IONS

BEGIN IONS
PEPMASS=732.199234557864
CHARGE=2+
TITLE=File: QStar_BSA_500fmol_2.wiff, Sample: \2006_09_01\BSA_500fmol_2 (sample number 1), Elution: 5.538 to 5.597 min, Period: 1, Cycle(s): 100-101 (Experiment 2)
119.0737 0.1315
131.0605 0.0102
136.081 0.0104
145.0885 0.0269
147.1124 0.0217
169.0874 0.0058
171.0408 0.0117
210.0222 0.0065
214.0577 0.0196
216.0565 0.0066
227.042 0.0538
232.0763 0.034
234.0611 0.0546
236.0454 0.048
258.132 0.0215
260.0776 0.0216
262.0595 0.3397
264.0702 0.0508
270.1314 0.2422
276.115 0.0074
301.9001 0.0078
332.1803 0.0081
346.1289 0.0166
361.1434 0.1188
444.175 0.0094
446.1957 0.0189
466.0039 0.0096
493.2002 0.0297
540.1592 0.0311
547.1966 0.0313
564.2522 0.0849
575.7162 0.0107
593.2344 0.0109
594.6925 0.0109
601.7509 0.0657
602.2399 0.0329
612.2574 0.0221
682.2715 0.0233
701.3363 0.0118
710.3228 0.0357
732.2987 0.1209
788.4003 0.0125
1032.3214 0.043
1103.4273 0.0742
1203.534 0.0465
END IONS

BEGIN IONS
PEPMASS=575.18733455203
CHARGE=2+
TITLE=File: QStar_BSA_500fmol_2.wiff, Sample: \2006_09_01\BSA_500fmol_2 (sample number 1), Elution: 5.671 to 5.703 min, Period: 1, Cycle(s): 102-103 (Experiment 2)
129.0892 0.3653
133.0821 0.0103
165.0507 0.0115
175.1179 0.0532
204.9289 0.0256
214.0944 0.0261
230.1316 0.0542
277.9505 0.0223
279.1689 0.0149
286.0855 0.0076
287.7909 0.0151
292.8766 0.0076
301.1304 0.0232
304.0256 0.0156
304.9371 0.0156
309.15 0.0079
311.8564 0.0079
314.159 0.0158
316.0651 0.0079
319.1412 0.0239
355.0394 0.0168
359.9449 0.0169
365.0794 0.0171
386.0291 0.0088
391.2486 0.0088
415.1244 0.0182
417.9583 0.0183
423.8389 0.0092
424.16 0.0368
438.047 0.0187
442.1871 0.0188
485.8633 0.0098
494.3092 0.0199
495.7695 0.0199
521.2449 0.0102
530.2075 0.0206
534.1574 0.0103
534.7819 0.0207
535.2828 0.031
541.2567 0.0312
549.7667 0.178
550.2401 0.0419
575.2254 0.3534
575.713 1.4467
600.2528 0.0438
617.2716 0.6102
634.3551 0.0112
674.3816 0.0116
END IONS

BEGIN IONS
PEPMASS=674.183426157839
CHARGE=2+
TITLE=File: QStar_BSA_500fmol_2.wiff, Sample: \2006_09_01\BSA_500fmol_2 (sample number 1), Elution: 5.862 to 5.914 min, Period: 1, Cycle(s): 106-107 (Experiment 3)
110.0586 0.0468
115.0253 0.0048
121.0371 0.0098
129.1026 0.0152
147.107 0.0379
201.1081 0.0127
209.0721 0.0065
225.0654 0.0067
225.8517 0.0067
236.0285 0.0069
256.0753 0.0071
262.11 0.0217
270.0796 0.0073
291.1028 0.0152
293.9588 0.0153
296.1157 0.0307
335.9709 0.0164
338.9276 0.0082
348.0712 0.0083
389.057 0.0176
420.8248 0.0275
447.0827 0.0189
452.0099 0.0095
540.1073 0.0104
565.1063 0.0106
568.1778 0.0106
583.2126 0.0216
586.1762 0.0108
600.7561 0.0219
616.7232 0.0333
624.2766 0.0335
631.2496 0.0224
638.799 0.0226
660.3162 0.0229
674.2668 0.3131
END IONS

BEGIN IONS
PEPMASS=534.686160982427
CHARGE=2+
TITLE=File: QStar_BSA_500fmol_2.wiff, Sample: \2006_09_01\BSA_500fmol_2 (sample number 1), Elution: 5.807 to 5.865 min, Period: 1, Cycle(s): 106-107 (Experiment 2)
101.0702 0.0269
102.0443 0.0135
120.0608 0.0489
121.0249 0.0147
129.0943 0.2083
133.0269 0.0515
143.0322 0.0107
147.1066 0.3467
179.0444 0.0119
181.0527 0.0541
198.0853 0.0377
208.0598 0.0322
213.0841 0.013
215.0961 0.0131
225.0022 0.0134
226.0587 0.1813
231.1021 0.0271
235.8365 0.0069
238.0736 0.0138
240.1152 0.0277
243.0782 0.0836
243.8119 0.007
249.1002 0.0211
255.8325 0.0071
256.6258 0.0072
258.1199 0.158
258.855 0.0072
264.1145 0.0073
265.0259 0.0073
276.1379 0.2672
279.1483 0.0373
285.0179 0.0075
293.0638 0.0153
295.1196 0.046
297.9682 0.0154
300.0682 0.0155
301.121 0.0155
314.0403 0.0158
317.1058 0.008
321.8821 0.016
325.9064 0.0322
341.0351 0.0247
347.1126 0.0499
357.0867 0.0422
362.8817 0.017
365.1202 0.0256
369.0613 0.0086
379.0432 0.0087
386.1095 0.1844
393.1053 0.0354
403.1451 0.009
404.0744 0.0269
404.8861 0.009
405.1797 0.027
410.1136 0.0452
412.885 0.0091
415.9435 0.0182
423.209 0.1746
424.9932 0.0092
427.7867 0.0092
430.0151 0.0278
455.124 0.0191
483.2589 0.0098
491.7911 0.0198
500.0964 0.1199
509.6488 0.0101
516.6476 0.0101
517.1579 0.132
518.1507 0.0407
522.1066 0.0204
525.6923 1.3414
527.6968 0.0103
533.2415 0.2167
534.6797 0.0413
536.2182 0.4756
537.2421 0.0207
549.1148 0.0105
551.2547 0.1887
552.7198 0.021
612.1966 0.0221
615.1553 0.0221
629.2712 0.0112
632.2684 0.0337
648.3075 0.0114
666.3033 0.1844
681.2514 0.0117
748.2933 0.0122
758.2741 0.0246
776.3242 0.0498
826.3811 0.0128
904.1904 0.0403
END IONS

BEGIN IONS
PEPMASS=545.670092329247
CHARGE=2+
TITLE=File: QStar_BSA_500fmol_2.wiff, Sample: \2006_09_01\BSA_500fmol_2 (sample number 1), Elution: 5.995 to 6.048 min, Period: 1, Cycle(s): 108-109 (Experiment 3)
119.0584 0.0391
121.0322 0.0098
128.0723 0.0051
129.0835 0.0509
133.0435 0.0154
147.1103 0.0596
158.0259 0.0112
177.0991 0.0178
190.9792 0.0062
208.9462 0.0129
212.1531 0.013
225.0649 0.0737
240.1379 0.0069
240.9862 0.0069
254.0716 0.0071
258.13 0.0215
260.0596 0.0144
266.9629 0.0073
273.0078 0.0221
276.1224 0.0223
279.0458 0.0075
286.9659 0.0151
289.1331 0.0152
294.9663 0.0077
305.9554 0.0234
312.9217 0.0316
323.9521 0.0161
330.9608 0.0081
332.0949 0.0081
333.0149 0.0163
353.2212 0.0084
355.9957 0.0084
365.1348 0.0085
366.0013 0.0171
403.1387 0.0269
413.9835 0.0091
427.8745 0.0185
439.9638 0.0187
445.1515 0.0283
482.2387 0.0098
482.8124 0.0196
501.6722 0.02
505.2335 0.01
523.0762 0.0204
526.1492 0.0102
528.6613 0.0308
529.1439 0.0308
536.2284 0.0103
536.6841 0.7968
540.1322 0.0208
545.6969 0.553
547.6928 0.0209
552.279 0.021
561.112 0.0106
617.2943 0.0222
758.4155 0.0123
END IONS

BEGIN IONS
PEPMASS=561.133665308417
CHARGE=2+
TITLE=File: QStar_BSA_500fmol_2.wiff, Sample: \2006_09_01\BSA_500fmol_2 (sample number 1), Elution: 5.94 to 5.998 min, Period: 1, Cycle(s): 108-109 (Experiment 2)
131.0758 0.0102
149.0125 0.0055
172.9878 0.0059
187.066 0.0122
222.9623 0.0067
232.0533 0.0068
236.0628 0.0069
258.1113 0.0143
270.0209 0.022
274.9107 0.0148
290.0221 0.0152
295.0774 0.0153
317.0978 0.008
317.9491 0.0319
324.8125 0.0161
370.1557 0.0172
382.6264 0.0175
386.92 0.0176
388.0933 0.0176
408.0006 0.018
421.8833 0.0183
430.0337 0.0278
451.7964 0.019
458.0003 0.0191
460.0857 0.0192
475.2149 0.0195
499.1054 0.0199
509.155 0.0201
533.1621 0.0206
542.7773 0.0208
543.1622 0.0416
551.6549 0.063
554.0221 0.021
561.6674 0.0212
604.318 0.022
END IONS

BEGIN IONS
PEPMASS=553.648363154217
CHARGE=2+
TITLE=File: QStar_BSA_500fmol_2.wiff, Sample: \2006_09_01\BSA_500fmol_2 (sample number 1), Elution: 6.154 to 6.233 min, Period: 1, Cycle(s): 110-111 (Experiment 4)
108.9963 0.0047
120.0739 0.0196
128.0748 0.0152
133.0435 0.0051
146.9107 0.0054
181.0213 0.012
191.115 0.0185
199.1161 0.0063
205.0784 0.0128
207.0146 0.0128
211.8963 0.0065
213.1623 0.013
214.9423 0.0065
219.1105 0.0198
223.9467 0.0134
225.0974 0.0134
237.9634 0.0138
270.0282 0.0073
276.9539 0.0074
278.0919 0.0298
283.9937 0.015
284.9388 0.0075
289.9156 0.0152
291.9048 0.0229
293.9779 0.0077
306.995 0.0078
311.0645 0.0157
317.9053 0.0159
324.8688 0.0161
338.1258 0.0164
356.1263 0.0169
367.0099 0.0171
374.1627 0.0259
402.0791 0.009
455.1574 0.0286
474.8646 0.0097
481.124 0.0294
481.6016 0.049
482.7045 0.0196
489.5757 0.0198
490.6422 0.0198
499.652 0.0299
521.2245 0.0306
526.6973 0.0205
528.1277 0.0103
530.1663 0.0206
535.6668 0.0931
544.6512 0.2919
553.1975 0.0525
553.6818 0.3783
555.1945 0.1158
555.647 0.0105
574.2281 0.0107
634.3663 0.0112
734.4388 0.0484
END IONS

BEGIN IONS
PEPMASS=732.204889538254
CHARGE=2+
TITLE=File: QStar_BSA_500fmol_2.wiff, Sample: \2006_09_01\BSA_500fmol_2 (sample number 1), Elution: 6.128 to 6.207 min, Period: 1, Cycle(s): 110-111 (Experiment 3)
119.066 0.117
129.0916 0.0406
136.0654 0.0104
143.0776 0.016
147.0948 0.0433
171.0729 0.0175
201.0441 0.019
214.0665 0.0261
217.0223 0.0066
219.1123 0.0066
227.0152 0.0337
232.0975 0.0272
234.0617 0.0821
252.1076 0.0142
258.1328 0.043
260.1352 0.0072
262.0689 0.3109
264.0746 0.0363
268.9508 0.0073
270.1292 0.2202
276.1253 0.0148
301.1326 0.0077
333.1616 0.0163
347.1056 0.0083
350.1525 0.0167
358.9841 0.0085
361.1733 0.0764
377.0076 0.0173
414.1743 0.0091
433.8567 0.0093
434.1171 0.0093
468.1557 0.0097
469.0497 0.0193
493.1788 0.0893
501.8972 0.01
553.1702 0.021
561.1332 0.0106
564.2033 0.1591
576.1448 0.0107
592.756 0.0109
601.7738 0.0767
602.2593 0.0438
611.2138 0.0331
643.2812 0.0113
682.3273 0.035
684.3255 0.0234
701.2417 0.0355
723.2972 0.012
732.3344 0.0846
732.7821 0.0483
788.3502 0.0376
918.261 0.0406
1032.3103 0.0143
1103.3591 0.0742
END IONS

BEGIN IONS
PEPMASS=541.668294436682
CHARGE=2+
TITLE=File: QStar_BSA_500fmol_2.wiff, Sample: \2006_09_01\BSA_500fmol_2 (sample number 1), Elution: 6.073 to 6.158 min, Period: 1, Cycle(s): 110-111 (Experiment 2)
129.0912 0.7053
147.111 0.0217
149.0179 0.0164
175.1005 0.0295
212.1028 0.0455
225.084 0.0604
230.1247 0.1152
259.8652 0.0144
269.0863 0.0146
271.9097 0.0221
279.9153 0.0149
285.976 0.0151
292.0176 0.0153
301.152 0.0155
309.1472 0.0393
310.0142 0.0393
320.0264 0.032
338.024 0.0246
373.2287 0.0604
376.0459 0.0173
391.1779 0.0706
415.2062 0.0182
431.8178 0.0186
434.6708 0.0186
443.1264 0.0188
448.0716 0.0473
480.1574 0.0196
520.2082 0.0306
533.673 0.0722
541.2638 0.0727
541.6802 2.7235
599.2633 0.0875
617.28 1.4535
680.7853 0.0699
681.6768 0.035
682.2481 0.0233
END IONS

BEGIN IONS
PEPMASS=545.665894283524
CHARGE=3+
TITLE=File: QStar_BSA_500fmol_2.wiff, Sample: \2006_09_01\BSA_500fmol_2 (sample number 1), Elution: 6.314 to 6.367 min, Period: 1, Cycle(s): 112-113 (Experiment 3)
111.0805 0.0047
119.0267 0.0097
129.095 0.0254
147.1053 0.0487
228.8846 0.0135
234.1187 0.0068
236.0217 0.0069
258.1443 0.0287
272.9967 0.0148
294.1195 0.0153
303.9944 0.0156
312.9985 0.0237
314.1353 0.0158
334.8874 0.0082
348.017 0.0167
351.0638 0.0167
370.9765 0.0086
376.1325 0.0173
376.8472 0.0087
382.9693 0.0175
386.0466 0.0088
403.0421 0.0179
435.141 0.0093
436.9824 0.0187
442.9667 0.0188
483.1509 0.0098
492.2268 0.0198
512.6316 0.0202
536.7041 0.1035
537.1786 0.1138
545.2483 0.0313
545.7062 0.3965
548.2468 0.0209
END IONS

BEGIN IONS
PEPMASS=722.235477076571
CHARGE=2+
TITLE=File: QStar_BSA_500fmol_2.wiff, Sample: \2006_09_01\BSA_500fmol_2 (sample number 1), Elution: 6.259 to 6.317 min, Period: 1, Cycle(s): 112-113 (Experiment 2)
129.0645 0.0254
131.1116 0.0102
133.0335 0.1237
136.0669 0.2396
140.0787 0.0106
147.1043 0.0542
157.0956 0.0112
160.0331 0.0169
185.0508 0.0182
214.0878 0.0262
234.1416 0.0683
238.0116 0.0138
243.0978 0.0209
249.1393 0.4301
276.0482 0.0297
277.145 0.0595
284.1329 0.0301
286.127 0.0151
288.1432 0.0076
296.0792 0.0077
298.1224 0.0154
303.1465 0.0311
311.1039 0.0158
321.16 0.3201
322.1345 0.008
327.0775 0.0161
358.1429 0.0169
390.1119 0.0353
419.2006 0.0183
434.2753 0.0093
440.1053 0.0187
457.0167 0.0095
461.7824 0.0096
462.6655 0.0096
478.2027 0.0195
500.1133 0.02
507.0416 0.0101
517.2897 0.0609
518.1473 0.0203
540.1229 0.0208
547.9645 0.0209
567.215 0.0319
570.2496 0.0107
570.6975 0.0213
575.2021 0.0214
575.7216 0.0214
601.7359 0.0219
616.6123 0.0222
631.7825 0.0224
632.3269 0.0449
641.284 0.0452
674.2193 0.0232
723.8076 0.024
743.4403 0.0243
874.6249 0.0264
990.4468 0.0281
1149.4132 0.1211
END IONS

BEGIN IONS
PEPMASS=674.177971598213
CHARGE=2+
TITLE=File: QStar_BSA_500fmol_2.wiff, Sample: \2006_09_01\BSA_500fmol_2 (sample number 1), Elution: 6.473 to 6.552 min, Period: 1, Cycle(s): 114-115 (Experiment 4)
110.057 0.0468
127.0335 0.0101
129.0899 0.0407
140.0142 0.0158
147.111 0.0162
149.0534 0.0109
158.0343 0.0169
171.0613 0.0175
214.0817 0.0457
228.0848 0.0067
237.1136 0.0069
248.0373 0.007
257.9686 0.0287
276.1298 0.0074
286.1195 0.0151
299.9152 0.0232
332.1111 0.0163
343.9187 0.0166
383.8523 0.0175
402.8942 0.0179
429.0574 0.0185
431.011 0.0185
509.2054 0.0202
524.0621 0.0204
553.1765 0.021
562.1966 0.0212
572.7248 0.0321
596.7685 0.0218
615.7146 0.0222
625.7593 0.0335
647.7449 0.0227
656.7873 0.0229
660.7982 0.023
674.2773 0.0696
675.7157 0.0232
END IONS

BEGIN IONS
PEPMASS=748.179931386469
CHARGE=2+
TITLE=File: QStar_BSA_500fmol_2.wiff, Sample: \2006_09_01\BSA_500fmol_2 (sample number 1), Elution: 6.447 to 6.526 min, Period: 1, Cycle(s): 114-115 (Experiment 3)
127.036 0.005
129.0983 0.0304
130.0742 0.0356
136.0662 0.6931
140.0649 0.1374
147.1014 0.065
158.0766 0.0393
168.0932 0.0058
169.0613 0.0116
178.057 0.006
183.0362 0.006
185.0737 0.0547
187.063 0.0061
193.089 0.0248
195.0857 0.0249
198.0339 0.0063
203.1007 0.1145
213.0738 0.163
217.0815 0.0132
219.0886 0.0132
221.1028 0.0133
231.0725 0.0475
231.9071 0.0136
237.0924 0.1652
246.0233 0.021
256.0896 0.0071
258.1276 0.0215
263.077 0.0508
273.0447 0.0074
276.1436 0.0594
279.0793 0.0149
298.0908 0.0154
301.9544 0.0078
304.1207 0.0234
306.0882 0.0313
320.0623 0.024
322.0143 0.008
330.1423 0.0649
336.1102 0.1883
342.1532 0.0165
348.1438 0.025
358.1167 0.1099
376.147 0.104
419.2006 0.0183
422.8284 0.0184
431.8549 0.0186
433.1112 0.0372
436.1335 0.0746
440.8596 0.0094
441.2534 0.0094
448.1642 0.0284
458.1628 0.0096
468.2571 0.0193
477.2025 0.0098
483.1166 0.0196
485.0616 0.0197
490.3663 0.0198
492.1773 0.0198
500.0634 0.02
506.1271 0.01
519.6457 0.0102
530.1817 0.0103
548.2236 0.0523
552.6335 0.0315
555.1682 0.021
570.1963 0.0213
574.1639 0.0107
580.1437 0.0215
597.1593 0.0873
600.7124 0.0548
601.197 0.1205
610.7006 0.0221
618.3275 0.0333
624.1776 0.0223
633.2086 0.1124
637.1018 0.0113
669.1857 0.0346
679.1263 0.0233
689.2269 0.0234
701.3068 0.0236
707.2667 0.0237
712.2531 0.0954
783.3875 0.05
866.0501 0.0263
930.1783 0.0272
1022.2717 0.0286
1038.2865 0.0576
1046.2214 0.0289
1102.3343 0.0445
1104.2654 0.0593
1201.4084 0.0464
END IONS

BEGIN IONS
PEPMASS=534.6771257424
CHARGE=2+
TITLE=File: QStar_BSA_500fmol_2.wiff, Sample: \2006_09_01\BSA_500fmol_2 (sample number 1), Elution: 6.392 to 6.477 min, Period: 1, Cycle(s): 114-115 (Experiment 2)
101.0625 0.027
120.0714 0.0391
129.0932 0.2185
133.0374 0.103
137.0358 0.0105
139.0385 0.0158
144.0753 0.0107
145.0362 0.0054
147.1041 0.3629
149.0043 0.0109
167.0326 0.0058
179.0414 0.006
181.0537 0.0721
185.0806 0.0121
198.0936 0.0126
205.9592 0.0064
208.0705 0.0258
225.1075 0.0134
226.0681 0.0403
235.0008 0.0068
238.9597 0.0069
240.1275 0.0069
243.1091 0.0696
244.0699 0.0279
245.2746 0.007
258.1131 0.1363
271.071 0.0074
275.0736 0.0148
276.14 0.1708
286.1119 0.0151
294.8282 0.0077
295.1028 0.0537
303.1543 0.0155
306.0921 0.0156
309.0048 0.0236
313.9849 0.0158
321.1064 0.024
333.0842 0.0081
337.8886 0.0164
341.0969 0.0165
347.0912 0.1248
347.584 0.0166
360.1143 0.0169
374.1608 0.0173
386.1045 0.1053
387.2055 0.0088
390.0528 0.0176
393.0817 0.0797
398.7466 0.0089
404.1534 0.018
408.19 0.009
411.0635 0.0091
413.6021 0.0363
423.2175 0.0827
423.9446 0.0092
443.211 0.0188
453.6298 0.019
484.087 0.0393
500.1163 0.0799
517.1735 0.1321
517.6562 0.0406
525.6767 1.0242
534.2356 0.1445
535.7034 0.031
536.2129 0.0827
536.7299 0.0103
551.2709 0.0734
595.1444 0.0218
605.1963 0.022
612.1082 0.011
617.2888 0.0888
628.1965 0.0336
630.2292 0.0673
646.1834 0.0113
666.3187 0.0461
826.2271 0.0513
951.2668 0.0138
END IONS

BEGIN IONS
PEPMASS=541.654778147523
CHARGE=2+
TITLE=File: QStar_BSA_500fmol_2.wiff, Sample: \2006_09_01\BSA_500fmol_2 (sample number 1), Elution: 6.633 to 6.685 min, Period: 1, Cycle(s): 116-117 (Experiment 3)
117.0549 0.0048
129.0939 0.1827
133.0795 0.0155
147.1056 0.0108
157.0844 0.0112
175.1175 0.0295
179.0414 0.006
205.0897 0.0192
212.1433 0.0195
213.1134 0.0653
217.9145 0.0132
225.0298 0.0134
227.0947 0.0067
230.1173 0.0406
236.0305 0.0206
274.9736 0.0074
280.1619 0.0149
285.9722 0.0227
293.0256 0.0153
295.9524 0.0154
309.1265 0.0078
336.8676 0.0082
338.0363 0.0164
341.0433 0.0082
351.0387 0.0167
356.0463 0.0084
372.0953 0.0086
404.8233 0.009
456.8449 0.0095
519.8799 0.0102
520.2006 0.0204
532.5695 0.0103
541.6821 0.8628
617.2746 0.4105
END IONS

BEGIN IONS
PEPMASS=732.24636951531
CHARGE=2+
TITLE=File: QStar_BSA_500fmol_2.wiff, Sample: \2006_09_01\BSA_500fmol_2 (sample number 1), Elution: 6.578 to 6.636 min, Period: 1, Cycle(s): 116-117 (Experiment 2)
119.0677 0.1072
121.0322 0.0098
130.0764 0.0153
136.068 0.0208
140.0734 0.0106
145.09 0.0108
147.1016 0.0379
155.093 0.0111
225.1041 0.0134
227.0375 0.0404
231.9853 0.0068
234.0708 0.0478
237.1411 0.0069
246.889 0.014
258.0905 0.0143
262.07 0.2749
270.1203 0.0954
272.1306 0.0074
288.1357 0.0076
317.1058 0.008
320.1222 0.016
361.1649 0.0594
414.1062 0.0182
419.1046 0.0091
432.124 0.0186
439.141 0.0187
439.9882 0.0094
441.1034 0.0094
446.9363 0.0094
452.5796 0.0095
493.4013 0.0099
507.6349 0.0101
522.1372 0.0204
560.2292 0.0211
564.2257 0.0424
592.7669 0.0109
601.7359 0.011
701.3245 0.0355
732.8047 0.0483
788.3377 0.0878
1103.3383 0.0445
1203.4676 0.031
END IONS

BEGIN IONS
PEPMASS=544.713033896091
CHARGE=2+
TITLE=File: QStar_BSA_500fmol_2.wiff, Sample: \2006_09_01\BSA_500fmol_2 (sample number 1), Elution: 6.711 to 6.743 min, Period: 1, Cycle(s): 118-119 (Experiment 2)
129.0992 0.0101
130.0803 0.0356
138.937 0.0053
147.1043 0.0704
152.0802 0.0055
160.9749 0.0113
166.0589 0.0288
197.0947 0.0251
208.0662 0.0258
210.061 0.0065
214.0824 0.0131
216.996 0.0066
225.0611 0.1608
228.0882 0.0135
235.0761 0.0068
249.0016 0.007
261.9241 0.0072
277.8872 0.0149
283.9523 0.0075
291.9337 0.0153
294.1119 0.023
295.9063 0.0154
296.9826 0.0154
307.9658 0.0078
313.0402 0.0079
315.8945 0.0159
367.9728 0.0086
389.8633 0.0088
401.2022 0.0089
430.0059 0.0093
439.0682 0.0281
441.9993 0.0188
473.7269 0.0097
482.1308 0.0098
491.1914 0.2772
515.7286 0.0203
536.2697 0.0207
537.1438 0.031
537.6846 0.0725
544.7085 0.0104
545.2245 0.0313
545.6593 0.1461
607.296 0.022
688.3961 0.0234
706.3586 0.0119
757.4003 0.0246
END IONS

BEGIN IONS
PEPMASS=674.170187901278
CHARGE=2+
TITLE=File: QStar_BSA_500fmol_2.wiff, Sample: \2006_09_01\BSA_500fmol_2 (sample number 1), Elution: 6.901 to 6.933 min, Period: 1, Cycle(s): 124-125 (Experiment 2)
110.0558 0.0234
129.9868 0.0051
143.1096 0.0214
147.1038 0.0162
214.0922 0.0065
258.1156 0.0072
270.1187 0.022
296.1291 0.0154
299.8865 0.0155
311.9668 0.0158
313.9612 0.0158
373.0131 0.0172
376.9425 0.0173
388.9558 0.0176
397.9268 0.0178
431.8039 0.0186
449.7488 0.0189
462.6463 0.0192
505.6602 0.0201
540.2007 0.0208
541.8363 0.0208
545.6833 0.0209
564.2257 0.0212
570.127 0.0213
609.7025 0.0331
624.7545 0.0335
625.2289 0.0112
638.2631 0.0113
638.7652 0.0226
674.2806 0.116
END IONS

BEGIN IONS
PEPMASS=732.208318244194
CHARGE=2+
TITLE=File: QStar_BSA_500fmol_2.wiff, Sample: \2006_09_01\BSA_500fmol_2 (sample number 1), Elution: 7.119 to 7.151 min, Period: 1, Cycle(s): 131-132 (Experiment 2)
110.0523 0.0234
119.0772 0.0487
129.1152 0.0101
145.0888 0.0161
147.1083 0.0108
152.0444 0.011
158.0231 0.0056
171.0992 0.0117
210.0416 0.0065
218.076 0.0066
227.0521 0.0269
229.0771 0.0203
231.0885 0.0068
235.0521 0.0549
246.0583 0.007
246.9381 0.014
262.0602 0.3181
270.1229 0.0881
277.0505 0.0074
291.8863 0.0229
309.1343 0.0079
358.0626 0.0084
361.153 0.0594
393.8759 0.0266
433.2199 0.0186
436.3573 0.0187
444.914 0.0188
446.0307 0.0094
463.0785 0.0096
493.1574 0.0198
516.6561 0.0406
542.9073 0.0208
552.1951 0.021
564.2098 0.0955
602.2508 0.0329
602.7056 0.0219
611.1807 0.011
613.1747 0.0221
701.3074 0.0591
732.2947 0.0483
732.8047 0.0483
1034.3555 0.0287
1085.3561 0.0588
1103.316 0.0742
END IONS

BEGIN IONS
PEPMASS=747.684570680858
CHARGE=2+
TITLE=File: QStar_BSA_500fmol_2.wiff, Sample: \2006_09_01\BSA_500fmol_2 (sample number 1), Elution: 7.227 to 7.259 min, Period: 1, Cycle(s): 134-135 (Experiment 2)
129.0899 0.0101
136.0647 0.1667
140.0585 0.0211
147.099 0.0271
158.0811 0.0225
169.0526 0.0058
185.0866 0.0304
207.0884 0.0064
213.1199 0.0196
214.081 0.0196
221.0331 0.0066
231.0749 0.0068
232.8872 0.0136
237.0345 0.0069
256.0753 0.0071
265.1022 0.0145
270.1163 0.0073
309.0794 0.0078
320.0815 0.0719
330.1491 0.0243
336.1108 0.0491
342.9093 0.0083
345.0706 0.0083
349.0339 0.0167
362.1124 0.0085
396.8365 0.0178
412.1505 0.0091
433.1642 0.0186
436.1941 0.0093
446.9552 0.0094
466.2786 0.0193
488.169 0.0296
577.7105 0.0107
596.1742 0.0763
610.2098 0.011
632.7143 0.0112
633.231 0.0337
711.2381 0.0238
782.2632 0.05
END IONS

BEGIN IONS
PEPMASS=535.165033692127
CHARGE=2+
TITLE=File: QStar_BSA_500fmol_2.wiff, Sample: \2006_09_01\BSA_500fmol_2 (sample number 1), Elution: 7.611 to 7.643 min, Period: 1, Cycle(s): 147-148 (Experiment 2)
101.0635 0.0135
120.0716 0.0245
129.0823 0.0712
133.0371 0.0257
143.0883 0.0053
147.1028 0.1517
171.1372 0.0058
194.9797 0.0062
198.0779 0.0377
213.058 0.013
225.1577 0.0134
225.8624 0.0067
227.0793 0.0202
230.0648 0.0339
238.9597 0.0069
250.9464 0.0141
258.1199 0.0789
274.9329 0.0148
276.0586 0.0445
277.9356 0.0074
279.8033 0.0149
290.9619 0.0228
301.1442 0.0155
303.0766 0.0155
305.1281 0.0234
306.0491 0.0078
322.8962 0.008
324.153 0.0161
330.9884 0.0162
347.1014 0.0333
349.9521 0.0167
364.1075 0.017
388.0757 0.0088
393.103 0.0708
407.2028 0.018
423.1682 0.0184
433.8102 0.0093
471.1552 0.0097
525.7024 0.5327
534.2348 0.0516
535.6909 0.031
552.2633 0.042
595.1335 0.0218
667.3045 0.0577
END IONS

BEGIN IONS
PEPMASS=732.218984544301
CHARGE=2+
TITLE=File: QStar_BSA_500fmol_2.wiff, Sample: \2006_09_01\BSA_500fmol_2 (sample number 1), Elution: 7.719 to 7.751 min, Period: 1, Cycle(s): 150-151 (Experiment 2)
119.0701 0.0536
129.0833 0.0203
133.0332 0.0051
145.0765 0.0054
147.1002 0.0054
171.0671 0.0058
200.037 0.0063
218.0529 0.0132
227.0207 0.0202
227.9399 0.0135
232.1122 0.0204
234.0948 0.041
236.0601 0.0206
240.1309 0.0138
254.0147 0.0071
259.9048 0.0072
262.0638 0.3327
270.1383 0.0514
287.0113 0.0151
288.0788 0.0152
290.0829 0.0152
323.9159 0.008
333.1738 0.0081
361.1388 0.017
371.0023 0.0086
405.0928 0.009
436.1408 0.028
440.9674 0.0188
445.0505 0.0094
453.9009 0.0285
493.1753 0.0694
564.212 0.0318
701.3304 0.0236
732.7901 0.0121
1103.3976 0.0445
1203.4443 0.031
END IONS

BEGIN IONS
PEPMASS=555.682819505524
CHARGE=2+
TITLE=File: QStar_BSA_500fmol_2.wiff, Sample: \2006_09_01\BSA_500fmol_2 (sample number 1), Elution: 7.988 to 8.067 min, Period: 1, Cycle(s): 155-156 (Experiment 4)
129.0907 0.0558
130.074 0.0459
147.1074 0.0704
208.0469 0.0451
225.076 0.0603
264.1 0.0435
276.1379 0.1039
297.1249 0.0308
354.6239 0.0336
368.626 0.0514
375.2195 0.0346
427.1682 0.0369
437.2204 0.028
446.1287 0.0566
468.6582 0.029
482.6584 0.2551
484.1398 0.0295
491.6455 0.8516
501.1693 0.1401
501.6809 0.08
510.1959 0.2018
512.192 0.0506
537.1852 0.031
539.2948 0.0415
540.6947 0.0831
546.715 1.0757
555.7091 5.117
631.2664 0.0337
694.7894 0.0471
695.3249 0.0942
891.2241 0.04
END IONS

BEGIN IONS
PEPMASS=547.689743829182
CHARGE=2+
TITLE=File: QStar_BSA_500fmol_2.wiff, Sample: \2006_09_01\BSA_500fmol_2 (sample number 1), Elution: 7.962 to 8.041 min, Period: 1, Cycle(s): 155-156 (Experiment 3)
129.0934 0.249
147.106 0.3738
151.0818 0.0495
166.0375 0.0288
179.0832 0.0478
195.0763 0.0374
197.0985 0.094
208.082 0.1353
225.0796 0.9916
240.1206 0.0277
252.9271 0.0355
258.1199 0.1363
269.0847 0.0293
276.1376 0.2375
298.1036 0.108
375.2368 0.0519
385.1293 0.0789
397.2013 0.1068
407.2343 0.027
440.1942 0.0281
469.125 0.029
474.6765 0.0973
483.6473 0.0884
498.1333 0.0299
504.1692 0.0902
504.6938 0.0702
514.1602 0.0304
521.2086 0.051
521.6527 0.0306
525.2228 0.0307
530.1776 0.0308
530.7422 0.0412
538.708 0.3938
539.7274 0.1453
547.7215 5.3625
569.2349 0.032
571.2149 0.032
575.2717 0.0536
579.2375 0.0537
593.194 0.0544
597.243 0.0546
686.8045 0.1404
688.3278 0.0469
692.3123 0.0587
710.3751 0.0476
720.2355 0.0839
724.2901 0.0481
742.322 0.1095
870.4771 0.2108
920.2712 0.0271
948.2617 0.0963
950.2824 0.0275
END IONS

BEGIN IONS
PEPMASS=537.201122256331
CHARGE=2+
TITLE=File: QStar_BSA_500fmol_2.wiff, Sample: \2006_09_01\BSA_500fmol_2 (sample number 1), Elution: 7.827 to 7.992 min, Period: 1, Cycle(s): 153-156 (Experiment 2)
102.0441 0.2752
110.0589 0.5528
129.0912 3.4506
133.0299 0.1596
147.1034 4.3604
152.0731 0.5838
155.0861 0.1501
166.0559 0.8342
167.0888 1.0739
179.0901 0.9272
190.0507 0.16
195.0848 1.2975
197.0997 2.8213
201.086 0.418
207.0896 0.5076
207.8716 0.206
208.0687 3.5949
222.1004 0.1399
225.081 20.8622
227.0845 0.2423
229.094 0.4123
240.1146 0.8797
246.1069 1.1
258.1207 2.2533
274.1064 1.2051
276.137 3.0353
294.1059 0.6663
298.0837 0.8251
300.1422 0.7277
314.157 0.467
326.0804 0.1695
328.1391 0.1295
345.1507 0.9541
357.1294 0.3293
367.114 0.2995
375.2208 1.8429
383.1921 0.1574
384.7514 0.1315
385.1213 4.3824
393.1686 0.1505
407.2029 0.4597
411.1845 0.2535
424.6528 0.1289
429.1978 0.3609
445.173 0.2075
456.1533 0.1621
470.1551 0.2422
474.1602 1.3423
482.1891 0.1667
486.2033 0.1969
493.2081 3.5907
498.1779 1.605
504.2295 1.0931
510.1986 1.2711
519.2159 0.5903
527.7245 1.344
536.2518 0.2068
536.7264 25.7039
541.2164 0.2702
545.2416 0.3545
551.2198 0.2307
557.2595 0.1582
569.236 1.8435
573.2505 0.8768
575.2754 3.2351
603.2264 0.1426
611.2426 0.3533
669.2781 0.1734
675.824 0.569
680.2845 0.1398
688.3809 1.9452
698.2941 2.0652
702.32 0.2248
710.3309 0.1428
797.3841 0.3532
830.4397 0.206
846.5117 0.1559
848.4536 3.0443
848.7944 0.3253
926.2607 0.2719
END IONS

BEGIN IONS
PEPMASS=536.4
CHARGE=1+
TITLE=File: QStar_BSA_500fmol_2.wiff, Sample: \2006_09_01\BSA_500fmol_2 (sample number 1), Elution: 8.174 to 8.253 min, Period: 1, Cycle(s): 157-158 (Experiment 4) (Charge not auto determined)
102.0432 0.9745
110.0569 2.2304
129.0903 12.7317
131.0767 0.4296
133.0344 0.5772
138.0566 0.6561
147.1025 15.2096
150.0594 0.427
152.0731 2.2966
155.0809 0.4004
162.0562 0.655
166.054 7.3304
179.0881 3.9183
183.1085 0.4955
189.0777 1.0215
195.083 4.8717
197.0977 10.7211
201.0908 1.5961
207.0814 3.2639
207.8909 1.5967
208.0677 13.8892
222.1021 0.6389
224.771 1.3065
224.8973 9.2486
225.0851 75.3521
225.4569 0.4828
227.0779 0.6394
229.094 1.9604
240.1151 3.4004
246.1033 3.2862
257.9134 0.8104
258.1219 9.5157
274.1017 4.3473
275.9134 0.5786
276.1364 9.5588
294.1036 2.5125
298.0831 2.205
300.1399 2.4069
314.1597 1.8523
326.0856 0.645
327.1434 0.566
345.1538 3.7917
349.6539 0.476
357.1285 1.0048
367.1174 1.7374
375.2201 7.9757
383.1911 0.4284
384.7605 0.4206
385.1259 17.0651
407.2003 2.1359
411.1851 0.5976
413.2435 0.7626
429.1706 1.1749
446.1694 0.7548
456.1621 0.7822
470.1668 0.8815
473.7421 0.5349
474.1619 4.7361
474.2882 0.8173
482.1912 0.4609
484.1887 0.403
486.2187 1.1029
493.2041 12.1309
493.4112 1.4685
498.1762 5.0042
504.2208 3.5301
510.1956 4.0555
513.1979 0.4556
519.206 2.5951
527.7306 4.412
536.2546 1.1476
536.6168 0.7864
536.723 67.653
536.8447 0.4451
541.225 0.8939
545.2488 1.5018
551.2093 0.6188
555.2409 0.9797
569.2298 5.861
573.2448 2.6837
575.2785 10.9156
585.1929 0.4429
611.2465 1.1927
670.2966 0.8671
675.3076 0.6617
680.2624 0.6991
688.3814 7.874
698.2868 7.0102
702.3105 0.793
769.3731 0.5078
797.3779 2.4971
831.3003 0.6308
847.5354 0.4419
847.7403 1.0667
847.8683 0.4943
848.0279 0.4812
848.1946 0.4163
848.3255 2.966
848.4492 16.3005
848.6446 1.0539
926.3199 0.666
END IONS

BEGIN IONS
PEPMASS=536.4
CHARGE=2+
TITLE=File: QStar_BSA_500fmol_2.wiff, Sample: \2006_09_01\BSA_500fmol_2 (sample number 1), Elution: 8.174 to 8.253 min, Period: 1, Cycle(s): 157-158 (Experiment 4) (Charge not auto determined)
102.0432 0.9745
110.0569 2.2304
129.0903 12.7317
131.0767 0.4296
133.0344 0.5772
138.0566 0.6561
147.1025 15.2096
150.0594 0.427
152.0731 2.2966
155.0809 0.4004
162.0562 0.655
166.054 7.3304
179.0881 3.9183
183.1085 0.4955
189.0777 1.0215
195.083 4.8717
197.0977 10.7211
201.0908 1.5961
207.0814 3.2639
207.8909 1.5967
208.0677 13.8892
222.1021 0.6389
224.771 1.3065
224.8973 9.2486
225.0851 75.3521
225.4569 0.4828
227.0779 0.6394
229.094 1.9604
240.1151 3.4004
246.1033 3.2862
257.9134 0.8104
258.1219 9.5157
274.1017 4.3473
275.9134 0.5786
276.1364 9.5588
294.1036 2.5125
298.0831 2.205
300.1399 2.4069
314.1597 1.8523
326.0856 0.645
327.1434 0.566
345.1538 3.7917
349.6539 0.476
357.1285 1.0048
367.1174 1.7374
375.2201 7.9757
383.1911 0.4284
384.7605 0.4206
385.1259 17.0651
407.2003 2.1359
411.1851 0.5976
413.2435 0.7626
429.1706 1.1749
446.1694 0.7548
456.1621 0.7822
470.1668 0.8815
473.7421 0.5349
474.1619 4.7361
474.2882 0.8173
482.1912 0.4609
484.1887 0.403
486.2187 1.1029
493.2041 12.1309
493.4112 1.4685
498.1762 5.0042
504.2208 3.5301
510.1956 4.0555
513.1979 0.4556
519.206 2.5951
527.7306 4.412
536.2546 1.1476
536.6168 0.7864
536.723 67.653
536.8447 0.4451
541.225 0.8939
545.2488 1.5018
551.2093 0.6188
555.2409 0.9797
569.2298 5.861
573.2448 2.6837
575.2785 10.9156
585.1929 0.4429
611.2465 1.1927
670.2966 0.8671
675.3076 0.6617
680.2624 0.6991
688.3814 7.874
698.2868 7.0102
702.3105 0.793
769.3731 0.5078
797.3779 2.4971
831.3003 0.6308
847.5354 0.4419
847.7403 1.0667
847.8683 0.4943
848.0279 0.4812
848.1946 0.4163
848.3255 2.966
848.4492 16.3005
848.6446 1.0539
926.3199 0.666
END IONS

BEGIN IONS
PEPMASS=536.4
CHARGE=3+
TITLE=File: QStar_BSA_500fmol_2.wiff, Sample: \2006_09_01\BSA_500fmol_2 (sample number 1), Elution: 8.174 to 8.253 min, Period: 1, Cycle(s): 157-158 (Experiment 4) (Charge not auto determined)
102.0432 0.9745
110.0569 2.2304
129.0903 12.7317
131.0767 0.4296
133.0344 0.5772
138.0566 0.6561
147.1025 15.2096
150.0594 0.427
152.0731 2.2966
155.0809 0.4004
162.0562 0.655
166.054 7.3304
179.0881 3.9183
183.1085 0.4955
189.0777 1.0215
195.083 4.8717
197.0977 10.7211
201.0908 1.5961
207.0814 3.2639
207.8909 1.5967
208.0677 13.8892
222.1021 0.6389
224.771 1.3065
224.8973 9.2486
225.0851 75.3521
225.4569 0.4828
227.0779 0.6394
229.094 1.9604
240.1151 3.4004
246.1033 3.2862
257.9134 0.8104
258.1219 9.5157
274.1017 4.3473
275.9134 0.5786
276.1364 9.5588
294.1036 2.5125
298.0831 2.205
300.1399 2.4069
314.1597 1.8523
326.0856 0.645
327.1434 0.566
345.1538 3.7917
349.6539 0.476
357.1285 1.0048
367.1174 1.7374
375.2201 7.9757
383.1911 0.4284
384.7605 0.4206
385.1259 17.0651
407.2003 2.1359
411.1851 0.5976
413.2435 0.7626
429.1706 1.1749
446.1694 0.7548
456.1621 0.7822
470.1668 0.8815
473.7421 0.5349
474.1619 4.7361
474.2882 0.8173
482.1912 0.4609
484.1887 0.403
486.2187 1.1029
493.2041 12.1309
493.4112 1.4685
498.1762 5.0042
504.2208 3.5301
510.1956 4.0555
513.1979 0.4556
519.206 2.5951
527.7306 4.412
536.2546 1.1476
536.6168 0.7864
536.723 67.653
536.8447 0.4451
541.225 0.8939
545.2488 1.5018
551.2093 0.6188
555.2409 0.9797
569.2298 5.861
573.2448 2.6837
575.2785 10.9156
585.1929 0.4429
611.2465 1.1927
670.2966 0.8671
675.3076 0.6617
680.2624 0.6991
688.3814 7.874
698.2868 7.0102
702.3105 0.793
769.3731 0.5078
797.3779 2.4971
831.3003 0.6308
847.5354 0.4419
847.7403 1.0667
847.8683 0.4943
848.0279 0.4812
848.1946 0.4163
848.3255 2.966
848.4492 16.3005
848.6446 1.0539
926.3199 0.666
END IONS

BEGIN IONS
PEPMASS=536.4
CHARGE=4+
TITLE=File: QStar_BSA_500fmol_2.wiff, Sample: \2006_09_01\BSA_500fmol_2 (sample number 1), Elution: 8.174 to 8.253 min, Period: 1, Cycle(s): 157-158 (Experiment 4) (Charge not auto determined)
102.0432 0.9745
110.0569 2.2304
129.0903 12.7317
131.0767 0.4296
133.0344 0.5772
138.0566 0.6561
147.1025 15.2096
150.0594 0.427
152.0731 2.2966
155.0809 0.4004
162.0562 0.655
166.054 7.3304
179.0881 3.9183
183.1085 0.4955
189.0777 1.0215
195.083 4.8717
197.0977 10.7211
201.0908 1.5961
207.0814 3.2639
207.8909 1.5967
208.0677 13.8892
222.1021 0.6389
224.771 1.3065
224.8973 9.2486
225.0851 75.3521
225.4569 0.4828
227.0779 0.6394
229.094 1.9604
240.1151 3.4004
246.1033 3.2862
257.9134 0.8104
258.1219 9.5157
274.1017 4.3473
275.9134 0.5786
276.1364 9.5588
294.1036 2.5125
298.0831 2.205
300.1399 2.4069
314.1597 1.8523
326.0856 0.645
327.1434 0.566
345.1538 3.7917
349.6539 0.476
357.1285 1.0048
367.1174 1.7374
375.2201 7.9757
383.1911 0.4284
384.7605 0.4206
385.1259 17.0651
407.2003 2.1359
411.1851 0.5976
413.2435 0.7626
429.1706 1.1749
446.1694 0.7548
456.1621 0.7822
470.1668 0.8815
473.7421 0.5349
474.1619 4.7361
474.2882 0.8173
482.1912 0.4609
484.1887 0.403
486.2187 1.1029
493.2041 12.1309
493.4112 1.4685
498.1762 5.0042
504.2208 3.5301
510.1956 4.0555
513.1979 0.4556
519.206 2.5951
527.7306 4.412
536.2546 1.1476
536.6168 0.7864
536.723 67.653
536.8447 0.4451
541.225 0.8939
545.2488 1.5018
551.2093 0.6188
555.2409 0.9797
569.2298 5.861
573.2448 2.6837
575.2785 10.9156
585.1929 0.4429
611.2465 1.1927
670.2966 0.8671
675.3076 0.6617
680.2624 0.6991
688.3814 7.874
698.2868 7.0102
702.3105 0.793
769.3731 0.5078
797.3779 2.4971
831.3003 0.6308
847.5354 0.4419
847.7403 1.0667
847.8683 0.4943
848.0279 0.4812
848.1946 0.4163
848.3255 2.966
848.4492 16.3005
848.6446 1.0539
926.3199 0.666
END IONS

BEGIN IONS
PEPMASS=552.703958687838
CHARGE=2+
TITLE=File: QStar_BSA_500fmol_2.wiff, Sample: \2006_09_01\BSA_500fmol_2 (sample number 1), Elution: 8.148 to 8.227 min, Period: 1, Cycle(s): 157-158 (Experiment 3)
102.045 0.0316
110.0523 0.0328
129.0921 0.2334
130.0695 0.3109
136.0472 0.0104
144.0469 0.0214
147.1009 0.4333
150.0662 0.0055
152.0701 0.0496
157.1282 0.0504
161.082 0.0113
165.0736 0.0632
167.0871 0.0577
177.0724 0.0298
179.0974 0.1077
183.1269 0.0242
187.0955 0.0244
193.0518 0.0186
195.0815 0.1185
197.0901 0.1129
201.1201 0.1393
205.0784 0.0384
206.0724 0.1541
208.0776 0.2641
210.8804 0.013
213.0743 0.0196
214.115 0.0065
215.0536 0.0196
218.0628 0.0198
221.0298 0.0332
223.0823 0.1001
224.8061 0.0067
225.0737 1.0251
227.1115 0.0135
228.0444 0.0067
229.094 0.0135
236.0525 0.0137
237.2304 0.0069
239.0471 0.0276
240.1067 0.1802
243.9583 0.0139
246.1085 0.063
248.1029 0.0633
255.1331 0.0214
258.13 0.2367
260.1167 0.036
264.0891 0.029
268.1109 0.0366
271.1372 0.0294
274.1029 0.1109
275.8628 0.0074
276.1343 0.3858
278.1254 0.0522
284.1254 0.0075
290.0525 0.0152
292.0825 0.0305
294.1092 0.0459
296.1253 0.023
298.0831 0.0154
300.1494 0.0929
303.5898 0.0156
306.1429 0.0234
308.0727 0.0705
309.082 0.1807
312.1167 0.0237
314.1663 0.0871
319.1285 0.008
322.1104 0.008
326.0801 0.0645
328.1483 0.0486
334.1035 0.0245
340.1287 0.0329
345.1502 0.0664
349.2133 0.0083
351.1809 0.0167
355.1118 0.0759
359.1759 0.0762
364.1288 0.0085
367.2242 0.0428
375.2097 0.1817
381.1279 0.0174
382.0655 0.0087
383.2056 0.0437
385.1186 0.3332
385.8186 0.0088
386.6346 0.0088
389.1848 0.0088
393.123 0.0354
397.1612 0.0089
399.1145 0.0624
402.1596 0.009
407.2121 0.0721
409.2551 0.009
412.1505 0.0091
413.2135 0.0363
413.6384 0.0091
415.1494 0.0273
421.182 0.0092
423.1937 0.0276
429.1973 0.0832
430.2929 0.0093
431.1501 0.0185
434.159 0.0186
439.1738 0.0094
441.1706 0.0469
443.164 0.0564
445.6818 0.0094
447.1723 0.0094
455.1535 0.0476
455.7577 0.0095
460.6988 0.0096
463.6744 0.0769
464.2091 0.0289
464.771 0.0289
465.4306 0.0096
466.1678 0.0096
468.8741 0.0193
470.1866 0.0775
473.1635 0.0389
474.7721 0.0195
478.2076 0.1172
482.2043 0.0491
486.1849 0.0788
489.1806 0.0494
490.2032 0.0692
492.1169 0.0297
492.6925 0.0099
498.1814 0.6782
501.2244 0.09
504.2037 0.0201
506.745 0.0402
507.1874 0.0704
512.2122 0.0303
512.7209 0.0404
520.2006 0.0611
521.8261 0.0102
522.2098 0.4797
527.2456 0.0103
529.2107 0.0205
535.2002 0.0413
535.7284 0.0827
543.7381 0.0416
544.2267 0.0521
545.6207 0.0313
552.2344 0.0315
552.7306 0.672
559.268 0.0845
569.2425 0.032
571.2336 0.0214
573.2549 0.0748
575.2674 0.4071
586.2248 0.0216
597.243 0.0109
601.2432 0.0109
603.2319 0.0219
609.2616 0.011
614.2973 0.0111
621.2219 0.0556
623.2823 0.0223
631.3281 0.0337
644.3121 0.034
655.272 0.0343
661.2803 0.023
663.3831 0.023
686.3184 0.0351
688.3817 0.164
698.3048 0.0708
701.3245 0.0118
720.2864 0.0479
722.3069 0.024
757.4273 0.0492
785.407 0.025
790.4263 0.0377
795.386 0.0126
849.424 0.013
1063.339 0.0146
END IONS

BEGIN IONS
PEPMASS=563.162569639469
CHARGE=2+
TITLE=File: QStar_BSA_500fmol_2.wiff, Sample: \2006_09_01\BSA_500fmol_2 (sample number 1), Elution: 8.093 to 8.178 min, Period: 1, Cycle(s): 157-158 (Experiment 2)
102.0477 0.0226
110.0398 0.0281
112.0519 0.0142
115.0803 0.0096
123.0438 0.0198
128.0647 0.0455
129.0873 0.2592
140.0682 0.0106
147.1048 0.4983
152.0653 0.0165
153.0425 0.011
155.0416 0.0223
157.1292 0.0112
164.0455 0.0287
166.0868 0.1498
178.0779 0.0119
180.0824 0.042
193.0559 0.0248
194.0789 0.2055
197.102 0.0565
201.1168 0.0507
203.1272 0.0127
205.9912 0.0128
207.082 0.0257
208.0515 0.0644
212.0783 0.013
218.0595 0.0132
219.9856 0.0331
221.985 0.0533
225.0686 0.134
229.094 0.0473
234.97 0.0137
238.1046 0.0207
240.0998 0.0139
243.0317 0.0139
249.7384 0.0141
251.9939 0.1063
255.0047 0.0071
258.1269 0.2942
263.067 0.0072
269.114 0.022
274.1302 0.0074
275.0958 0.0148
276.1382 0.1633
279.0197 0.0373
284.0313 0.015
285.082 0.0226
285.5571 0.0075
286.9659 0.0151
287.9235 0.0076
290.0145 0.0304
292.1015 0.0153
294.1081 0.023
296.5711 0.0077
297.046 0.0308
300.1472 0.0232
306.1429 0.0078
307.9814 0.0078
312.0595 0.0473
313.0086 0.0079
314.5786 0.0158
320.1542 0.008
320.9904 0.1441
325.0097 0.0241
336.02 0.0328
346.1372 0.0166
348.0087 0.0334
354.1112 0.0084
356.9652 0.0084
361.1173 0.0424
361.5901 0.0085
368.127 0.0086
371.1528 0.0172
373.1252 0.0172
375.1979 0.0519
376.2537 0.0173
377.1419 0.0087
381.1105 0.0436
385.1348 0.0438
387.1044 0.0176
392.1808 0.0177
398.0381 0.0178
399.1152 0.0357
402.3074 0.0179
403.6922 0.009
409.1693 0.0181
411.0846 0.0362
416.1666 0.0091
419.1001 0.0183
421.0492 0.0183
423.0962 0.0184
426.1906 0.0092
428.1608 0.0185
430.77 0.0185
432.0451 0.0093
434.0985 0.0093
436.0729 0.0466
437.1551 0.0093
438.9633 0.0094
439.3516 0.0094
439.6371 0.0187
441.1901 0.0281
445.0647 0.0377
446.5872 0.0094
449.1052 0.0189
451.2746 0.019
452.2093 0.0095
460.1288 0.0192
461.2308 0.0096
463.0593 0.0288
464.8432 0.0193
466.1898 0.0193
467.1226 0.0289
468.2668 0.0193
470.6466 0.0194
473.1635 0.0097
474.6642 0.0195
481.9495 0.0196
483.1832 0.0294
483.6663 0.0393
486.2149 0.1083
487.6413 0.0197
488.1267 0.0296
490.1439 0.0099
490.6432 0.0396
491.6525 0.0595
492.1525 0.0099
493.3518 0.0298
494.2025 0.0199
494.6617 0.0298
501.6498 0.4103
507.7204 0.0302
508.1984 0.0101
509.2911 0.0202
510.1193 0.0303
510.6499 0.7872
513.1553 0.0303
516.1983 0.0304
517.074 0.0305
517.6788 0.1117
518.1253 0.061
519.6763 0.0509
520.1816 0.1222
521.1226 0.0408
523.1732 0.0715
524.6755 0.0102
526.1629 0.041
530.1468 0.0308
530.6719 0.0617
532.6811 0.0722
534.1918 0.0413
536.1364 0.0931
537.7614 0.0207
539.1701 0.4875
541.1887 0.0312
545.1689 0.0208
545.6624 0.0313
547.1549 0.0313
547.6772 0.0418
548.1839 1.2549
554.2025 0.2944
555.6766 0.0842
556.7473 0.0211
557.1688 0.0211
562.0685 0.0212
562.6826 0.0212
563.2021 0.8374
564.7053 0.4351
575.3038 0.0965
580.1168 0.0108
584.1673 0.0324
592.1637 0.0544
595.1825 0.0654
599.2086 0.0328
623.1709 0.0111
627.1517 0.0224
629.2018 0.0672
631.244 0.0112
655.1978 0.0229
663.2968 0.0345
665.1955 0.0115
680.2962 0.0116
703.3123 0.0118
727.2109 0.0241
730.2904 0.0362
751.209 0.0245
754.2224 0.049
821.3447 0.0128
852.3218 0.0261
902.2649 0.0537
END IONS

BEGIN IONS
PEPMASS=561.169260040223
CHARGE=2+
TITLE=File: QStar_BSA_500fmol_2.wiff, Sample: \2006_09_01\BSA_500fmol_2 (sample number 1), Elution: 8.361 to 8.44 min, Period: 1, Cycle(s): 159-160 (Experiment 4)
102.0511 0.009
109.0453 0.014
115.0492 0.0239
128.0697 0.0152
129.0919 0.1575
131.0503 0.0102
140.0338 0.0053
146.0839 0.0054
147.1038 0.2004
157.0984 0.0056
165.0688 0.0806
168.9481 0.0058
172.0759 0.0117
175.0817 0.0118
179.0713 0.006
187.063 0.0061
194.0814 0.1059
197.103 0.0125
198.9523 0.0063
202.0786 0.0127
206.976 0.0128
208.0533 0.0193
215.1125 0.0065
217.0585 0.0198
225.0558 0.0268
228.0983 0.027
235.9908 0.0137
240.098 0.0415
245.0474 0.014
246.106 0.028
258.1243 0.1938
264.1036 0.0073
274.1102 0.0222
276.1295 0.1187
278.0845 0.0074
284.0501 0.0377
300.103 0.0077
313.1232 0.0158
344.8467 0.0083
346.0998 0.0083
354.086 0.042
361.1021 0.0339
363.1539 0.017
371.9446 0.0172
375.2154 0.0865
376.1152 0.0173
382.1615 0.0087
385.1378 0.035
392.0659 0.0177
405.6636 0.018
407.0046 0.018
413.0801 0.0181
417.1326 0.0456
421.1637 0.0092
428.1008 0.0092
434.0557 0.0931
438.982 0.0187
441.4457 0.0188
444.2127 0.0094
446.0616 0.0566
452.1618 0.0095
458.1437 0.0287
466.1051 0.0193
466.5101 0.0193
468.2137 0.0097
471.1455 0.0097
472.0763 0.0097
477.1683 0.0195
478.6568 0.0586
483.145 0.0196
486.2107 0.0295
491.895 0.0099
492.6413 0.0198
494.6517 0.0099
498.5968 0.0199
501.62 0.0901
510.1529 0.2422
517.663 0.0102
518.1913 0.0102
519.1239 0.1018
524.149 0.0204
529.7706 0.0103
532.6571 0.0206
533.1724 0.0413
538.1169 0.0104
538.6597 0.0415
539.1754 0.0829
546.1475 0.0417
547.1731 0.0627
548.2019 0.2718
548.7068 0.0941
552.6935 0.0525
554.1812 0.0946
555.6364 0.0105
561.1843 0.1693
563.1773 0.106
564.1811 0.0424
575.2985 0.0321
618.1876 0.0333
622.1904 0.0111
629.2376 0.0112
636.1837 0.0225
643.7512 0.0113
650.2575 0.0228
658.2871 0.0229
663.1761 0.023
690.4007 0.0235
747.2555 0.0366
795.3518 0.0378
END IONS

BEGIN IONS
PEPMASS=535.166924033274
CHARGE=2+
TITLE=File: QStar_BSA_500fmol_2.wiff, Sample: \2006_09_01\BSA_500fmol_2 (sample number 1), Elution: 8.334 to 8.413 min, Period: 1, Cycle(s): 159-160 (Experiment 3)
102.0447 0.424
110.0583 0.9887
129.0903 5.9096
131.0781 0.1994
138.0537 0.2413
147.103 7.7885
150.0603 0.2025
152.072 1.0904
162.0637 0.2622
166.0555 3.5209
177.0753 0.2261
179.0892 1.4716
185.1283 0.2065
189.0668 0.4367
195.0826 2.0333
197.0992 4.9276
201.0938 0.7536
207.087 1.4585
207.8823 0.3734
208.0688 5.7517
222.1048 0.2332
225.0844 39.3477
225.9053 0.3087
229.0929 0.6152
240.1105 1.2253
246.1039 1.072
258.1218 3.932
274.1062 1.6413
276.1343 5.7731
280.0737 0.2245
285.1285 0.2791
294.1052 0.9881
298.0846 1.0794
300.1405 0.6886
314.162 0.5857
326.0831 0.2902
339.1687 0.2305
345.1545 1.3606
349.6436 0.2338
357.1275 0.456
367.1186 0.8562
375.2201 3.4341
383.1917 0.2798
384.7275 0.2366
385.1283 7.2298
407.1983 1.0542
411.1525 0.2445
413.2324 0.2814
429.1553 0.5182
439.1584 0.2995
446.1488 0.3113
470.1794 0.3776
473.7602 0.2333
474.1634 2.859
486.1938 0.2167
493.2026 5.8712
498.1727 2.0532
504.2304 1.7549
510.199 1.7953
519.2097 1.1397
526.2015 0.2254
527.7251 1.8773
536.2716 0.7444
536.7264 34.7811
537.7294 1.905
541.2181 0.4677
545.2411 0.5526
551.1959 0.2623
555.2387 0.3578
569.2239 2.7063
573.2402 1.4112
575.2788 5.0554
585.1977 0.3024
611.2402 0.4196
670.2898 0.289
675.8441 0.3366
676.348 0.1974
680.2636 0.3029
688.3801 3.1868
698.2852 3.2096
702.302 0.3196
769.3814 0.2725
797.3777 0.9961
831.417 0.2446
846.5004 0.2859
848.1611 0.3642
848.4538 7.1281
926.2972 0.4349
END IONS

BEGIN IONS
PEPMASS=544.707171908584
CHARGE=2+
TITLE=File: QStar_BSA_500fmol_2.wiff, Sample: \2006_09_01\BSA_500fmol_2 (sample number 1), Elution: 8.279 to 8.364 min, Period: 1, Cycle(s): 159-160 (Experiment 2)
102.0353 0.0045
114.9439 0.0048
126.0491 0.01
129.0932 0.1169
131.0733 0.0153
138.0622 0.0158
145.0911 0.0054
147.1063 0.157
152.0727 0.0385
155.0597 0.0111
164.037 0.0114
166.0531 0.0173
167.1 0.0404
170.0758 0.0175
179.0772 0.006
182.0771 0.006
187.0752 0.0061
190.0651 0.0185
195.0744 0.0312
197.0996 0.069
201.0739 0.0443
201.9454 0.0127
207.0627 0.1159
209.9122 0.0065
213.0645 0.013
223.0623 0.02
224.1172 0.0067
225.0728 0.4021
227.1351 0.0067
229.1109 0.0203
232.1077 0.0068
238.1597 0.0207
241.0849 0.0277
244.0978 0.014
246.1249 0.014
258.1356 0.1291
268.1073 0.0219
274.0949 0.0296
275.8739 0.0074
276.1502 0.052
290.8971 0.0152
294.1249 0.0306
298.1108 0.0231
300.1494 0.0232
314.0838 0.0158
320.0184 0.016
322.0583 0.016
328.12 0.0243
333.147 0.0244
359.166 0.0169
375.2368 0.0692
382.1702 0.0087
385.1261 0.0438
401.0829 0.0268
407.1833 0.018
425.5871 0.0184
429.0204 0.0185
437.2624 0.0187
442.6191 0.0188
448.1804 0.0284
455.286 0.0191
468.1702 0.0193
473.6492 0.0097
474.1886 0.0194
477.0659 0.0098
481.1705 0.049
491.2089 0.3959
499.2401 0.0299
500.6976 0.01
501.2023 0.03
502.7077 0.01
508.2273 0.0805
509.15 0.0201
515.6637 0.0507
522.7138 0.0306
524.6244 0.0102
528.2149 0.0205
535.7167 0.155
536.2232 0.1138
537.6716 0.0621
544.2519 0.0208
544.7276 0.2919
546.2367 0.1043
546.7476 0.0313
570.207 0.0213
573.2602 0.0214
575.2824 0.0857
585.1875 0.0216
607.263 0.022
689.4098 0.0469
757.3899 0.1106
848.4744 0.052
864.4478 0.0263
END IONS

BEGIN IONS
PEPMASS=555.677598886382
CHARGE=2+
TITLE=File: QStar_BSA_500fmol_2.wiff, Sample: \2006_09_01\BSA_500fmol_2 (sample number 1), Elution: 8.547 to 8.626 min, Period: 1, Cycle(s): 161-162 (Experiment 4)
129.0924 0.0304
147.1067 0.0433
205.0631 0.0192
225.0757 0.0737
231.0647 0.0136
243.0943 0.0139
250.9676 0.0141
258.1156 0.0215
264.0782 0.0145
276.1461 0.0371
300.0149 0.0232
301.1171 0.0232
312.1462 0.0158
354.6197 0.0168
366.0098 0.0171
379.1345 0.0174
429.1499 0.0185
446.1344 0.0377
446.6202 0.0189
469.1658 0.0193
474.1497 0.0194
482.6331 0.0392
483.1431 0.0785
491.6475 0.2773
498.1583 0.0199
502.1933 0.03
510.168 0.0706
533.1724 0.0206
538.1583 0.0415
540.7063 0.0311
546.7061 0.5431
555.7059 2.6638
574.7524 0.0321
695.3014 0.0235
1072.4434 0.0146
END IONS

BEGIN IONS
PEPMASS=547.695332972052
CHARGE=2+
TITLE=File: QStar_BSA_500fmol_2.wiff, Sample: \2006_09_01\BSA_500fmol_2 (sample number 1), Elution: 8.521 to 8.6 min, Period: 1, Cycle(s): 161-162 (Experiment 3)
110.0563 0.0468
129.0995 0.0457
130.0775 0.0458
147.1061 0.2546
152.0678 0.022
195.094 0.0249
197.0966 0.0878
207.082 0.0901
225.0757 0.4622
258.1252 0.0861
276.1256 0.0594
312.9612 0.0237
375.2253 0.0346
385.1173 0.0789
458.9994 0.0191
462.0846 0.0192
475.1906 0.0195
483.6826 0.0295
498.1632 0.0299
504.1822 0.1303
504.6817 0.0502
509.6992 0.0302
521.2194 0.051
522.2035 0.0204
526.7536 0.0512
530.2075 0.1234
533.2188 0.0309
538.7041 0.3318
547.2354 0.0313
547.7225 3.7318
575.2851 0.0535
582.2392 0.0754
612.2353 0.0221
687.3286 0.0468
710.3335 0.0238
720.2564 0.0599
723.2071 0.0481
852.5239 0.0652
870.4613 0.1054
END IONS

BEGIN IONS
PEPMASS=536.709614068402
CHARGE=2+
TITLE=File: QStar_BSA_500fmol_2.wiff, Sample: \2006_09_01\BSA_500fmol_2 (sample number 1), Elution: 8.465 to 8.55 min, Period: 1, Cycle(s): 161-162 (Experiment 2)
102.04 0.185
110.0572 0.567
129.0903 3.085
131.0755 0.1176
133.03 0.0978
138.0583 0.1416
147.1033 3.8295
152.0719 0.5397
155.0832 0.1224
162.0601 0.1196
166.0555 0.8458
167.0875 0.8255
179.0854 0.9094
190.0568 0.1723
195.0822 1.0541
197.0993 2.3514
201.0907 0.3799
207.083 0.7003
208.0693 3.0986
222.0943 0.1066
224.8923 1.1385
225.0817 18.7192
227.1124 0.2019
229.0911 0.2907
240.108 0.5882
242.1131 0.1112
246.1061 0.7568
258.1226 2.0592
274.1057 1.0277
276.136 2.1744
278.1515 0.0969
294.1032 0.5207
298.085 0.6247
300.1409 0.6423
314.1622 0.3641
326.0856 0.1855
340.1475 0.0989
345.1539 0.8545
367.1138 0.3424
375.2202 1.9032
385.127 3.2258
407.1986 0.4146
413.243 0.118
429.1952 0.185
439.1156 0.1029
445.1945 0.1603
456.152 0.1431
470.1721 0.184
474.1624 0.9336
482.1871 0.1962
486.2022 0.1772
493.2031 2.4895
498.1838 1.0367
504.2334 0.702
510.2007 0.908
513.2333 0.1114
518.7566 0.4681
527.7147 0.8004
536.267 0.2275
536.727 19.3705
538.7257 0.1347
541.2105 0.2079
545.2464 0.1982
556.2312 0.1792
569.2231 1.0762
573.247 0.5881
575.2843 2.1639
585.195 0.1081
611.258 0.2097
675.8184 0.5456
680.2476 0.1748
688.3853 1.4647
698.2891 1.4987
702.3199 0.1657
797.4127 0.2902
830.4773 0.2575
848.4458 2.8882
848.7617 0.1821
926.3151 0.1223
END IONS

BEGIN IONS
PEPMASS=409.682770028199
CHARGE=2+
TITLE=File: QStar_BSA_500fmol_2.wiff, Sample: \2006_09_01\BSA_500fmol_2 (sample number 1), Elution: 8.733 to 8.812 min, Period: 1, Cycle(s): 163-164 (Experiment 4)
113.0656 0.0142
116.0667 0.0048
121.015 0.0147
133.0383 0.0154
137.075 0.0261
139.0581 0.0053
141.058 0.0106
147.0596 0.0108
149.0234 0.0545
157.062 0.0112
168.0581 0.0579
170.038 0.0116
175.1066 0.0177
185.0905 0.0547
197.0947 0.0376
199.0216 0.0063
202.7234 0.0064
203.0953 0.1973
210.0092 0.0065
214.0677 0.0196
214.9652 0.0131
218.8283 0.0066
228.9926 0.0135
230.0749 0.0135
231.0888 0.0814
236.1623 0.0137
244.0001 0.0139
256.036 0.0143
268.9874 0.022
269.9035 0.0073
270.9718 0.0147
274.0268 0.0074
278.9588 0.0298
282.9864 0.015
285.9571 0.0076
287.9841 0.0076
289.1457 0.038
301.1094 0.0077
306.0179 0.0078
310.0574 0.0157
313.9454 0.0158
318.1163 0.008
342.4465 0.0083
352.1899 0.0084
370.1042 0.0172
388.2165 0.0352
400.7686 0.0179
410.1618 0.0181
413.189 0.0182
501.2622 0.01
570.3083 0.032
588.3178 0.3791
END IONS

BEGIN IONS
PEPMASS=552.700720342364
CHARGE=2+
TITLE=File: QStar_BSA_500fmol_2.wiff, Sample: \2006_09_01\BSA_500fmol_2 (sample number 1), Elution: 8.707 to 8.786 min, Period: 1, Cycle(s): 163-164 (Experiment 3)
115.9801 0.0048
121.0224 0.0098
127.0411 0.0151
129.0904 0.0304
129.997 0.0051
145.0497 0.0161
145.9706 0.0054
147.107 0.0434
149.0179 0.0164
153.0563 0.0055
157.1236 0.0112
165.0765 0.0057
166.0531 0.0058
179.0808 0.0179
186.1024 0.0122
201.0977 0.0253
205.0535 0.0128
206.0873 0.0064
208.0501 0.0193
223.0423 0.02
225.0752 0.0871
226.1268 0.0201
226.7853 0.0067
229.0906 0.0068
241.0555 0.0069
243.1117 0.007
258.1335 0.0143
271.0674 0.0147
276.1535 0.0297
278.9414 0.0075
282.1345 0.0075
283.9222 0.0075
290.9733 0.0152
294.0927 0.0077
295.8871 0.0077
300.103 0.0077
315.141 0.0159
330.0395 0.0162
336.9168 0.0082
339.1578 0.0082
342.1408 0.0083
350.0481 0.0084
375.2333 0.0259
395.1041 0.0177
428.6737 0.0092
456.2248 0.0095
470.2108 0.0194
480.1525 0.0098
480.7103 0.0098
484.7175 0.0197
493.7138 0.0198
498.2131 0.0598
506.74 0.0101
509.2659 0.0101
522.2096 0.0612
535.6961 0.0103
552.7355 0.021
END IONS

BEGIN IONS
PEPMASS=563.159259271715
CHARGE=2+
TITLE=File: QStar_BSA_500fmol_2.wiff, Sample: \2006_09_01\BSA_500fmol_2 (sample number 1), Elution: 8.652 to 8.736 min, Period: 1, Cycle(s): 163-164 (Experiment 2)
128.0596 0.0051
129.0894 0.0559
147.1068 0.0271
166.1251 0.0115
167.073 0.0058
171.9529 0.0117
180.0854 0.012
194.0829 0.0187
214.0857 0.0261
215.9318 0.0066
223.0723 0.0133
225.0912 0.0536
235.9291 0.0137
239.9961 0.0069
255.0333 0.0071
258.1414 0.0215
276.1372 0.0074
285.0292 0.0075
290.9031 0.0381
302.1251 0.0078
315.0301 0.0158
320.9882 0.032
339.9929 0.0165
345.1411 0.0166
355.0066 0.0168
369.0098 0.0257
371.1313 0.0086
394.0841 0.0177
408.0276 0.009
487.2027 0.0099
495.6353 0.0099
501.1623 0.05
511.697 0.0101
539.1894 0.0622
547.1549 0.0627
548.6535 0.0209
554.7212 0.0105
563.1762 0.0318
563.7035 0.0636
END IONS

BEGIN IONS
PEPMASS=517.245419687408
CHARGE=2+
TITLE=File: QStar_BSA_500fmol_2.wiff, Sample: \2006_09_01\BSA_500fmol_2 (sample number 1), Elution: 8.919 to 8.998 min, Period: 1, Cycle(s): 165-166 (Experiment 4)
127.0771 0.0504
129.0498 0.0152
142.9308 0.0107
146.0839 0.0054
149.007 0.0109
157.09 0.0112
173.0936 0.0059
175.1201 0.0059
183.0453 0.0121
203.0286 0.0064
214.1267 0.0327
223.0356 0.0067
237.0345 0.0137
238.1012 0.0138
240.1156 0.0208
242.9273 0.0139
244.9356 0.014
254.9192 0.0214
256.1075 0.0143
263.9186 0.0145
266.0938 0.0437
267.0103 0.0146
269.1192 0.022
283.1216 0.3684
288.166 0.0076
288.9472 0.0152
299.0636 0.0154
301.1336 0.0542
303.9944 0.0156
305.058 0.0234
308.9342 0.0157
327.9219 0.0081
331.042 0.0081
334.1933 0.0082
337.1873 0.0082
340.207 0.0165
342.9176 0.0083
344.9504 0.0166
348.0045 0.0083
359.8941 0.0169
365.186 0.0427
382.1803 0.0437
420.1509 0.0458
421.3562 0.0092
486.7347 0.0197
500.6726 0.02
518.1964 0.0203
520.7812 0.0102
521.2188 0.2651
634.3473 0.09
733.4222 0.1209
END IONS

BEGIN IONS
PEPMASS=553.212791845358
CHARGE=3+
TITLE=File: QStar_BSA_500fmol_2.wiff, Sample: \2006_09_01\BSA_500fmol_2 (sample number 1), Elution: 8.892 to 8.971 min, Period: 1, Cycle(s): 165-166 (Experiment 3)
101.0645 0.0224
102.0489 0.0135
120.0714 0.0098
129.0975 0.1778
145.0228 0.0161
147.1038 0.3033
177.0813 0.0059
179.0264 0.0119
181.0646 0.018
197.0988 0.0188
201.0992 0.0063
205.0919 0.0128
208.0598 0.0064
215.0569 0.0131
225.0692 0.1006
239.077 0.0069
240.1316 0.0208
241.0532 0.0208
257.1553 0.0072
258.1246 0.1076
271.1151 0.0074
273.6426 0.0222
275.1576 0.1705
277.0896 0.0297
278.6357 0.0224
279.1278 0.0522
288.9396 0.0076
297.0518 0.0154
306.9793 0.0235
310.0181 0.0157
323.0246 0.008
340.1822 0.0165
354.6281 0.0168
358.5063 0.0169
378.9563 0.0087
398.0782 0.0089
408.1809 0.009
423.1672 0.0643
423.3794 0.0184
428.0572 0.0277
434.9222 0.0186
443.8645 0.0094
449.0815 0.0095
458.1819 0.0096
474.9327 0.0097
475.2663 0.0487
489.6449 0.0198
497.3215 0.0199
498.6816 0.0299
522.2239 0.0204
524.195 0.0102
534.209 0.031
535.8304 0.0207
536.1963 0.0207
538.1894 0.0311
541.5973 0.0208
545.652 0.0104
546.2518 0.0104
546.6873 0.0522
547.2501 0.4493
548.5413 0.0314
551.246 0.0105
552.722 0.0945
553.5388 0.0105
554.2208 0.0315
555.2103 0.021
555.7048 0.2316
609.2451 0.022
618.7206 0.0666
626.7593 0.0335
647.3359 0.0114
649.2685 0.0455
666.3129 0.0115
683.2748 0.0233
708.3476 0.0119
708.7993 0.0119
747.8537 0.0122
END IONS

BEGIN IONS
PEPMASS=747.721488321916
CHARGE=2+
TITLE=File: QStar_BSA_500fmol_2.wiff, Sample: \2006_09_01\BSA_500fmol_2 (sample number 1), Elution: 8.837 to 8.922 min, Period: 1, Cycle(s): 165-166 (Experiment 2)
129.095 0.0101
130.0759 0.0102
136.0628 0.1094
139.0818 0.0105
147.1097 0.0325
148.0874 0.0054
158.0792 0.0056
197.0888 0.0125
213.0678 0.0326
225.074 0.0067
231.0817 0.0204
236.1246 0.0206
240.1309 0.0138
258.1311 0.0215
272.8898 0.0074
276.0461 0.0223
298.971 0.0154
305.0268 0.0078
320.0703 0.024
336.1141 0.0655
342.9755 0.0083
347.1097 0.0166
376.1628 0.026
436.1475 0.0093
496.1473 0.0199
536.7196 0.0517
547.7764 0.0209
578.6928 0.0215
596.1905 0.0763
643.7852 0.0227
722.2709 0.024
1201.4195 0.0464
END IONS

BEGIN IONS
PEPMASS=547.691933567742
CHARGE=2+
TITLE=File: QStar_BSA_500fmol_2.wiff, Sample: \2006_09_01\BSA_500fmol_2 (sample number 1), Elution: 9.105 to 9.184 min, Period: 1, Cycle(s): 167-168 (Experiment 4)
102.0556 0.009
120.0627 0.0147
129.0882 0.0304
130.0761 0.0306
137.0698 0.0052
138.9949 0.0158
145.0303 0.0108
147.1016 0.0487
156.0536 0.0056
157.0844 0.0112
166.055 0.023
198.1439 0.0126
199.0531 0.0063
214.0791 0.0065
215.1256 0.0196
225.074 0.0335
226.104 0.0201
236.056 0.0069
248.9981 0.0141
258.112 0.0143
276.1261 0.0148
276.9539 0.0074
282.0033 0.015
298.1147 0.0154
301.9893 0.0155
315.9302 0.0238
355.1033 0.0084
378.0746 0.0174
386.1519 0.0088
398.9339 0.0089
404.0466 0.0179
426.1999 0.0092
440.0772 0.0187
475.4826 0.0195
521.2449 0.0306
530.6753 0.0103
538.697 0.0415
547.7279 0.7005
551.0835 0.021
END IONS

BEGIN IONS
PEPMASS=479.707363880217
CHARGE=2+
TITLE=File: QStar_BSA_500fmol_2.wiff, Sample: \2006_09_01\BSA_500fmol_2 (sample number 1), Elution: 9.078 to 9.157 min, Period: 1, Cycle(s): 167-168 (Experiment 3)
106.0375 0.0368
136.0675 0.0937
139.0897 0.0158
140.0697 0.0211
143.1162 0.0267
149.0107 0.0382
157.0284 0.0112
171.1197 0.0234
177.9706 0.0119
185.0927 0.0121
187.0904 0.0244
190.0487 0.0062
190.9885 0.0123
197.0769 0.0125
205.1129 0.0831
206.0425 0.0064
212.0829 0.0195
214.0941 0.0196
227.0644 0.0067
228.9555 0.0068
235.0712 0.0205
258.1407 0.0287
260.6203 0.0288
261.1046 0.0144
267.1453 0.0073
269.1119 0.0366
285.9571 0.0227
294.1605 0.1302
304.0295 0.0234
309.0048 0.0157
325.0741 0.008
328.1557 0.0971
328.6548 0.0081
333.1616 0.0489
335.0508 0.0082
338.1308 0.0082
340.0834 0.0165
342.1715 0.3966
348.9547 0.0083
351.0973 0.0167
362.1931 0.017
363.6876 0.0341
364.0819 0.017
372.8708 0.0259
375.916 0.0173
376.7562 0.0173
377.6825 0.4427
386.0063 0.0175
412.8079 0.0181
413.2208 0.0363
413.6702 0.0091
416.0846 0.0091
427.1613 0.0277
427.6298 0.0092
439.1831 0.0094
482.1896 0.0098
520.2216 0.1018
683.3343 0.0934
754.3609 0.5643
END IONS

BEGIN IONS
PEPMASS=536.711350642665
CHARGE=2+
TITLE=File: QStar_BSA_500fmol_2.wiff, Sample: \2006_09_01\BSA_500fmol_2 (sample number 1), Elution: 9.023 to 9.108 min, Period: 1, Cycle(s): 167-168 (Experiment 2)
102.0383 0.0451
110.0608 0.0703
129.0924 0.5641
147.1046 0.6987
152.0742 0.1266
166.0572 0.3111
179.0892 0.0896
189.0805 0.043
195.0808 0.1435
197.101 0.42
207.0909 0.0643
208.0717 0.3028
222.1031 0.0333
224.9008 0.2812
225.0773 3.7318
229.0948 0.0811
240.1053 0.0692
246.1056 0.1891
258.1198 0.3874
274.1051 0.1183
276.1366 0.5863
286.1119 0.0302
294.1176 0.0689
298.0867 0.1002
300.1427 0.0929
314.1689 0.0396
345.1528 0.1328
357.1395 0.0591
367.1287 0.1284
375.2241 0.3893
385.1278 0.6223
407.2059 0.0991
470.2447 0.029
474.1669 0.2139
486.2029 0.0295
493.2045 0.5952
498.1522 0.0897
504.2117 0.0602
509.7395 0.0302
510.2078 0.1513
511.2123 0.0505
519.2082 0.0407
519.7234 0.0916
527.7224 0.1539
528.7229 0.0308
536.2516 0.0414
536.7285 5.5982
542.2677 0.052
545.2193 0.0313
569.2181 0.2557
573.2442 0.1817
575.2822 0.5141
611.2359 0.0552
675.8549 0.0929
688.38 0.2811
698.2753 0.236
797.4182 0.0378
848.4806 0.7545
END IONS

BEGIN IONS
PEPMASS=563.150775926724
CHARGE=2+
TITLE=File: QStar_BSA_500fmol_2.wiff, Sample: \2006_09_01\BSA_500fmol_2 (sample number 1), Elution: 9.264 to 9.317 min, Period: 1, Cycle(s): 169-170 (Experiment 3)
129.0859 0.0152
140.0655 0.0053
147.1078 0.0271
149.0016 0.0054
162.0814 0.0114
201.1341 0.0127
211.7663 0.0065
226.0698 0.0134
236.1342 0.0137
270.8285 0.0073
276.1335 0.0148
277.0468 0.0149
282.9714 0.015
300.0721 0.0077
320.9816 0.024
338.9062 0.0247
341.9757 0.0165
349.9896 0.0167
351.9595 0.0168
368.1141 0.0171
375.8252 0.0173
386.8893 0.0176
396.8499 0.0178
439.5715 0.0187
453.7963 0.019
510.6443 0.0505
535.0659 0.0207
539.6949 0.0415
548.1788 0.0941
555.1787 0.021
564.1461 0.0955
END IONS

BEGIN IONS
PEPMASS=594.194285396777
CHARGE=2+
TITLE=File: QStar_BSA_500fmol_2.wiff, Sample: \2006_09_01\BSA_500fmol_2 (sample number 1), Elution: 9.209 to 9.268 min, Period: 1, Cycle(s): 169-170 (Experiment 2)
110.0547 0.0094
127.031 0.005
129.0873 0.1015
147.1017 0.0162
197.102 0.0125
225.0764 0.0871
239.9476 0.0069
257.0086 0.0143
258.1551 0.0143
262.1289 0.0289
268.1057 0.0146
276.9799 0.0149
279.9938 0.0075
282.9864 0.015
294.1157 0.0077
295.9025 0.0077
310.1399 0.0079
362.0062 0.017
373.8845 0.0173
426.8545 0.0092
429.2259 0.0278
465.9943 0.0096
537.2214 0.0207
547.7369 0.0313
548.1945 0.0209
558.1282 0.0211
594.2353 0.1198
596.1251 0.0218
END IONS

BEGIN IONS
PEPMASS=443.677301280335
CHARGE=2+
TITLE=File: QStar_BSA_500fmol_2.wiff, Sample: \2006_09_01\BSA_500fmol_2 (sample number 1), Elution: 9.424 to 9.503 min, Period: 1, Cycle(s): 171-172 (Experiment 4)
129.0881 0.1981
139.0823 0.0263
141.0545 0.0424
143.0358 0.0855
147.1046 0.3521
149.0193 0.0273
157.085 0.0616
158.0265 0.1123
159.065 0.0845
160.0365 0.0169
167.0471 0.0173
175.0657 0.0414
184.6344 0.0243
185.0541 1.4157
202.7234 0.0254
203.0613 1.4191
208.0662 0.0258
211.1301 0.0195
212.8072 0.0196
213.0691 0.0978
214.0813 1.3655
214.3732 0.0196
226.1277 0.2149
231.0396 1.9684
236.0514 0.0274
244.1434 1.4792
254.0556 0.0499
266.0554 0.0146
270.0649 0.022
272.0685 0.28
275.1308 0.0296
276.6494 0.0223
279.1539 0.0373
282.0825 0.2175
283.0413 0.0976
284.1705 0.0301
285.1506 0.739
290.0796 0.3043
295.2232 0.0153
298.1751 0.0231
300.08 0.4023
309.1382 0.0471
310.6434 0.0236
317.1353 0.0239
318.0866 0.6133
319.6733 0.7346
326.162 0.1936
328.6752 0.5425
330.9892 0.0162
333.6833 0.0163
339.2359 0.0164
341.0062 0.0247
343.1491 0.0248
351.1433 0.0418
354.1617 0.042
357.2485 0.4812
369.1179 0.0429
377.1882 0.0434
378.1918 0.026
385.2102 0.0964
391.1691 0.0265
396.1742 0.0711
412.7989 0.0181
413.2164 0.0908
415.0834 0.0273
416.6859 0.0273
416.9457 0.0182
425.297 0.0276
425.6931 0.1751
434.6522 0.0465
435.1659 0.0838
441.2417 0.0375
443.6657 0.0752
471.8387 0.0194
472.2321 0.2718
472.4877 0.0194
492.2169 0.0198
494.0832 0.0596
510.2235 0.0202
512.1235 0.1415
530.1303 0.0308
538.1739 0.0207
562.2177 0.0212
567.265 0.117
568.8964 0.0426
569.3001 2.8771
569.738 0.0213
574.278 0.0214
580.1814 0.0538
589.2339 0.0217
625.2217 0.134
627.2345 0.0335
638.3233 0.1241
643.2615 0.0793
656.3495 1.7277
782.4006 0.025
END IONS

BEGIN IONS
PEPMASS=553.188099194883
CHARGE=3+
TITLE=File: QStar_BSA_500fmol_2.wiff, Sample: \2006_09_01\BSA_500fmol_2 (sample number 1), Elution: 9.398 to 9.477 min, Period: 1, Cycle(s): 171-172 (Experiment 3)
101.0752 0.0135
102.0534 0.0045
115.0109 0.0048
120.0653 0.0147
129.0921 0.1779
143.0749 0.0107
147.1007 0.2112
149.0152 0.0164
194.0487 0.0124
197.0957 0.0314
201.0828 0.0127
205.0983 0.0128
208.0512 0.0129
212.0003 0.0065
214.1935 0.0131
224.92 0.0067
225.0885 0.1073
230.0478 0.0135
235.035 0.0068
252.0155 0.0142
257.9112 0.0215
258.1239 0.1219
264.0456 0.0218
268.9911 0.0146
275.1492 0.2151
278.9339 0.0075
290.0335 0.0076
298.0838 0.0154
308.9067 0.0078
324.1007 0.008
324.9091 0.0161
328.0593 0.0405
333.2105 0.0163
337.8804 0.0164
347.064 0.0083
349.0715 0.025
360.0762 0.0085
365.0452 0.0171
367.1168 0.0086
377.6277 0.0087
380.2437 0.0261
385.1559 0.0351
393.9955 0.0177
396.4986 0.0178
417.0779 0.0091
420.1244 0.0183
423.1911 0.0367
425.0577 0.0092
429.1499 0.0185
439.9601 0.0281
449.091 0.0095
456.0845 0.0286
458.0795 0.0287
460.6126 0.0192
461.0583 0.0096
465.5915 0.0385
475.3658 0.0097
476.253 0.0292
477.1245 0.0293
491.7564 0.0099
498.6844 0.0599
502.1773 0.01
509.2004 0.0403
531.0457 0.0103
534.2503 0.0826
535.7312 0.0207
542.1689 0.0208
543.615 0.0208
544.1408 0.0625
546.6954 0.0313
547.1992 0.2612
552.7087 0.4725
555.1945 0.0421
555.7101 0.1579
570.2016 0.032
570.7028 0.0107
575.302 0.0428
602.2289 0.011
618.715 0.0222
629.2632 0.0336
660.8154 0.0115
681.3155 0.0233
683.2864 0.0233
683.7825 0.035
692.352 0.0352
END IONS

BEGIN IONS
PEPMASS=526.167386265995
CHARGE=2+
TITLE=File: QStar_BSA_500fmol_2.wiff, Sample: \2006_09_01\BSA_500fmol_2 (sample number 1), Elution: 9.343 to 9.428 min, Period: 1, Cycle(s): 171-172 (Experiment 2)
115.9898 0.0337
120.0665 0.0294
129.0896 0.8795
131.0813 0.046
133.0329 0.7319
139.0379 0.0316
144.0083 0.0161
147.1034 1.9177
157.0603 0.0224
162.0218 0.017
179.0417 0.1075
181.0638 0.0901
185.0532 0.0304
198.0647 0.0755
202.3008 0.0127
208.078 0.4256
208.6508 0.0193
210.0493 0.0518
213 0.0195
214.0649 0.0392
216.1025 0.0197
224.0276 0.0468
226.0602 0.7789
230.134 0.0339
231.0953 0.0747
236.056 0.0274
237.0208 0.0207
240.0989 0.0969
241.267 0.0139
243.0843 0.3554
248.0775 0.0634
258.124 1.1264
264.0383 0.0218
269.1082 0.0146
276.0419 0.0964
276.1405 0.9794
277.096 0.171
279.139 0.0746
286.1144 0.0453
291.0571 0.0152
293.0689 0.0382
295.0902 0.376
299.0482 0.0154
299.9445 0.0155
308.0637 0.0157
310.0456 0.0708
313.1113 0.0395
319.1245 0.016
321.1137 0.096
323.9812 0.0241
328.1523 0.0162
329.0953 0.0243
341.0855 0.297
345.1038 0.0415
347.0967 0.6572
352.0055 0.0251
358.1157 0.1775
364.1135 0.0426
365.1143 0.239
369.087 0.1459
382.1179 0.0349
385.5793 0.0351
386.1098 0.9129
391.162 0.0795
393.0979 0.5756
394.6117 0.0177
397.6552 0.0178
399.1961 0.0268
401.0725 0.0179
404.1049 0.3505
405.6681 0.045
409.6851 0.0271
410.1331 0.1809
413.1689 0.0272
413.6871 0.2725
415.0962 0.0364
421.6862 0.0275
422.9009 0.0918
423.2142 1.3505
426.1123 0.0184
433.176 0.0465
434.0288 0.0186
438.091 0.1123
442.1328 0.0282
444.048 0.0188
445.63 0.0377
451.2461 0.019
456.8974 0.0191
463.2899 0.0096
463.6263 0.0288
467.1929 0.029
469.3592 0.0193
473.076 0.0097
476.8271 0.0195
477.6512 0.0195
483.2 0.0294
484.0739 0.1474
490.0994 0.0198
491.1972 0.0198
492.1674 0.0396
500.1261 0.0399
500.6943 0.01
501.0899 0.32
501.3632 0.01
506.1271 0.01
508.6582 0.0403
516.2192 0.0609
517.1889 0.3761
517.6528 0.0203
521.1101 0.0714
525.6629 0.041
526.1902 0.0205
533.2668 0.1237
533.786 0.0103
534.2281 1.0941
540.1488 0.0519
549.0879 0.0628
551.2616 0.7654
567.1353 0.0638
584.2104 0.0108
586.1383 0.0216
587.2485 0.0541
594.133 0.0326
596.1633 0.0327
605.1767 0.0879
611.1807 0.0331
612.1644 0.221
615.1663 0.0221
617.2389 0.0222
619.226 0.0222
629.1816 0.2128
631.2452 0.1795
633.2086 0.0337
648.288 0.1024
651.1868 0.057
666.306 0.8185
681.2689 0.0233
698.2006 0.0236
713.2399 0.0597
726.1879 0.0241
731.2767 0.0121
732.1346 0.0362
759.215 0.0492
776.2745 0.0996
780.2603 0.0125
809.3037 0.0254
826.3554 0.1412
829.3422 0.0257
843.4164 0.0259
952.2103 0.0276
END IONS

BEGIN IONS
PEPMASS=462.652290577683
CHARGE=2+
TITLE=File: QStar_BSA_500fmol_2.wiff, Sample: \2006_09_01\BSA_500fmol_2 (sample number 1), Elution: 9.61 to 9.689 min, Period: 1, Cycle(s): 173-174 (Experiment 4)
119.0584 0.0146
129.0902 0.1268
147.111 0.0162
149.0125 0.0055
177.1199 0.0119
185.0544 0.0425
202.0501 0.0063
203.9585 0.0064
214.0628 0.0065
217.019 0.0132
221.7772 0.0066
223.9401 0.0134
231.0342 0.0271
237.1651 0.0138
242.1555 0.0139
243.1361 0.1187
248.0971 0.0141
250.0172 0.0071
251.9978 0.0071
256.1325 0.0071
270.0502 0.0073
280.1133 0.0075
283.1704 0.0225
285.1423 0.0075
291.0076 0.0076
295.1273 0.0077
301.1249 0.031
304.6192 0.0234
311.0881 0.0079
312.9336 0.0158
318.0685 0.0239
322.1505 0.008
323.6387 0.0482
326.1174 0.0161
329.6179 0.0162
333.1494 0.0244
337.9666 0.0082
338.6505 0.0164
339.1443 0.0411
347.6426 0.0333
348.1528 0.0666
351.1056 0.0167
357.2385 0.0169
375.1936 0.0259
381.1454 0.0174
387.6484 0.0176
390.1146 0.0176
390.7012 0.0088
395.6678 0.0089
396.1678 0.1334
400.1297 0.0268
404.7828 0.018
405.1582 0.1528
405.6082 0.036
406.6804 0.018
423.0993 0.0092
425.1589 0.0276
436.7724 0.0093
438.692 0.0281
444.6094 0.0565
445.1353 0.0377
445.7101 0.0283
448.1102 0.0284
453.6245 0.4852
462.3648 0.1056
462.6448 1.0759
464.8721 0.0193
466.081 0.0289
493.1336 0.0099
516.2164 0.0203
535.7219 0.0207
560.6785 0.0106
568.0926 0.0106
569.1839 0.0213
593.2725 0.0217
601.7341 0.0657
602.232 0.0329
633.1805 0.0225
651.2119 0.0456
681.2121 0.0583
796.2488 0.0252
END IONS

BEGIN IONS
PEPMASS=545.139308472275
CHARGE=2+
TITLE=File: QStar_BSA_500fmol_2.wiff, Sample: \2006_09_01\BSA_500fmol_2 (sample number 1), Elution: 9.584 to 9.663 min, Period: 1, Cycle(s): 173-174 (Experiment 3)
129.0895 0.0761
130.0743 0.0204
133.0783 0.0258
147.1172 0.0704
149.0252 0.0164
158.054 0.0112
186.9927 0.0122
209.0618 0.0129
226.053 0.0067
231.0783 0.0136
240.0479 0.0138
241.007 0.0069
243.0769 0.007
243.9618 0.007
258.1309 0.0574
274.1081 0.0074
276.1298 0.0519
280.1544 0.0149
286.0477 0.0076
287 0.0076
300.0837 0.0155
333.0646 0.0326
363.1284 0.017
376.0892 0.0173
393.9379 0.0089
407.0407 0.018
448.013 0.0095
454.1482 0.0095
454.6565 0.019
472.1103 0.0194
472.5928 0.0388
481.0892 0.0686
481.6065 0.0196
483.1656 0.0196
490.658 0.0396
492.6578 0.0297
500.1233 0.0499
523.6329 0.0102
534.2164 0.031
536.1508 0.817
544.6512 0.0104
545.1622 1.241
547.6981 0.0104
569.2851 0.032
609.212 0.022
620.243 0.0111
685.1336 0.0234
1053.3604 0.0145
END IONS

BEGIN IONS
PEPMASS=536.709247696654
CHARGE=2+
TITLE=File: QStar_BSA_500fmol_2.wiff, Sample: \2006_09_01\BSA_500fmol_2 (sample number 1), Elution: 9.529 to 9.614 min, Period: 1, Cycle(s): 173-174 (Experiment 2)
102.0407 0.0361
110.0515 0.0328
120.068 0.0245
129.0894 0.3964
147.1023 0.455
149.0167 0.0273
151.0721 0.0495
166.0589 0.0981
179.0944 0.0898
195.0888 0.0811
197.0954 0.1756
201.1056 0.0507
207.0897 0.0321
208.072 0.2319
225.076 1.5545
240.1149 0.0484
244.1501 0.0279
246.0925 0.049
258.127 0.2367
274.1278 0.0296
276.135 0.1558
278.0808 0.0298
294.0876 0.0383
298.1091 0.0771
300.1402 0.0309
345.1434 0.0249
367.1296 0.0428
375.2271 0.0865
385.1256 0.2279
393.0664 0.0266
410.1407 0.0453
427.1092 0.0277
439.1992 0.0281
457.2076 0.0286
470.1575 0.0387
473.8047 0.0292
474.1502 0.0875
493.204 0.119
493.6949 0.0496
498.1463 0.0499
501.1202 0.03
504.2405 0.0301
510.1904 0.0605
510.7077 0.0303
519.1607 0.112
523.1052 0.0306
524.057 0.0511
528.1584 0.1848
536.2439 0.031
536.7227 4.5125
551.2564 0.0314
569.239 0.0852
573.2625 0.0641
575.2851 0.1928
651.1378 0.057
675.8433 0.1626
680.2845 0.0349
688.3961 0.0937
698.2124 0.0236
770.2406 0.0372
799.3952 0.0379
848.4321 0.1431
848.7267 0.026
899.1964 0.0268
900.5759 0.0268
926.2947 0.0272
927.6473 0.0408
1052.2377 0.029
END IONS

BEGIN IONS
PEPMASS=454.661663796138
CHARGE=2+
TITLE=File: QStar_BSA_500fmol_2.wiff, Sample: \2006_09_01\BSA_500fmol_2 (sample number 1), Elution: 9.796 to 9.875 min, Period: 1, Cycle(s): 175-176 (Experiment 4)
129.0933 0.0863
147.1012 0.0704
149.0198 0.0218
151.0765 0.0329
161.0429 0.0113
169.0887 0.0174
175.0995 0.0118
185.0576 0.0243
203.076 0.0636
226.147 0.0604
227.1054 0.0202
231.0235 0.1086
244.14 0.3629
253.0164 0.0142
266.1362 0.0219
272.068 0.0295
290.0791 0.038
300.0644 0.0232
317.233 0.008
317.6307 0.008
318.0884 0.0637
330.6543 0.0325
338.0938 0.0164
339.6623 0.0741
340.1678 0.0329
344.1299 0.0166
357.2528 0.1013
365.7066 0.0085
368.1355 0.0257
373.8543 0.0086
388.1813 0.0088
388.6785 0.0176
390.1498 0.0176
397.2002 0.0712
397.7131 0.0089
403.1451 0.009
403.6742 0.009
404.3114 0.009
412.5494 0.0091
413.1427 0.0182
426.3197 0.0092
436.7211 0.0093
437.1177 0.028
437.6462 0.0093
438.2012 0.028
441.1924 0.0188
445.6657 0.1698
453.0262 0.0095
454.2598 0.0952
454.6554 1.5808
457.8522 0.0191
464.059 0.0289
480.2895 0.0098
534.1213 0.0413
552.1297 0.2938
554.0922 0.0631
569.3171 0.032
573.2625 0.0321
586.2464 0.0216
591.2786 0.076
593.2888 0.0109
593.79 0.3047
597.2648 0.0109
639.1771 0.0113
644.2384 0.0113
656.3268 0.0572
665.1978 0.0576
667.1942 0.0692
678.376 0.0116
762.3738 0.0247
886.4759 0.0665
END IONS

BEGIN IONS
PEPMASS=470.13181556603
CHARGE=2+
TITLE=File: QStar_BSA_500fmol_2.wiff, Sample: \2006_09_01\BSA_500fmol_2 (sample number 1), Elution: 9.77 to 9.849 min, Period: 1, Cycle(s): 175-176 (Experiment 3)
102.0849 0.0135
112.0595 0.0142
115.0756 0.0096
124.0893 0.005
128.0622 0.0101
129.0913 0.1015
133.0538 0.0258
147.106 0.1083
153.0641 0.011
155.068 0.0056
156.0146 0.0056
169.1255 0.0465
179.1041 0.012
181.1024 0.018
183.1238 0.0121
185.0426 0.0183
198.1634 0.0314
199.1224 0.0063
200.1712 0.0948
201.114 0.0253
202.0406 0.0127
203.0622 0.07
211.0911 0.0195
214.0628 0.0131
224.057 0.0067
226.1312 0.1276
227.982 0.0135
231.0342 0.0814
237.1136 0.0069
242.1172 0.0208
244.1392 0.621
250.1231 0.0071
257.9955 0.0502
265.9935 0.0073
268.1057 0.0146
274.0452 0.0148
277.0654 0.0074
279.1353 0.0373
280.0349 0.0224
285.1423 0.0075
287.034 0.0455
292.0939 0.0153
294.1004 0.0077
298.1635 0.0463
300.1262 0.0077
302.6143 0.07
306.0361 0.0312
306.9598 0.0156
309.1382 0.0157
310.6198 0.0079
311.1393 0.0394
317.1487 0.0159
317.6251 0.0239
317.9053 0.008
319.0886 0.008
320.0104 0.008
321.1016 0.008
323.0593 0.0321
326.1617 0.0161
328.5933 0.0243
330.1044 0.065
331.638 0.057
336.1387 0.0082
337.6383 0.0082
339.2508 0.0493
340.1287 0.0824
344.6395 0.0249
346.138 0.0249
346.6399 0.0416
349.1282 0.0501
351.1014 0.0084
352.0432 0.0168
353.9642 0.0168
355.1622 0.0589
358.088 0.0084
360.1313 0.0169
364.231 0.0085
366.1209 0.0171
366.6422 0.0171
368.1312 0.0171
370.1643 0.0172
372.1349 0.0258
376.0641 0.026
379.0461 0.0348
379.5606 0.0348
381.1516 0.0261
383.22 0.0699
388.6521 0.0176
389.1561 0.0529
393.0478 0.0532
394.6516 0.0177
396.1342 0.0178
401.1619 0.0179
402.6276 0.0448
404.0735 0.0179
406.1404 0.018
409.1738 0.009
410.7196 0.009
411.0816 0.0272
412.2729 0.0091
412.6673 0.0272
413.1606 0.0272
414.0834 0.0182
415.6385 0.0364
418.0998 0.0091
420.1015 0.0275
424.0986 0.0828
428.0961 0.0185
428.6275 0.0092
431.0944 0.0185
433.12 0.0465
433.5917 0.0186
437.0773 0.056
440.1099 0.0094
443.6247 0.0188
446.125 0.0566
446.4645 0.0094
447.5879 0.0094
449.0059 0.0095
452.347 0.019
453.1877 0.0095
455.108 0.1048
455.609 0.0191
461.111 0.1823
464.237 0.0192
469.2721 0.0193
469.9639 0.029
470.2782 0.1646
470.634 0.0387
471.8145 0.0291
472.2416 0.2717
477.1732 0.0098
481.009 0.0392
491.0191 0.0198
509.15 0.0201
534.2297 0.031
535.0349 0.0103
552.1321 0.042
556.7285 0.0316
566.1097 0.0212
568.0607 0.0106
577.1097 0.0107
579.1011 0.0215
581.1712 0.0108
601.7524 0.0219
602.1741 0.011
605.2568 0.055
609.7632 0.0221
615.1442 0.0221
620.1207 0.0334
630.1707 0.0336
632.1192 0.0112
635.2775 0.0338
648.1395 0.0455
666.1593 0.0346
668.1697 0.0346
696.2259 0.0118
END IONS

BEGIN IONS
PEPMASS=434.673688355241
CHARGE=2+
TITLE=File: QStar_BSA_500fmol_2.wiff, Sample: \2006_09_01\BSA_500fmol_2 (sample number 1), Elution: 9.715 to 9.8 min, Period: 1, Cycle(s): 175-176 (Experiment 2)
110.0523 0.0141
120.0725 0.0147
129.0891 0.315
133.0512 0.0103
139.0746 0.1159
143.0366 0.0214
147.103 0.4929
149.0152 0.0109
151.088 0.011
157.076 0.0336
165.0163 0.0115
167.0736 0.127
172.0906 0.0176
183.1329 0.0181
185.0563 0.0425
195.041 0.0374
203.0445 0.051
208.0565 0.0129
209.1399 0.0129
210.9452 0.0195
213.0511 0.2804
217.1334 0.0987
222.959 0.0133
226.128 0.1815
229.9395 0.0135
231.0378 0.1154
236.0628 0.0687
243.9474 0.1046
244.141 1.3537
246.903 0.014
248.2729 0.0141
254.0685 0.0925
264.0903 0.058
265.0404 0.0363
267.1179 0.0365
272.0745 0.1252
275.1365 0.0964
279.1427 0.0597
282.0868 0.5776
284.1426 0.1882
285.1561 0.6561
290.1323 0.0228
300.0677 0.2089
305.4558 0.0234
305.9125 0.0156
310.077 0.0236
311.163 0.0236
313.6303 0.0237
318.0725 0.0159
319.6712 1.621
325.8675 0.0161
326.1548 0.0887
333.1363 0.0163
333.6762 0.1142
334.177 0.0082
336.1264 0.0164
339.2195 0.0164
351.1182 0.0418
354.1687 0.0336
357.2443 0.363
360.1575 0.0254
365.6255 0.0085
366.1713 0.0599
369.1689 0.0858
376.5959 0.0087
377.194 0.0694
377.6953 0.0434
379.0823 0.0174
382.0961 0.0175
383.2096 0.0175
385.2006 0.0175
391.1976 0.1148
391.6916 0.1149
395.178 0.0888
396.752 0.0089
397.1536 0.0979
403.19 0.009
407.1208 0.027
408.0772 0.018
412.6356 0.0181
417.1144 0.0365
417.4017 0.0182
417.7073 0.0274
424.1837 0.0092
424.7448 0.0092
425.1022 0.0276
425.4214 0.0092
425.6724 0.2579
426.1499 0.1383
427.7729 0.0185
434.2447 0.0279
434.6527 0.2514
435.9107 0.0093
436.1753 0.7368
452.0954 0.0475
459.4156 0.0096
464.1696 0.0192
465.3969 0.0096
466.1003 0.0482
471.8339 0.0097
472.2271 0.1358
473.4005 0.0194
474.1838 0.0097
477.1098 0.0293
481.1412 0.0294
492.1806 0.0198
493.808 0.0099
494.112 0.3772
509.2004 0.0202
512.1187 0.0808
513.2687 0.0202
529.1953 0.0308
541.2856 0.0208
563.1868 0.0106
565.2389 0.0106
567.2945 0.2659
569.304 0.8204
574.3244 0.0214
575.7933 0.0429
579.2031 0.0538
597.2234 0.0436
600.231 0.0109
607.2434 0.099
625.2655 0.1452
627.2755 0.1454
638.3485 0.1015
725.2978 0.024
753.3876 0.0245
763.3692 0.0493
774.371 0.1243
781.3706 0.0125
END IONS

BEGIN IONS
PEPMASS=537.202132862827
CHARGE=2+
TITLE=File: QStar_BSA_500fmol_2.wiff, Sample: \2006_09_01\BSA_500fmol_2 (sample number 1), Elution: 9.982 to 10.061 min, Period: 1, Cycle(s): 177-178 (Experiment 4)
110.0559 0.1218
129.0923 0.7775
147.1023 0.78
149.0119 0.0654
150.0526 0.0329
152.0757 0.1157
166.0592 0.1208
167.0904 0.1963
179.0886 0.1017
195.0874 0.1746
197.0999 0.42
201.0866 0.057
205.0793 0.0575
207.0972 0.09
208.0642 0.496
225.0796 3.3298
229.1034 0.0743
240.1095 0.1246
258.1216 0.3659
271.0666 0.0588
274.1007 0.1924
276.1389 0.3859
279.1427 0.0671
294.1067 0.046
298.0751 0.1235
300.1329 0.2012
312.1469 0.0316
314.1788 0.0475
325.1304 0.0403
327.0751 0.0404
345.1473 0.1662
368.1441 0.0428
375.226 0.3287
385.1358 0.1051
386.1089 0.544
407.1533 0.036
412.2004 0.0363
423.1881 0.0276
424.6355 0.0276
440.1568 0.0468
461.111 0.0288
470.1333 0.0484
474.777 0.0486
475.1549 0.1266
493.2744 0.0496
493.7082 0.6747
495.1841 0.0298
499.173 0.1896
504.2405 0.0501
510.6864 0.0706
511.182 0.0404
519.2031 0.0713
519.6988 0.0611
528.2234 0.1642
534.2245 0.0413
536.7282 0.662
537.2232 5.1552
570.2145 0.1173
573.2495 0.0428
575.287 0.2785
676.3509 0.302
688.3928 0.2226
698.2655 0.0354
699.2676 0.2126
798.3604 0.0631
848.5625 0.2602
850.4216 0.2214
927.2394 0.0408
END IONS

BEGIN IONS
PEPMASS=526.163907112653
CHARGE=2+
TITLE=File: QStar_BSA_500fmol_2.wiff, Sample: \2006_09_01\BSA_500fmol_2 (sample number 1), Elution: 9.956 to 10.035 min, Period: 1, Cycle(s): 177-178 (Experiment 3)
115.0756 0.0096
115.9962 0.0192
120.0763 0.0245
129.0941 0.3399
130.0741 0.4838
133.0339 0.4792
139.0356 0.0684
147.1051 1.6628
155.068 0.0111
157.0592 0.0168
158.0315 0.0112
165.0708 0.0172
179.039 0.0896
181.0606 0.1202
185.0502 0.0365
198.0873 0.1132
199.9959 0.0126
208.0762 0.0837
209.0478 0.2776
213.0189 0.013
214.0817 0.0588
222.1464 0.0133
226.0628 0.5306
230.1013 0.0746
232.0144 0.0204
240.1194 0.0761
240.9203 0.0139
243.0846 0.3206
245.4669 0.014
248.1217 0.0705
251.9623 0.0142
256.0789 0.0143
258.1224 0.8037
276.135 0.8089
278.0566 0.0893
279.1633 0.0298
286.1182 0.0302
292.0329 0.0535
295.095 0.1689
299.9445 0.0155
304.1104 0.0156
306.0452 0.0156
308.0715 0.0157
312.1265 0.0316
321.1096 0.064
322.9925 0.0241
323.944 0.0161
333.0923 0.0244
341.0978 0.0907
346.1247 0.0415
347.0843 0.4908
350.0314 0.0084
351.1558 0.0167
358.1207 0.1014
360.6271 0.0085
364.1509 0.0256
365.1109 0.0683
367.1061 0.0342
368.1227 0.0686
374.1368 0.0259
381.1105 0.0174
385.2181 0.0175
385.7243 0.0263
386.1091 0.6847
387.6625 0.0264
391.1744 0.0442
393.0959 0.2214
393.7828 0.0177
396.6587 0.0089
397.1434 0.0267
401.1888 0.0089
404.1043 0.1077
404.693 0.018
405.1744 0.1888
407.6219 0.009
408.0547 0.018
409.8379 0.009
410.1394 0.1719
412.1451 0.0181
413.0211 0.0091
413.2752 0.0091
413.6868 0.0999
415.189 0.0273
421.7412 0.0092
422.8256 0.0551
423.1786 0.487
423.701 0.0184
432.8901 0.0093
439.0857 0.0374
443.1828 0.0094
443.7846 0.0188
445.0976 0.0377
445.6253 0.0283
453.7487 0.0095
455.1621 0.0191
456.077 0.0572
456.9881 0.0095
458.0911 0.0191
462.603 0.0096
463.7177 0.0192
468.1093 0.0483
470.2882 0.0194
470.7434 0.0194
471.0389 0.0097
472.1394 0.0194
474.1206 0.0194
476.0484 0.0292
476.3056 0.0097
483.0822 0.1376
483.7448 0.0098
485.3321 0.0098
487.1013 0.0296
499.2151 0.02
501.1 0.22
501.3872 0.01
503.0982 0.1202
508.6917 0.0302
516.1988 0.0812
517.6772 0.0203
518.1243 0.1728
521.1684 0.0714
526.2721 0.0102
526.6768 0.0205
527.1739 0.0513
531.9824 0.0103
533.2319 0.6915
533.7293 0.0103
548.1422 0.0209
550.1092 0.0419
551.2548 0.5033
587.263 0.0433
592.7397 0.0109
594.1455 0.0544
599.3585 0.0328
605.1738 0.0769
611.1954 0.0221
612.1469 0.1989
617.2629 0.0999
622.2016 0.0111
629.1742 0.1568
632.2382 0.0449
641.2445 0.0339
648.2961 0.0569
650.196 0.0456
664.1768 0.023
666.2845 0.634
680.2088 0.0233
696.1905 0.0353
714.23 0.0239
742.2295 0.0243
759.2256 0.0861
776.2745 0.0871
809.2783 0.0254
826.4068 0.077
888.2514 0.0266
END IONS

BEGIN IONS
PEPMASS=443.674223793951
CHARGE=2+
TITLE=File: QStar_BSA_500fmol_2.wiff, Sample: \2006_09_01\BSA_500fmol_2 (sample number 1), Elution: 9.901 to 9.986 min, Period: 1, Cycle(s): 177-178 (Experiment 2)
115.041 0.0816
129.0903 1.1735
139.0737 0.2264
141.0602 0.2973
143.034 0.3418
147.1031 1.9446
157.0921 0.3358
158.0379 0.2189
159.0701 0.9463
167.0426 0.3176
175.0673 0.3841
185.0527 8.1532
194.063 0.081
202.607 0.108
202.8806 0.3053
203.0628 8.2285
203.3784 0.0828
211.1535 0.0908
212.8802 0.1303
213.0693 3.3265
215.0919 0.131
226.1276 1.9812
230.0863 0.1964
231.0402 15.1436
233.0413 0.1909
236.0645 0.1923
240.0481 0.1316
244.1412 9.9023
254.0578 0.4201
264.0656 0.1815
272.0693 1.5106
275.1368 0.2592
279.1377 0.1866
282.0834 1.6054
284.1465 0.3161
284.6443 0.0904
285.1531 4.1479
290.0806 1.7037
297.1656 0.1078
298.1702 0.2005
300.097 2.9475
306.1819 0.0859
309.1359 0.1572
318.0831 2.9549
319.6722 4.3201
326.161 1.2825
328.6808 2.5667
333.1226 0.1142
339.2441 0.1151
351.1205 0.4269
354.1773 0.1849
357.2465 2.8361
359.2447 0.0762
367.1923 0.1027
368.1631 0.2402
377.1922 0.694
379.1486 0.087
385.202 0.3069
391.1958 0.3091
391.6869 0.0795
395.1966 0.1331
396.2018 0.347
412.769 0.0998
413.2018 0.8263
416.6404 0.2007
423.1916 0.2388
425.7138 1.41
434.6524 1.1546
441.1769 0.2627
443.6593 0.1693
453.0805 0.1045
454.222 0.0857
471.8557 0.1455
472.2376 1.4946
482.206 0.0883
492.1849 0.109
494.1108 0.5162
510.1694 0.2018
512.1255 0.4751
528.1933 0.1129
530.1417 0.1851
538.1609 0.1243
551.2745 0.3985
561.1924 0.0847
565.2363 0.1062
567.2857 0.5106
568.8528 0.0958
569.3037 14.5991
579.2337 0.3225
597.2383 0.2838
607.2271 0.3192
625.2115 0.2793
638.3417 0.5303
643.2606 0.2832
656.3539 9.1079
753.4008 0.1716
763.385 0.1111
771.3776 0.2853
END IONS

BEGIN IONS
PEPMASS=505.232984020213
CHARGE=2+
TITLE=File: QStar_BSA_500fmol_2.wiff, Sample: \2006_09_01\BSA_500fmol_2 (sample number 1), Elution: 10.169 to 10.248 min, Period: 1, Cycle(s): 179-180 (Experiment 4)
120.0665 0.0098
127.0276 0.0201
129.0916 0.0304
130.0351 0.0102
147.0975 0.0217
148.0509 0.0327
173.1229 0.0352
201.103 0.019
224.9066 0.0067
226.1638 0.0537
227.0308 0.0135
228.132 0.0067
234.9392 0.0068
237.0276 0.0137
238.9439 0.0207
240.1117 0.0208
244.1468 0.1116
256.1432 0.0143
257.1016 0.0072
258.1586 0.0072
266.9629 0.0073
270.0209 0.0073
273.1037 0.0074
288.9282 0.0152
290.1133 0.0152
290.8971 0.0152
294.0621 0.023
301.9156 0.0233
309.1382 0.0157
311.1826 0.0158
317.1376 0.0159
320.9936 0.016
325.058 0.008
326.1859 0.0242
328.1038 0.0081
338.0322 0.0082
343.1657 0.0083
355.9284 0.0084
360.9366 0.017
367.7287 0.0171
386.1379 0.0439
391.225 0.0265
401.1709 0.0089
401.994 0.0179
403.2303 0.0179
405.2006 0.009
413.1482 0.0091
417.0551 0.0182
420.0009 0.0092
421.3103 0.0092
421.6403 0.0275
422.2395 0.0367
423.7975 0.0276
424.2168 0.0552
426.6931 0.0184
427.1959 0.0092
429.2609 0.0185
430.1957 0.0185
448.117 0.0095
454.291 0.0095
460.694 0.0192
462.8576 0.0192
463.2124 0.519
469.2269 0.2032
477.822 0.0098
478.2289 1.3185
479.9373 0.0098
487.2204 0.0394
487.739 0.0197
496.2551 0.0398
496.7442 0.0597
505.2469 0.0401
505.7907 0.0301
507.2226 0.0402
512.2476 0.0202
541.2233 0.0208
597.2648 0.0109
599.3015 0.0219
617.3775 0.0111
617.8325 0.0222
626.3458 0.0112
626.8432 0.0112
648.3757 0.0114
END IONS

BEGIN IONS
PEPMASS=462.650537392431
CHARGE=2+
TITLE=File: QStar_BSA_500fmol_2.wiff, Sample: \2006_09_01\BSA_500fmol_2 (sample number 1), Elution: 10.142 to 10.221 min, Period: 1, Cycle(s): 179-180 (Experiment 3)
120.069 0.0049
125.0211 0.005
129.0884 0.0558
147.1029 0.0217
163.9998 0.0057
183.0846 0.006
186.1024 0.0122
201.0834 0.0253
212.9668 0.013
214.0909 0.0457
216.0992 0.0131
223.119 0.0133
229.0163 0.0068
231.042 0.0407
234.1528 0.0068
240.1379 0.0138
244.0943 0.007
244.9565 0.014
248.9452 0.007
268.9398 0.0146
275.0699 0.0074
292.9568 0.0153
295.9716 0.0077
301.1342 0.031
317.1455 0.008
332.6402 0.0081
333.1494 0.0081
338.6465 0.0493
339.12 0.0164
346.0749 0.0083
348.1378 0.0083
354.1743 0.0168
377.0943 0.0173
379.1084 0.0174
395.6811 0.0444
400.0494 0.0089
405.1737 0.009
405.5782 0.009
445.0909 0.0283
447.1582 0.0189
453.6239 0.2188
455.6147 0.0095
462.2526 0.0288
462.6419 0.4996
568.0944 0.0319
601.7403 0.0657
END IONS

BEGIN IONS
PEPMASS=421.717179142856
CHARGE=2+
TITLE=File: QStar_BSA_500fmol_2.wiff, Sample: \2006_09_01\BSA_500fmol_2 (sample number 1), Elution: 10.087 to 10.172 min, Period: 1, Cycle(s): 179-180 (Experiment 2)
112.0543 0.0095
129.0896 0.6954
139.0756 0.0211
144.0566 0.0161
146.0699 0.0108
147.1023 0.2871
149.0164 0.0164
155.1147 0.0111
157.095 0.0112
173.1127 0.0294
175.1172 0.0118
180.1154 0.012
183.1398 0.0544
184.1059 0.1273
198.1212 0.0754
208.1145 0.0129
209.0928 0.2131
211.1327 0.1362
214.0697 0.0327
215.1078 0.0196
226.0967 0.356
240.1206 0.0553
243.1103 0.1185
246.0583 0.007
249.9677 0.0071
257.1195 0.0072
258.1144 0.0574
271.1188 0.0074
276.1386 0.0594
277.0951 0.0074
280.9846 0.015
291.9871 0.0153
300.1881 0.0464
301.1094 0.0077
302.1756 0.0155
306.1936 0.0156
308.0951 0.0157
311.1614 0.0473
315.6683 0.0238
315.9699 0.0079
316.907 0.0079
317.961 0.0159
321.9462 0.016
324.2358 0.0563
339.0673 0.0082
340.1732 0.0165
354.9393 0.0168
364.2383 0.1363
364.7444 0.0341
367.7232 0.1284
369.1342 0.0172
389.2117 0.0617
391.2119 0.0706
403.9165 0.009
404.2441 0.0359
412.758 0.0363
413.2662 0.0363
415.2623 0.0273
421.3562 0.0642
421.7039 0.6789
423.822 0.0735
424.2204 0.4414
426.2229 0.0184
432.1844 0.0093
439.8618 0.0187
453.3272 0.0856
473.1926 0.0097
501.2501 0.08
542.2625 0.0208
560.8152 0.0634
561.3371 0.0317
586.2734 0.0541
599.3583 1.3887
604.3454 0.0329
647.38 0.125
679.3707 0.0233
734.459 0.0484
END IONS

BEGIN IONS
PEPMASS=470.132128367915
CHARGE=2+
TITLE=File: QStar_BSA_500fmol_2.wiff, Sample: \2006_09_01\BSA_500fmol_2 (sample number 1), Elution: 10.355 to 10.434 min, Period: 1, Cycle(s): 181-182 (Experiment 4)
115.9753 0.0144
129.0873 0.0152
137.0776 0.0105
147.111 0.0162
153.0481 0.011
155.0847 0.0167
173.1229 0.0059
175.0758 0.0118
177.1021 0.0119
179.9776 0.012
205.0663 0.0128
216.0532 0.0131
229.9835 0.0068
244.1361 0.0489
252.0297 0.0142
254.9727 0.0143
257.0086 0.0143
258.9699 0.0072
273.0115 0.0148
279.1323 0.0224
290.5317 0.0152
290.9733 0.0305
301.1249 0.0232
317.1058 0.008
324.0565 0.0161
340.2399 0.0165
363.886 0.017
410.0819 0.0181
424.1331 0.0184
433.7777 0.0186
439.7213 0.0187
448.7126 0.0284
452.6414 0.038
470.2378 0.0872
END IONS

BEGIN IONS
PEPMASS=536.721286160784
CHARGE=2+
TITLE=File: QStar_BSA_500fmol_2.wiff, Sample: \2006_09_01\BSA_500fmol_2 (sample number 1), Elution: 10.329 to 10.408 min, Period: 1, Cycle(s): 181-182 (Experiment 3)
110.0574 0.0609
129.0909 0.137
130.0733 0.1375
147.1038 0.2492
149.0288 0.0164
152.0637 0.022
166.064 0.0921
179.0832 0.0479
190.0764 0.0123
197.1015 0.1066
201.0721 0.019
205.0887 0.0256
207.0884 0.0129
208.0756 0.0837
225.076 1.2998
225.4459 0.0134
232.0363 0.0136
240.1012 0.0346
246.1144 0.0631
254.1072 0.0214
258.1132 0.1435
271.0453 0.0147
275.0699 0.0222
276.1304 0.1187
279.1394 0.0522
298.0723 0.0231
300.1301 0.0309
303.0005 0.0233
309.0614 0.0235
310.9149 0.0157
315.0737 0.0317
317.1535 0.0239
328.1213 0.0324
345.1419 0.0249
359.0137 0.0169
367.1339 0.0428
375.2195 0.0259
377.22 0.026
381.9651 0.0175
385.1226 0.2192
407.168 0.045
455.1546 0.0286
469.872 0.0194
474.3393 0.0097
475.1468 0.0292
493.203 0.3373
498.2131 0.01
501.1123 0.02
504.2104 0.0301
519.2133 0.1018
520.1853 0.0611
527.7019 0.0205
528.1482 0.0308
529.2518 0.0205
534.2451 0.0103
536.2087 0.031
536.7227 1.894
548.2572 0.0209
557.29 0.0316
569.2092 0.0213
575.2521 0.0428
676.3219 0.0813
678.3121 0.0233
688.3668 0.0117
698.2655 0.0118
847.5383 0.013
848.5075 0.2343
END IONS

BEGIN IONS
PEPMASS=424.220139374877
CHARGE=2+
TITLE=File: QStar_BSA_500fmol_2.wiff, Sample: \2006_09_01\BSA_500fmol_2 (sample number 1), Elution: 10.273 to 10.359 min, Period: 1, Cycle(s): 181-182 (Experiment 2)
101.0638 0.0673
117.0726 0.0773
125.0967 0.0449
129.0914 0.4978
147.1054 0.4496
155.1168 0.0834
173.1227 0.6758
201.1178 0.6524
216.074 0.1838
226.126 0.2015
240.1118 0.1245
244.1433 0.8792
257.1273 0.1504
306.1873 0.1094
311.1567 0.134
315.1785 0.6187
324.1962 0.1527
324.6994 0.1046
326.1456 0.0485
329.1734 0.1135
341.1819 0.066
344.1935 0.2071
350.6888 0.0586
354.1751 0.0589
358.7346 0.0507
359.199 0.0592
367.7175 1.4646
372.7076 0.1552
373.2034 0.0604
391.2352 0.5035
404.2081 0.1527
406.748 0.063
415.2612 0.8465
423.8536 0.3125
424.2339 8.3803
424.4924 0.1012
425.1912 0.1934
432.1894 0.0464
457.2479 0.0955
473.2072 0.2235
490.8188 0.0792
491.2256 0.4355
501.2672 0.14
519.2907 0.2952
554.3369 0.0526
563.3095 0.583
569.2483 0.0746
586.3275 0.2489
604.3344 0.2855
629.3563 0.3476
647.371 0.6591
717.3852 0.0957
734.4116 0.9198
744.5065 0.0487
END IONS

BEGIN IONS
PEPMASS=721.63233683026
CHARGE=2+
TITLE=File: QStar_BSA_500fmol_2.wiff, Sample: \2006_09_01\BSA_500fmol_2 (sample number 1), Elution: 10.541 to 10.621 min, Period: 1, Cycle(s): 183-184 (Experiment 4)
116.0011 0.5196
119.0391 0.4386
129.0895 4.5887
133.031 11.0362
136.063 31.1551
136.9772 0.2613
147.1041 5.0968
157.0526 0.5662
175.0627 0.2481
178.0544 0.2922
185.0501 2.0533
198.1068 0.3904
204.1294 0.9189
213.0294 0.2607
215.1357 0.3012
216.127 1.9371
226.0642 0.591
229.8572 0.2505
230.0387 2.9534
232.1068 0.4083
234.1215 8.7874
243.0823 1.4908
246.1073 0.7989
248.0483 0.6891
249.1337 45.1108
249.4297 0.2962
249.944 0.48
251.1406 0.6085
257.0797 0.7159
258.0299 1.5221
260.114 0.2666
268.1098 0.6361
274.1024 2.6106
276.0459 7.292
277.1334 13.0105
282.051 0.3074
284.143 0.4139
285.1348 1.0716
293.0759 0.5121
294.1699 0.3446
298.1275 0.5868
302.149 0.3492
303.1547 2.0916
309.1059 0.3851
312.1452 1.1758
320.8785 0.376
321.164 27.6823
323.1668 0.4976
324.0746 0.426
327.1217 1.6571
330.1522 0.6086
340.1225 0.2306
341.1067 1.2537
344.1105 0.6715
346.1652 0.7646
355.0568 0.4124
358.1329 1.9695
362.1109 0.6543
372.0928 1.8622
389.1445 1.145
390.0999 5.0993
395.1862 0.4441
398.1254 0.4818
407.1334 1.7752
409.1758 0.5961
413.1979 0.6816
416.2401 0.2824
419.1131 0.3846
424.1277 1.0856
429.2074 0.3886
433.8497 0.3907
434.2148 4.569
436.7801 0.3079
437.1555 4.5964
441.1341 2.2986
446.1445 0.2359
456.0976 0.5436
458.1857 1.3102
473.1191 0.6702
483.073 0.5206
489.1546 0.3954
492.1714 0.4462
500.1158 0.2396
501.1024 2.5611
508.1234 0.7561
512.166 0.5666
517.2665 0.6702
518.1338 4.2102
522.117 0.5511
526.2107 0.8407
534.8102 0.4958
535.2756 11.1279
536.1332 0.4135
538.1648 1.3483
544.1986 0.6361
552.1866 0.8603
553.1465 1.8281
555.2227 3.1406
557.6959 0.4643
566.7198 2.0309
569.1652 0.4371
572.2449 0.406
574.1815 1.4871
575.2205 6.557
580.1814 0.7105
584.2302 8.8084
586.2023 0.7786
588.1927 0.4551
596.2456 0.349
598.1423 1.6608
602.2083 0.4277
605.1974 0.2307
606.1628 0.8035
614.2622 0.7418
616.1525 2.4281
621.2125 0.3784
623.2406 0.2787
624.2413 0.8374
631.2204 1.1561
633.183 3.3609
638.239 0.2483
640.7767 1.4244
642.2656 0.7133
648.2566 0.3526
650.326 7.9046
654.1662 0.2628
657.2596 0.2633
659.2833 0.4702
665.1533 0.7378
669.2773 0.855
673.1867 0.51
682.1714 0.9802
687.2942 0.3863
689.2021 0.3872
698.2069 0.4011
699.2044 2.0435
711.3155 0.2502
716.2299 2.4031
722.3078 0.2881
734.2509 1.1013
738.29 0.2671
742.3977 0.3652
748.3055 0.2812
757.2848 0.3074
760.3833 1.2319
767.277 0.3342
777.2927 0.2739
778.4044 1.8565
784.2823 0.488
794.3186 0.3524
801.3324 0.7467
812.3137 0.7129
829.3213 1.2351
847.3089 0.286
856.445 0.4184
874.3146 0.6605
892.3345 3.3615
892.6137 0.6671
916.258 0.2975
934.2599 0.273
989.3924 0.9275
1006.4674 0.3825
1007.3734 6.5769
1018.3426 0.3705
1131.3828 0.8566
1149.4262 4.9828
1166.4362 0.3355
1166.7783 0.4883
1167.4385 26.0322
1177.4561 0.2759
1280.5173 0.3675
END IONS

BEGIN IONS
PEPMASS=443.679699103121
CHARGE=2+
TITLE=File: QStar_BSA_500fmol_2.wiff, Sample: \2006_09_01\BSA_500fmol_2 (sample number 1), Elution: 10.515 to 10.594 min, Period: 1, Cycle(s): 183-184 (Experiment 3)
115.0325 0.0096
129.091 0.1067
133.0898 0.0052
139.076 0.0105
141.0564 0.0372
143.9762 0.0054
147.1053 0.1083
149.0288 0.0055
157.094 0.0168
158.02 0.0617
159.062 0.0619
166.1049 0.0058
167.0759 0.0115
175.063 0.0532
185.052 0.3645
199.977 0.0126
203.0656 0.509
209.1108 0.0065
212.0425 0.013
213.0294 0.0456
214.0815 0.8886
216.9565 0.0066
219.1223 0.0132
226.1282 0.0806
227.9972 0.0067
228.9048 0.027
231.0415 0.9707
239.0114 0.0138
244.1461 0.5582
254.0574 0.0427
272.0528 0.081
273.3242 0.0221
281.0407 0.0225
282.0883 0.06
284.151 0.0151
285.1545 0.2338
290.0943 0.1141
298.1516 0.0231
300.1038 0.2244
310.0984 0.0236
318.0829 0.1513
319.6752 0.2794
320.1884 0.0879
324.149 0.008
326.1546 0.0726
328.6816 0.0567
329.1828 0.0405
340.2811 0.0165
357.263 0.1181
359.0497 0.0169
367.2195 0.0086
391.7079 0.0088
395.1174 0.0089
408.8307 0.009
411.7155 0.0091
413.2041 0.0454
419.1595 0.0091
424.2204 0.0368
425.7069 0.0368
426.201 0.0277
434.6675 0.149
440.8174 0.0094
441.2103 0.0188
443.2145 0.1694
446.3702 0.0094
472.2558 0.0679
494.1454 0.0298
510.1932 0.0403
567.2842 0.0106
569.3016 1.023
620.332 0.0111
625.2122 0.0112
656.3517 0.5721
753.3888 0.0123
763.3603 0.0247
END IONS

BEGIN IONS
PEPMASS=733.233801848033
CHARGE=2+
TITLE=File: QStar_BSA_500fmol_2.wiff, Sample: \2006_09_01\BSA_500fmol_2 (sample number 1), Elution: 10.727 to 10.807 min, Period: 1, Cycle(s): 185-186 (Experiment 4)
119.0424 0.0146
129.0922 0.3805
130.0778 0.2953
131.1091 0.0358
133.034 0.2627
136.0657 1.5681
141.0913 0.0372
147.1049 0.6066
152.0673 0.0496
155.072 0.0167
157.1353 0.0168
175.1201 0.0177
178.051 0.0715
185.0634 0.0243
187.1576 0.0244
198.124 0.0441
215.0361 0.0262
216.1213 0.197
234.1195 0.4441
241.1005 0.0278
244.0636 0.0209
248.9404 0.0775
249.1374 2.0513
249.5021 0.0282
251.1338 0.0283
257.068 0.0286
262.0449 0.0217
265.1369 0.0436
267.138 0.0585
273.1369 0.0148
274.104 0.0666
276.0408 0.1558
277.1344 0.6172
286.1165 0.0906
290.1285 0.0381
293.0875 0.0459
298.0397 0.054
301.1287 0.0155
303.1504 0.1633
307.1084 0.0156
309.1382 0.0157
311.1196 0.0158
313.1452 0.0237
316.1326 0.0159
321.1662 1.4006
325.1281 0.0242
327.1252 0.0647
338.1143 0.0246
343.1505 0.1158
358.1429 0.0169
367.0441 0.0171
380.1253 0.0174
391.1205 0.0353
407.1397 0.018
414.1879 0.0273
426.1768 0.0184
429.1499 0.1295
432.2168 0.0186
434.2116 0.0838
437.1491 0.0934
440.6487 0.0187
449.2187 0.0189
455.2574 0.0191
470.0656 0.0194
474.1692 0.0194
481.1558 0.0294
491.2467 0.0198
501.1023 0.02
502.1628 0.1101
512.1011 0.0505
515.1721 0.0709
522.1372 0.0204
525.1592 0.0307
529.1696 0.0205
531.1486 0.0721
535.2776 0.2996
537.1903 0.0311
539.2257 0.0415
544.1512 0.0313
550.193 0.0524
555.5522 0.0211
557.1951 0.0844
564.2168 0.0318
566.2159 0.0212
573.1694 0.0321
574.194 0.1926
583.1727 0.0323
586.2194 0.0216
586.6843 0.0649
591.1904 0.1087
593.7239 0.0218
595.2238 0.9152
600.7124 0.0219
616.1301 0.0222
633.2692 0.0562
642.7377 0.034
650.3212 0.0683
651.7841 0.5016
654.1867 0.0686
656.753 0.0229
657.2794 0.0229
666.2507 0.0576
672.3194 0.0347
680.3136 0.0233
687.2603 0.082
696.2966 0.0353
709.3069 0.0476
711.2832 0.0834
712.2883 0.0357
724.308 0.3366
733.3295 2.7576
756.3022 0.0368
769.3115 0.0372
786.2881 0.025
801.3594 0.0253
817.2361 0.0255
822.3751 0.0256
841.3042 0.0518
880.2191 0.0265
896.4405 0.0267
914.2846 0.108
914.5914 0.0405
931.1931 0.15
931.5329 0.0545
956.2168 0.0138
989.2177 0.0421
1005.2415 0.0142
1011.4584 0.0142
1028.455 0.0143
1029.3602 0.1719
1032.2959 0.1148
1046.3081 0.0289
1061.3163 0.1455
1098.4645 0.0148
1102.3301 0.0593
1111.4952 0.0149
1117.3827 0.0448
1146.3613 0.1209
1159.3949 0.0152
1171.4283 0.214
1188.4552 0.0462
1189.4256 0.7701
1204.3428 0.0155
1215.4235 0.0467
1232.4217 0.0627
1291.4948 0.016
1301.454 0.0322
END IONS

BEGIN IONS
PEPMASS=738.24160277353
CHARGE=2+
TITLE=File: QStar_BSA_500fmol_2.wiff, Sample: \2006_09_01\BSA_500fmol_2 (sample number 1), Elution: 10.701 to 10.78 min, Period: 1, Cycle(s): 185-186 (Experiment 3)
107.0428 0.0277
113.0989 0.0524
116.0042 0.0337
119.0365 0.0195
124.0495 0.02
128.0609 0.0202
129.0888 0.4065
132.0526 0.0257
133.0311 0.9849
136.0639 1.7194
139.037 0.0263
140.0972 0.0159
141.0968 0.1966
144.066 0.0268
145.0996 0.0161
147.0359 0.1462
147.1045 0.39
150.0436 0.2792
152.0642 0.402
157.0496 0.0392
162.0403 0.0967
164.0646 0.0572
166.0278 0.0173
168.0607 0.2606
170.1056 0.1282
173.0671 0.0294
175.0658 0.0354
177.0664 0.0716
181.0928 0.1021
185.0411 0.079
186.0872 0.0183
187.1362 0.0611
190.0887 0.0123
192.0529 0.031
194.0518 0.0187
197.1076 0.0314
199.0783 0.0189
204.1275 0.0383
205.0407 0.0192
209.0866 0.0581
211.0684 0.052
215.2009 0.0131
216.1263 0.1315
219.0933 0.0728
222.1084 0.0466
226.0903 0.0336
227.0409 0.0202
230.0528 0.149
232.0465 0.034
233.1319 0.0136
234.1306 0.5739
236.0731 0.0206
242.1555 0.0139
244.0849 0.1327
247.1123 0.1968
249.1355 1.4944
253.0727 0.064
256.0646 0.0859
260.1064 0.036
263.114 0.2754
265.1374 0.2545
268.0923 0.0658
272.1196 0.0368
274.0875 0.074
276.036 0.408
277.1348 0.3051
280.7863 0.0224
281.1298 2.1267
284.0881 0.1881
285.1461 0.0452
286.0855 0.0604
288.1363 0.2957
290.0905 0.1904
293.131 0.0841
296.0899 0.0154
299.1158 0.0386
301.1229 0.0698
303.1504 0.21
305.1443 0.1326
306.0859 0.0234
308.1247 0.0235
309.131 0.2514
312.1352 0.1342
318.1362 0.0159
320.8856 0.04
321.1654 2.1691
324.1168 0.0563
326.1569 0.0645
327.1253 0.21
329.1299 0.2513
335.1489 0.0245
340.1081 0.0165
341.103 0.1237
344.1547 0.0166
345.1395 0.1163
353.1558 0.1091
358.1315 0.1267
360.1016 0.0254
361.1402 0.0934
370.1557 0.043
372.0867 0.0863
375.1738 0.0346
378.1883 0.026
379.0954 0.0435
381.1105 0.0174
383.1634 0.0262
386.1914 0.0351
389.1143 0.0352
390.1057 0.1499
392.1204 0.0265
396.1564 0.0712
399.1568 0.0268
404.2162 0.018
407.1358 0.1171
408.0565 0.0361
409.2144 0.0181
410.1046 0.0271
413.1643 0.0545
415.1453 0.0364
416.2224 0.0547
421.1102 0.0458
424.1305 0.1012
427.1557 0.0554
429.992 0.0185
432.2281 0.0464
433.1075 0.0186
433.8825 0.0558
434.1949 0.0465
434.2222 0.2048
436.1541 0.0653
439.142 0.0936
441.1331 0.122
443.2251 0.047
448.0934 0.0189
450.0282 0.0379
456.1342 0.0191
458.1723 0.0478
462.1594 0.0288
464.1216 0.0192
469.1126 0.0581
473.1076 0.0874
479.0916 0.0293
482.1847 0.0196
485.1206 0.0197
486.0799 0.0493
491.1329 0.0495
493.1534 0.0297
498.228 0.0199
501.2113 0.04
503.1107 0.0601
505.61 0.0201
509.1006 0.0302
513.165 0.0303
515.1873 0.0203
516.257 0.0609
518.1202 0.3768
530.2092 0.0206
535.2747 0.3513
539.179 0.1037
542.1845 0.052
544.2293 0.0208
548.1579 0.0314
552.1583 0.0629
555.1735 0.1052
557.1846 0.2004
561.1834 0.0741
566.2177 0.0744
569.1931 0.1065
572.181 0.0214
574.1746 0.0428
575.2423 0.2678
581.0958 0.0538
583.2234 0.0216
584.2245 0.2914
584.7285 0.054
585.2307 0.0864
591.1852 0.0543
591.7238 0.0109
598.1412 0.0437
600.2005 0.0438
603.2812 0.011
605.2499 0.0769
611.2249 0.0221
613.2465 0.0221
616.1982 0.0887
621.745 0.0445
624.2134 0.0223
626.2229 0.0447
631.244 0.0898
633.1973 0.191
640.7955 0.0339
641.1201 0.0113
642.2366 0.0339
648.3189 0.0114
650.3128 0.1822
656.1524 0.0229
656.7701 0.0114
659.2783 0.0344
661.8086 0.023
663.2278 0.0345
667.2641 0.0231
669.2955 0.0347
675.8143 0.0232
682.1801 0.0817
687.2018 0.0234
691.2867 0.0117
695.2131 0.0707
699.213 0.0354
702.2648 0.0237
705.3385 0.0119
709.3224 0.0238
716.2165 0.1793
734.2219 0.0242
738.3967 0.0364
741.1412 0.0122
743.2577 0.0122
748.2383 0.0244
758.2496 0.0246
760.2672 0.0246
766.2681 0.0124
769.262 0.0124
778.3657 0.1121
783.2625 0.0125
785.3382 0.0501
792.2788 0.0126
830.3493 0.0515
875.4847 0.0396
892.3026 0.1334
892.6247 0.08
902.5935 0.0134
909.4878 0.0135
913.2281 0.027
924.7191 0.0272
958.2682 0.0276
992.0072 0.0281
1007.3919 0.2268
1076.4136 0.0879
1132.4322 0.03
1137.8324 0.0301
1150.4791 0.0909
1165.371 0.0457
1167.4365 0.5035
1201.4317 0.031
1240.4638 0.0315
END IONS

BEGIN IONS
PEPMASS=723.1
CHARGE=1+
TITLE=File: QStar_BSA_500fmol_2.wiff, Sample: \2006_09_01\BSA_500fmol_2 (sample number 1), Elution: 10.887 to 10.967 min, Period: 1, Cycle(s): 187-188 (Experiment 3) (Charge not auto determined)
116.0008 0.2645
119.0404 0.1658
129.0899 2.5549
133.032 5.6701
135.9628 0.7345
136.0643 17.8787
138.0749 0.2521
147.1048 2.6437
157.0527 0.2743
175.0654 0.136
178.0591 0.2145
185.0511 0.7472
187.1382 0.1771
198.1213 0.1385
204.1341 0.4213
212.0648 0.1953
216.1268 0.8997
217.0733 0.1381
226.059 0.2284
229.8514 0.2304
230.0316 0.8675
232.1257 0.1224
233.9392 0.4713
234.1251 3.6832
240.0329 0.1177
243.0868 0.3694
246.104 0.3438
248.0475 0.2461
248.9422 3.1435
249.1363 23.2596
249.2684 1.854
250.2573 0.5863
251.1438 0.6228
257.081 0.1718
258.0347 0.8552
266.0772 0.1167
268.1093 0.4972
274.102 0.5766
275.0573 0.2073
276.0462 2.6631
277.1365 6.3288
281.0678 0.2924
284.1374 0.2258
285.1334 0.4604
293.08 0.1452
294.1672 0.1838
298.129 0.1542
299.0752 0.1468
301.0961 0.2017
303.1552 1.0887
309.1108 0.3145
312.1475 0.5366
321.0509 0.1361
321.1672 13.2243
324.0748 0.3296
327.1144 0.9052
330.1562 0.3246
340.1179 0.6681
344.1181 0.7058
355.0995 0.2443
358.1373 0.761
362.1048 0.3316
372.0947 0.8192
389.1205 0.2114
390.1097 2.056
406.7329 0.1352
407.1384 1.155
416.1976 0.1914
419.1138 0.2014
423.1386 0.3864
426.2258 0.1475
429.6553 0.2778
433.866 0.4838
434.2422 3.1643
435.2847 0.2982
437.1377 0.5788
438.2084 0.1963
439.1288 0.1684
440.2107 0.253
441.127 0.6759
445.1887 0.2265
455.0689 0.2099
458.1832 0.1434
459.1321 0.3829
473.126 0.3984
473.2421 0.1263
483.0853 0.2454
486.1857 0.1576
491.0834 0.2079
494.1239 0.1192
501.1068 0.5899
504.1346 0.2208
510.1847 0.3027
512.6316 0.1214
517.2669 0.3555
518.1206 1.8416
525.0993 0.1228
527.2251 0.431
535.1334 0.1757
535.2785 4.5677
537.1972 0.145
539.1437 0.8405
544.2179 0.1667
545.1584 0.1462
552.1762 0.3568
554.2031 0.5889
556.1838 1.5076
566.7172 0.5317
571.1776 0.2136
574.1801 0.46
575.1982 2.6256
578.2 0.2041
581.1404 0.4093
584.224 3.4016
587.2035 0.4008
591.1579 0.1411
598.149 0.5245
601.1053 0.1642
604.2 0.4509
614.2439 0.2214
616.156 0.9093
622.1904 0.1226
624.2507 0.3125
632.3012 0.4828
633.1712 1.2142
633.3091 0.3484
640.7907 0.1357
641.29 0.3506
650.3212 3.1554
657.185 0.1832
665.1678 0.1729
669.2695 0.3352
675.1974 0.1393
681.1965 0.5367
689.2662 0.129
699.2221 1.0281
714.2956 0.1194
716.229 1.0645
722.3009 0.1802
734.2372 0.4844
756.339 0.1844
761.3655 0.5915
778.387 0.6356
784.3257 0.1751
787.27 0.1504
812.3316 0.3056
829.29 0.2959
829.4103 0.2445
847.3791 0.156
875.4616 0.1982
891.7612 0.16
892.3319 0.9473
892.528 0.4538
892.8269 0.1735
893.6474 0.1869
1006.438 0.1842
1007.3665 1.4602
1007.9069 0.1985
1018.3711 0.2138
1131.3882 0.1804
1149.435 1.3331
1167.432 8.8374
1167.5477 0.2746
1168.2215 0.1679
1169.5514 0.1374
END IONS

BEGIN IONS
PEPMASS=723.1
CHARGE=2+
TITLE=File: QStar_BSA_500fmol_2.wiff, Sample: \2006_09_01\BSA_500fmol_2 (sample number 1), Elution: 10.887 to 10.967 min, Period: 1, Cycle(s): 187-188 (Experiment 3) (Charge not auto determined)
116.0008 0.2645
119.0404 0.1658
129.0899 2.5549
133.032 5.6701
135.9628 0.7345
136.0643 17.8787
138.0749 0.2521
147.1048 2.6437
157.0527 0.2743
175.0654 0.136
178.0591 0.2145
185.0511 0.7472
187.1382 0.1771
198.1213 0.1385
204.1341 0.4213
212.0648 0.1953
216.1268 0.8997
217.0733 0.1381
226.059 0.2284
229.8514 0.2304
230.0316 0.8675
232.1257 0.1224
233.9392 0.4713
234.1251 3.6832
240.0329 0.1177
243.0868 0.3694
246.104 0.3438
248.0475 0.2461
248.9422 3.1435
249.1363 23.2596
249.2684 1.854
250.2573 0.5863
251.1438 0.6228
257.081 0.1718
258.0347 0.8552
266.0772 0.1167
268.1093 0.4972
274.102 0.5766
275.0573 0.2073
276.0462 2.6631
277.1365 6.3288
281.0678 0.2924
284.1374 0.2258
285.1334 0.4604
293.08 0.1452
294.1672 0.1838
298.129 0.1542
299.0752 0.1468
301.0961 0.2017
303.1552 1.0887
309.1108 0.3145
312.1475 0.5366
321.0509 0.1361
321.1672 13.2243
324.0748 0.3296
327.1144 0.9052
330.1562 0.3246
340.1179 0.6681
344.1181 0.7058
355.0995 0.2443
358.1373 0.761
362.1048 0.3316
372.0947 0.8192
389.1205 0.2114
390.1097 2.056
406.7329 0.1352
407.1384 1.155
416.1976 0.1914
419.1138 0.2014
423.1386 0.3864
426.2258 0.1475
429.6553 0.2778
433.866 0.4838
434.2422 3.1643
435.2847 0.2982
437.1377 0.5788
438.2084 0.1963
439.1288 0.1684
440.2107 0.253
441.127 0.6759
445.1887 0.2265
455.0689 0.2099
458.1832 0.1434
459.1321 0.3829
473.126 0.3984
473.2421 0.1263
483.0853 0.2454
486.1857 0.1576
491.0834 0.2079
494.1239 0.1192
501.1068 0.5899
504.1346 0.2208
510.1847 0.3027
512.6316 0.1214
517.2669 0.3555
518.1206 1.8416
525.0993 0.1228
527.2251 0.431
535.1334 0.1757
535.2785 4.5677
537.1972 0.145
539.1437 0.8405
544.2179 0.1667
545.1584 0.1462
552.1762 0.3568
554.2031 0.5889
556.1838 1.5076
566.7172 0.5317
571.1776 0.2136
574.1801 0.46
575.1982 2.6256
578.2 0.2041
581.1404 0.4093
584.224 3.4016
587.2035 0.4008
591.1579 0.1411
598.149 0.5245
601.1053 0.1642
604.2 0.4509
614.2439 0.2214
616.156 0.9093
622.1904 0.1226
624.2507 0.3125
632.3012 0.4828
633.1712 1.2142
633.3091 0.3484
640.7907 0.1357
641.29 0.3506
650.3212 3.1554
657.185 0.1832
665.1678 0.1729
669.2695 0.3352
675.1974 0.1393
681.1965 0.5367
689.2662 0.129
699.2221 1.0281
714.2956 0.1194
716.229 1.0645
722.3009 0.1802
734.2372 0.4844
756.339 0.1844
761.3655 0.5915
778.387 0.6356
784.3257 0.1751
787.27 0.1504
812.3316 0.3056
829.29 0.2959
829.4103 0.2445
847.3791 0.156
875.4616 0.1982
891.7612 0.16
892.3319 0.9473
892.528 0.4538
892.8269 0.1735
893.6474 0.1869
1006.438 0.1842
1007.3665 1.4602
1007.9069 0.1985
1018.3711 0.2138
1131.3882 0.1804
1149.435 1.3331
1167.432 8.8374
1167.5477 0.2746
1168.2215 0.1679
1169.5514 0.1374
END IONS

BEGIN IONS
PEPMASS=723.1
CHARGE=3+
TITLE=File: QStar_BSA_500fmol_2.wiff, Sample: \2006_09_01\BSA_500fmol_2 (sample number 1), Elution: 10.887 to 10.967 min, Period: 1, Cycle(s): 187-188 (Experiment 3) (Charge not auto determined)
116.0008 0.2645
119.0404 0.1658
129.0899 2.5549
133.032 5.6701
135.9628 0.7345
136.0643 17.8787
138.0749 0.2521
147.1048 2.6437
157.0527 0.2743
175.0654 0.136
178.0591 0.2145
185.0511 0.7472
187.1382 0.1771
198.1213 0.1385
204.1341 0.4213
212.0648 0.1953
216.1268 0.8997
217.0733 0.1381
226.059 0.2284
229.8514 0.2304
230.0316 0.8675
232.1257 0.1224
233.9392 0.4713
234.1251 3.6832
240.0329 0.1177
243.0868 0.3694
246.104 0.3438
248.0475 0.2461
248.9422 3.1435
249.1363 23.2596
249.2684 1.854
250.2573 0.5863
251.1438 0.6228
257.081 0.1718
258.0347 0.8552
266.0772 0.1167
268.1093 0.4972
274.102 0.5766
275.0573 0.2073
276.0462 2.6631
277.1365 6.3288
281.0678 0.2924
284.1374 0.2258
285.1334 0.4604
293.08 0.1452
294.1672 0.1838
298.129 0.1542
299.0752 0.1468
301.0961 0.2017
303.1552 1.0887
309.1108 0.3145
312.1475 0.5366
321.0509 0.1361
321.1672 13.2243
324.0748 0.3296
327.1144 0.9052
330.1562 0.3246
340.1179 0.6681
344.1181 0.7058
355.0995 0.2443
358.1373 0.761
362.1048 0.3316
372.0947 0.8192
389.1205 0.2114
390.1097 2.056
406.7329 0.1352
407.1384 1.155
416.1976 0.1914
419.1138 0.2014
423.1386 0.3864
426.2258 0.1475
429.6553 0.2778
433.866 0.4838
434.2422 3.1643
435.2847 0.2982
437.1377 0.5788
438.2084 0.1963
439.1288 0.1684
440.2107 0.253
441.127 0.6759
445.1887 0.2265
455.0689 0.2099
458.1832 0.1434
459.1321 0.3829
473.126 0.3984
473.2421 0.1263
483.0853 0.2454
486.1857 0.1576
491.0834 0.2079
494.1239 0.1192
501.1068 0.5899
504.1346 0.2208
510.1847 0.3027
512.6316 0.1214
517.2669 0.3555
518.1206 1.8416
525.0993 0.1228
527.2251 0.431
535.1334 0.1757
535.2785 4.5677
537.1972 0.145
539.1437 0.8405
544.2179 0.1667
545.1584 0.1462
552.1762 0.3568
554.2031 0.5889
556.1838 1.5076
566.7172 0.5317
571.1776 0.2136
574.1801 0.46
575.1982 2.6256
578.2 0.2041
581.1404 0.4093
584.224 3.4016
587.2035 0.4008
591.1579 0.1411
598.149 0.5245
601.1053 0.1642
604.2 0.4509
614.2439 0.2214
616.156 0.9093
622.1904 0.1226
624.2507 0.3125
632.3012 0.4828
633.1712 1.2142
633.3091 0.3484
640.7907 0.1357
641.29 0.3506
650.3212 3.1554
657.185 0.1832
665.1678 0.1729
669.2695 0.3352
675.1974 0.1393
681.1965 0.5367
689.2662 0.129
699.2221 1.0281
714.2956 0.1194
716.229 1.0645
722.3009 0.1802
734.2372 0.4844
756.339 0.1844
761.3655 0.5915
778.387 0.6356
784.3257 0.1751
787.27 0.1504
812.3316 0.3056
829.29 0.2959
829.4103 0.2445
847.3791 0.156
875.4616 0.1982
891.7612 0.16
892.3319 0.9473
892.528 0.4538
892.8269 0.1735
893.6474 0.1869
1006.438 0.1842
1007.3665 1.4602
1007.9069 0.1985
1018.3711 0.2138
1131.3882 0.1804
1149.435 1.3331
1167.432 8.8374
1167.5477 0.2746
1168.2215 0.1679
1169.5514 0.1374
END IONS

BEGIN IONS
PEPMASS=723.1
CHARGE=4+
TITLE=File: QStar_BSA_500fmol_2.wiff, Sample: \2006_09_01\BSA_500fmol_2 (sample number 1), Elution: 10.887 to 10.967 min, Period: 1, Cycle(s): 187-188 (Experiment 3) (Charge not auto determined)
116.0008 0.2645
119.0404 0.1658
129.0899 2.5549
133.032 5.6701
135.9628 0.7345
136.0643 17.8787
138.0749 0.2521
147.1048 2.6437
157.0527 0.2743
175.0654 0.136
178.0591 0.2145
185.0511 0.7472
187.1382 0.1771
198.1213 0.1385
204.1341 0.4213
212.0648 0.1953
216.1268 0.8997
217.0733 0.1381
226.059 0.2284
229.8514 0.2304
230.0316 0.8675
232.1257 0.1224
233.9392 0.4713
234.1251 3.6832
240.0329 0.1177
243.0868 0.3694
246.104 0.3438
248.0475 0.2461
248.9422 3.1435
249.1363 23.2596
249.2684 1.854
250.2573 0.5863
251.1438 0.6228
257.081 0.1718
258.0347 0.8552
266.0772 0.1167
268.1093 0.4972
274.102 0.5766
275.0573 0.2073
276.0462 2.6631
277.1365 6.3288
281.0678 0.2924
284.1374 0.2258
285.1334 0.4604
293.08 0.1452
294.1672 0.1838
298.129 0.1542
299.0752 0.1468
301.0961 0.2017
303.1552 1.0887
309.1108 0.3145
312.1475 0.5366
321.0509 0.1361
321.1672 13.2243
324.0748 0.3296
327.1144 0.9052
330.1562 0.3246
340.1179 0.6681
344.1181 0.7058
355.0995 0.2443
358.1373 0.761
362.1048 0.3316
372.0947 0.8192
389.1205 0.2114
390.1097 2.056
406.7329 0.1352
407.1384 1.155
416.1976 0.1914
419.1138 0.2014
423.1386 0.3864
426.2258 0.1475
429.6553 0.2778
433.866 0.4838
434.2422 3.1643
435.2847 0.2982
437.1377 0.5788
438.2084 0.1963
439.1288 0.1684
440.2107 0.253
441.127 0.6759
445.1887 0.2265
455.0689 0.2099
458.1832 0.1434
459.1321 0.3829
473.126 0.3984
473.2421 0.1263
483.0853 0.2454
486.1857 0.1576
491.0834 0.2079
494.1239 0.1192
501.1068 0.5899
504.1346 0.2208
510.1847 0.3027
512.6316 0.1214
517.2669 0.3555
518.1206 1.8416
525.0993 0.1228
527.2251 0.431
535.1334 0.1757
535.2785 4.5677
537.1972 0.145
539.1437 0.8405
544.2179 0.1667
545.1584 0.1462
552.1762 0.3568
554.2031 0.5889
556.1838 1.5076
566.7172 0.5317
571.1776 0.2136
574.1801 0.46
575.1982 2.6256
578.2 0.2041
581.1404 0.4093
584.224 3.4016
587.2035 0.4008
591.1579 0.1411
598.149 0.5245
601.1053 0.1642
604.2 0.4509
614.2439 0.2214
616.156 0.9093
622.1904 0.1226
624.2507 0.3125
632.3012 0.4828
633.1712 1.2142
633.3091 0.3484
640.7907 0.1357
641.29 0.3506
650.3212 3.1554
657.185 0.1832
665.1678 0.1729
669.2695 0.3352
675.1974 0.1393
681.1965 0.5367
689.2662 0.129
699.2221 1.0281
714.2956 0.1194
716.229 1.0645
722.3009 0.1802
734.2372 0.4844
756.339 0.1844
761.3655 0.5915
778.387 0.6356
784.3257 0.1751
787.27 0.1504
812.3316 0.3056
829.29 0.2959
829.4103 0.2445
847.3791 0.156
875.4616 0.1982
891.7612 0.16
892.3319 0.9473
892.528 0.4538
892.8269 0.1735
893.6474 0.1869
1006.438 0.1842
1007.3665 1.4602
1007.9069 0.1985
1018.3711 0.2138
1131.3882 0.1804
1149.435 1.3331
1167.432 8.8374
1167.5477 0.2746
1168.2215 0.1679
1169.5514 0.1374
END IONS

BEGIN IONS
PEPMASS=569.696758273126
CHARGE=2+
TITLE=File: QStar_BSA_500fmol_2.wiff, Sample: \2006_09_01\BSA_500fmol_2 (sample number 1), Elution: 10.832 to 10.917 min, Period: 1, Cycle(s): 187-188 (Experiment 2)
111.0403 0.2635
112.0692 0.1371
116.0031 0.2934
133.0329 4.179
139.0403 3.1444
144.0019 0.209
153.0563 0.0939
157.0691 0.3533
160.0492 0.2372
161.0317 0.9126
170.0301 0.0757
171.0692 0.2453
175.1142 1.7966
178.06 10.1152
194.0705 0.0872
199.0576 0.126
201.1106 0.133
202.0631 0.4572
204.0785 0.9189
213.0332 1.4996
217.0758 0.0592
230.0345 2.2365
234.0525 0.0615
240.0788 0.2007
244.0427 0.1675
249.0403 0.0989
254.0973 0.4919
257.0393 0.0716
258.9992 0.5176
262.0633 0.3615
266.1312 0.0947
268.0582 0.322
269.9725 0.0807
272.1171 1.5251
275.0433 1.0604
282.0964 0.3679
286.0198 0.2646
289.1443 4.7615
293.0584 2.5312
296.0568 0.6993
300.1054 0.6886
302.0191 0.0776
303.0467 0.5208
304.0292 1.6357
310.1026 0.118
312.1506 0.1262
313.0864 1.4873
318.1233 0.3982
321.0599 7.9163
330.1467 0.0811
331.0973 2.5519
335.1653 0.0573
339.0802 0.0658
341.0928 0.1983
354.1716 0.1429
359.089 0.2456
369.117 0.0772
370.1902 0.6278
373.1244 0.276
376.1076 0.156
379.1975 0.1391
381.1323 0.061
385.1348 0.0701
387.0809 0.1405
387.8372 0.0968
388.2258 4.0036
390.6791 0.0707
391.1305 0.1148
397.1223 0.1246
400.725 1.824
404.1064 1.1047
405.7158 0.1349
413.2112 0.3451
415.1247 0.1547
421.7027 0.0825
422.1107 2.2402
426.678 0.0923
431.2057 0.1113
435.1929 0.4752
442.1009 0.4323
460.1183 0.1246
463.1842 0.0673
472.1598 0.0776
478.1363 0.0976
480.1843 0.2349
484.2597 0.2555
488.09 0.0592
489.6961 0.4249
493.1534 0.0793
495.1017 0.0596
497.6836 0.1893
500.9591 0.0799
501.2721 2.6396
501.5438 0.06
505.0956 0.0602
506.1816 0.7339
512.1137 0.1617
515.2077 1.8456
530.1267 0.1542
533.1112 0.7736
538.7143 0.2177
543.2181 0.1041
551.1188 0.8177
552.209 0.4827
553.1275 0.126
554.2621 0.1052
560.724 7.2241
569.7326 8.9772
573.2674 0.0749
581.2627 0.0754
585.1026 0.1405
587.9485 0.0975
588.3267 11.0922
588.6731 0.065
591.2256 0.0977
602.1495 0.2961
607.1727 0.066
620.18 0.3783
624.1967 0.1116
638.1635 0.0677
640.1686 0.0565
644.3064 0.0907
699.3715 0.5433
717.389 4.1506
723.2577 0.0841
734.2261 0.0726
751.2763 0.0612
756.3942 0.0737
774.396 0.2113
782.488 0.0874
800.4524 0.6697
817.2775 0.0766
817.5624 0.332
817.9318 0.23
818.4477 7.9338
828.3878 0.0643
869.4051 0.0658
978.3794 0.8242
978.7511 0.0559
END IONS

BEGIN IONS
PEPMASS=585.681530856473
CHARGE=2+
TITLE=File: QStar_BSA_500fmol_2.wiff, Sample: \2006_09_01\BSA_500fmol_2 (sample number 1), Elution: 11.101 to 11.18 min, Period: 1, Cycle(s): 189-190 (Experiment 4)
111.0616 0.0047
112.0354 0.0095
113.0633 0.0095
116.0104 0.0144
119.0145 0.0146
129.0493 0.0101
131.0134 0.0153
133.0327 0.1185
138.0622 0.0052
139.0436 0.0421
140.0708 0.0106
145.032 0.0161
147.0677 0.0054
153.0619 0.0166
155.043 0.0111
158.082 0.0112
172.0648 0.0176
173.0348 0.0353
175.1111 0.1241
178.0597 0.0835
201.0771 0.0127
203.1018 0.0127
204.0452 0.0191
213.0704 0.013
214.115 0.0131
218.0331 0.0132
222.0649 0.0266
223.1057 0.0133
225.0847 0.0201
225.9691 0.0134
228.0135 0.0539
229.1022 0.0203
229.8752 0.0068
231.0704 0.0136
234.9836 0.0137
236.0834 0.0069
238.0839 0.0207
240.0791 0.0277
240.8684 0.0069
244.9775 0.014
250.0383 0.0071
252.1325 0.0071
254.1163 0.0356
272.1279 0.0737
274.0415 0.0296
278.0324 0.0074
281.0369 0.015
283.0928 0.0526
284.0426 0.0075
288.1016 0.0152
289.1542 0.2885
294.02 0.0153
300.0798 0.031
311.9826 0.0079
315.0499 0.0079
317.0303 0.0159
318.1163 0.008
321.056 0.112
322.1866 0.016
327.0394 0.0242
328.0998 0.0648
331.0885 0.0244
335.0549 0.0163
343.1202 0.0165
345.0602 0.0415
351.1265 0.0251
363.0646 0.0255
365.0964 0.0171
369.1471 0.0086
371.203 0.0344
388.2156 0.396
400.7254 0.0358
417.16 0.0091
421.1133 0.055
423.0579 0.0276
431.0944 0.0185
435.4158 0.0186
438.033 0.028
439.1691 0.0187
440.2551 0.0187
441.1737 0.0188
456.3011 0.0286
460.718 0.0192
461.1254 0.0192
464.1504 0.0192
472.2267 0.0194
475.6822 0.0097
478.3004 0.0098
478.665 0.0977
491.7069 0.0297
492.2912 0.0099
498.2031 0.01
501.2829 0.13
515.1974 0.0304
517.1726 0.0305
518.6895 0.0102
524.195 0.0102
532.1952 0.0412
533.1209 0.0309
547.1183 0.0209
551.1411 0.0629
555.2418 0.021
566.2053 0.0212
570.3136 0.0427
577.2246 0.0322
585.7249 0.0432
586.2194 0.0324
587.7013 0.0108
588.3375 0.5308
620.3246 0.0222
717.3707 0.1196
818.4512 0.0767
END IONS

BEGIN IONS
PEPMASS=721.619333113143
CHARGE=2+
TITLE=File: QStar_BSA_500fmol_2.wiff, Sample: \2006_09_01\BSA_500fmol_2 (sample number 1), Elution: 11.074 to 11.153 min, Period: 1, Cycle(s): 189-190 (Experiment 3)
116.0018 0.1683
119.034 0.0877
129.0908 0.6848
130.0719 0.4939
131.1052 0.2658
133.0327 3.2148
136.065 11.0808
139.0412 0.1001
147.1046 1.5762
157.0504 0.1623
185.0457 0.5347
198.0905 0.0945
204.1165 0.1595
212.0477 0.1368
215.1334 0.1048
216.1096 0.5122
226.0643 0.1947
230.04 0.8601
233.9342 0.1161
234.118 1.3871
243.0992 0.4808
246.1323 0.1402
248.0433 0.2883
249.1364 16.4249
249.9526 0.1059
251.1381 0.1627
258.0287 0.3087
268.1089 0.212
270.1299 0.0881
274.1068 0.6433
276.0457 1.9213
277.136 4.1114
282.0521 0.105
284.1502 0.0828
285.1525 0.1963
294.1723 0.1379
298.132 0.1234
302.1599 0.0931
303.1576 0.6843
312.1418 0.3393
321.1663 8.2116
324.0659 0.0884
327.1071 0.4365
330.1604 0.203
341.1009 0.2393
345.1293 0.357
355.0747 0.101
358.1347 0.5749
362.1031 0.119
372.1003 0.5951
389.1288 0.1145
390.1126 1.1649
395.1911 0.0977
397.1405 0.2051
407.131 0.4234
409.1864 0.217
417.139 0.1003
419.2052 0.128
421.1234 0.1008
423.1623 0.0918
424.0936 0.1564
429.2526 0.0833
434.2055 1.0236
437.1684 1.3356
441.1509 0.5445
456.0893 0.1621
458.1341 0.3158
465.1192 0.1253
473.1343 0.1069
484.081 0.1277
490.115 0.089
491.2417 0.0891
501.0933 0.35
507.0969 0.0906
517.265 0.1015
518.1348 0.9356
522.1061 0.2347
527.2046 0.154
534.8593 0.093
535.2749 2.6345
537.1838 0.1139
539.1308 0.3735
544.2423 0.1668
548.1684 0.0837
552.1741 0.6827
556.1683 0.8324
557.6906 0.0844
566.7216 0.7869
570.2336 0.2562
574.1712 0.1926
575.2299 1.8108
581.1112 0.1507
584.233 2.742
587.1581 0.1299
590.2009 0.1519
598.1381 0.2842
603.2088 0.0877
615.1746 0.6429
630.2628 0.0897
632.3113 0.1572
633.1839 0.7418
640.7769 0.2487
650.325 2.5285
665.1609 0.2074
669.3192 0.2427
672.1843 0.1042
682.1591 0.21
687.2427 0.3048
699.2003 0.3189
703.2097 0.0948
714.2568 0.0836
716.2196 0.789
721.3576 0.4678
734.2363 0.2541
761.366 0.2465
778.4257 0.324
784.2902 0.1126
794.2846 0.1007
801.3556 0.1011
803.3336 0.0886
811.3266 0.2673
829.3358 0.1801
847.3715 0.104
874.5698 0.0924
875.5395 0.0925
891.999 0.0934
892.341 0.9205
892.6836 0.1334
990.3157 0.1406
1007.38 1.3608
1132.4021 0.0902
1150.4093 0.8937
1166.8827 0.1373
1167.4485 6.7751
END IONS

BEGIN IONS
PEPMASS=722.246876025351
CHARGE=2+
TITLE=File: QStar_BSA_500fmol_2.wiff, Sample: \2006_09_01\BSA_500fmol_2 (sample number 1), Elution: 10.46 to 11.104 min, Period: 1, Cycle(s): 183-186, 189-190 (Experiment 2), 187-188 (Experiment 4)
116.0026 2.0403
119.0369 1.7787
129.09 16.301
133.0309 37.9001
136.0628 105.4557
138.0662 0.8289
139.0397 1.0324
147.104 17.1975
157.0533 1.9253
175.0633 0.8509
178.0599 1.0555
185.0503 6.6096
187.1385 1.1118
198.1101 2.2159
201.1142 0.8425
204.126 4.3068
212.0575 1.9014
215.1302 1.6306
216.1208 7.1977
226.056 2.029
230.0399 11.3469
232.1113 2.2947
234.1198 30.6828
243.0855 6.3609
246.1028 2.376
248.047 2.6651
249.1344 150.6068
251.1412 3.1982
257.0718 2.0402
258.0353 5.4354
260.106 1.111
268.1099 3.0275
270.1248 0.8368
274.1023 9.5265
276.0448 22.4323
277.1335 43.0219
281.0721 1.9792
284.141 6.4714
293.0745 1.5899
294.1691 1.9454
298.1277 2.2922
302.1611 1.1331
303.152 7.084
309.1108 1.7763
312.142 4.7363
320.8747 1.1518
321.1642 89.0426
323.1642 1.533
324.0756 1.7527
327.1186 7.7759
330.1519 2.4196
341.1001 4.1001
344.1151 0.9442
345.1327 4.6836
355.064 1.9447
358.1312 7.4557
362.1077 3.0458
372.0923 8.9171
388.7414 1.2784
389.1432 4.1043
390.1046 17.0832
395.1965 2.1425
399.1745 1.7763
407.1284 7.4972
409.1584 2.6473
412.174 2.2881
416.2265 1.3572
417.1437 0.976
419.1565 0.9049
420.1494 1.2722
421.0819 0.8246
422.1472 0.8078
424.1386 5.1435
428.1115 0.8506
431.1635 0.7614
433.8451 2.1398
434.2357 27.975
436.784 1.12
437.1574 17.2279
439.8554 0.8528
441.1515 9.7018
456.0875 2.2608
457.7745 0.8034
458.1586 0.8219
459.1446 6.0637
466.0652 0.81
468.1778 0.783
473.1191 4.3852
483.0886 2.966
486.1747 2.2071
490.14 2.2665
494.1272 0.8835
500.1167 1.3479
501.103 8.6951
506.1777 1.3873
509.1827 3.6551
517.2666 2.1426
518.129 14.2396
522.1096 2.562
525.1488 0.8083
526.2216 5.884
534.8086 1.2603
535.2755 33.9943
538.1713 8.4851
544.2263 0.7708
545.2212 2.0761
549.1904 1.1725
552.1859 2.7488
553.1477 5.915
555.2145 14.7447
557.698 1.2135
563.1289 0.986
566.2158 0.988
566.707 6.9967
569.1764 1.2362
571.1499 2.0295
574.1847 4.7716
575.2222 21.8791
580.158 2.3148
584.234 30.1541
587.1932 3.1512
591.1624 1.1734
596.2647 1.069
598.1408 6.0986
604.1961 2.3404
607.2107 2.533
614.2382 1.0733
615.1728 2.0154
616.1503 8.5378
621.2119 1.0796
623.2558 3.5278
630.2086 1.1664
632.2951 3.0537
633.1792 12.5689
640.7862 3.9568
642.2813 2.6157
645.7867 1.1349
648.2312 1.3533
650.3269 24.9088
655.1836 1.945
659.289 1.5487
665.1569 1.971
669.2727 3.5589
672.2029 2.6896
681.1982 4.4797
687.2876 1.4869
689.216 1.6194
699.2039 8.6366
713.8265 0.8713
716.2251 11.576
722.3258 1.5846
734.2368 4.5624
738.3044 0.9959
748.2762 1.3206
757.328 0.9343
761.3733 4.4861
766.2983 1.3859
776.2956 0.9584
778.399 5.769
784.2927 1.676
786.2886 0.9021
794.321 1.5863
802.3515 1.5567
812.2869 2.7751
819.3424 0.9852
829.3376 3.5129
847.3655 1.6383
858.4317 0.7719
874.474 0.9113
875.2929 1.6912
891.5423 4.1216
892.3329 12.5404
899.2164 0.9911
916.2444 1.4606
972.341 0.9892
989.3674 3.0501
1006.7603 0.8222
1007.3728 19.5484
1018.3585 1.3253
1076.4072 0.8941
1131.4097 3.2615
1149.4165 15.3577
1166.7934 0.8542
1167.4399 77.2314
1177.4139 0.8738
1280.5549 1.7259
END IONS

BEGIN IONS
PEPMASS=588.660271621974
CHARGE=2+
TITLE=File: QStar_BSA_500fmol_2.wiff, Sample: \2006_09_01\BSA_500fmol_2 (sample number 1), Elution: 11.287 to 11.366 min, Period: 1, Cycle(s): 191-192 (Experiment 4)
129.0975 0.0051
145.0362 0.0108
157.104 0.0056
230.0411 0.0135
234.0435 0.0068
245.1522 0.014
254.0218 0.0071
272.1331 0.0295
289.1863 0.0152
434.6476 0.0186
473.6346 0.0194
512.2021 0.0303
519.1624 0.0203
521.1735 0.0816
534.1987 0.031
535.6961 0.0517
537.1789 0.0207
543.2054 0.0729
544.1777 0.0521
550.1877 0.0105
551.6863 0.0524
557.7032 0.1794
559.173 0.0422
566.7101 0.3296
568.1831 0.0319
573.6986 0.0214
579.7052 0.1075
588.3148 0.0975
588.705 0.4877
END IONS

BEGIN IONS
PEPMASS=580.679733153265
CHARGE=2+
TITLE=File: QStar_BSA_500fmol_2.wiff, Sample: \2006_09_01\BSA_500fmol_2 (sample number 1), Elution: 11.261 to 11.34 min, Period: 1, Cycle(s): 191-192 (Experiment 3)
175.1113 0.0295
229.1357 0.0203
272.1122 0.0295
289.1487 0.038
297.0018 0.0231
300.1108 0.031
415.6886 0.0182
425.9925 0.0184
435.1652 0.0279
478.6324 0.0195
514.1592 0.0202
558.6885 0.0317
559.1941 0.0423
571.7379 0.1495
574.1318 0.0321
580.375 0.0215
580.7278 3.595
588.3293 0.0541
608.1105 0.022
638.1447 0.0226
719.8491 0.0479
END IONS

BEGIN IONS
PEPMASS=739.688703931246
CHARGE=2+
TITLE=File: QStar_BSA_500fmol_2.wiff, Sample: \2006_09_01\BSA_500fmol_2 (sample number 1), Elution: 11.205 to 11.291 min, Period: 1, Cycle(s): 191-192 (Experiment 2)
102.0371 0.212
104.0421 0.2687
112.0691 0.0804
119.0376 0.2046
127.0411 0.1259
129.088 0.9202
133.0337 0.5305
136.0654 14.3122
138.0688 0.2259
140.0611 2.0667
147.1049 1.0722
148.063 0.2392
150.0454 0.1478
158.074 1.2129
167.0746 0.6939
171.0714 0.1752
173.0518 0.1294
175.0875 0.1418
178.0581 0.2862
185.0893 2.5402
193.0974 0.4284
195.0735 0.9417
199.0759 0.126
203.0981 2.5458
212.7681 0.0716
213.0804 3.7876
219.0755 0.608
221.0764 1.6603
230.0323 0.1761
231.0736 2.6884
237.0999 2.0294
240.1063 0.2839
247.0659 0.4984
249.1333 0.2115
251.0793 0.1344
254.053 0.2635
256.0773 0.0786
258.1205 0.904
262.066 0.2313
264.1101 0.9372
267.0963 0.0731
269.0767 0.1468
272.0525 0.3026
276.0486 0.3857
276.1332 1.1207
284.0934 0.0828
286.0764 0.4388
290.0654 1.3849
293.0673 0.3593
295.0721 0.0845
299.1215 0.1701
302.1389 0.2019
304.0848 0.8489
306.0951 0.9628
313.1077 0.3085
318.1033 0.9085
321.0567 0.688
322.1308 0.3366
325.0968 0.1369
327.0764 0.1454
329.1046 0.162
330.1358 2.0455
335.1231 0.0981
336.112 7.836
341.0828 0.1403
345.0831 0.5227
347.0922 1.2575
353.1226 0.1764
357.129 0.0928
358.135 1.9612
362.142 0.2465
364.1101 0.1706
369.1153 0.0858
373.0918 0.1381
375.1075 0.1989
376.1423 2.1569
383.1484 0.0875
385.1341 0.1315
387.1469 0.2288
391.1447 0.5829
394.1618 0.1241
400.0821 0.2325
405.1949 0.0719
407.1587 0.1353
415.1543 0.7192
418.1409 0.53
421.1594 0.0733
422.1608 0.1194
428.1285 0.0832
431.1083 0.1763
432.745 0.0743
433.1263 1.0038
435.7842 0.4102
436.1439 3.4432
444.1683 0.0847
447.0943 0.189
449.7089 0.0852
450.0693 0.493
457.1259 0.1146
458.1267 0.134
462.1459 0.1921
467.1323 0.2221
474.1468 0.3892
478.1061 0.1661
485.1354 0.2854
487.1049 0.2269
490.1088 0.2076
495.1484 0.169
502.1434 0.5206
505.179 0.3111
507.1188 0.3218
510.1516 0.0908
515.1468 0.2232
519.137 0.3362
525.1154 0.0922
530.1525 0.7815
533.148 0.1134
536.1198 0.1448
538.1588 0.3315
541.2043 0.0727
544.1304 0.3857
547.1105 0.094
548.1639 4.0055
556.1593 0.1475
563.1233 0.0742
565.1129 0.797
574.1639 0.1499
578.1824 1.0317
583.127 0.0863
585.1994 0.3351
589.1665 0.0759
592.1692 0.2937
596.2016 7.2739
599.1751 0.1422
603.1903 0.3842
607.1695 0.2972
615.706 0.4655
620.2414 0.4451
624.7105 0.681
631.1935 0.1123
635.2137 0.4166
638.1541 0.1241
650.166 0.2164
653.2164 0.0799
661.1401 0.1264
667.2493 0.0923
675.1877 0.1277
679.2439 0.2095
692.2168 0.2939
711.2407 4.0974
723.1946 0.084
740.7827 0.073
741.3073 0.0851
764.3104 0.1358
781.6078 0.0874
782.2837 4.3846
912.4702 0.1349
912.8664 0.2294
913.2235 2.5781
913.5507 0.6345
1010.2944 0.1987
1028.2616 1.8333
1067.297 0.2626
1074.2755 0.0732
1084.6134 0.0735
1085.2928 5.8857
1085.8716 0.0736
1230.4515 0.0783
1248.3972 1.3413
END IONS

BEGIN IONS
PEPMASS=750.677344854208
CHARGE=2+
TITLE=File: QStar_BSA_500fmol_2.wiff, Sample: \2006_09_01\BSA_500fmol_2 (sample number 1), Elution: 11.473 to 11.552 min, Period: 1, Cycle(s): 193-194 (Experiment 4)
102.0457 0.0541
112.069 0.0142
115.9994 0.0144
120.1154 0.0098
129.095 0.2232
130.0765 0.2241
133.0358 0.0824
135.0232 0.0156
136.0656 0.8804
139.0515 0.0105
140.0622 0.2644
147.1034 0.4713
150.0428 0.0164
158.0712 0.146
161.0372 0.0341
167.0711 0.0231
168.044 0.0232
171.0642 0.0117
178.0596 0.0298
185.087 0.243
187.0691 0.0305
193.0856 0.0248
195.0665 0.0437
199.0657 0.0315
202.0723 0.0127
203.0967 0.3372
213.0718 0.2477
219.0231 0.0132
221.063 0.0266
222.1117 0.02
223.079 0.0133
230.1968 0.0068
231.0819 0.1222
237.1027 0.1925
245.1487 0.007
258.1233 0.2439
262.0687 0.0217
265.0841 0.0146
276.1354 0.2449
279.057 0.0149
287.0832 0.0076
290.0601 0.0152
293.0982 0.0229
298.1201 0.0308
304.0256 0.0156
308.0794 0.0078
310.1321 0.0236
318.0972 0.0478
321.0536 0.024
330.0477 0.0162
332.1193 0.0325
336.1148 0.221
346.1372 0.0166
348.1461 0.0334
358.1429 0.0929
361.1148 0.017
375.146 0.0173
376.1628 0.0693
387.1659 0.0176
397.0856 0.0178
405.1332 0.018
406.0099 0.009
407.0812 0.009
420.0146 0.0183
423.6275 0.0184
432.1565 0.0651
436.2059 0.0933
438.0984 0.0655
445.6064 0.0283
446.0967 0.0094
448.1359 0.0378
449.2519 0.0095
450.1703 0.0474
455.1034 0.0572
460.9384 0.0096
467.8418 0.0193
468.7597 0.0193
471.3151 0.0194
472.0521 0.0388
473.9699 0.0097
474.3442 0.0194
475.6773 0.0097
488.0753 0.0197
490.047 0.0494
492.1294 0.0297
493.7634 0.0198
496.0728 0.0298
499.6192 0.01
502.1923 0.02
504.3909 0.01
505.2135 0.01
514.0833 0.0101
515.1316 0.0406
517.1247 0.0609
522.6525 0.0102
525.1563 0.0512
542.1118 0.0104
545.1567 0.0417
547.1757 0.094
554.1693 0.0841
554.6341 0.0315
559.173 0.0211
566.183 0.0425
570.1547 0.0533
573.2068 0.0214
577.1419 0.0322
577.6783 0.0107
578.1966 0.0967
582.1295 0.0323
585.1778 0.0108
588.1584 0.13
595.9289 0.0109
596.1901 0.2072
598.1778 0.0546
600.1653 0.0766
605.1195 0.022
615.1276 0.0111
618.1742 0.1221
620.1819 0.0667
632.1529 0.0112
635.7186 0.2477
636.7041 0.1239
637.2371 0.0564
648.6884 0.0227
650.1732 0.0114
659.1522 0.0344
661.1942 0.0115
667.218 0.0231
674.1614 0.1393
677.7134 0.0349
678.1621 0.0582
686.2461 0.1053
686.7337 0.0936
696.7326 0.0118
699.2746 0.0236
706.2163 0.0119
711.2441 0.0596
725.2918 0.012
728.2046 0.012
733.2318 0.1451
741.7562 0.6447
750.7631 1.3217
792.2097 0.0251
804.3028 0.1393
807.2052 0.0761
872.3618 0.0132
887.5396 0.0133
890.2086 0.0266
905.3924 0.0269
912.2165 0.027
918.4166 0.0271
934.1792 0.0273
936.2136 0.0273
979.1539 0.0279
1048.1286 0.0289
1051.3834 0.029
1107.2273 0.1337
1107.5913 0.0149
1181.3208 0.0153
1197.28 0.0154
1227.2821 0.0156
1270.3701 0.0796
END IONS

BEGIN IONS
PEPMASS=415.67008608791
CHARGE=2+
TITLE=File: QStar_BSA_500fmol_2.wiff, Sample: \2006_09_01\BSA_500fmol_2 (sample number 1), Elution: 11.447 to 11.526 min, Period: 1, Cycle(s): 193-194 (Experiment 3)
136.0666 4.444
158.0868 0.1853
175.1152 0.4669
202.1136 0.0699
245.104 0.3776
247.0889 0.1053
249.1359 6.2459
251.1456 0.1274
262.1271 0.4338
265.0957 0.4145
277.1359 2.7212
293.1045 0.5658
359.1699 0.3301
406.2041 0.162
407.1929 0.3066
415.7179 0.4098
424.8071 0.2761
425.2179 1.9891
536.2176 1.4171
553.7893 0.2943
554.2259 13.2901
699.2805 0.1418
717.3194 3.8036
END IONS

BEGIN IONS
PEPMASS=569.694885225216
CHARGE=2+
TITLE=File: QStar_BSA_500fmol_2.wiff, Sample: \2006_09_01\BSA_500fmol_2 (sample number 1), Elution: 11.392 to 11.477 min, Period: 1, Cycle(s): 193-194 (Experiment 2)
111.0423 0.0659
115.9914 0.024
117.0128 0.0145
133.0324 0.7316
136.0654 0.0104
139.0398 0.5108
144.0097 0.0268
157.0592 0.0449
160.0444 0.0395
161.0342 0.2041
169.0845 0.0116
171.0713 0.0175
173.1218 0.0235
175.1138 0.2127
178.06 1.5496
184.0767 0.0243
187.0416 0.0122
193.0425 0.0124
202.0745 0.0635
204.0786 0.1723
213.0392 0.1435
213.4035 0.013
226.0463 0.0201
228.1286 0.0135
230.0332 0.2168
234.0667 0.041
236.0388 0.0137
238.0564 0.0207
241.0589 0.0208
243.0491 0.0209
245.0614 0.014
255.0796 0.0214
258.9906 0.0647
262.0638 0.0289
272.1165 0.1031
275.0433 0.1705
279.1483 0.0373
283.1066 0.015
286.027 0.0151
289.1463 0.8733
293.0614 0.3517
296.0631 0.0922
298.0453 0.0154
300.0975 0.1392
303.0446 0.3112
305.0853 0.0156
311.163 0.0394
313.0797 0.0474
314.0745 0.1583
315.0318 0.0238
318.1163 0.0319
321.0606 1.6728
331.1064 0.3493
334.0586 0.0163
343.0954 0.0165
354.1869 0.0252
368.1912 0.0257
371.2278 0.0344
373.1036 0.0086
376.1325 0.0173
377.1159 0.026
382.1222 0.0175
385.1787 0.0088
387.8339 0.0088
388.2276 0.6072
391.1577 0.0265
393.0788 0.0089
397.1479 0.0178
400.303 0.0179
400.7118 0.0715
401.2142 0.0805
403.1944 0.0179
404.1084 0.1526
407.0947 0.027
410.0367 0.0181
413.2038 0.0817
413.543 0.0182
421.4661 0.0092
421.8191 0.0092
422.0992 0.3028
425.0991 0.0829
426.6332 0.0092
427.1709 0.0277
432.1008 0.0093
435.1853 0.1025
437.9676 0.0093
442.1026 0.047
454.0769 0.019
460.0522 0.0192
468.3683 0.0097
472.1637 0.0291
482.072 0.0098
484.236 0.0196
489.6992 0.0494
490.0698 0.0198
497.695 0.0299
498.2131 0.01
500.7076 0.01
501.268 0.43
505.068 0.0201
506.1824 0.0201
506.6875 0.0603
507.1897 0.1911
512.2122 0.0303
515.2109 0.0304
515.6887 0.2738
530.2332 0.0308
533.1312 0.1031
544.2241 0.0104
551.1118 0.0314
551.6922 0.1679
556.1838 0.0105
560.7227 1.5125
569.2508 0.0533
569.7297 1.7165
585.1443 0.0216
587.999 0.0217
588.3241 1.6789
602.1358 0.0438
620.1763 0.1001
638.1503 0.0113
699.3673 0.1299
717.3758 0.5382
757.4117 0.0492
759.3072 0.0123
765.1439 0.0124
774.4656 0.0249
800.4181 0.0253
817.8999 0.0255
818.4423 0.8179
818.7492 0.0128
819.1006 0.0128
820.7434 0.0128
978.3368 0.0698
END IONS

BEGIN IONS
PEPMASS=739.039627812664
CHARGE=2+
TITLE=File: QStar_BSA_500fmol_2.wiff, Sample: \2006_09_01\BSA_500fmol_2 (sample number 1), Elution: 11.659 to 11.738 min, Period: 1, Cycle(s): 195-196 (Experiment 4)
102.0415 0.1082
104.0445 0.1093
119.0395 0.1559
127.0456 0.0806
129.0904 0.5998
133.0338 0.3761
135.9639 0.328
136.0651 11.6382
138.0895 0.0631
140.0597 1.8025
147.1046 0.8502
148.0629 0.1358
150.0471 0.0984
158.0744 0.8704
167.0776 0.6362
171.0733 0.1051
173.0466 0.0764
174.0965 0.1005
178.0561 0.1609
185.0883 1.8537
192.0986 0.0743
193.0978 0.422
195.0699 0.8047
199.0609 0.1764
201.0834 0.0824
203.0982 2.0811
212.8285 0.0651
213.0819 3.0702
219.0953 0.152
221.0753 0.9694
229.0334 0.1421
230.8929 0.095
231.0749 1.8398
237.1001 1.307
240.108 0.1592
244.0524 0.0628
247.0666 0.2386
249.1384 0.1762
251.073 0.0708
256.1026 0.0643
258.1275 0.4376
261.0664 0.1879
264.1131 0.1234
265.0907 0.3491
269.1056 0.154
272.047 0.2213
276.0533 0.6973
277.143 0.1116
281.1298 0.1722
283.0524 0.0752
286.0715 0.2797
290.0711 1.0423
293.0676 0.2524
299.1226 0.0695
300.0566 0.0774
302.1383 0.1398
304.0802 0.6697
306.0996 0.3595
308.0979 0.2354
313.1074 0.1424
316.0984 0.0636
318.0965 0.7812
321.0559 0.4721
325.1065 0.1449
328.1368 0.1619
330.1337 1.3716
335.117 0.0899
336.1152 5.6494
341.1175 0.0661
345.0813 0.2489
347.0987 1.0325
355.116 0.0673
357.1318 0.0675
358.1323 1.632
363.1015 0.1448
366.1094 0.0769
370.1142 0.0774
373.1209 0.0949
375.1251 0.2594
375.8286 0.0606
376.144 1.5763
384.1147 0.1139
387.134 0.1231
389.1008 0.0881
391.1619 0.6006
394.1443 0.0887
396.152 0.0801
400.1635 0.1162
402.0895 0.0717
404.1543 0.1797
407.1669 0.1171
414.1536 0.3547
418.1669 0.2467
418.7501 0.064
422.108 0.2754
431.1037 0.0928
432.7507 0.065
433.149 1.58
435.8673 0.0932
436.1579 2.9663
436.7748 0.0653
445.14 0.066
450.061 0.2084
457.1604 0.1528
461.1706 0.1824
467.1085 0.1931
470.1403 0.0872
474.0824 0.1264
478.1103 0.1953
484.1239 0.1081
486.1547 0.1872
489.1485 0.1779
492.1823 0.0992
495.1152 0.0795
502.1514 0.3703
505.1627 0.1204
506.1606 0.2213
515.167 0.142
519.1573 0.3464
530.1509 0.2468
533.1306 0.0825
538.1576 0.1968
545.1007 0.2296
548.1728 2.4258
560.1535 0.1057
565.1138 0.1699
574.1639 0.1071
578.1807 0.8488
585.1929 0.1621
593.1873 0.1088
596.195 4.1113
602.2563 0.1755
605.1767 0.0769
607.2003 0.077
610.1871 0.1103
615.698 0.1663
620.2452 0.1892
624.7309 0.5023
631.1831 0.1235
635.1959 0.1126
638.1682 0.0677
649.2468 0.1367
662.1628 0.1034
667.2214 0.1038
675.2515 0.0697
679.2112 0.1979
691.268 0.1057
693.2485 0.1059
711.2445 2.9301
723.2191 0.0601
782.2912 2.6856
912.4336 0.0674
913.196 1.1742
913.5317 0.3779
916.19 0.0676
1028.3123 0.6301
1067.2591 0.1021
1084.8413 0.0735
1085.2849 2.9279
1248.3778 0.6785
END IONS

BEGIN IONS
PEPMASS=710.679233986608
CHARGE=2+
TITLE=File: QStar_BSA_500fmol_2.wiff, Sample: \2006_09_01\BSA_500fmol_2 (sample number 1), Elution: 11.633 to 11.712 min, Period: 1, Cycle(s): 195-196 (Experiment 3)
102.0421 0.0135
104.0415 0.0182
119.0389 0.039
129.0873 0.0661
133.0312 0.0928
136.0655 1.8754
140.0618 0.296
147.1016 0.157
148.0747 0.0489
158.0705 0.0955
167.0807 0.0753
171.0656 0.0234
173.0554 0.0235
175.0915 0.0295
178.0749 0.0238
185.0922 0.2673
187.063 0.0183
192.1007 0.0434
195.0545 0.0312
201.12 0.0444
203.1011 0.1973
213.077 0.4563
218.1441 0.1121
219.1044 0.0397
221.1115 0.0398
231.0786 0.2648
236.0663 0.0137
237.1023 0.1856
245.299 0.014
247.0596 0.0913
252.0793 0.0142
255.0669 0.0214
262.0563 0.0217
264.0964 0.0436
269.0972 0.022
276.0429 0.0223
281.1193 0.015
284.0577 0.015
286.1232 0.0227
290.0842 0.0152
293.0676 0.0535
301.0997 0.0542
304.0897 0.0934
306.0726 0.0156
313.1319 0.0237
315.1014 0.0159
318.0944 0.0877
321.063 0.12
322.1224 0.0321
325.1022 0.0161
330.132 0.2191
336.1139 0.868
345.1014 0.0581
347.0931 0.0666
349.1565 0.0334
353.1331 0.0168
358.1342 0.1352
360.1609 0.0424
373.0734 0.0172
375.159 0.0346
376.1388 0.2425
378.1665 0.1824
380.9885 0.0174
385.1436 0.0263
391.1312 0.053
395.1839 0.0444
398.1584 0.0267
410.1 0.0181
415.1362 0.1092
433.1168 0.0558
436.1009 0.0186
438.0844 0.0655
445.1471 0.0377
447.0685 0.0094
456.0818 0.0095
458.1198 0.0287
467.1274 0.0193
475.1565 0.0097
479.1209 0.0195
486.1291 0.0295
487.9372 0.0197
493.1634 0.0297
498.1362 0.0399
502.144 0.0601
506.1171 0.0603
511.1114 0.0101
520.1548 0.0917
530.1612 0.0411
537.7172 0.0207
538.1655 0.6219
545.2088 0.0209
548.1557 0.251
568.2097 0.0639
572.1864 0.0214
578.1237 0.0429
586.6951 0.0324
587.1494 0.0433
595.6238 0.0872
597.2012 0.0327
601.1556 0.0109
646.2685 0.0227
653.2317 0.6049
679.2136 0.0465
687.2369 0.0234
711.2619 0.0238
724.2569 0.3126
732.2524 0.0242
846.2779 0.039
855.3246 0.0522
855.9362 0.0261
857.214 0.0392
970.2607 0.1252
1027.3073 0.4437
1190.3638 0.0924
END IONS

BEGIN IONS
PEPMASS=739.680175315185
CHARGE=2+
TITLE=File: QStar_BSA_500fmol_2.wiff, Sample: \2006_09_01\BSA_500fmol_2 (sample number 1), Elution: 11.819 to 11.898 min, Period: 1, Cycle(s): 197-198 (Experiment 3)
102.0443 0.0451
104.0366 0.0501
126.0341 0.0302
129.0864 0.1065
130.0675 0.1069
133.0393 0.1752
136.0659 4.7931
138.0726 0.0473
140.0625 0.6344
147.1017 0.3033
148.0688 0.0815
150.0462 0.0492
158.0764 0.3201
167.074 0.2429
171.0839 0.0585
173.0466 0.0411
178.0576 0.0834
185.0902 0.8144
193.0944 0.1117
195.072 0.2869
199.072 0.0315
202.0808 0.0317
202.6566 0.0254
203.0926 0.5283
210.1063 0.0389
212.1065 0.026
213.0779 1.2972
219.0802 0.1124
221.0765 0.352
230.036 0.0542
231.068 0.5363
231.1835 0.0407
234.105 0.0273
236.0423 0.0274
237.0949 0.4058
240.1164 0.0692
243.07 0.0348
247.0784 0.0491
248.0358 0.0352
249.1364 0.0916
253.0514 0.0569
258.1286 0.2583
262.0692 0.1084
264.1094 0.1235
269.0972 0.066
272.0677 0.0516
273.1074 0.0739
276.0425 0.1039
276.1387 0.2894
281.1215 0.0374
283.0615 0.0301
286.077 0.1059
290.0741 0.2662
293.072 0.13
299.0509 0.0386
301.121 0.0621
304.0867 0.1947
306.096 0.0469
308.0833 0.0392
309.1382 0.0314
313.0991 0.1424
318.1062 0.2869
321.0624 0.2161
325.0902 0.0242
328.0957 0.0405
330.1345 0.7305
336.1104 2.2434
338.1193 0.0493
345.0872 0.1742
347.0797 0.0832
348.1449 0.2083
354.1281 0.0252
357.1086 0.0675
358.1336 0.6849
364.1227 0.1194
367.0655 0.0257
373.1494 0.0345
375.1278 0.0605
376.1456 0.7709
386.1344 0.0702
388.1226 0.0352
390.1322 0.1413
400.1887 0.0268
402.1552 0.0448
405.1737 0.0539
415.1608 0.301
423.0656 0.0367
429.1101 0.037
432.76 0.0279
433.119 0.3253
433.176 0.2044
435.7866 0.0559
436.1346 0.6064
447.1084 0.0472
450.0791 0.1516
453.0737 0.0285
456.0937 0.0572
471.1165 0.0485
474.0768 0.0292
475.1176 0.0682
478.1149 0.0586
487.114 0.0493
490.1182 0.0593
492.1525 0.0396
502.1661 0.2202
505.1633 0.1607
507.0979 0.0302
509.1517 0.0302
516.6781 0.0304
519.1137 0.0611
530.1603 0.2057
537.1231 0.145
540.177 0.0311
545.1098 0.0313
546.1184 0.0522
548.1602 1.0143
556.1365 0.0421
560.1958 0.0423
565.1381 0.1274
568.1937 0.0426
577.1794 0.0644
579.1628 0.1828
586.1839 0.0324
590.164 0.0325
592.142 0.0653
596.1922 1.7994
608.1569 0.033
616.2059 0.0554
624.1855 0.0335
624.7043 0.1786
635.1593 0.0788
652.2012 0.0342
653.2164 0.0457
661.1942 0.0345
674.3005 0.0464
694.2316 0.0353
711.2492 0.9171
732.2645 0.0242
732.8083 0.0242
780.8403 0.025
782.2728 1.0119
912.6683 0.108
913.2289 0.6344
915.5942 0.0675
1028.2857 0.2291
1067.3466 0.0292
1085.2852 0.8828
1102.3671 0.0296
1248.3388 0.0947
END IONS

BEGIN IONS
PEPMASS=722.238127250037
CHARGE=2+
TITLE=File: QStar_BSA_500fmol_2.wiff, Sample: \2006_09_01\BSA_500fmol_2 (sample number 1), Elution: 11.578 to 11.849 min, Period: 1, Cycle(s): 195-198 (Experiment 2)
116.0004 0.1202
119.0278 0.0926
129.0925 1.2468
133.032 3.2045
135.9692 0.5675
136.0657 11.7898
147.102 1.3271
157.0528 0.1287
185.0547 0.3705
198.0947 0.1196
204.1295 0.2169
215.1106 0.0851
216.1172 0.2691
226.0636 0.1612
230.0401 0.5553
231.0859 0.1631
233.9346 0.1093
234.1208 1.4418
244.0703 0.4605
246.1103 0.1611
248.0462 0.1969
249.1361 16.6572
251.1472 0.2901
257.0704 0.179
258.0326 0.3447
268.1097 0.234
274.0988 0.6507
276.0468 1.899
277.1364 4.1712
281.0279 0.0975
284.1445 0.0903
285.1555 0.3398
292.0672 0.107
294.1656 0.1608
298.119 0.1003
301.1309 0.1396
303.1596 0.4977
310.092 0.0944
312.147 0.3551
321.1666 7.6194
327.1273 0.2668
330.1387 0.2599
341.105 0.2146
344.1125 0.3907
355.0949 0.0842
358.1302 0.1521
359.1233 0.347
362.1266 0.119
372.1017 0.4051
389.1308 0.3083
390.099 1.1296
399.2037 0.1071
406.1325 0.2162
416.268 0.1184
419.1851 0.1098
424.111 0.23
428.17 0.0925
433.8548 0.1023
434.2269 1.4518
437.1382 0.4856
439.054 0.131
441.1524 0.5728
456.0818 0.0954
459.1518 0.2777
470.114 0.0968
473.1926 0.1556
483.0969 0.167
486.0971 0.0985
490.1455 0.2276
501.1155 0.19
513.1654 0.091
517.2531 0.1828
518.1014 0.1728
519.1208 0.7022
522.1295 0.1326
527.2119 0.0923
528.2354 0.1848
530.1226 0.0926
534.7888 0.1239
535.2756 2.5212
539.1187 0.2697
542.1697 0.1456
552.199 0.1679
554.1367 0.2209
556.1796 0.8013
558.7217 0.0845
561.1691 0.1058
567.2097 0.3617
571.1095 0.1387
573.2421 0.1283
575.1888 0.5033
575.7272 1.4147
581.1577 0.1184
584.2334 0.4101
584.7244 2.6134
587.2061 0.2057
590.1874 0.2064
598.1362 0.1967
602.1467 0.0987
606.243 0.165
616.1575 0.6209
619.1464 0.1
624.2469 0.1228
632.3106 0.2245
633.1828 0.2359
634.1718 0.6523
641.2792 0.43
649.2224 0.1138
650.3256 1.7086
654.1334 0.0914
665.2703 0.1152
669.2756 0.2659
682.1568 0.3035
688.2965 0.0937
698.2419 0.1062
700.1966 0.3783
717.2221 0.5981
723.2892 0.1201
735.2205 0.2301
761.3627 0.345
778.4114 0.3491
813.2809 0.1019
829.3315 0.3217
875.2484 0.1454
893.3299 0.6139
894.3051 0.3739
991.3393 0.1687
1007.3436 0.1275
1008.3678 1.1487
1133.3614 0.0902
1150.4349 0.8787
1167.4624 0.9458
1168.4197 5.5873
END IONS

BEGIN IONS
PEPMASS=415.316664154934
CHARGE=2+
TITLE=File: QStar_BSA_500fmol_2.wiff, Sample: \2006_09_01\BSA_500fmol_2 (sample number 1), Elution: 11.846 to 12.085 min, Period: 1, Cycle(s): 199-200 (Experiment 3), 197-198 (Experiment 4)
133.0762 0.7057
136.0668 2.1727
138.0525 0.0421
158.0854 0.0786
175.1116 0.2541
177.1057 0.3567
214.1015 0.0654
221.1378 0.0531
245.0948 0.1259
249.1373 2.9888
251.1389 0.0425
262.1311 0.1807
265.1012 0.0727
277.1327 1.4277
293.104 0.2523
301.1404 0.0387
311.0102 0.0394
359.1597 0.1354
378.1976 0.0521
406.2146 0.099
415.2274 0.2458
415.6567 0.173
417.1126 0.0547
424.9173 0.0368
425.2069 1.1326
536.2088 0.4137
553.7985 0.1261
554.2297 6.5188
717.3257 1.6627
END IONS

BEGIN IONS
PEPMASS=657.211032051633
CHARGE=2+
TITLE=File: QStar_BSA_500fmol_2.wiff, Sample: \2006_09_01\BSA_500fmol_2 (sample number 1), Elution: 12.193 to 12.272 min, Period: 1, Cycle(s): 201-202 (Experiment 3)
112.0638 0.0095
129.0873 0.264
133.0374 0.0257
147.1013 0.1734
151.0496 0.011
152.138 0.011
173.0906 0.0117
178.06 0.0119
183.0151 0.0121
190.0148 0.0123
209.1147 0.0194
211.1236 0.0195
222.0599 0.0133
226.1443 0.0201
240.1154 0.0415
244.0943 0.0279
255.0867 0.0357
258.1169 0.1651
262.0666 0.0217
273.0373 0.0295
274.0859 0.0148
276.1395 0.1781
280.1133 0.0374
289.1572 0.0228
290.0734 0.0913
298.1147 0.0463
312.0496 0.0158
322.0239 0.0401
324.1932 0.0161
328.0472 0.0162
341.0862 0.0825
388.1989 0.0264
389.2244 0.0529
404.1678 0.0269
411.231 0.0181
420.6737 0.0367
442.0932 0.0188
453.2353 0.0285
456.1724 0.0286
472.2413 0.0291
476.1741 0.0195
493.2427 0.0297
497.1075 0.0299
506.6998 0.0302
512.7378 0.0303
514.2503 0.0202
515.1366 0.0304
519.7017 0.0204
524.287 0.0102
528.22 0.0103
528.687 0.0205
531.1897 0.0309
549.1357 0.0209
561.2301 0.0317
566.2319 0.0106
569.0867 0.1385
571.1029 0.0213
575.2171 0.0535
575.7201 0.1179
581.3326 0.0108
583.7519 0.0216
584.2516 0.1079
585.2274 0.054
585.7763 0.0324
587.0997 0.0541
588.3184 0.0325
592.7838 0.3045
594.776 0.0436
599.3799 0.0984
602.7823 0.0219
603.262 0.0658
608.2041 0.011
611.7714 0.0773
613.241 0.0221
621.3491 0.1447
623.2767 0.0223
631.3001 0.0112
639.3033 0.2372
648.2926 1.0463
657.2926 1.8436
681.1931 0.0117
728.5179 0.0121
733.3462 0.0121
749.3475 0.0367
787.8676 0.0251
795.5245 0.0126
878.3524 0.0265
1010.3795 0.0426
1024.4141 0.0286
1139.4294 0.0151
END IONS

BEGIN IONS
PEPMASS=569.697550627207
CHARGE=2+
TITLE=File: QStar_BSA_500fmol_2.wiff, Sample: \2006_09_01\BSA_500fmol_2 (sample number 1), Elution: 12.032 to 12.223 min, Period: 1, Cycle(s): 201-202 (Experiment 2), 199-200 (Experiment 4)
112.0721 0.3454
116.0016 0.9098
133.0319 1.3904
134.0163 5.8384
139.0386 1.1485
153.0563 0.3094
157.0644 0.1679
158.0874 0.5055
161.0313 6.4187
171.0692 0.9054
175.1143 3.983
178.0601 0.8818
179.0438 18.499
185.0902 0.2976
186.0412 0.2075
189.0718 0.215
196.001 0.4003
199.0617 0.2269
201.1213 0.3609
203.0517 0.592
205.0605 2.6032
212.8436 0.723
213.0316 5.5676
216.0867 0.3814
230.0322 0.3995
230.8556 0.6445
231.0186 2.6337
234.0656 0.4581
238.0747 0.1516
244.0433 0.3211
254.0971 1.0545
258.9948 0.985
262.0607 1.056
266.1364 0.1603
268.056 0.2339
269.0458 0.5576
272.1177 2.8584
276.0284 3.0064
279.1349 0.2537
282.0889 0.5926
284.1472 0.1959
286.0685 0.9068
288.0537 0.4622
289.1452 11.1254
291.1385 0.2058
293.054 0.2064
294.0435 5.9577
296.0513 3.4663
300.1091 1.9265
304.0288 5.1818
310.0947 0.346
312.1393 0.5445
314.0715 5.9691
318.1214 1.3701
321.0581 0.6
322.0436 17.1304
325.0405 0.161
328.1088 0.2103
330.1637 0.1947
331.0959 0.3087
332.0838 6.8369
342.1577 0.2148
353.1739 0.4871
356.0828 0.1518
359.0864 0.3808
361.065 0.3394
369.1439 0.1716
370.1745 1.4017
373.1124 0.6473
377.088 0.399
378.7032 0.2522
379.1986 0.4956
383.2009 0.1923
385.2012 0.2016
387.0714 0.6237
387.8612 0.4398
388.2275 10.5592
391.1276 0.3973
391.7149 0.6631
395.192 0.2042
397.1212 0.4186
400.3305 0.3841
400.7224 8.9403
404.6899 0.3504
405.0894 2.2123
409.7324 0.2894
413.2129 0.3905
415.1306 0.4098
423.0856 2.8382
423.8251 0.2302
425.0961 1.8971
426.7231 0.1845
429.1898 0.1665
431.1681 0.3617
434.807 0.1769
435.1903 1.0901
443.0945 0.7148
460.1432 0.2971
467.2305 0.2222
478.1222 0.1856
480.6851 0.6952
484.2409 0.3145
488.0774 0.1974
489.703 1.0575
494.112 0.258
497.7059 0.6877
500.8833 0.2599
501.2744 7.3598
501.5598 0.22
506.097 0.2511
506.6963 1.9104
512.1001 0.556
515.7076 2.0389
516.0912 0.8425
524.1021 0.2454
530.1256 0.4731
534.1039 1.7549
539.1894 0.2386
544.2007 0.1458
552.1206 0.955
554.2704 0.1892
561.2194 2.4865
569.7367 0.1705
570.2244 5.7598
572.2907 0.3845
573.1872 0.1497
576.1153 0.1717
585.1154 0.3457
587.1094 0.1731
587.7798 0.2382
588.3243 29.0425
593.142 0.1523
603.1315 1.031
621.1654 0.6791
626.2285 0.1566
639.1585 0.3387
643.251 0.1473
699.3776 1.8663
717.3858 11.7465
717.6885 0.1795
756.4157 0.172
774.3815 0.3978
783.3812 0.15
800.45 1.2638
816.5028 0.3062
816.9999 0.2809
817.6722 1.2137
818.4556 19.8932
819.0397 0.1533
828.4424 0.1543
978.3594 0.2514
979.3565 0.1677
END IONS

BEGIN IONS
PEPMASS=646.226881063698
CHARGE=2+
TITLE=File: QStar_BSA_500fmol_2.wiff, Sample: \2006_09_01\BSA_500fmol_2 (sample number 1), Elution: 11.95 to 12.298 min, Period: 1, Cycle(s): 199-200 (Experiment 2), 201-202 (Experiment 4)
102.0427 0.8347
115.0718 0.1676
116.0048 0.1731
129.0902 12.7304
131.0775 0.5012
133.0312 3.488
139.0436 0.1316
147.1036 12.8484
155.0699 0.2114
157.0905 0.2687
161.0324 0.1474
173.0868 0.8637
178.0547 0.8355
181.0582 0.7813
183.1475 0.8944
185.0533 0.3039
195.1025 0.1934
197.157 0.1317
198.089 0.2894
209.0878 0.2324
210.9645 0.2399
211.1329 2.5253
215.117 0.308
222.1103 0.6258
226.1001 1.2689
227.0217 0.2691
228.1628 0.1349
230.0521 0.454
240.109 2.7964
243.114 0.724
244.0522 2.547
248.0459 0.1899
250.0562 0.5508
255.0186 0.7921
258.1223 8.8264
262.0658 1.6125
268.0711 0.1316
272.051 7.1267
276.0415 1.8619
276.1365 8.4749
278.1393 0.1937
280.1507 0.2469
286.1222 0.1435
289.0784 0.7515
290.0649 6.6942
293.0718 0.6191
294.198 0.291
295.1295 0.2149
306.1507 0.2661
311.2076 0.3389
313.0818 0.1661
321.0599 0.608
324.2171 3.1763
337.1422 0.1559
339.2302 0.9048
341.0869 5.4274
345.0742 0.1576
353.2176 0.3023
356.2028 0.3879
359.0919 1.0153
369.1244 0.3432
373.1737 0.1985
386.1452 1.5008
386.637 0.2371
388.8816 0.1409
389.2355 5.0843
399.2148 0.1249
404.1584 2.0469
407.3066 0.4866
408.2357 0.2798
410.1078 0.5246
422.1952 0.1285
424.2823 0.3682
426.1977 0.1199
428.638 0.4441
431.6829 0.2505
432.0536 1.8201
436.043 0.4662
437.1855 0.2429
439.0517 0.2153
450.0886 0.36
451.8939 0.3135
452.28 3.4696
454.3653 0.1903
455.7 0.2097
456.068 1.097
467.2963 0.1449
470.3008 0.2132
484.1924 0.2163
492.7028 0.4166
494.7047 0.2285
499.1882 0.1597
501.1673 0.1299
501.7329 3.0117
508.7018 0.1309
516.1485 0.2335
519.1076 0.1221
522.2739 0.1225
529.1747 0.2569
533.1673 0.1754
536.3174 0.331
539.3155 0.1555
545.6624 0.1252
546.1221 0.3026
547.0934 2.5175
550.2953 0.2515
555.25 0.1157
563.3235 0.1484
564.1495 1.4537
567.3187 1.0959
572.7645 1.4327
581.3416 9.2208
586.2797 0.2488
591.7672 0.5542
596.2837 0.229
598.8095 0.1311
599.3574 12.3005
600.7849 0.3941
609.3167 0.1213
614.2725 0.9298
628.2752 1.31
637.2921 22.9792
646.3007 19.2687
657.2002 0.9506
675.2036 0.6966
693.2144 0.2351
696.3892 0.4597
699.3876 0.1417
709.4656 0.3807
727.4721 2.3973
743.3008 0.2313
772.263 0.2978
774.2647 0.1367
776.8673 0.3485
785.3694 0.1252
787.2725 0.351
839.4469 0.1424
842.5152 1.0239
856.4624 0.4706
856.8269 0.1177
874.3388 0.132
884.5892 0.3855
885.2855 0.8638
902.6337 0.1342
903.2586 0.3221
970.3322 0.3061
984.435 0.3223
998.3644 0.5222
1002.4549 3.1535
1016.3482 0.6265
1099.3877 0.1185
1127.4113 0.7649
1145.4379 0.2872
1147.4601 0.2571
1162.4754 0.1218
END IONS

BEGIN IONS
PEPMASS=645.678570035773
CHARGE=3+
TITLE=File: QStar_BSA_500fmol_2.wiff, Sample: \2006_09_01\BSA_500fmol_2 (sample number 1), Elution: 12.406 to 12.485 min, Period: 1, Cycle(s): 203-204 (Experiment 4)
102.044 0.0947
129.0905 1.0653
130.0744 0.7691
133.0366 0.4019
147.1042 2.1016
173.0838 0.0882
178.0595 0.0954
181.0571 0.0541
183.1518 0.0725
211.1209 0.2271
226.1242 0.0604
240.1107 0.3114
243.1083 0.1323
244.0603 0.4396
255.0214 0.1214
257.9153 0.1147
258.1236 1.4997
262.0679 0.3036
271.8331 0.0515
272.0499 1.0022
275.9036 0.0816
276.1343 1.5806
289.0883 0.0455
290.0633 1.4684
310.2068 0.0472
321.0543 0.056
324.2216 0.386
339.2411 0.074
341.0867 0.8413
359.107 0.1777
386.1313 0.1667
389.2337 0.4934
404.1604 0.1885
405.1048 0.0539
407.2524 0.0541
425.271 0.129
432.129 0.1392
436.0472 0.0466
450.0632 0.0758
452.273 0.4278
452.8223 0.0855
456.077 0.1621
493.2407 0.0694
501.7348 0.23
501.9332 0.05
502.2273 0.0901
547.0925 0.3655
550.2945 0.0838
564.1514 0.2229
567.3267 0.1702
573.27 0.2138
581.352 0.0969
581.7606 1.4975
586.2788 0.0432
591.7817 0.0978
599.3575 1.8695
600.7821 0.1423
614.2724 0.1439
628.305 0.2462
629.2899 0.1232
636.801 0.0563
637.292 7.9488
645.8851 0.0681
646.3051 8.4362
657.2088 0.0801
675.1645 0.0464
693.218 0.0588
696.3437 0.0589
709.477 0.0476
727.4709 0.3975
772.2772 0.0869
776.3953 0.1244
842.521 0.2982
856.351 0.1046
885.2112 0.093
885.4349 0.1329
887.2315 0.0665
998.3241 0.0705
1002.4451 0.4525
1016.3945 0.1139
1127.4172 0.1799
1145.4759 0.1209
END IONS

BEGIN IONS
PEPMASS=415.218424498017
CHARGE=2+
TITLE=File: QStar_BSA_500fmol_2.wiff, Sample: \2006_09_01\BSA_500fmol_2 (sample number 1), Elution: 12.38 to 12.459 min, Period: 1, Cycle(s): 203-204 (Experiment 3)
117.0774 0.0338
131.0588 0.1329
133.0752 4.5596
135.0788 0.0363
136.062 0.2971
149.007 0.0491
150.0608 0.0384
175.0901 0.0886
176.7711 0.0297
177.1077 1.9851
195.1137 0.0437
214.0853 0.0653
221.1167 0.3784
239.1267 0.0345
249.1349 0.3877
265.1365 0.1164
277.1434 0.1635
283.1604 0.1878
309.1649 0.0942
309.9945 0.0236
327.1921 0.21
371.2201 0.1979
398.2411 0.0267
414.6681 0.0273
414.9379 0.0637
415.2457 1.6107
425.2181 0.0921
554.2367 0.715
717.3178 0.1076
END IONS

BEGIN IONS
PEPMASS=722.734591848443
CHARGE=2+
TITLE=File: QStar_BSA_500fmol_2.wiff, Sample: \2006_09_01\BSA_500fmol_2 (sample number 1), Elution: 12.324 to 12.41 min, Period: 1, Cycle(s): 203-204 (Experiment 2)
129.0906 0.3
131.0988 0.0358
133.0304 0.2008
134.0137 0.3308
136.065 4.71
147.1034 0.4333
204.1066 0.0765
213.0156 0.0456
216.11 0.2036
230.0605 0.0609
231.0131 0.0679
233.0551 0.0545
234.1187 0.5603
243.0785 0.1672
247.0758 0.1053
249.1378 7.007
249.499 0.0353
251.1492 0.092
258.0295 0.0575
267.1161 0.0658
275.0891 0.0963
276.0484 0.438
277.1408 1.8365
284.1501 0.083
292.1054 0.0611
297.0903 0.0385
303.1621 0.1322
312.1435 0.0632
321.1691 2.441
327.1326 0.0808
330.1491 0.0568
341.1107 0.066
345.1443 0.1329
358.1321 0.1437
373.0381 0.0605
390.0735 0.0529
391.0814 0.1855
393.0854 0.062
395.1884 0.0799
407.1074 0.0721
413.2162 0.0726
416.2061 0.0729
424.104 0.092
429.6819 0.037
433.8544 0.0837
434.2675 0.4095
437.1753 0.1027
441.1437 0.1314
443.0466 0.047
452.1238 0.038
459.1397 0.0765
460.2198 0.0671
473.1454 0.068
483.085 0.0491
486.0897 0.0787
494.0958 0.0397
501.1023 0.07
507.0667 0.0503
509.1723 0.0403
519.1076 0.2035
522.1452 0.0816
535.2683 0.7234
538.1894 0.0933
553.1975 0.2102
557.1695 0.1581
566.7337 0.0957
574.2094 0.1284
575.7457 0.075
576.1356 0.075
582.0757 0.097
584.2266 0.054
584.7267 0.1944
599.1321 0.1531
607.1541 0.099
617.1113 0.1221
632.3346 0.0786
634.1675 0.1574
636.2074 0.0788
641.2671 0.0565
650.3253 0.5695
667.2237 0.0461
669.2724 0.104
687.2812 0.0351
699.2147 0.1536
717.2128 0.1674
719.1844 0.0479
735.2409 0.1574
778.4073 0.0623
802.3203 0.0506
813.2947 0.0637
830.3068 0.0901
848.2484 0.039
874.3052 0.0528
891.6545 0.1067
892.3264 0.2801
1007.3731 0.1984
1076.3362 0.0439
1132.357 0.0451
1150.4124 0.2272
1167.4161 0.0915
1168.4106 2.1526
END IONS

BEGIN IONS
PEPMASS=722.1
CHARGE=1+
TITLE=File: QStar_BSA_500fmol_2.wiff, Sample: \2006_09_01\BSA_500fmol_2 (sample number 1), Elution: 12.566 to 12.645 min, Period: 1, Cycle(s): 205-206 (Experiment 3) (Charge not auto determined)
118.0375 0.0341
129.0935 0.0862
130.0787 0.0662
132.0694 0.0205
133.036 0.2266
134.0207 0.1241
136.065 2.8185
147.1054 0.3195
157.0503 0.0392
161.0273 0.0227
182.068 0.0241
183.0997 0.0544
216.1125 0.0591
217.0601 0.0263
226.0597 0.0604
230.0437 0.0949
234.1249 0.2391
234.2457 0.0205
243.085 0.0906
247.0859 0.0211
248.9466 0.4227
249.1361 3.8559
249.2543 0.141
250.261 0.0424
251.1551 0.0283
259.0058 0.0216
267.127 0.0365
270.1199 0.0294
274.1007 0.0814
274.8515 0.0296
276.0449 0.2894
276.8937 0.0743
277.1371 1.1821
285.1385 0.0302
293.1211 0.0383
298.1301 0.0463
303.1483 0.1166
321.1685 1.4165
323.0759 0.0482
327.125 0.105
345.137 0.0498
358.1274 0.1352
368.0627 0.0257
373.1142 0.0345
374.0634 0.0345
390.1096 0.1677
399.1658 0.0446
407.133 0.0811
424.1653 0.0276
433.9832 0.0279
434.2588 0.3536
437.1224 0.187
441.1857 0.0281
442.1167 0.0657
459.136 0.0478
473.2314 0.0291
482.1161 0.0196
484.0739 0.0295
491.1378 0.0297
500.3131 0.02
501.1223 0.05
504.1152 0.02
506.2125 0.0201
509.1953 0.0403
513.0512 0.0202
517.2506 0.0203
518.11 0.0509
521.1863 0.051
523.1017 0.0306
527.2046 0.0718
534.7281 0.031
535.2807 0.5683
540.1384 0.0311
552.1741 0.021
554.2189 0.0736
557.146 0.116
562.1966 0.0212
564.1886 0.0212
567.1642 0.0319
574.1746 0.0214
575.1753 0.1286
575.6894 0.0321
577.0597 0.0215
583.1803 0.0216
584.2181 0.2483
586.196 0.0432
598.1303 0.0655
609.7521 0.0221
616.1689 0.0776
622.2127 0.0334
632.2483 0.1011
635.2235 0.0675
641.2727 0.0452
650.3271 0.2961
657.142 0.0458
665.1648 0.0461
669.2724 0.0231
673.1833 0.0348
675.2341 0.0464
682.184 0.0583
691.2691 0.047
700.184 0.0355
715.2983 0.0239
717.1777 0.1196
723.3572 0.036
735.2128 0.0363
737.2507 0.0242
761.4063 0.037
778.296 0.0249
778.4156 0.0498
782.2882 0.025
804.3161 0.0506
830.3867 0.0386
848.4484 0.039
892.1412 0.0267
892.3532 0.0934
892.5747 0.1067
949.2229 0.0275
1007.3778 0.1559
1009.3509 0.0284
1012.3745 0.0284
1078.4098 0.0293
1150.372 0.212
1167.2679 0.061
1167.4255 0.0458
1167.5669 0.0458
1168.4484 0.7328
1281.5819 0.048
END IONS

BEGIN IONS
PEPMASS=722.1
CHARGE=2+
TITLE=File: QStar_BSA_500fmol_2.wiff, Sample: \2006_09_01\BSA_500fmol_2 (sample number 1), Elution: 12.566 to 12.645 min, Period: 1, Cycle(s): 205-206 (Experiment 3) (Charge not auto determined)
118.0375 0.0341
129.0935 0.0862
130.0787 0.0662
132.0694 0.0205
133.036 0.2266
134.0207 0.1241
136.065 2.8185
147.1054 0.3195
157.0503 0.0392
161.0273 0.0227
182.068 0.0241
183.0997 0.0544
216.1125 0.0591
217.0601 0.0263
226.0597 0.0604
230.0437 0.0949
234.1249 0.2391
234.2457 0.0205
243.085 0.0906
247.0859 0.0211
248.9466 0.4227
249.1361 3.8559
249.2543 0.141
250.261 0.0424
251.1551 0.0283
259.0058 0.0216
267.127 0.0365
270.1199 0.0294
274.1007 0.0814
274.8515 0.0296
276.0449 0.2894
276.8937 0.0743
277.1371 1.1821
285.1385 0.0302
293.1211 0.0383
298.1301 0.0463
303.1483 0.1166
321.1685 1.4165
323.0759 0.0482
327.125 0.105
345.137 0.0498
358.1274 0.1352
368.0627 0.0257
373.1142 0.0345
374.0634 0.0345
390.1096 0.1677
399.1658 0.0446
407.133 0.0811
424.1653 0.0276
433.9832 0.0279
434.2588 0.3536
437.1224 0.187
441.1857 0.0281
442.1167 0.0657
459.136 0.0478
473.2314 0.0291
482.1161 0.0196
484.0739 0.0295
491.1378 0.0297
500.3131 0.02
501.1223 0.05
504.1152 0.02
506.2125 0.0201
509.1953 0.0403
513.0512 0.0202
517.2506 0.0203
518.11 0.0509
521.1863 0.051
523.1017 0.0306
527.2046 0.0718
534.7281 0.031
535.2807 0.5683
540.1384 0.0311
552.1741 0.021
554.2189 0.0736
557.146 0.116
562.1966 0.0212
564.1886 0.0212
567.1642 0.0319
574.1746 0.0214
575.1753 0.1286
575.6894 0.0321
577.0597 0.0215
583.1803 0.0216
584.2181 0.2483
586.196 0.0432
598.1303 0.0655
609.7521 0.0221
616.1689 0.0776
622.2127 0.0334
632.2483 0.1011
635.2235 0.0675
641.2727 0.0452
650.3271 0.2961
657.142 0.0458
665.1648 0.0461
669.2724 0.0231
673.1833 0.0348
675.2341 0.0464
682.184 0.0583
691.2691 0.047
700.184 0.0355
715.2983 0.0239
717.1777 0.1196
723.3572 0.036
735.2128 0.0363
737.2507 0.0242
761.4063 0.037
778.296 0.0249
778.4156 0.0498
782.2882 0.025
804.3161 0.0506
830.3867 0.0386
848.4484 0.039
892.1412 0.0267
892.3532 0.0934
892.5747 0.1067
949.2229 0.0275
1007.3778 0.1559
1009.3509 0.0284
1012.3745 0.0284
1078.4098 0.0293
1150.372 0.212
1167.2679 0.061
1167.4255 0.0458
1167.5669 0.0458
1168.4484 0.7328
1281.5819 0.048
END IONS

BEGIN IONS
PEPMASS=722.1
CHARGE=3+
TITLE=File: QStar_BSA_500fmol_2.wiff, Sample: \2006_09_01\BSA_500fmol_2 (sample number 1), Elution: 12.566 to 12.645 min, Period: 1, Cycle(s): 205-206 (Experiment 3) (Charge not auto determined)
118.0375 0.0341
129.0935 0.0862
130.0787 0.0662
132.0694 0.0205
133.036 0.2266
134.0207 0.1241
136.065 2.8185
147.1054 0.3195
157.0503 0.0392
161.0273 0.0227
182.068 0.0241
183.0997 0.0544
216.1125 0.0591
217.0601 0.0263
226.0597 0.0604
230.0437 0.0949
234.1249 0.2391
234.2457 0.0205
243.085 0.0906
247.0859 0.0211
248.9466 0.4227
249.1361 3.8559
249.2543 0.141
250.261 0.0424
251.1551 0.0283
259.0058 0.0216
267.127 0.0365
270.1199 0.0294
274.1007 0.0814
274.8515 0.0296
276.0449 0.2894
276.8937 0.0743
277.1371 1.1821
285.1385 0.0302
293.1211 0.0383
298.1301 0.0463
303.1483 0.1166
321.1685 1.4165
323.0759 0.0482
327.125 0.105
345.137 0.0498
358.1274 0.1352
368.0627 0.0257
373.1142 0.0345
374.0634 0.0345
390.1096 0.1677
399.1658 0.0446
407.133 0.0811
424.1653 0.0276
433.9832 0.0279
434.2588 0.3536
437.1224 0.187
441.1857 0.0281
442.1167 0.0657
459.136 0.0478
473.2314 0.0291
482.1161 0.0196
484.0739 0.0295
491.1378 0.0297
500.3131 0.02
501.1223 0.05
504.1152 0.02
506.2125 0.0201
509.1953 0.0403
513.0512 0.0202
517.2506 0.0203
518.11 0.0509
521.1863 0.051
523.1017 0.0306
527.2046 0.0718
534.7281 0.031
535.2807 0.5683
540.1384 0.0311
552.1741 0.021
554.2189 0.0736
557.146 0.116
562.1966 0.0212
564.1886 0.0212
567.1642 0.0319
574.1746 0.0214
575.1753 0.1286
575.6894 0.0321
577.0597 0.0215
583.1803 0.0216
584.2181 0.2483
586.196 0.0432
598.1303 0.0655
609.7521 0.0221
616.1689 0.0776
622.2127 0.0334
632.2483 0.1011
635.2235 0.0675
641.2727 0.0452
650.3271 0.2961
657.142 0.0458
665.1648 0.0461
669.2724 0.0231
673.1833 0.0348
675.2341 0.0464
682.184 0.0583
691.2691 0.047
700.184 0.0355
715.2983 0.0239
717.1777 0.1196
723.3572 0.036
735.2128 0.0363
737.2507 0.0242
761.4063 0.037
778.296 0.0249
778.4156 0.0498
782.2882 0.025
804.3161 0.0506
830.3867 0.0386
848.4484 0.039
892.1412 0.0267
892.3532 0.0934
892.5747 0.1067
949.2229 0.0275
1007.3778 0.1559
1009.3509 0.0284
1012.3745 0.0284
1078.4098 0.0293
1150.372 0.212
1167.2679 0.061
1167.4255 0.0458
1167.5669 0.0458
1168.4484 0.7328
1281.5819 0.048
END IONS

BEGIN IONS
PEPMASS=722.1
CHARGE=4+
TITLE=File: QStar_BSA_500fmol_2.wiff, Sample: \2006_09_01\BSA_500fmol_2 (sample number 1), Elution: 12.566 to 12.645 min, Period: 1, Cycle(s): 205-206 (Experiment 3) (Charge not auto determined)
118.0375 0.0341
129.0935 0.0862
130.0787 0.0662
132.0694 0.0205
133.036 0.2266
134.0207 0.1241
136.065 2.8185
147.1054 0.3195
157.0503 0.0392
161.0273 0.0227
182.068 0.0241
183.0997 0.0544
216.1125 0.0591
217.0601 0.0263
226.0597 0.0604
230.0437 0.0949
234.1249 0.2391
234.2457 0.0205
243.085 0.0906
247.0859 0.0211
248.9466 0.4227
249.1361 3.8559
249.2543 0.141
250.261 0.0424
251.1551 0.0283
259.0058 0.0216
267.127 0.0365
270.1199 0.0294
274.1007 0.0814
274.8515 0.0296
276.0449 0.2894
276.8937 0.0743
277.1371 1.1821
285.1385 0.0302
293.1211 0.0383
298.1301 0.0463
303.1483 0.1166
321.1685 1.4165
323.0759 0.0482
327.125 0.105
345.137 0.0498
358.1274 0.1352
368.0627 0.0257
373.1142 0.0345
374.0634 0.0345
390.1096 0.1677
399.1658 0.0446
407.133 0.0811
424.1653 0.0276
433.9832 0.0279
434.2588 0.3536
437.1224 0.187
441.1857 0.0281
442.1167 0.0657
459.136 0.0478
473.2314 0.0291
482.1161 0.0196
484.0739 0.0295
491.1378 0.0297
500.3131 0.02
501.1223 0.05
504.1152 0.02
506.2125 0.0201
509.1953 0.0403
513.0512 0.0202
517.2506 0.0203
518.11 0.0509
521.1863 0.051
523.1017 0.0306
527.2046 0.0718
534.7281 0.031
535.2807 0.5683
540.1384 0.0311
552.1741 0.021
554.2189 0.0736
557.146 0.116
562.1966 0.0212
564.1886 0.0212
567.1642 0.0319
574.1746 0.0214
575.1753 0.1286
575.6894 0.0321
577.0597 0.0215
583.1803 0.0216
584.2181 0.2483
586.196 0.0432
598.1303 0.0655
609.7521 0.0221
616.1689 0.0776
622.2127 0.0334
632.2483 0.1011
635.2235 0.0675
641.2727 0.0452
650.3271 0.2961
657.142 0.0458
665.1648 0.0461
669.2724 0.0231
673.1833 0.0348
675.2341 0.0464
682.184 0.0583
691.2691 0.047
700.184 0.0355
715.2983 0.0239
717.1777 0.1196
723.3572 0.036
735.2128 0.0363
737.2507 0.0242
761.4063 0.037
778.296 0.0249
778.4156 0.0498
782.2882 0.025
804.3161 0.0506
830.3867 0.0386
848.4484 0.039
892.1412 0.0267
892.3532 0.0934
892.5747 0.1067
949.2229 0.0275
1007.3778 0.1559
1009.3509 0.0284
1012.3745 0.0284
1078.4098 0.0293
1150.372 0.212
1167.2679 0.061
1167.4255 0.0458
1167.5669 0.0458
1168.4484 0.7328
1281.5819 0.048
END IONS

BEGIN IONS
PEPMASS=646.229249397892
CHARGE=2+
TITLE=File: QStar_BSA_500fmol_2.wiff, Sample: \2006_09_01\BSA_500fmol_2 (sample number 1), Elution: 12.511 to 12.596 min, Period: 1, Cycle(s): 205-206 (Experiment 2)
102.0454 0.1037
116.0008 0.0337
129.0901 0.7254
130.0742 0.6163
133.0317 0.2575
147.1036 1.0724
153.0619 0.0166
155.0743 0.0389
173.0818 0.047
178.059 0.0418
181.0625 0.0541
183.145 0.0544
185.0472 0.0182
198.0698 0.0189
211.1466 0.1298
214.0612 0.0196
222.1331 0.0532
226.1077 0.1074
227.0361 0.0538
230.0377 0.0542
240.1012 0.1315
243.1013 0.0557
244.0533 0.1465
245.1823 0.035
246.0537 0.028
250.0577 0.0282
255.0333 0.0214
258.124 0.7247
262.0614 0.0723
264.0476 0.0218
272.0539 0.5894
275.8554 0.0222
276.1389 0.6975
287.9235 0.0227
289.0701 0.0683
290.0704 0.4795
294.1601 0.0459
304.1852 0.0234
307.0915 0.0313
321.0632 0.04
322.1745 0.016
324.2156 0.2332
341.087 0.4866
353.2128 0.0252
354.9393 0.0168
356.219 0.0169
359.0965 0.0846
361.0875 0.0255
365.0367 0.0171
372.9872 0.0172
386.1519 0.0878
388.8787 0.044
389.2384 0.2731
390.1719 0.0265
403.5531 0.0179
404.1709 0.1616
407.2844 0.0451
409.2344 0.0271
410.1498 0.0271
424.2966 0.046
429.1915 0.0277
431.6586 0.0186
432.0554 0.0835
433.1177 0.0186
434.2474 0.0279
436.0449 0.028
447.1346 0.0283
449.6447 0.0189
450.085 0.0284
452.3456 0.0665
453.2638 0.057
454.329 0.0476
454.8288 0.019
455.4956 0.0191
456.083 0.0763
484.1377 0.0196
497.8793 0.0199
501.7355 0.07
502.0022 0.02
502.3099 0.1101
507.1673 0.0201
517.2009 0.0203
527.2712 0.0205
536.2956 0.0207
540.0917 0.0208
547.0928 0.1567
550.7167 0.021
552.1846 0.021
556.3365 0.0211
565.1381 0.0637
572.7846 0.0534
573.2175 0.0642
581.7685 0.9912
594.2298 0.0218
599.3567 0.7543
614.3215 0.0775
628.7972 0.0336
637.2952 2.909
641.0353 0.0226
646.303 2.0098
657.1859 0.0229
675.2093 0.0696
693.2191 0.0235
727.4881 0.1927
773.298 0.0248
777.8925 0.0498
785.3632 0.025
788.3314 0.0251
842.5155 0.0648
856.4392 0.0261
885.3823 0.0399
886.2366 0.0399
984.442 0.028
1002.49 0.1555
1147.4462 0.0151
END IONS

BEGIN IONS
PEPMASS=487.694308917135
CHARGE=2+
TITLE=File: QStar_BSA_500fmol_2.wiff, Sample: \2006_09_01\BSA_500fmol_2 (sample number 1), Elution: 12.753 to 12.832 min, Period: 1, Cycle(s): 207-208 (Experiment 3)
110.0577 0.895
129.0908 1.1845
138.0793 0.2518
141.0941 1.2845
147.1033 2.6543
156.0933 1.0323
159.0659 0.3492
171.1063 0.3622
183.1076 3.0784
187.0702 0.7207
200.6809 1.3092
201.1158 46.6026
201.4069 0.3424
203.1168 0.6172
211.1009 0.3378
221.0745 0.3787
229.0967 11.4311
239.0939 0.242
249.0741 0.698
257.1202 0.5085
267.0889 1.7012
276.1503 0.6903
285.1179 3.608
294.1636 5.0863
303.1342 0.381
316.1081 0.262
373.6789 3.9108
396.1599 0.7824
414.1623 1.073
425.1612 1.9151
429.8278 0.5091
430.1977 4.9457
431.2165 4.5065
431.8317 0.2506
435.1536 0.5868
452.7511 0.3041
453.1335 3.0898
470.1738 0.4648
478.6877 1.5733
487.2879 0.4337
487.6874 13.2862
524.241 0.6041
542.2367 1.6333
554.1968 0.4314
560.2549 5.6026
572.2213 2.7136
582.2074 0.3449
600.2196 5.5147
618.2404 0.7996
626.8149 0.4249
653.2726 0.3995
671.3045 0.3124
681.2724 0.6412
689.3187 2.052
710.3309 0.3453
728.3363 0.9884
746.3485 25.9997
746.6644 0.4271
END IONS

BEGIN IONS
PEPMASS=449.706360258562
CHARGE=2+
TITLE=File: QStar_BSA_500fmol_2.wiff, Sample: \2006_09_01\BSA_500fmol_2 (sample number 1), Elution: 12.697 to 12.783 min, Period: 1, Cycle(s): 207-208 (Experiment 2)
109.9896 0.2013
110.0575 1.4337
129.09 2.6939
131.105 14.2939
133.0308 0.8605
138.0542 0.278
147.1031 4.0136
157.1256 3.2304
166.0555 0.2992
168.0966 0.7533
183.1098 0.6889
201.0999 0.2789
212.0611 0.4882
215.0763 0.2096
222.1006 0.7401
228.1185 0.2095
232.0851 1.9116
234.091 0.5944
239.0868 1.7081
240.0417 0.1868
246.1023 5.8444
249.0723 0.9164
251.1286 2.5263
257.0728 9.3801
260.0859 1.6638
267.0895 5.0651
274.101 21.9525
276.1349 7.5323
279.1263 0.4105
282.1598 4.5013
285.0979 1.4853
295.0893 0.2224
310.1545 0.3224
312.1617 0.3235
313.1807 0.245
332.1979 0.4558
345.1987 0.1992
350.2149 4.8054
373.1864 5.4445
376.6948 0.2253
377.1913 0.6594
380.1848 2.2553
384.1995 2.3037
392.3427 0.2211
392.8224 0.1947
393.2057 10.5302
395.2002 1.4208
398.2083 0.3207
404.2466 0.2155
408.199 0.2617
412.823 0.7986
413.2083 13.1261
432.2308 0.7521
440.6812 0.8064
449.3141 1.5805
449.6938 26.8053
465.2039 0.1927
478.8308 0.215
479.2258 2.9919
482.2052 0.9414
486.2298 0.5024
491.2187 0.5052
497.2386 0.4083
507.2068 0.785
510.2082 2.7239
525.8023 0.2868
526.2614 14.1493
588.8087 0.3685
589.3015 0.7265
595.3145 1.2204
607.334 1.651
611.2803 0.5189
623.3196 1.6613
625.3492 34.79
639.2814 2.3375
657.2904 0.3664
752.3691 0.7472
767.3944 1.1137
770.3742 0.3099
785.4039 11.8027
785.7362 0.2754
END IONS

BEGIN IONS
PEPMASS=739.694264125975
CHARGE=2+
TITLE=File: QStar_BSA_500fmol_2.wiff, Sample: \2006_09_01\BSA_500fmol_2 (sample number 1), Elution: 12.593 to 12.859 min, Period: 1, Cycle(s): 205-208 (Experiment 4)
102.0407 0.0722
104.0354 0.0638
119.0285 0.0341
129.0927 0.2435
130.0753 0.2037
133.028 0.1445
136.0651 5.9078
138.0762 0.0578
140.0622 0.8722
147.1028 0.444
148.0733 0.0815
149.0288 0.0328
152.0692 0.0331
158.0732 0.4997
167.0765 0.2311
171.0763 0.0467
174.0842 0.0354
177.0724 0.0357
181.1012 0.03
185.092 0.9114
191.0656 0.0371
193.0982 0.2172
195.0734 0.2433
199.0765 0.0315
201.1142 0.038
203.103 0.5793
213.0826 1.2907
213.3481 0.0326
219.0567 0.185
221.0695 0.4715
228.0511 0.0338
231.0765 0.8145
237.0996 0.5022
240.1176 0.1246
247.0645 0.1895
249.1303 0.0775
256.061 0.0501
258.1223 0.2583
261.0701 0.0723
264.1295 0.2325
269.094 0.066
272.068 0.0442
276.1387 0.4081
277.034 0.1115
282.0646 0.0601
285.1121 0.0831
290.0658 0.1751
293.0772 0.1531
299.0611 0.0773
302.129 0.0621
304.0887 0.3115
306.093 0.2422
308.0997 0.0784
309.168 0.0629
313.1205 0.1028
316.0757 0.0397
318.1018 0.3267
321.1656 0.08
322.0411 0.2484
327.1058 0.0566
330.1348 0.7628
334.0921 0.0735
336.1102 2.9151
345.0761 0.1909
347.0955 0.308
356.1558 0.0759
358.1435 0.7439
362.1307 0.0935
373.0993 0.0604
375.1301 0.0865
376.1477 0.6756
385.1261 0.0877
386.5863 0.0527
388.0845 0.044
389.1539 0.0617
391.152 0.2297
401.1485 0.0627
404.1528 0.1078
414.191 0.0363
415.1441 0.1001
418.1945 0.0639
419.1496 0.1005
420.0512 0.0458
422.1218 0.0367
423.0589 0.0367
428.0961 0.037
431.232 0.0371
431.6601 0.0557
433.1382 0.5483
435.7038 0.0559
436.1314 0.8213
436.7849 0.0654
439.1093 0.1404
443.1029 0.0564
446.094 0.0472
449.6778 0.0474
450.1821 0.0474
451.0422 0.1422
452.1452 0.0665
453.0701 0.0951
457.1503 0.0668
458.1341 0.0478
467.1033 0.0579
474.0865 0.1265
478.066 0.0586
480.1721 0.0392
486.1094 0.0591
490.0892 0.1582
490.3642 0.0297
492.1624 0.0694
494.0632 0.0298
496.1086 0.0497
497.7078 0.0299
499.1104 0.0599
502.1593 0.1901
504.1352 0.0902
507.1346 0.0402
511.066 0.0404
513.1625 0.0607
516.673 0.0305
517.1105 0.0305
519.1777 0.0305
520.1548 0.0917
530.1565 0.1337
535.2592 0.031
538.1932 0.0829
542.1679 0.0312
544.6587 0.0313
545.1515 0.0313
546.1126 0.0731
547.7085 0.0418
548.1731 1.2128
552.1426 0.0525
555.2892 0.0316
563.1074 0.053
565.1381 0.1381
568.1671 0.0319
577.1776 0.0966
579.1701 0.3441
591.1483 0.0543
595.7055 0.0327
596.2185 0.1744
597.1796 2.4228
602.207 0.0548
604.1625 0.0659
609.212 0.0993
612.0806 0.0663
616.7032 0.0444
619.1205 0.0555
620.1596 0.0779
625.2219 0.2457
635.1965 0.045
637.1751 0.0677
651.1595 0.0342
652.2126 0.1598
661.2114 0.0345
666.7279 0.0346
679.2718 0.0698
696.2377 0.0589
711.254 0.0953
712.2229 1.2157
741.3782 0.073
750.2707 0.0489
782.4485 0.05
783.2762 1.125
783.6012 0.0375
914.1909 0.6751
916.1861 0.0676
916.6246 0.0406
1011.2738 0.0568
1028.4407 0.043
1029.254 0.3152
1031.249 0.043
1069.2802 0.0584
1085.3291 0.0883
1086.2879 1.5602
1249.3857 0.4578
END IONS

BEGIN IONS
PEPMASS=498.682864127895
CHARGE=2+
TITLE=File: QStar_BSA_500fmol_2.wiff, Sample: \2006_09_01\BSA_500fmol_2 (sample number 1), Elution: 12.966 to 13.045 min, Period: 1, Cycle(s): 209-210 (Experiment 4)
120.0655 0.1517
129.0933 0.4728
141.0959 0.0265
145.0873 0.0161
147.1045 0.482
151.0743 0.0275
155.1047 0.0558
187.0743 0.0427
200.69 0.0253
201.1181 0.6714
227.0835 0.0269
229.0798 0.0743
244.0753 0.0209
251.0772 0.0283
257.1052 0.0287
274.1007 0.0444
276.153 0.0817
294.1612 0.3677
316.1445 0.0238
322.0984 0.016
325.1626 0.0242
326.0811 0.0242
338.1282 0.0657
340.1328 0.0165
342.1284 0.0165
351.1056 0.0167
367.1553 0.0171
370.014 0.0258
373.2133 0.0259
374.109 0.0173
376.1411 0.026
393.2116 0.0443
401.1664 0.0268
408.1674 0.018
411.1722 0.0272
413.1663 0.0182
427.1729 0.0185
431.1871 0.0742
431.8596 0.0371
432.7071 0.065
434.6173 0.0745
437.1252 0.0467
439.1062 0.0468
440.7966 0.0281
441.1426 0.3471
446.1627 0.0283
449.3063 0.0379
449.7164 0.1705
453.164 0.019
461.6912 0.0192
466.7898 0.0193
468.6446 0.029
477.0806 0.0195
481.1852 0.0392
481.6653 0.0196
489.6717 0.3658
498.4124 0.0199
498.6853 3.1121
526.2499 0.0819
530.1355 0.0206
538.1842 0.0621
548.1788 0.0314
566.1669 0.0956
582.248 0.0216
588.8167 0.0325
625.335 0.0447
637.7782 0.1241
638.297 0.0564
640.1934 0.0452
642.1776 0.0226
675.2863 0.0348
703.2501 0.1895
705.2318 0.0593
707.0292 0.0356
753.3153 0.0245
768.3479 0.0866
785.4821 0.0375
851.3315 0.0261
868.4332 0.0921
END IONS

BEGIN IONS
PEPMASS=506.668853876144
CHARGE=2+
TITLE=File: QStar_BSA_500fmol_2.wiff, Sample: \2006_09_01\BSA_500fmol_2 (sample number 1), Elution: 12.94 to 13.019 min, Period: 1, Cycle(s): 209-210 (Experiment 3)
120.0787 0.0294
129.0886 0.1928
130.0604 0.0255
133.0795 0.0155
137.0788 0.0157
147.1069 0.0975
149.0234 0.0164
155.0958 0.0167
166.0953 0.0173
185.0593 0.0182
187.063 0.0244
201.1202 0.4179
202.0945 0.019
203.1342 0.0191
209.1173 0.0194
221.0597 0.0199
229.1109 0.027
240.1095 0.1107
244.0664 0.0209
251.148 0.0283
258.1279 0.0215
268.1021 0.022
276.1261 0.0148
285.1366 0.0302
294.1636 0.0996
302.1407 0.0311
313.1034 0.0237
318.0884 0.0159
324.1409 0.0241
346.1154 0.1163
351.6413 0.0167
355.137 0.0252
360.1203 0.1017
360.6318 0.0424
369.1256 0.0343
369.6242 0.0258
379.1432 0.0174
384.1434 0.1227
388.6961 0.0176
390.1219 0.0176
392.6571 0.0531
392.9283 0.0177
404.1318 0.0269
413.1681 0.0454
416.1575 0.0273
416.6723 0.0182
417.2366 0.0182
420.1564 0.0366
429.8902 0.0278
431.111 0.0278
431.6694 0.0186
433.1688 0.0372
435.0619 0.0279
439.7889 0.0281
440.1416 0.2342
440.621 0.1218
441.2393 0.0188
441.7272 0.0188
442.1777 0.0188
442.6154 0.2913
445.1824 0.0283
449.1442 0.3503
451.1788 0.019
452.6746 0.0665
453.0024 0.038
454.1482 0.0381
463.1602 0.0192
470.2592 0.0194
471.1536 0.0388
474.1594 0.0194
489.1476 0.0987
489.6465 0.0593
497.6551 1.1858
499.3997 0.0299
499.7038 0.1098
500.1483 0.03
506.2025 0.0603
506.6734 2.8152
514.1795 0.0202
561.2178 0.0317
566.1841 0.0212
617.1612 0.0222
636.7469 0.0225
646.2492 0.1362
691.2314 0.0352
719.2024 0.0479
769.2744 0.0743
784.9754 0.025
785.3006 0.025
849.2094 0.026
884.4033 0.0398
END IONS

BEGIN IONS
PEPMASS=517.699556771202
CHARGE=2+
TITLE=File: QStar_BSA_500fmol_2.wiff, Sample: \2006_09_01\BSA_500fmol_2 (sample number 1), Elution: 12.884 to 12.97 min, Period: 1, Cycle(s): 209-210 (Experiment 2)
102.0418 0.573
110.0573 0.8807
115.034 0.1101
116.0042 0.1395
120.0674 1.4682
129.0895 2.0636
131.0876 0.1431
133.0308 3.1067
138.0621 0.1419
147.1035 3.4937
153.0571 0.277
156.0698 1.3301
171.0714 0.7126
175.0637 0.2068
179.09 0.1136
181.0595 1.1184
185.0528 1.2882
197.1013 0.9106
199.0687 2.8986
201.1186 1.3552
207.0884 0.09
208.0703 0.555
215.7017 0.0853
216.0914 9.6564
218.076 0.0857
225.0779 8.5034
233.1459 0.2318
236.0388 0.0892
239.0701 0.0899
243.0857 0.4942
243.8788 0.2789
244.0697 6.0007
248.1264 0.2041
261.1014 0.462
263.0604 0.1956
266.1378 1.9671
272.0502 0.9431
278.06 0.5737
280.0934 1.6671
284.1556 4.5398
290.0632 0.3803
293.1441 0.199
295.0932 0.7371
300.0526 0.9515
302.1576 0.1708
306.1311 0.1016
308.0904 1.1214
313.1046 1.5805
316.1712 0.135
318.0691 0.4061
320.1556 0.3598
326.0811 0.0887
328.1207 0.2993
330.1734 0.1137
334.6628 0.1145
336.1649 0.5158
338.1784 0.501
340.1065 0.1977
342.0767 0.256
345.0924 0.2905
348.1628 0.125
353.1864 1.343
355.6811 0.4297
359.0985 0.1015
363.1729 0.1532
364.1424 0.0852
368.0875 0.1028
369.0939 0.4035
370.897 0.086
371.2028 6.2808
376.1356 0.2251
379.1675 0.1652
381.1846 0.1046
386.1131 0.1579
387.0921 0.7644
387.6862 0.387
389.1976 0.1411
392.1511 0.1239
396.2051 2.0359
398.1477 0.1159
400.172 0.1788
403.7082 0.1707
404.1162 3.2234
411.2104 0.0996
414.2243 0.0909
417.6799 0.1005
419.1539 0.6219
419.7118 0.2472
421.1755 1.0085
425.6562 0.129
429.2401 0.1666
431.1994 0.1392
432.6702 0.2975
435.702 0.2332
436.1009 0.3175
441.1659 0.1032
443.1014 0.141
444.1481 0.0847
447.0989 0.2927
448.1559 0.1987
450.8172 0.0853
451.2826 0.1707
451.7459 0.8636
452.1677 1.0353
456.6585 0.1527
457.2929 0.1623
460.1904 1.1599
464.211 0.1251
465.663 1.9469
465.9207 0.1157
467.2975 0.2123
468.1872 0.2224
469.6676 0.2227
472.1695 0.1457
475.1885 0.0877
478.181 0.5764
479.6784 0.5282
481.2244 0.1961
483.8283 0.2162
484.2472 3.7453
491.1765 0.5544
493.1658 0.0892
494.2073 0.5463
499.25 0.1097
499.6876 2.8068
503.2179 0.3006
506.1227 0.1407
508.1801 0.2416
508.6949 0.2316
509.1941 3.9306
513.1634 0.1416
515.1484 0.1723
517.2832 0.2843
517.7069 16.9104
523.1732 0.1328
533.1528 0.3405
551.1697 0.5663
560.1914 0.1902
564.2329 0.191
579.2031 0.1721
582.2149 0.097
594.2026 0.1634
597.2259 0.0873
599.799 0.2078
601.2596 0.1643
613.3345 0.8737
617.2407 0.4218
627.2499 0.4922
631.3447 6.0484
641.3257 0.2037
645.2708 0.7604
656.8224 0.2404
663.2857 0.8516
697.2826 0.118
710.3249 0.1429
756.285 0.2212
773.3712 1.0932
790.5989 0.1633
791.3954 6.0436
793.8191 0.1132
870.4425 0.145
906.2811 0.1076
920.3238 0.1896
929.5273 0.1906
930.2914 1.0761
931.729 0.2181
END IONS

BEGIN IONS
PEPMASS=558.544306356557
CHARGE=3+
TITLE=File: QStar_BSA_500fmol_2.wiff, Sample: \2006_09_01\BSA_500fmol_2 (sample number 1), Elution: 13.071 to 13.157 min, Period: 1, Cycle(s): 211-212 (Experiment 2)
101.062 0.0539
110.0598 0.3655
120.068 0.2104
129.093 0.208
130.0786 0.2803
133.0315 0.1493
147.1031 0.417
156.0659 0.039
167.0758 0.179
179.0952 0.0418
192.11 0.0309
195.0721 0.4803
197.0717 0.0313
201.13 0.0507
212.106 0.1951
213.0794 0.5541
216.0696 0.0394
223.0823 0.04
225.0665 0.1005
227.0785 0.0807
229.9151 0.0406
230.0873 0.5284
239.8785 0.0485
240.0703 0.8868
243.1217 0.0696
244.0622 0.0488
258.0869 0.4663
266.1472 0.1967
284.1503 0.4441
291.132 0.0305
294.1652 0.0842
299.6386 0.1468
313.1508 0.0554
313.6483 0.1977
316.1696 0.0556
322.1585 0.0321
371.2093 0.2667
379.6767 0.0522
395.1834 0.0888
399.1836 0.0536
420.1263 0.0366
433.6719 0.0372
442.6488 0.0376
465.185 0.0289
466.838 0.1255
468.1557 0.029
472.8493 0.2719
473.8435 0.0778
483.843 0.0393
484.2636 0.1475
487.6916 0.0296
488.2084 0.0296
491.1724 0.0495
498.1931 0.0498
503.2334 0.0301
509.8677 0.0302
510.1983 0.0807
512.149 0.0606
513.1777 0.0506
530.2155 0.0308
532.2048 0.0618
540.5605 0.0623
541.2308 0.0727
546.5617 1.2636
551.9144 0.042
552.0823 0.0525
552.5702 5.6804
558.2232 0.0422
558.5713 0.0422
558.9117 0.1161
559.2567 0.486
565.9822 0.0319
575.2128 0.0428
586.7472 0.1623
595.7866 0.2071
617.6359 0.0333
618.9649 0.0333
622.3018 0.0669
626.2806 0.2348
631.3628 0.2693
635.7727 0.0563
636.2749 0.0676
639.6344 0.0339
643.3227 0.034
643.7758 0.102
645.291 0.5559
651.3634 0.0684
660.3243 0.0459
660.8056 0.1033
678.2946 0.1163
686.798 0.0585
687.2895 0.0351
690.8173 0.1174
699.8355 0.3662
708.8432 2.6517
741.2506 0.0365
755.3509 0.0368
764.3434 0.0864
764.8648 0.0741
773.3806 0.0745
774.3682 0.0497
791.3837 0.1131
866.3654 0.092
1018.3996 0.0427
1046.4251 0.0433
1105.3933 0.0297
1115.3986 0.0597
1133.5292 0.0451
1136.4849 0.0301
END IONS

BEGIN IONS
PEPMASS=487.5
CHARGE=2+
TITLE=File: QStar_BSA_500fmol_2.wiff, Sample: \2006_09_01\BSA_500fmol_2 (sample number 1), Elution: 13.153 to 13.343 min, Period: 1, Cycle(s): 213-214 (Experiment 2), 211-212 (Experiment 4)
110.0574 0.5856
129.0912 1.1896
138.083 0.3779
141.0934 0.801
147.1034 2.1935
156.0979 0.8816
159.0706 0.2196
183.11 2.1891
187.0699 0.5559
200.6799 1.0819
201.1182 41.6484
201.4067 0.2155
203.127 0.4837
211.1199 0.2668
221.0862 0.2855
229.0986 8.4288
231.104 0.2173
249.0734 0.3737
267.0885 1.1682
276.155 0.3266
285.1187 2.9745
294.1683 3.562
303.128 0.2566
373.676 3.4791
396.1614 0.5336
414.1328 0.564
425.1297 0.6722
430.1773 2.8157
431.1914 1.6694
435.1848 0.7174
453.1353 1.8252
470.1694 0.3583
478.6845 1.505
487.2651 0.2661
487.6921 10.9776
542.2507 1.2276
560.2535 3.9536
572.2288 2.0513
582.2173 0.2263
600.2225 4.3553
618.2335 0.6773
626.8009 0.615
653.2689 0.3424
681.2543 0.373
689.3179 1.067
728.3308 0.7834
746.3502 19.0213
END IONS

BEGIN IONS
PEPMASS=449.31682017819
CHARGE=2+
TITLE=File: QStar_BSA_500fmol_2.wiff, Sample: \2006_09_01\BSA_500fmol_2 (sample number 1), Elution: 13.127 to 13.392 min, Period: 1, Cycle(s): 211-214 (Experiment 3)
110.0579 0.4873
129.0879 0.8997
131.1069 5.2211
133.0332 0.2524
138.0578 0.1207
147.1036 1.3867
157.1261 1.0471
168.096 0.1447
183.1097 0.3324
185.1778 0.0608
201.1014 0.076
214.0696 0.0982
221.1109 0.0731
223.1322 0.2468
229.0674 0.0608
232.0865 0.6054
234.0966 0.2596
239.0937 0.3732
246.1025 1.8288
249.0759 0.2819
251.1262 0.7502
257.0712 1.9185
258.1241 1.2269
260.091 0.6556
267.0867 1.5691
273.8783 0.2438
274.1033 7.9333
276.1366 2.2488
279.1328 0.1119
282.1647 1.4405
285.1023 0.4072
312.1448 0.158
332.1998 0.1221
350.2173 1.6882
354.1869 0.0589
373.1926 1.743
375.6771 0.078
378.2244 0.0782
380.1934 0.5573
384.2154 0.2805
384.6965 0.254
392.7978 0.115
393.2092 3.516
395.1938 0.4084
398.193 0.0624
404.2642 0.0719
408.1758 0.1534
412.7962 0.1996
413.1057 0.0726
413.2084 4.1848
432.2265 0.2228
440.6846 0.15
441.1986 0.197
449.3174 0.5489
449.6914 11.6973
451.2793 0.3605
465.1846 0.1059
478.8118 0.0782
479.218 0.7625
482.2057 0.1471
486.2374 0.128
491.2285 0.099
493.1814 0.1091
497.2386 0.0996
508.245 0.2315
510.2199 0.7264
525.8383 0.1434
526.2639 4.4055
532.246 0.0618
537.2421 0.0725
588.8071 0.9537
595.2931 0.4686
607.3417 0.5174
611.2745 0.1325
623.3072 0.4571
625.3523 11.6824
639.2823 0.734
657.2915 0.0687
752.3946 0.1592
767.3974 0.2722
770.3678 0.1859
785.407 4.193
END IONS

BEGIN IONS
PEPMASS=522.220276681027
CHARGE=3+
TITLE=File: QStar_BSA_500fmol_2.wiff, Sample: \2006_09_01\BSA_500fmol_2 (sample number 1), Elution: 13.526 to 13.605 min, Period: 1, Cycle(s): 215-216 (Experiment 4)
101.0972 0.009
102.038 0.0135
111.0828 0.0094
113.0717 0.0142
115.0612 0.0192
127.0847 0.0201
128.0533 0.0202
129.0906 1.6041
133.0435 0.0155
139.0805 0.0263
147.1037 0.3791
155.0758 0.0111
161.0868 0.017
165.0736 0.0172
173.12 0.0117
175.1231 0.0236
178.0779 0.0119
181.0904 0.024
183.151 0.0302
185.1443 0.0122
189.0866 0.0123
197.1766 0.0376
199.0814 0.0126
211.1587 0.0779
212.9537 0.013
215.0045 0.0131
221.136 0.0398
222.0998 0.0466
225.1477 0.0268
226.0866 0.047
231.0376 0.0136
240.1057 0.0623
241.1622 0.0139
242.1644 0.1945
243.1242 0.0557
245.1662 0.014
257.052 0.0358
258.13 0.1292
272.0695 0.0442
276.1355 0.23
289.0914 0.0608
293.0485 0.0153
296.1061 0.0154
297.1942 0.0231
298.1301 0.0154
299.171 0.0618
300.1759 0.2862
300.6782 0.0774
301.0319 0.0232
306.0218 0.0156
319.1285 0.0319
324.2052 0.0241
330.1612 0.0162
348.0045 0.0083
355.1412 0.0168
357.1044 0.0169
364.214 0.017
365.6512 0.0171
371.2447 0.0344
373.2416 0.0259
377.194 0.026
384.1804 0.0088
384.6881 0.0088
385.1962 0.0351
387.2293 0.0615
389.2485 0.1938
394.1861 0.0266
395.2549 0.0178
400.4022 0.0089
400.7194 0.0089
404.1363 0.018
407.0992 0.009
414.147 0.0273
415.229 0.0091
419.1686 0.0091
419.731 0.0183
421.2049 0.0183
424.6942 0.0184
425.0761 0.0092
427.1729 0.0185
430.2096 0.0093
432.1441 0.0278
435.0619 0.0186
442.1636 0.0094
443.2669 0.0752
447.7012 0.0567
450.8785 0.1706
451.2158 0.1897
451.5414 0.0759
452.9026 0.0285
453.2163 0.0285
454.845 0.0381
455.2097 0.0953
455.5031 0.0286
457.5275 0.0191
462.2814 0.0096
462.5406 0.0288
465.5221 0.0096
467.4025 0.0097
467.6825 0.0097
468.2282 0.0193
473.1877 0.0194
473.8338 0.0681
474.2032 0.0486
480.588 0.0098
480.9061 0.0098
481.2244 0.0588
485.1976 0.0492
486.5507 0.394
488.3564 0.0099
490.6778 0.0099
491.8653 0.1288
493.1832 0.0297
493.565 0.0099
493.8577 0.0099
496.212 0.0398
496.8885 0.01
498.233 0.01
501.6472 0.06
501.8022 0.01
501.9772 0.01
502.2157 0.1001
503.544 0.02
504.8394 0.0301
505.1432 0.0401
505.4142 0.01
507.1421 0.0101
511.182 0.0101
511.5909 0.0101
511.9394 0.0101
514.8783 0.0203
516.2091 0.0507
516.5766 0.0609
516.8836 0.0305
518.2259 0.0203
518.5522 0.0203
521.9944 0.0102
522.2239 0.9393
522.8994 0.1225
523.4388 0.0102
523.9803 0.0102
524.198 0.2453
524.5787 0.2045
524.7727 0.0205
527.2764 0.0103
531.2669 0.0206
537.2576 0.031
543.644 0.0208
543.9283 0.0312
546.2623 0.0209
546.6693 0.0209
547.1298 0.0313
549.2927 0.0209
552.2563 0.042
552.7093 0.042
555.276 0.3262
557.2584 0.0211
564.3158 0.0212
564.9152 0.0106
566.2319 0.0319
567.3214 0.0213
572.2968 0.0961
572.787 0.1176
575.261 0.0214
577.3135 0.0751
579.6223 0.0322
581.3613 0.0215
581.7382 0.0108
582.2416 0.0215
586.6248 0.0216
589.7325 0.0217
592.2289 0.0435
593.3245 0.0544
597.3357 0.0655
599.3491 0.667
600.7452 0.0109
607.7417 0.044
608.7988 0.0661
609.7962 0.0221
615.6481 0.0111
616.1745 0.0222
616.8507 0.0777
617.3553 0.0222
618.2814 0.1222
623.2712 0.0111
631.3449 0.0337
633.1524 0.0225
634.3045 0.0225
636.6774 0.0113
637.2867 0.0225
638.3037 0.079
643.8022 0.0113
646.2799 0.0795
653.2963 0.0342
653.8042 0.0228
656.2753 0.0572
656.8216 0.0229
658.2871 0.0229
662.3198 0.0115
662.8254 0.0115
665.281 0.0576
665.8059 0.0115
671.8564 0.0116
675.1239 0.0116
680.8226 0.0582
681.3213 0.1632
682.8411 0.0467
687.7812 0.0117
693.8247 0.0353
709.3521 0.0119
713.3234 0.0238
727.4477 0.0361
729.8441 0.0362
738.87 0.0121
746.3343 0.0244
750.3955 0.0122
756.3697 0.0246
808.3831 0.0127
893.6554 0.0133
END IONS

BEGIN IONS
PEPMASS=751.734068135817
CHARGE=2+
TITLE=File: QStar_BSA_500fmol_2.wiff, Sample: \2006_09_01\BSA_500fmol_2 (sample number 1), Elution: 13.444 to 13.529 min, Period: 1, Cycle(s): 215-216 (Experiment 2)
102.0425 2.1113
127.0799 0.1359
129.0907 1.1637
133.0315 0.7264
136.0651 4.7095
145.0883 0.4895
147.1031 1.9711
148.0508 0.6086
153.0556 0.2541
155.0742 0.8454
169.1275 0.3139
173.0884 2.2444
178.0579 0.7098
183.0739 1.1845
187.1408 1.6496
197.1314 0.364
200.1363 0.139
201.0824 4.5625
204.075 0.3636
213.0591 0.202
215.1242 1.6834
218.1358 2.124
220.0846 1.4245
230.0409 0.2506
231.0838 0.7001
238.1054 0.3103
240.1491 0.2837
241.0608 0.4367
243.1117 1.2606
247.0831 14.5042
249.0882 0.6984
256.1077 0.3573
258.0891 0.1721
259.0693 1.0278
262.0715 0.123
265.0974 24.413
267.0959 1.681
272.0521 0.4051
274.1187 0.17
275.0826 13.92
280.0705 0.4037
284.1076 4.4279
289.0826 0.1746
290.0664 0.9434
292.8523 0.2216
293.0971 11.0418
301.088 2.8695
303.0781 0.2646
303.1174 0.2487
307.0924 0.274
310.0893 0.1731
312.1077 0.5058
318.1322 0.2233
321.0654 1.6647
326.157 0.8311
329.1026 0.9173
333.1537 0.2853
341.087 1.2459
344.1717 0.7955
347.123 0.1248
349.1458 0.1586
351.1915 1.6658
354.1475 0.1429
359.097 0.6857
361.1514 0.6705
364.1558 0.8949
369.2148 0.8841
372.1742 0.4653
374.0807 0.1469
376.1459 2.2521
377.8237 0.191
378.1795 6.9666
383.1853 0.245
386.1308 0.7637
392.1047 1.3001
394.1559 0.3902
397.1987 1.0507
401.1109 1.3332
403.4705 0.1436
403.757 0.6373
404.1456 10.4423
410.1234 0.1718
412.135 0.889
415.1953 0.5188
418.1026 0.2648
419.1181 0.8689
421.8237 0.1835
422.1343 4.4781
426.1825 0.1937
429.1505 1.5273
430.079 0.2037
432.0803 0.6219
434.0976 0.1488
436.1087 0.2238
437.1364 0.1494
444.1308 0.2448
447.1476 0.8877
450.0666 0.6258
455.1559 0.2191
456.2129 0.3436
460.1819 0.3166
465.1547 0.2119
470.0927 0.2033
473.1832 0.2428
474.3496 0.1848
475.1374 1.626
475.7276 0.1656
481.1754 0.147
484.1645 0.1967
487.1454 0.5723
490.1531 0.2175
493.1511 0.9133
499.1877 0.1596
503.1082 0.2906
505.1574 0.7438
512.1996 0.1314
514.1575 0.4967
520.1597 1.5495
524.2058 0.2045
526.2312 0.7172
530.1875 0.2879
531.1836 1.7511
537.7115 0.4764
538.1783 12.3028
544.2137 0.3647
548.206 1.099
555.2212 0.1263
558.1917 7.0186
566.1894 0.1913
576.2056 4.0311
579.1301 0.3869
594.2223 0.4245
596.2414 0.2727
602.1997 0.2523
606.2293 0.1319
614.1535 0.1994
618.2798 0.3443
622.1719 0.2005
626.2713 0.2797
632.2034 0.3032
636.24 0.1239
643.3026 0.9291
649.2377 2.1969
660.2317 0.2296
667.2455 8.1565
671.3059 0.8801
688.2593 0.3048
704.2865 0.3201
733.2435 0.2662
761.264 0.1973
778.2797 1.4578
794.9705 0.1385
795.5299 0.3025
796.3124 6.6801
846.3585 0.1689
891.2787 0.2267
908.4717 0.5517
909.275 5.535
909.4985 0.5386
909.7773 0.714
992.3134 0.408
1009.6196 0.227
1010.3502 6.5446
1063.3885 0.8884
1080.4121 0.1468
1080.7673 0.1909
1081.3901 6.0804
1192.4486 0.5244
1210.4792 4.1954
END IONS

BEGIN IONS
PEPMASS=511.558983620703
CHARGE=3+
TITLE=File: QStar_BSA_500fmol_2.wiff, Sample: \2006_09_01\BSA_500fmol_2 (sample number 1), Elution: 13.339 to 13.579 min, Period: 1, Cycle(s): 215-216 (Experiment 3), 213-214 (Experiment 4)
102.0434 0.6542
129.0886 57.3911
131.0861 1.0328
133.0295 1.1692
147.1034 18.2755
157.091 0.5989
183.1434 2.2787
195.1091 0.5739
197.1576 2.22
203.0949 0.7829
211.1344 3.8485
213.1004 1.0365
225.1473 2.2979
226.0994 1.6387
231.0771 1.5611
240.1099 4.0078
241.9733 1.0284
242.1616 6.6297
244.1015 1.2629
258.1229 6.444
262.0661 0.6001
272.0501 2.1884
276.1345 7.0354
286.1228 1.8055
289.1421 1.6019
290.065 3.0351
300.178 7.6606
306.0417 0.9221
321.0567 0.8961
324.217 2.6137
341.0886 2.0293
353.2037 0.9906
355.7252 0.8592
364.2399 2.4378
371.2248 3.6226
386.1446 0.9741
388.2247 6.5704
400.7225 2.2086
404.1608 1.239
409.2699 0.6597
432.0751 1.0119
435.1262 1.0817
446.1301 0.6037
452.2785 3.3941
456.0663 0.6104
467.6668 0.6566
468.1792 2.8312
468.3118 0.6184
473.862 8.7797
499.8887 0.8887
501.2762 1.2396
501.7363 4.0622
503.2795 0.7415
505.5619 5.052
511.1405 1.4132
511.5607 112.086
516.1947 0.9133
531.2303 1.4722
547.0958 1.7864
550.2649 0.6286
558.7519 2.407
564.1683 2.0481
567.3162 0.585
572.7545 5.0564
581.3433 1.5179
581.76 11.7103
588.3207 6.2069
599.3563 19.2761
604.312 2.3717
615.3128 2.4373
623.3096 0.7693
628.7826 0.5822
629.3075 2.8009
637.2923 22.3136
646.2977 40.1841
675.211 0.8009
679.8304 0.9667
693.2293 1.3284
693.8487 2.8706
701.3409 1.6796
702.8482 1.5392
710.3541 18.2845
716.3248 1.0645
727.4658 1.6986
806.3372 1.5852
821.3507 0.7554
934.3027 0.7099
1002.4272 1.3575
1016.3569 0.7119
1144.5164 1.4206
1162.4917 0.6701
END IONS

BEGIN IONS
PEPMASS=762.715651450294
CHARGE=2+
TITLE=File: QStar_BSA_500fmol_2.wiff, Sample: \2006_09_01\BSA_500fmol_2 (sample number 1), Elution: 13.686 to 13.765 min, Period: 1, Cycle(s): 217-218 (Experiment 3)
102.0507 0.0451
110.0617 0.0047
111.0415 0.0141
113.0609 0.0047
129.0903 0.3301
131.0835 0.0051
133.0341 0.0515
136.0605 0.1354
147.1026 0.4224
148.0249 0.0054
151.0853 0.0055
152.0527 0.0165
156.1066 0.0112
173.0936 0.0294
178.06 0.0119
179.0444 0.0299
183.0423 0.0181
187.1362 0.0183
201.0891 0.076
204.0605 0.0064
209.0786 0.0065
213.0352 0.0065
215.1027 0.0262
218.1268 0.1847
226.1 0.0201
227.0543 0.0067
235.0487 0.0068
243.1089 0.0209
245.0788 0.007
247.0819 0.2667
247.4611 0.007
260.074 0.0144
264.0843 0.029
265.0963 0.9236
268.1642 0.0219
270.1163 0.0073
272.0349 0.0074
273.1221 0.0148
274.0489 0.0074
275.0877 0.326
284.1076 0.1204
287.1645 0.1514
289.0686 0.0228
290.0677 0.0914
293.0998 0.4587
302.1381 0.0233
306.0608 0.0313
309.1304 0.0157
320.1462 0.04
328.0796 0.0162
330.1766 0.0162
331.1192 0.0162
347.1222 0.0083
361.1699 0.0509
369.1471 0.0086
371.2087 0.0086
376.1758 0.0173
378.1897 0.0608
380.0914 0.0174
385.2181 0.0175
392.1366 0.0354
395.2505 0.0089
404.1561 0.0898
413.0983 0.0181
416.1438 0.0182
420.1381 0.0275
420.6279 0.0183
422.1804 0.0642
423.3519 0.0184
426.0939 0.0184
429.029 0.0555
430.2559 0.0093
434.0613 0.0093
438.0835 0.0187
443.7235 0.0094
444.128 0.0565
449.1545 0.0284
452.1476 0.0095
455.1764 0.0095
458.1246 0.0096
461.1398 0.0096
467.1564 0.0193
473.1635 0.0097
475.2052 0.0292
478.1978 0.0098
481.1216 0.0098
486.6756 0.0197
487.1189 0.0197
495.2477 0.0099
498.1333 0.01
515.1721 0.0203
516.5487 0.0304
517.2161 0.0305
530.6599 0.0103
533.1157 0.0103
538.1679 0.1244
542.1118 0.0104
543.6097 0.0104
544.0991 0.0312
552.216 0.0945
554.6949 0.021
558.1912 0.2428
562.3077 0.0106
563.1286 0.0636
571.359 0.0107
572.1864 0.0534
577.2089 0.0536
577.6515 0.0215
580.1491 0.0108
595.2292 0.0327
597.3521 0.0327
607.7252 0.022
612.2574 0.0221
614.242 0.0111
616.7692 0.1775
644.1647 0.0113
649.2116 0.0341
665.7599 0.0115
668.2275 0.0115
671.2696 0.0347
689.2359 0.0938
698.2891 0.0708
705.3089 0.0237
722.7569 0.012
725.2557 0.012
731.7632 0.0846
745.304 0.0122
753.8266 0.3801
762.802 0.8017
818.3405 0.0511
840.3434 0.0388
892.2079 0.0267
912.7087 0.0135
930.4643 0.0136
932.2629 0.0136
974.2423 0.0279
988.3473 0.014
1032.3892 0.043
1058.264 0.0145
1103.3927 0.2225
1105.3487 0.0594
1214.3808 0.0467
1232.5024 0.1098
1307.3962 0.0161
END IONS

BEGIN IONS
PEPMASS=751.077655047824
CHARGE=2+
TITLE=File: QStar_BSA_500fmol_2.wiff, Sample: \2006_09_01\BSA_500fmol_2 (sample number 1), Elution: 13.63 to 13.716 min, Period: 1, Cycle(s): 217-218 (Experiment 2)
102.0423 2.9098
127.0754 0.2519
129.0897 1.7332
133.0287 1.0868
136.0644 6.0117
139.0378 0.2265
145.0875 0.7209
147.1029 2.5343
148.05 0.8586
153.0529 0.3093
155.0738 1.0965
169.1255 0.302
173.0849 3.0376
178.0618 0.8591
183.0718 1.3656
187.1397 2.3827
197.1217 0.7775
200.1237 0.3853
201.0827 6.1862
213.0758 0.2673
215.1287 2.0435
218.1403 2.7508
220.0817 1.5833
230.0443 0.4402
231.0709 1.1076
238.0918 0.3997
240.1524 0.4015
241.0537 0.5617
243.1111 1.7201
247.0823 19.1934
247.8953 0.1757
249.0884 0.9243
256.1016 0.6362
258.0857 0.3658
259.0693 1.6041
265.0971 30.1437
267.0949 1.9444
272.0468 0.6486
275.0808 17.7181
277.084 0.3865
280.0736 0.4634
284.1064 6.0994
289.089 0.1822
290.062 1.3394
293.0978 14.0832
295.1059 0.3759
301.087 3.9801
304.0279 0.2025
307.0923 0.2661
309.127 0.3929
311.1046 0.5284
319.1166 0.3112
321.054 1.8803
326.1607 0.8791
328.0988 0.3156
330.125 1.0069
333.1197 0.1549
338.0903 0.1971
341.0821 1.5508
344.1769 1.1188
349.1265 0.1586
351.1919 2.1018
357.1719 0.2112
359.0966 1.0498
361.1606 0.5856
364.1415 1.7555
369.2022 0.9183
372.1712 0.9648
376.1465 2.9881
377.7983 0.191
378.1756 9.043
383.0986 0.1574
386.1295 0.4036
387.2369 0.1669
389.1862 0.1938
392.1113 1.4413
394.154 1.1619
397.202 1.3621
401.1068 1.6544
403.2398 0.1703
403.745 0.6284
404.143 14.2384
406.1643 0.333
410.1264 0.2442
412.122 1.2516
415.1681 0.2729
415.2189 0.4369
418.1433 0.3013
419.1236 1.8745
421.7454 0.376
422.1413 5.2668
424.1772 0.2486
429.1545 2.092
430.759 0.167
432.0454 0.4084
436.1112 0.4575
441.1724 0.6392
447.1502 1.1619
450.0657 0.8057
455.1978 0.2286
457.1259 0.6399
460.1972 0.2395
465.1515 0.4239
470.0881 0.4938
472.1473 0.1843
473.182 0.7189
473.7677 0.1751
475.1351 2.4924
478.1535 0.1563
481.1803 0.2255
486.1772 0.1674
488.1019 0.4933
490.1745 0.2274
493.144 0.6645
496.1498 0.2787
503.1056 0.3707
505.1578 0.522
507.1958 0.5234
513.1633 0.2732
515.1721 0.5377
520.1606 1.7836
523.1655 0.5925
526.2193 1.045
530.1885 1.0799
532.1826 1.5657
533.1776 0.299
535.1851 0.1653
537.7248 0.5488
538.1749 15.0588
544.2401 0.9064
548.2046 0.6697
551.1352 0.2307
557.6843 0.1582
558.1915 8.7281
566.2252 0.4039
570.2414 0.1707
572.1271 0.3315
576.2057 5.446
579.1355 0.4836
587.7378 0.3573
589.1938 0.1736
594.2184 0.8275
601.2144 0.23
605.2146 0.1539
615.2185 0.1995
618.261 0.511
625.2822 0.4582
632.1843 0.5168
643.293 1.3031
649.2298 3.0275
660.2715 0.2642
667.2464 9.7368
671.2867 1.0651
686.2945 0.3979
689.309 0.5511
692.2403 0.1645
704.287 0.3083
734.3158 0.2783
760.2623 0.2216
778.2959 1.6323
794.4635 0.2266
794.7943 0.2267
796.0295 0.2394
796.3058 10.133
818.376 0.2683
908.4473 1.7238
908.7511 0.2019
909.2807 6.8547
992.3005 0.4783
1009.4277 0.2979
1009.9798 0.3123
1010.3295 7.7366
1063.3819 0.699
1081.3867 7.5197
1192.4393 0.6015
1210.4647 4.6767
END IONS

BEGIN IONS
PEPMASS=522.66945767826
CHARGE=2+
TITLE=File: QStar_BSA_500fmol_2.wiff, Sample: \2006_09_01\BSA_500fmol_2 (sample number 1), Elution: 13.899 to 13.978 min, Period: 1, Cycle(s): 219-220 (Experiment 4)
112.0739 0.052
129.0888 0.2182
147.1105 0.0596
175.1123 0.0414
199.0685 0.0441
205.0362 0.0384
231.0788 0.0543
257.0518 0.0501
272.1096 0.0884
289.1293 0.0531
300.134 0.0774
305.647 0.0391
318.1309 0.1832
435.1364 0.0373
470.114 0.0387
491.6673 0.1188
492.6578 0.0396
500.6463 0.2299
504.0801 0.0501
513.6974 0.1518
514.221 0.0607
522.2209 0.1122
522.6844 7.4338
588.3216 0.1191
599.3726 0.0547
640.7584 0.0565
661.8006 0.1838
662.791 0.0575
1022.355 0.2142
END IONS

BEGIN IONS
PEPMASS=511.67604645771
CHARGE=2+
TITLE=File: QStar_BSA_500fmol_2.wiff, Sample: \2006_09_01\BSA_500fmol_2 (sample number 1), Elution: 13.817 to 13.903 min, Period: 1, Cycle(s): 219-220 (Experiment 2)
102.0427 0.9426
129.0897 7.3813
131.9786 0.5847
140.0623 0.5868
147.1023 2.0149
149.0098 1.3524
157.0808 0.4197
158.0801 1.4117
168.0596 1.0423
170.035 1.439
173.1226 0.7227
175.1135 4.0477
177.0094 1.6279
185.0852 1.5496
187.0339 0.3244
187.0639 0.8122
199.0677 0.649
201.1237 0.9373
202.9144 0.5088
203.0999 9.5717
205.0067 4.8996
211.1336 0.3438
213.0845 5.0527
215.024 0.308
217.0457 1.3487
225.1311 0.3085
228.0725 0.2772
231.0777 14.7045
233.0163 6.0951
238.0522 0.3311
242.1642 0.4447
243.0028 4.0614
254.1041 1.2693
257.0577 0.5512
258.1199 0.7175
260.0268 0.3312
261.0142 7.319
266.13 0.5392
270.0148 0.3081
272.1153 3.707
276.1327 0.8386
278.0441 1.1989
282.0888 0.8701
284.1447 0.271
285.652 0.4757
288.0296 5.0996
288.8905 0.258
289.1444 16.3041
290.0359 0.6083
291.1449 0.3504
294.1285 0.751
300.1065 3.3118
306.0434 7.7914
312.1453 0.868
316.0834 0.5082
318.119 4.4366
324.2091 0.2978
330.1487 0.2677
334.0933 0.4334
342.1564 0.6443
344.0704 0.4226
346.0507 0.4818
350.1846 0.4848
353.1827 0.8989
359.1888 0.4317
362.0797 0.6544
370.1891 3.2068
370.7029 0.6878
372.0623 2.103
379.1989 1.2349
383.2007 0.4807
385.2029 0.4559
387.1113 0.2899
387.8526 0.8883
388.2255 25.0513
390.0782 1.923
391.7116 0.9902
399.0742 0.9455
400.3802 0.3037
400.7225 10.7554
407.1131 0.748
409.7238 2.9649
411.23 0.3714
413.2022 0.5537
417.09 2.8738
431.1706 0.2689
435.07 2.1799
453.222 0.3707
459.0552 1.4738
471.1907 0.698
477.0768 1.0244
480.1612 1.7226
484.2474 0.4422
486.0677 0.3448
500.8521 0.6996
501.272 11.9993
501.5469 0.35
502.6875 0.9813
504.0898 1.9656
511.5695 2.0907
511.8961 1.6366
512.2267 1.0711
522.0995 0.8981
545.1854 0.3549
570.3055 2.8589
572.156 1.731
572.7706 0.2886
581.7623 0.9803
587.9326 0.3573
588.3206 51.0117
599.1561 0.5033
599.3595 1.6072
607.2054 0.6273
617.1956 1.3538
635.206 0.5178
637.2825 1.4546
646.2916 2.5548
699.3829 2.6221
710.3565 1.6785
717.3839 11.5789
757.3847 0.4793
800.4454 0.2653
818.4473 1.2266
END IONS

BEGIN IONS
PEPMASS=767.093934036234
CHARGE=2+
TITLE=File: QStar_BSA_500fmol_2.wiff, Sample: \2006_09_01\BSA_500fmol_2 (sample number 1), Elution: 13.712 to 13.952 min, Period: 1, Cycle(s): 219-220 (Experiment 3), 217-218 (Experiment 4)
102.0444 0.2708
115.0732 0.1197
116.0593 0.0577
127.0877 0.0655
129.0908 11.4619
131.0839 0.2352
133.0327 0.3504
136.0639 0.1719
139.0493 0.0632
147.1051 2.8977
152.0582 0.0882
157.0572 0.1455
157.0961 0.0728
173.0904 0.1645
178.0633 0.2208
183.1426 0.5983
187.1385 0.1038
195.1068 0.2307
197.1622 0.3261
200.0632 0.1772
207.1282 0.0643
211.1364 0.9995
213.1013 0.1434
215.1332 0.2554
222.0993 0.3135
225.1321 0.2948
226.0959 0.0604
227.154 0.2764
230.0608 0.1084
240.1103 1.2183
242.1623 2.3696
244.1068 0.2442
245.0499 0.0979
247.0819 0.5406
257.1023 0.1289
257.916 0.1004
258.124 3.3795
260.1156 0.137
262.0607 0.275
265.1008 0.7419
268.106 0.4461
270.1658 0.066
272.055 0.9141
275.0856 0.311
276.1352 3.4361
279.0893 0.1195
284.11 0.1881
286.1202 1.8057
289.0787 0.1291
290.0658 1.1947
293.0973 0.4357
296.0869 0.1926
301.0729 0.0852
302.1247 0.1786
304.0381 0.1246
307.0882 0.4619
310.104 0.0865
312.1545 0.071
317.1318 0.1113
321.0523 0.7203
324.2175 1.2547
327.1429 0.1294
336.1835 0.1721
339.2451 0.1151
340.1853 0.1318
341.0894 0.7343
345.0649 0.0664
353.2144 0.8312
356.1953 0.2108
359.0993 0.1438
368.1331 0.103
370.8758 0.0602
371.2268 2.2801
378.1933 0.0869
381.1875 0.1048
385.2162 0.0964
386.1417 0.1228
388.2446 0.1056
389.2374 2.2379
399.2171 0.1071
401.123 0.1253
404.1478 0.5386
405.2126 0.0629
406.1254 0.063
407.2824 0.0631
408.2982 0.0722
414.2228 0.1092
418.1673 0.3289
422.0825 0.0642
423.2003 0.0918
424.3244 0.1473
428.1113 0.1294
432.0938 0.3899
436.0668 0.6435
438.167 0.1215
441.1623 0.075
445.7466 0.1037
446.198 0.2926
450.0819 0.2653
451.8941 0.0855
452.2764 0.7128
454.2121 0.2284
456.1234 0.3244
467.332 0.0869
470.1648 0.223
480.2553 0.1272
484.2409 0.118
493.0741 0.0695
502.2819 0.3703
507.1484 0.1006
513.2164 0.1924
516.2041 0.1624
523.684 0.1942
529.1629 0.0616
531.2011 0.072
531.2337 0.3294
531.7507 0.0618
533.2102 0.0619
535.3138 0.1241
538.179 0.4459
544.231 0.0938
546.1736 0.5117
549.0886 0.1046
550.2727 0.2304
558.7504 0.5807
563.3352 0.0636
564.1791 0.7215
566.7738 0.1701
572.7459 0.449
575.2556 0.1179
578.2105 0.1933
580.7569 0.0646
581.3451 1.4001
584.1817 0.0647
587.2739 0.0757
590.1861 0.1627
599.3568 4.5701
600.7798 0.1095
606.1834 0.077
614.2871 0.1549
614.7954 0.0775
615.3186 0.6093
620.2486 0.1001
623.2855 0.1115
628.7748 0.0784
629.3071 0.4257
632.2337 0.1011
637.2865 1.3303
644.2713 0.068
646.2957 1.9871
657.1787 0.1489
667.2583 0.2423
671.3126 0.0578
675.1902 0.0812
679.2876 0.0582
679.8604 0.2912
685.3222 0.1286
691.3008 0.1762
693.2459 0.2939
693.8447 0.6353
696.383 0.0825
702.3662 0.4024
703.8407 0.1185
704.8524 0.0593
709.4506 0.0832
710.3572 2.2379
714.8685 0.1552
721.3908 0.1439
722.3489 0.06
727.468 1.0359
757.903 0.3442
758.916 0.2091
759.354 0.0615
765.5303 0.1359
766.9072 9.4995
774.331 0.087
779.3307 0.0623
796.3204 0.2394
806.3253 0.4819
821.3754 0.1024
823.3472 0.0641
827.3348 0.0642
842.3769 0.0907
860.3897 0.0917
874.44 0.1453
885.4431 0.0664
887.4636 0.1197
903.5038 0.1074
906.3219 0.0807
918.376 0.0947
933.5107 0.0955
934.3111 0.7236
935.7424 0.0683
998.3927 0.1411
1002.4802 0.2687
1016.3098 0.1993
1018.4103 0.1283
1031.3494 0.0861
1045.3768 0.0577
1047.3698 0.0578
1063.4351 0.0583
1083.3669 0.0588
1126.4852 0.06
1128.5366 0.135
1144.4884 1.0123
1162.5144 1.3098
1257.5847 0.4276
1260.6465 0.0951
1273.5601 0.1753
1275.5472 0.1276
1291.5771 1.2199
END IONS

BEGIN IONS
PEPMASS=530.654190944377
CHARGE=2+
TITLE=File: QStar_BSA_500fmol_2.wiff, Sample: \2006_09_01\BSA_500fmol_2 (sample number 1), Elution: 14.086 to 14.165 min, Period: 1, Cycle(s): 221-222 (Experiment 4)
127.109 0.0101
129.0873 0.0406
133.0589 0.0052
140.9917 0.0159
146.0596 0.0108
153.084 0.0055
173.1053 0.0059
177.1229 0.0059
184.0524 0.0061
201.0264 0.0127
203.1081 0.0127
209.0301 0.0129
211.143 0.0065
216.0729 0.0066
217.9744 0.0198
249.5973 0.0141
254.125 0.0142
258.1024 0.043
272.1056 0.0442
274.0711 0.0074
279.1577 0.0075
283.6214 0.0226
285.082 0.0075
289.1483 0.0152
295.6376 0.0154
299.1138 0.0077
300.192 0.0155
302.1795 0.0233
304.902 0.0078
312.1482 0.0079
318.1203 0.0319
321.1136 0.016
329.0791 0.0243
331.0908 0.0081
333.2064 0.0245
341.0598 0.0247
356.6742 0.0169
357.8768 0.0084
369.1599 0.0086
369.8895 0.0172
371.7509 0.0086
377.1506 0.0087
380.5921 0.0087
381.1454 0.0174
391.1956 0.0088
393.1407 0.0089
400.8982 0.0089
407.1307 0.018
413.189 0.0182
418.1409 0.0183
419.7447 0.0091
420.9667 0.0183
421.6999 0.0183
430.1124 0.0185
431.9477 0.0093
432.2122 0.0278
433.2803 0.0093
436.2127 0.0093
444.0762 0.0188
454.6384 0.019
458.1273 0.0287
464.1119 0.0192
476.14 0.0097
478.6275 0.0391
485.1206 0.0197
490.6432 0.0198
494.1157 0.0099
499.6342 0.2697
508.6518 0.4935
510.6219 0.0202
515.6637 0.0304
521.6629 0.0816
530.2092 0.0308
530.6678 0.4218
547.6928 0.0209
639.7416 0.0113
678.2772 0.0233
END IONS

BEGIN IONS
PEPMASS=487.693792823365
CHARGE=2+
TITLE=File: QStar_BSA_500fmol_2.wiff, Sample: \2006_09_01\BSA_500fmol_2 (sample number 1), Elution: 14.06 to 14.139 min, Period: 1, Cycle(s): 221-222 (Experiment 3)
101.05 0.0135
110.0617 0.0281
113.0348 0.0095
119.0655 0.0341
129.0888 0.0661
131.9827 0.0154
133.0409 0.0103
138.0858 0.021
141.0951 0.0212
147.1056 0.065
156.0899 0.0223
158.0175 0.0112
171.1094 0.0175
175.1103 0.0532
183.1114 0.1028
187.0243 0.0183
199.1003 0.0126
200.7203 0.0696
201.1208 1.5264
201.568 0.019
211.1152 0.0195
214.0922 0.0327
217.0223 0.0197
221.0696 0.0133
227.0207 0.0202
229.0912 0.1892
231.079 0.0407
233.0145 0.1227
241.0555 0.0278
243.0073 0.0418
257.098 0.0286
259.1532 0.0144
261.0217 0.1371
267.0775 0.0438
276.1317 0.0223
279.1278 0.0224
285.1146 0.0302
286.1325 0.1208
288.0788 0.0152
289.1538 0.038
294.1693 0.1685
297.0557 0.0077
302.9561 0.0233
304.1229 0.0078
311.159 0.0158
313.1271 0.0079
316.0916 0.0318
318.0632 0.0319
324.6757 0.0161
333.1983 0.0407
354.0104 0.0084
359.2667 0.0169
360.1313 0.0169
372.0574 0.0345
388.2242 0.088
389.1407 0.0617
396.1164 0.0178
415.0925 0.0091
425.1902 0.0184
427.2098 0.0185
428.8077 0.0185
430.1713 0.139
430.6606 0.0556
431.5442 0.0093
435.1643 0.0186
435.7979 0.0186
453.0975 0.057
454.2719 0.0095
457.3667 0.0095
459.1413 0.0191
470.0849 0.0194
470.6643 0.0387
471.1843 0.0097
478.6931 0.0586
486.9449 0.0197
487.2173 0.779
489.23 0.0494
489.7229 0.0198
497.1573 0.01
501.2872 0.05
543.2351 0.0312
552.7066 0.0525
560.2736 0.0846
572.2077 0.0748
588.328 0.26
592.6908 0.0109
600.2197 0.1313
601.7305 0.011
612.296 0.011
672.3078 0.0116
689.3277 0.0821
717.3469 0.1555
746.3427 0.8052
747.6949 0.0122
869.5026 0.0132
END IONS

BEGIN IONS
PEPMASS=751.731912445302
CHARGE=2+
TITLE=File: QStar_BSA_500fmol_2.wiff, Sample: \2006_09_01\BSA_500fmol_2 (sample number 1), Elution: 14.004 to 14.09 min, Period: 1, Cycle(s): 221-222 (Experiment 2)
102.0464 0.2662
129.0892 0.1217
130.0681 0.2088
133.0362 0.0979
136.0659 0.7605
145.0942 0.0269
147.1039 0.2762
148.0519 0.0761
153.0577 0.0442
155.0768 0.1279
158.0764 0.0225
173.0879 0.2351
178.0617 0.0835
183.0824 0.0665
187.1423 0.1099
197.1267 0.0502
201.0894 0.1709
202.0511 0.0954
215.1296 0.1506
218.1352 0.3034
220.0675 0.1855
230.0512 0.0339
231.0681 0.0544
238.0885 0.0345
240.1552 0.0554
241.0561 0.097
243.1208 0.0975
247.0868 2.4639
250.0489 0.0353
258.0738 0.1078
265.0963 4.3354
272.0422 0.0295
273.116 0.0443
275.0853 2.2373
279.1336 0.0373
280.0625 0.0598
284.1121 0.6399
290.0765 0.1902
293.103 1.6819
301.0917 0.3024
312.1245 0.0473
318.1227 0.0478
321.0484 0.144
326.1617 0.0645
327.1162 0.1051
330.1166 0.0811
333.1945 0.0489
339.0779 0.0576
341.0903 0.1154
342.1491 0.0248
343.1615 0.1242
351.1959 0.3182
359.0941 0.0592
361.1445 0.0764
364.1337 0.2897
369.2114 0.0601
372.174 0.0861
373.0795 0.0345
376.141 0.2945
378.1745 1.0857
386.1256 0.0351
388.1197 0.044
392.1432 0.0619
394.1506 0.0798
397.2152 0.2047
401.1181 0.152
403.1769 0.0628
403.7482 0.0269
404.1456 1.5084
410.1832 0.0362
412.0961 0.1088
415.1517 0.0637
418.118 0.2103
422.1584 0.4129
427.199 0.0369
428.207 0.0647
430.0985 0.0556
432.124 0.0743
440.1942 0.0281
445.1447 0.0283
447.1727 0.1795
450.0528 0.0664
455.1494 0.0953
457.1599 0.0764
465.2621 0.0289
470.0433 0.0775
473.1956 0.0583
475.136 0.1654
477.2415 0.0293
478.1354 0.0293
488.1256 0.0296
492.1664 0.0595
496.1274 0.0597
505.1232 0.0602
508.2236 0.0806
508.6313 0.0302
515.1873 0.0507
520.1582 0.1834
523.1714 0.0715
525.2177 0.1434
530.21 0.0823
532.1952 0.2267
538.1786 1.44
538.7666 0.0311
540.1799 0.301
544.2484 0.1146
549.2097 0.1675
553.1735 0.0315
555.2208 0.0421
558.1901 0.8231
566.1947 0.0637
575.2364 0.0535
576.2235 0.6433
586.1545 0.0324
589.2285 0.0325
594.2534 0.1416
596.7521 0.0218
597.2321 0.0436
601.1994 0.0548
605.1414 0.022
634.1594 0.0337
637.2371 0.0338
649.2368 0.1707
667.2471 0.8768
671.2779 0.1041
689.3424 0.0821
705.2982 0.0593
733.2555 0.0242
778.3034 0.1246
795.3923 0.0252
796.313 1.0586
807.2981 0.0254
818.2562 0.0255
908.4513 0.0673
909.2705 0.5657
909.5904 0.2559
1009.4643 0.0284
1010.3337 0.6956
1063.3609 0.0728
1081.409 0.4406
1192.4494 0.0771
1210.4718 0.4507
END IONS

BEGIN IONS
PEPMASS=449.703922498018
CHARGE=2+
TITLE=File: QStar_BSA_500fmol_2.wiff, Sample: \2006_09_01\BSA_500fmol_2 (sample number 1), Elution: 14.272 to 14.351 min, Period: 1, Cycle(s): 223-224 (Experiment 4)
107.0682 0.0046
110.0582 0.0328
129.0924 0.1167
130.0627 0.0611
131.1081 0.1483
132.0745 0.0359
134.012 0.0155
146.0947 0.0054
147.1032 0.0758
157.1185 0.0336
173.12 0.0059
187.0864 0.0672
196.1097 0.0063
202.0945 0.0063
211.1106 0.013
213.0612 0.0065
217.0749 0.0066
221.1394 0.0066
225.9005 0.0201
230.1182 0.0677
231.0851 0.0408
236.1067 0.0137
240.1725 0.0069
240.851 0.0139
244.171 0.007
246.0959 0.035
247.0812 0.1685
257.0766 0.3443
267.0879 0.0657
274.1126 0.4145
277.6429 0.0223
282.1627 0.0375
289.099 0.0076
294.0889 0.0153
300.6734 0.0232
301.1365 0.0155
304.8747 0.0156
309.6684 0.0393
310.0377 0.0079
315.6604 0.0238
335.6559 0.0327
336.1841 0.0246
344.2003 0.0083
344.656 0.0083
345.2046 0.1244
348.0795 0.0083
350.2309 0.0668
351.3347 0.0419
362.1668 0.017
369.639 0.0343
373.1812 0.0086
392.7911 0.0088
393.2042 0.0797
394.2002 0.0266
413.1826 0.0817
414.2652 0.0182
426.2091 0.0092
428.1146 0.0185
431.8248 0.0557
432.1911 0.2042
449.3276 0.0284
449.6984 0.7104
451.2085 0.1423
451.5259 0.0095
466.1919 0.0193
479.2724 0.0391
497.217 0.01
510.2336 0.0303
526.2605 0.2151
588.8492 0.065
596.3268 0.0109
623.3213 0.0223
625.3519 0.5584
639.29 0.0113
666.3533 0.0231
682.2715 0.0233
728.3733 0.012
753.3643 0.0245
785.3945 0.1752
END IONS

BEGIN IONS
PEPMASS=432
CHARGE=1+
TITLE=File: QStar_BSA_500fmol_2.wiff, Sample: \2006_09_01\BSA_500fmol_2 (sample number 1), Elution: 14.246 to 14.325 min, Period: 1, Cycle(s): 223-224 (Experiment 3) (Charge not auto determined)
158.0859 1.1477
175.1126 3.1142
186.1276 0.7873
229.1044 3.5824
415.2214 1.6105
431.7171 0.8539
431.8455 20.2774
432.0235 8.2989
432.238 131.6376
432.4172 6.9452
433.3742 1.6453
434.2291 2.9772
END IONS

BEGIN IONS
PEPMASS=432
CHARGE=2+
TITLE=File: QStar_BSA_500fmol_2.wiff, Sample: \2006_09_01\BSA_500fmol_2 (sample number 1), Elution: 14.246 to 14.325 min, Period: 1, Cycle(s): 223-224 (Experiment 3) (Charge not auto determined)
158.0859 1.1477
175.1126 3.1142
186.1276 0.7873
229.1044 3.5824
415.2214 1.6105
431.7171 0.8539
431.8455 20.2774
432.0235 8.2989
432.238 131.6376
432.4172 6.9452
433.3742 1.6453
434.2291 2.9772
END IONS

BEGIN IONS
PEPMASS=432
CHARGE=3+
TITLE=File: QStar_BSA_500fmol_2.wiff, Sample: \2006_09_01\BSA_500fmol_2 (sample number 1), Elution: 14.246 to 14.325 min, Period: 1, Cycle(s): 223-224 (Experiment 3) (Charge not auto determined)
158.0859 1.1477
175.1126 3.1142
186.1276 0.7873
229.1044 3.5824
415.2214 1.6105
431.7171 0.8539
431.8455 20.2774
432.0235 8.2989
432.238 131.6376
432.4172 6.9452
433.3742 1.6453
434.2291 2.9772
END IONS

BEGIN IONS
PEPMASS=432
CHARGE=4+
TITLE=File: QStar_BSA_500fmol_2.wiff, Sample: \2006_09_01\BSA_500fmol_2 (sample number 1), Elution: 14.246 to 14.325 min, Period: 1, Cycle(s): 223-224 (Experiment 3) (Charge not auto determined)
158.0859 1.1477
175.1126 3.1142
186.1276 0.7873
229.1044 3.5824
415.2214 1.6105
431.7171 0.8539
431.8455 20.2774
432.0235 8.2989
432.238 131.6376
432.4172 6.9452
433.3742 1.6453
434.2291 2.9772
END IONS

BEGIN IONS
PEPMASS=689.009222291876
CHARGE=2+
TITLE=File: QStar_BSA_500fmol_2.wiff, Sample: \2006_09_01\BSA_500fmol_2 (sample number 1), Elution: 14.191 to 14.276 min, Period: 1, Cycle(s): 223-224 (Experiment 2)
112.0708 0.6198
157.1015 3.5106
175.1135 8.9707
187.0948 1.643
210.0776 0.8291
228.0756 1.6992
229.1091 7.4376
246.1326 1.0019
258.1041 6.2774
311.1577 0.6223
327.1366 9.2453
345.1533 6.8528
398.1975 2.1658
415.2203 4.1686
426.1904 5.2456
432.2136 0.7521
444.1756 0.7435
497.2264 0.7272
515.2247 0.588
654.3304 1.1197
671.3632 4.769
689.0906 0.6566
689.3613 116.4182
691.3685 3.8154
END IONS

BEGIN IONS
PEPMASS=664.9
CHARGE=1+
TITLE=File: QStar_BSA_500fmol_2.wiff, Sample: \2006_09_01\BSA_500fmol_2 (sample number 1), Elution: 14.458 to 14.537 min, Period: 1, Cycle(s): 225-226 (Experiment 4) (Charge not auto determined)
120.0697 0.0783
129.0899 1.0399
130.0722 0.2852
132.0686 0.1283
141.0921 0.1274
147.1049 0.7366
159.0869 0.2759
170.0552 0.1223
175.0837 0.13
186.1311 0.2071
204.1288 1.2759
227.0725 0.0808
231.1315 0.1425
241.1109 0.0833
244.0913 0.2373
258.1433 0.6891
262.0888 0.1446
270.1409 0.646
276.1542 0.7496
282.1283 0.0901
287.1551 0.0758
298.1262 0.1311
306.1523 0.4688
315.1693 0.6899
327.1676 0.3312
333.1738 0.0815
334.1511 0.7838
345.1799 0.2655
355.1651 0.2019
372.2032 1.0951
389.6039 0.3351
390.2123 7.9304
417.2173 0.1095
434.2124 0.214
444.1903 0.5648
461.9683 0.1344
462.207 1.9682
462.3373 0.2017
502.2195 0.2702
519.2321 1.038
536.8349 0.1035
537.2462 4.9685
539.2537 0.0829
547.2338 0.1358
630.3357 0.1233
647.356 1.6251
665.1437 0.0806
665.3677 14.7216
665.6984 0.0922
667.3757 0.2768
END IONS

BEGIN IONS
PEPMASS=664.9
CHARGE=2+
TITLE=File: QStar_BSA_500fmol_2.wiff, Sample: \2006_09_01\BSA_500fmol_2 (sample number 1), Elution: 14.458 to 14.537 min, Period: 1, Cycle(s): 225-226 (Experiment 4) (Charge not auto determined)
120.0697 0.0783
129.0899 1.0399
130.0722 0.2852
132.0686 0.1283
141.0921 0.1274
147.1049 0.7366
159.0869 0.2759
170.0552 0.1223
175.0837 0.13
186.1311 0.2071
204.1288 1.2759
227.0725 0.0808
231.1315 0.1425
241.1109 0.0833
244.0913 0.2373
258.1433 0.6891
262.0888 0.1446
270.1409 0.646
276.1542 0.7496
282.1283 0.0901
287.1551 0.0758
298.1262 0.1311
306.1523 0.4688
315.1693 0.6899
327.1676 0.3312
333.1738 0.0815
334.1511 0.7838
345.1799 0.2655
355.1651 0.2019
372.2032 1.0951
389.6039 0.3351
390.2123 7.9304
417.2173 0.1095
434.2124 0.214
444.1903 0.5648
461.9683 0.1344
462.207 1.9682
462.3373 0.2017
502.2195 0.2702
519.2321 1.038
536.8349 0.1035
537.2462 4.9685
539.2537 0.0829
547.2338 0.1358
630.3357 0.1233
647.356 1.6251
665.1437 0.0806
665.3677 14.7216
665.6984 0.0922
667.3757 0.2768
END IONS

BEGIN IONS
PEPMASS=664.9
CHARGE=3+
TITLE=File: QStar_BSA_500fmol_2.wiff, Sample: \2006_09_01\BSA_500fmol_2 (sample number 1), Elution: 14.458 to 14.537 min, Period: 1, Cycle(s): 225-226 (Experiment 4) (Charge not auto determined)
120.0697 0.0783
129.0899 1.0399
130.0722 0.2852
132.0686 0.1283
141.0921 0.1274
147.1049 0.7366
159.0869 0.2759
170.0552 0.1223
175.0837 0.13
186.1311 0.2071
204.1288 1.2759
227.0725 0.0808
231.1315 0.1425
241.1109 0.0833
244.0913 0.2373
258.1433 0.6891
262.0888 0.1446
270.1409 0.646
276.1542 0.7496
282.1283 0.0901
287.1551 0.0758
298.1262 0.1311
306.1523 0.4688
315.1693 0.6899
327.1676 0.3312
333.1738 0.0815
334.1511 0.7838
345.1799 0.2655
355.1651 0.2019
372.2032 1.0951
389.6039 0.3351
390.2123 7.9304
417.2173 0.1095
434.2124 0.214
444.1903 0.5648
461.9683 0.1344
462.207 1.9682
462.3373 0.2017
502.2195 0.2702
519.2321 1.038
536.8349 0.1035
537.2462 4.9685
539.2537 0.0829
547.2338 0.1358
630.3357 0.1233
647.356 1.6251
665.1437 0.0806
665.3677 14.7216
665.6984 0.0922
667.3757 0.2768
END IONS

BEGIN IONS
PEPMASS=664.9
CHARGE=4+
TITLE=File: QStar_BSA_500fmol_2.wiff, Sample: \2006_09_01\BSA_500fmol_2 (sample number 1), Elution: 14.458 to 14.537 min, Period: 1, Cycle(s): 225-226 (Experiment 4) (Charge not auto determined)
120.0697 0.0783
129.0899 1.0399
130.0722 0.2852
132.0686 0.1283
141.0921 0.1274
147.1049 0.7366
159.0869 0.2759
170.0552 0.1223
175.0837 0.13
186.1311 0.2071
204.1288 1.2759
227.0725 0.0808
231.1315 0.1425
241.1109 0.0833
244.0913 0.2373
258.1433 0.6891
262.0888 0.1446
270.1409 0.646
276.1542 0.7496
282.1283 0.0901
287.1551 0.0758
298.1262 0.1311
306.1523 0.4688
315.1693 0.6899
327.1676 0.3312
333.1738 0.0815
334.1511 0.7838
345.1799 0.2655
355.1651 0.2019
372.2032 1.0951
389.6039 0.3351
390.2123 7.9304
417.2173 0.1095
434.2124 0.214
444.1903 0.5648
461.9683 0.1344
462.207 1.9682
462.3373 0.2017
502.2195 0.2702
519.2321 1.038
536.8349 0.1035
537.2462 4.9685
539.2537 0.0829
547.2338 0.1358
630.3357 0.1233
647.356 1.6251
665.1437 0.0806
665.3677 14.7216
665.6984 0.0922
667.3757 0.2768
END IONS

BEGIN IONS
PEPMASS=518.190149688547
CHARGE=2+
TITLE=File: QStar_BSA_500fmol_2.wiff, Sample: \2006_09_01\BSA_500fmol_2 (sample number 1), Elution: 14.432 to 14.511 min, Period: 1, Cycle(s): 225-226 (Experiment 3)
102.0489 0.0045
110.0617 0.0422
115.0564 0.0096
120.0681 0.0734
121.0077 0.0098
129.0903 0.1371
133.0332 0.0206
134.0201 0.1189
140.9997 0.0106
147.1025 0.1137
153.0524 0.0166
156.0664 0.0671
159.0784 0.0169
166.0548 0.023
170.0554 0.0408
175.0817 0.0118
181.0327 0.012
185.0477 0.085
187.0599 0.0122
190.0346 0.0554
197.1114 0.0063
199.0664 0.126
201.1309 0.0253
203.035 0.0191
205.0311 0.0064
215.0798 0.0065
216.0857 0.4137
225.0765 0.0536
226.0604 0.1813
231.1089 0.0272
235.0863 0.0137
239.1288 0.0138
244.0682 0.2722
244.4292 0.007
258.1389 0.0503
261.1247 0.0506
266.1566 0.0146
275.1254 0.0371
278.077 0.0074
281.0631 0.0599
283.054 0.0075
284.1567 0.143
287.034 0.0455
296.0984 0.0154
297.6485 0.0077
301.0396 0.031
302.1329 0.0078
306.1116 0.0391
307.1632 0.0157
309.1061 0.0471
313.1034 0.0237
316.8355 0.0159
320.1222 0.024
325.666 0.0161
327.1542 0.0323
332.1844 0.1141
333.6874 0.0082
336.1714 0.0082
338.1767 0.0246
344.192 0.0414
353.2026 0.0588
356.1586 0.0422
360.166 0.0254
363.1497 0.0681
371.2112 0.2925
374.1392 0.0259
384.2373 0.0175
387.0869 0.0176
388.1637 0.0704
391.1851 0.053
395.215 0.0178
401.1172 0.0179
404.7334 0.009
405.1069 0.0809
409.2054 0.009
411.1495 0.0181
419.1732 0.0183
431.8364 0.0186
432.2029 0.0464
443.1593 0.0282
449.1951 0.0095
451.6366 0.038
452.1627 0.1044
460.3683 0.0096
461.1521 0.0288
461.6289 0.0096
464.1745 0.0096
464.694 0.0096
465.657 0.0289
466.1955 0.0771
466.6547 0.0193
478.149 0.088
484.2376 0.1278
491.2351 0.0594
499.6841 0.01
500.1633 0.0699
502.1773 0.06
506.1874 0.01
509.2004 0.0302
509.6876 0.1311
517.7157 0.7826
519.2293 0.2747
519.7068 0.0102
570.239 0.0213
588.3238 0.0433
593.3105 0.0109
605.2622 0.022
613.3184 0.0221
631.341 0.2132
640.233 0.0226
646.2515 0.0341
662.2853 0.0115
706.8749 0.0237
774.355 0.0497
792.3668 0.088
931.2816 0.0136
END IONS

BEGIN IONS
PEPMASS=511.888598853838
CHARGE=3+
TITLE=File: QStar_BSA_500fmol_2.wiff, Sample: \2006_09_01\BSA_500fmol_2 (sample number 1), Elution: 14.377 to 14.462 min, Period: 1, Cycle(s): 225-226 (Experiment 2)
102.0428 0.0361
128.9999 0.1572
129.0914 3.2537
139.0633 0.0688
147.1055 0.7908
149.017 0.0327
170.0341 0.0466
175.1196 0.1655
177.0115 0.0832
178.051 0.0716
183.151 0.0665
185.0806 0.0912
197.1576 0.0815
203.0958 0.3691
205.0068 0.2046
211.1217 0.1103
213.0935 0.163
217.0406 0.0329
225.1349 0.0737
226.0906 0.1007
230.8714 0.0339
231.0705 0.3393
233.0203 0.1568
240.1067 0.1523
242.1616 0.2571
243.0048 0.0905
244.1146 0.0907
245.0131 0.049
258.133 0.2727
261.0132 0.2959
272.1066 0.1031
276.1352 0.2894
288.0362 0.2576
288.9058 0.0455
289.1403 1.1089
292.0424 0.061
300.1854 0.4255
300.6669 0.0465
301.1295 0.0542
306.0409 0.4374
308.0187 0.0627
312.1403 0.0552
316.0929 0.0397
318.1119 0.1115
321.0616 0.064
324.2243 0.0965
324.6701 0.0402
332.6402 0.0571
333.1955 0.0733
335.1367 0.0327
339.1475 0.0494
341.078 0.0495
344.1589 0.0331
346.025 0.0332
349.1632 0.0418
352.1563 0.1426
355.1767 0.0589
359.1279 0.0762
364.2544 0.1534
368.1441 0.0343
370.1986 0.0687
371.2114 0.129
372.0617 0.0775
379.2136 0.0696
386.141 0.0351
388.2265 1.1704
388.6793 0.044
389.0413 0.097
391.73 0.0353
392.2206 0.0619
399.0718 0.0624
400.7246 0.8404
404.1726 0.0539
409.7392 0.2079
410.2202 0.1266
413.1913 0.0817
417.0737 0.0912
434.6615 0.0373
435.0581 0.1304
451.0422 0.0474
453.2281 0.0951
456.1533 0.0573
459.067 0.0861
461.226 0.0575
467.2609 0.0773
468.5132 0.0483
469.183 0.0967
474.2032 0.1069
477.0659 0.0585
477.2903 0.0586
480.1362 0.0489
489.1856 0.0395
494.1603 0.0596
501.2781 0.8801
502.0873 0.05
502.7177 0.0701
504.0918 0.1203
505.8961 0.1406
511.2066 0.0909
511.5507 0.3938
511.8982 6.5382
522.0954 0.0612
531.2382 0.0412
559.2416 0.0422
566.0922 0.1169
570.3323 0.064
572.1479 0.0748
573.2228 0.139
581.3386 0.0538
581.7612 0.4957
582.9449 0.0755
588.3238 2.6108
599.3558 0.9075
604.2686 0.0329
604.6264 0.7577
607.2135 0.077
616.3051 0.0333
617.1695 0.0444
623.7729 0.0335
628.7748 0.0448
629.2911 0.1232
630.7505 0.0449
635.2325 0.0338
637.3122 0.0789
637.7886 0.9137
646.3038 0.2157
646.7914 1.8741
646.8519 0.1476
680.829 0.0466
693.8045 0.1294
699.3867 0.0709
701.833 0.1183
703.3518 0.0474
710.3541 0.0952
710.8643 0.7859
717.4021 0.3231
805.3203 0.0634
818.4874 0.0639
822.3584 0.0512
842.4325 0.0389
END IONS

BEGIN IONS
PEPMASS=487.696277672539
CHARGE=2+
TITLE=File: QStar_BSA_500fmol_2.wiff, Sample: \2006_09_01\BSA_500fmol_2 (sample number 1), Elution: 14.619 to 14.698 min, Period: 1, Cycle(s): 227-228 (Experiment 3)
101.0568 0.009
110.0537 0.0329
115.0995 0.0096
129.0924 0.0101
130.0648 0.0357
133.0589 0.0052
141.0917 0.0318
147.1035 0.0487
156.0983 0.0056
158.0186 0.0225
168.9539 0.0058
175.1154 0.0295
177.1021 0.0059
183.1148 0.0181
184.0888 0.0182
187.0874 0.0061
200.8587 0.0063
201.1222 0.855
201.3797 0.019
203.0954 0.0127
211.9353 0.0065
214.0828 0.1503
215.1649 0.0065
221.1493 0.0133
227.0543 0.0067
229.1112 0.0946
230.9324 0.0068
232.1009 0.0272
233.0113 0.0204
237.1411 0.0069
240.1033 0.0138
241.9742 0.0139
249.0706 0.0282
259.0869 0.0216
260.9604 0.0144
269.109 0.0293
276.1261 0.0148
277.0691 0.0149
285.1121 0.0377
290.0715 0.0228
292.6474 0.0076
293.0638 0.0076
294.1617 0.1226
301.1055 0.0155
303.0929 0.0233
317.0978 0.008
322.9885 0.016
328.183 0.0243
330.1247 0.0081
333.1785 0.057
343.9643 0.0166
344.8633 0.0249
345.1598 0.0166
349.0831 0.0167
352.1605 0.0168
357.6319 0.0084
358.0119 0.0084
360.1609 0.0085
364.1543 0.017
366.6422 0.0171
373.6816 0.0086
379.1519 0.0174
385.1261 0.0088
414.9515 0.0182
426.3612 0.0184
429.8948 0.0093
430.3141 0.0556
432.2215 0.0186
435.1783 0.0093
452.8361 0.0285
453.128 0.0285
469.6494 0.0194
471.2258 0.0291
478.6764 0.0098
479.2187 0.0195
486.848 0.0099
487.2194 0.3649
487.6968 0.1775
488.5587 0.0197
543.2455 0.0104
552.2213 0.0525
552.7115 0.0315
560.2662 0.074
573.2442 0.0321
582.2319 0.0215
588.3262 0.0866
600.2146 0.0875
601.7524 0.0219
626.7873 0.0336
689.3219 0.0234
746.3513 0.4148
828.2882 0.0257
END IONS

BEGIN IONS
PEPMASS=688.8
CHARGE=1+
TITLE=File: QStar_BSA_500fmol_2.wiff, Sample: \2006_09_01\BSA_500fmol_2 (sample number 1), Elution: 14.563 to 14.648 min, Period: 1, Cycle(s): 227-228 (Experiment 2) (Charge not auto determined)
157.0973 0.438
175.1163 1.2703
229.1036 1.1359
258.1035 1.0259
327.1345 1.0175
328.1924 0.7929
345.1514 0.8875
398.2104 0.3031
415.2317 0.6371
426.1502 0.3134
653.3716 0.3313
671.3357 0.7987
688.6011 0.3166
688.7233 0.2345
689.3679 35.2915
691.3746 0.5752
END IONS

BEGIN IONS
PEPMASS=688.8
CHARGE=2+
TITLE=File: QStar_BSA_500fmol_2.wiff, Sample: \2006_09_01\BSA_500fmol_2 (sample number 1), Elution: 14.563 to 14.648 min, Period: 1, Cycle(s): 227-228 (Experiment 2) (Charge not auto determined)
157.0973 0.438
175.1163 1.2703
229.1036 1.1359
258.1035 1.0259
327.1345 1.0175
328.1924 0.7929
345.1514 0.8875
398.2104 0.3031
415.2317 0.6371
426.1502 0.3134
653.3716 0.3313
671.3357 0.7987
688.6011 0.3166
688.7233 0.2345
689.3679 35.2915
691.3746 0.5752
END IONS

BEGIN IONS
PEPMASS=688.8
CHARGE=3+
TITLE=File: QStar_BSA_500fmol_2.wiff, Sample: \2006_09_01\BSA_500fmol_2 (sample number 1), Elution: 14.563 to 14.648 min, Period: 1, Cycle(s): 227-228 (Experiment 2) (Charge not auto determined)
157.0973 0.438
175.1163 1.2703
229.1036 1.1359
258.1035 1.0259
327.1345 1.0175
328.1924 0.7929
345.1514 0.8875
398.2104 0.3031
415.2317 0.6371
426.1502 0.3134
653.3716 0.3313
671.3357 0.7987
688.6011 0.3166
688.7233 0.2345
689.3679 35.2915
691.3746 0.5752
END IONS

BEGIN IONS
PEPMASS=688.8
CHARGE=4+
TITLE=File: QStar_BSA_500fmol_2.wiff, Sample: \2006_09_01\BSA_500fmol_2 (sample number 1), Elution: 14.563 to 14.648 min, Period: 1, Cycle(s): 227-228 (Experiment 2) (Charge not auto determined)
157.0973 0.438
175.1163 1.2703
229.1036 1.1359
258.1035 1.0259
327.1345 1.0175
328.1924 0.7929
345.1514 0.8875
398.2104 0.3031
415.2317 0.6371
426.1502 0.3134
653.3716 0.3313
671.3357 0.7987
688.6011 0.3166
688.7233 0.2345
689.3679 35.2915
691.3746 0.5752
END IONS

BEGIN IONS
PEPMASS=722.260340697566
CHARGE=2+
TITLE=File: QStar_BSA_500fmol_2.wiff, Sample: \2006_09_01\BSA_500fmol_2 (sample number 1), Elution: 14.832 to 14.911 min, Period: 1, Cycle(s): 229-230 (Experiment 4)
120.0692 0.4795
129.0907 0.3805
130.0704 0.112
136.0643 0.2657
147.1032 0.677
183.1103 0.2236
201.1212 0.5952
211.0926 0.0649
212.1419 0.0586
219.1261 2.7767
229.097 1.1772
231.175 0.0543
247.121 6.2903
247.9543 0.3726
250.1402 0.0706
265.0792 0.0655
277.1271 0.0669
285.1251 0.0528
294.1227 0.1608
303.1542 0.1866
310.151 0.0787
312.1452 0.8127
321.1699 0.16
328.1951 0.3235
329.2071 0.8758
331.1454 0.0894
347.2227 3.0627
356.1711 0.0758
358.1725 0.0929
375.3873 0.0519
375.8183 0.1471
376.1837 6.1323
378.2005 0.0955
411.2536 0.1088
414.2084 0.0636
419.2391 0.0549
429.2123 0.2776
431.1899 0.195
440.1929 0.1593
446.8265 0.0945
447.2257 0.6328
458.2205 0.7841
458.2826 0.0669
475.2145 2.8257
475.8137 0.0877
476.483 0.1268
530.2486 0.2161
548.2816 0.2509
558.2682 0.1372
575.312 0.2035
576.2857 0.9113
704.3999 0.2252
721.689 0.2161
722.4065 10.1425
END IONS

BEGIN IONS
PEPMASS=751.738122719374
CHARGE=2+
TITLE=File: QStar_BSA_500fmol_2.wiff, Sample: \2006_09_01\BSA_500fmol_2 (sample number 1), Elution: 14.645 to 14.836 min, Period: 1, Cycle(s): 229-230 (Experiment 2), 227-228 (Experiment 4)
101.969 0.0496
102.0426 0.5684
129.096 0.1623
130.0775 0.1986
133.0325 0.0618
134.0083 0.0414
136.0661 1.0418
145.0878 0.0807
147.1027 0.4874
148.0525 0.1739
153.0545 0.0331
155.0741 0.178
169.1305 0.0581
173.0854 0.4289
175.1154 0.0295
178.051 0.0537
183.0727 0.1329
187.1401 0.1834
197.0988 0.0439
200.1233 0.0568
201.0817 1.0206
215.1264 0.3144
218.1339 0.4418
219.0745 0.0529
220.0773 0.2253
225.0914 0.0402
230.0478 0.1832
238.0925 0.0344
239.1138 0.083
241.0633 0.0555
243.107 0.2786
247.0837 3.6576
249.0912 0.0423
256.1228 0.0858
258.1018 0.2873
265.0968 5.8757
267.1069 0.1459
268.1533 0.2122
272.0512 0.1105
273.124 0.0813
275.0854 3.6447
279.1427 0.0448
280.0685 0.1121
284.1083 1.2648
287.1561 0.1135
290.0639 0.1902
293.1006 2.5693
301.0932 0.093
302.1229 0.4891
304.0466 0.0389
305.1281 0.039
308.1225 0.0786
311.1039 0.0552
315.1371 0.0317
320.0623 0.128
322.0396 0.2485
326.1548 0.0726
328.0829 0.0728
330.1298 0.1949
333.182 0.0326
334.1035 0.049
341.0772 0.1981
344.176 0.2652
347.1347 0.0583
351.1997 0.1841
353.1289 0.0588
359.0983 0.127
361.136 0.0764
364.1548 0.162
367.151 0.0428
369.2025 0.1888
372.1837 0.1293
374.1162 0.0777
376.141 0.459
378.1766 1.1125
384.1229 0.0438
386.1216 0.1053
389.2009 0.0441
392.1381 0.3012
397.2181 0.1513
398.1205 0.0445
401.0949 0.17
403.8157 0.0718
404.1389 2.2265
404.583 0.0629
409.1602 0.0452
411.1378 0.0815
413.05 0.0363
414.1425 0.0363
415.2097 0.1001
419.1412 0.1372
422.137 0.8533
427.1429 0.0461
429.1352 0.2408
429.7976 0.037
433.0511 0.1115
437.1285 0.0841
441.1484 0.0469
447.1404 0.2267
451.0458 0.0759
460.1432 0.0479
462.1566 0.0384
473.1893 0.0971
475.137 0.4186
488.1406 0.0592
489.3012 0.0296
492.1228 0.0297
493.1464 0.0694
498.1516 0.0399
504.1484 0.1907
508.2024 0.0403
521.1812 0.0612
522.1704 0.194
526.2262 0.1844
530.1817 0.072
531.188 0.0926
532.1723 0.0927
532.7055 0.2062
537.2679 0.031
538.1514 0.1036
538.7212 0.0518
539.1621 2.1782
544.2516 0.1459
548.1558 0.1779
555.1945 0.0316
557.6932 0.0316
558.1961 1.8574
564.1408 0.0424
565.1965 0.0956
574.196 0.0642
576.2088 0.9004
580.1115 0.043
588.2349 0.0542
591.2053 0.0326
594.2036 0.1524
596.2427 0.1091
605.2622 0.033
617.2278 0.1332
623.1733 0.0446
625.2866 0.1005
633.2254 0.0787
643.265 0.17
648.1881 0.0455
650.2159 0.4214
655.2525 0.0343
664.2823 0.0691
667.2479 0.1269
668.2306 1.3048
682.2656 0.035
686.2307 0.0468
689.3902 0.0586
703.336 0.0355
707.2404 0.0356
708.3536 0.0951
725.3189 0.0601
752.3365 0.049
779.2753 0.3242
796.2908 0.252
797.2982 1.2486
909.5051 0.3502
909.7885 0.0539
910.2654 0.9432
911.7378 0.0539
1010.3086 0.0851
1010.6151 0.0426
1011.3265 1.2215
1064.373 0.0874
1081.363 0.1615
1082.3562 1.161
1082.4078 0.0881
1193.462 0.2314
1210.4476 0.0466
1211.4501 0.7306
END IONS

BEGIN IONS
PEPMASS=480.690741852397
CHARGE=2+
TITLE=File: QStar_BSA_500fmol_2.wiff, Sample: \2006_09_01\BSA_500fmol_2 (sample number 1), Elution: 15.018 to 15.097 min, Period: 1, Cycle(s): 231-232 (Experiment 4)
101.0859 0.018
102.0435 0.0316
120.06 0.0343
129.0932 0.2334
130.0711 0.0407
147.1 0.1787
151.0743 0.0165
155.0708 0.1001
157.0827 0.028
161.0599 0.0227
173.0917 0.517
187.0979 0.0183
197.0832 0.0125
201.079 0.3927
212.1238 0.0261
220.022 0.0132
229.1244 0.0677
248.1447 0.0774
251.0949 0.0141
255.0832 0.0214
258.1371 0.0359
269.1339 0.022
269.6212 0.0147
277.0973 0.0223
279.1316 0.0149
293.5953 0.0459
294.1256 0.023
300.1695 0.0232
307.5976 0.0548
312.1443 0.0316
322.0807 0.024
330.6319 0.0162
343.1781 0.0165
347.2316 0.0333
348.067 0.0167
349.6501 0.0585
350.14 0.0836
358.69 0.0338
371.6863 0.0258
372.1765 0.1378
372.6682 0.1035
377.1593 0.026
380.6879 0.2527
383.2489 0.0175
385.6798 0.0526
386.1548 0.0878
390.1807 0.0265
394.6826 0.0355
395.2076 0.0266
398.1851 0.0357
404.1094 0.018
407.6579 0.0451
410.1407 0.0633
413.4704 0.0182
414.1133 0.0273
416.2444 0.0364
416.6928 0.1094
417.203 0.0274
417.6206 0.0182
419.1275 0.0183
422.2227 0.0183
427.6159 0.0185
432.073 0.0278
436.1288 0.0466
436.7087 0.028
440.669 0.0187
445.1797 0.0283
449.2755 0.0189
449.6589 0.1705
450.1592 0.2369
452.2405 0.0285
458.2697 0.2103
458.6718 1.1
462.1614 0.048
463.7177 0.0192
471.3442 0.0194
471.6852 0.9314
474.6457 0.0195
476.2218 0.0585
480.3804 0.0685
480.6815 2.409
499.1254 0.0199
575.2985 0.1071
580.2136 0.0323
586.2086 0.0866
588.7463 0.0217
597.7778 0.0874
600.3622 0.0219
614.1793 0.0443
619.7967 0.0889
620.2975 0.1112
684.2963 0.0234
761.4088 0.0616
763.4467 0.0493
788.349 0.2508
END IONS

BEGIN IONS
PEPMASS=477.704301498729
CHARGE=2+
TITLE=File: QStar_BSA_500fmol_2.wiff, Sample: \2006_09_01\BSA_500fmol_2 (sample number 1), Elution: 14.992 to 15.071 min, Period: 1, Cycle(s): 231-232 (Experiment 3)
100.0722 0.0269
102.0471 0.1218
120.0704 0.3572
128.0589 0.1364
129.0893 0.4574
134.048 0.0517
136.0659 0.0312
138.0404 0.0787
144.0593 0.0536
147.1041 0.4386
148.0445 0.038
150.0425 0.0712
152.0621 0.3635
155.0736 0.9568
162.0423 0.0853
171.1128 0.0351
173.0861 3.8017
175.0847 0.0236
180.0584 0.024
183.1219 0.0363
184.0637 0.0485
200.6698 0.0569
201.0837 3.1603
201.4045 0.0317
205.0807 0.0512
212.1407 0.0391
216.0937 0.0789
219.1408 0.1983
227.0947 0.0336
229.0906 0.433
231.1229 0.1494
233.0644 0.0613
234.1167 0.0273
245.1585 0.021
247.1181 0.1053
248.1433 1.1047
250.0948 0.0212
251.1197 0.1203
256.1164 0.0501
258.0941 0.0431
261.0967 0.2094
273.148 0.0295
277.1018 0.0966
279.1221 0.3061
284.1254 0.0226
288.1618 0.0379
291.0863 0.0533
294.1081 0.0767
300.1671 0.0232
303.1411 0.0622
306.1484 0.0234
308.1186 0.0235
310.1596 0.0708
312.1227 0.1263
315.0943 0.0238
316.1643 0.0476
328.1672 0.2758
345.2052 0.0415
346.1289 0.0332
347.2152 0.5993
359.1533 0.0254
361.2124 0.0255
362.1317 0.085
368.6943 0.0343
373.1812 0.0345
376.1964 0.2338
377.7136 0.2779
380.1654 0.0435
390.1657 0.1323
401.2207 0.1163
406.1989 0.027
408.1839 0.0722
411.2156 0.0362
416.2121 0.0364
419.196 0.0274
432.1658 0.0278
445.6724 0.0377
446.7759 0.0283
447.1467 0.085
456.2153 0.0286
458.2854 0.1052
459.6788 0.0191
460.2102 0.0671
463.1938 0.0288
468.1879 0.0386
470.6369 0.0194
475.2222 0.0779
475.8283 0.0877
476.1998 0.1559
477.23 0.9367
477.6952 0.0586
479.6586 0.0196
489.1658 0.0395
491.1774 0.0198
507.1438 0.1308
517.211 0.0203
519.1309 0.0203
531.2437 0.0309
539.3449 0.0207
558.2812 0.0528
573.2976 0.1176
575.3237 1.0606
585.3031 0.054
589.2545 0.0217
590.226 0.0434
595.3133 0.0327
598.8098 0.0219
601.3308 0.0657
603.3196 0.0219
607.3125 0.1431
613.3073 0.0664
631.3898 0.0786
664.3379 0.023
678.3353 0.0465
720.3787 0.0959
722.3939 0.048
735.3869 0.2423
738.4133 0.0728
753.3745 0.0858
754.3916 1.0304
756.5293 0.0491
864.5557 0.0394
END IONS

BEGIN IONS
PEPMASS=461.708285026273
CHARGE=2+
TITLE=File: QStar_BSA_500fmol_2.wiff, Sample: \2006_09_01\BSA_500fmol_2 (sample number 1), Elution: 14.806 to 15.022 min, Period: 1, Cycle(s): 231-232 (Experiment 2), 229-230 (Experiment 3)
102.0429 9.4204
110.0474 1.2654
120.067 29.9593
127.073 3.1155
128.0566 12.1632
138.0442 4.6028
147.1028 15.5568
155.0713 52.7189
157.0665 1.3556
173.0828 143.7401
175.0878 2.5828
183.0867 5.3187
200.6516 4.0234
201.0768 143.5173
201.3619 1.3939
203.0858 2.909
211.092 2.3287
219.1362 33.3423
228.9126 0.8511
229.097 31.4325
247.1208 47.4265
249.1275 8.4589
259.0869 2.5233
277.0975 3.2277
284.1362 1.7411
288.1559 4.2229
294.127 1.5856
300.1483 0.9366
303.1217 5.6999
312.143 6.7472
320.1484 1.6785
328.1779 7.195
330.1596 11.5802
347.2209 53.0168
358.173 8.241
361.7084 22.9003
376.1829 34.4854
401.2143 1.4677
411.2112 2.6646
417.2227 0.976
419.2219 1.8565
426.2087 1.5859
429.1979 4.719
431.18 3.4503
440.2117 1.7152
444.1843 2.899
447.2181 9.4353
452.6921 2.4899
457.8289 1.2136
458.2204 16.8568
461.6981 3.9922
475.2132 6.0636
475.8364 7.3171
476.2261 52.5855
487.18 4.0908
505.1934 1.5261
531.2441 2.1516
539.276 1.4426
548.2721 2.698
557.301 6.5307
574.7974 1.6491
575.3122 88.9003
585.3079 2.3243
604.285 1.1749
687.3527 1.1475
704.3941 2.1215
722.3979 166.4112
722.6949 2.4612
833.4634 3.5069
851.4826 4.2224
END IONS

BEGIN IONS
PEPMASS=488.171351405869
CHARGE=2+
TITLE=File: QStar_BSA_500fmol_2.wiff, Sample: \2006_09_01\BSA_500fmol_2 (sample number 1), Elution: 15.204 to 15.283 min, Period: 1, Cycle(s): 233-234 (Experiment 4)
102.0376 0.018
112.059 0.0426
119.0711 0.0587
127.0612 0.0151
129.0844 0.1829
131.0443 0.0153
133.0383 0.0412
137.062 0.0262
141.0904 0.0318
144.1221 0.0376
147.1002 0.1137
151.0837 0.0165
153.1144 0.011
154.1658 0.0055
155.0747 0.0779
157.0714 0.0672
160.1405 0.0056
169.1367 0.0116
171.0671 0.0058
173.0851 0.2116
181.0633 0.0301
184.113 0.0182
186.7089 0.0061
187.1057 0.0183
188.1168 0.0552
200.0401 0.0253
200.8126 0.019
201.1119 0.6651
204.1307 0.0702
214.0813 0.0392
216.1221 0.0066
218.0628 0.0066
219.152 0.0264
221.0796 0.0199
227.1485 0.0067
229.0948 0.0744
231.1564 0.0204
242.145 0.0069
244.1989 0.007
247.1065 0.0492
257.0766 0.0072
263.0996 0.0145
266.1282 0.0291
268.1386 0.0073
269.9952 0.0147
272.0812 0.0221
275.0942 0.0222
284.0915 0.0151
286.1853 0.0302
290.1133 0.0228
292.155 0.0229
294.1638 0.0536
300.103 0.0155
301.181 0.0387
302.1351 0.07
306.5805 0.0078
311.1292 0.0552
316.1207 0.0238
321.1416 0.008
324.1168 0.0322
329.156 0.0406
336.1387 0.0246
339.1496 0.0247
342.1106 0.0579
342.5869 0.0083
347.2262 0.0166
348.1378 0.025
355.1286 0.0084
357.1677 0.0084
357.4841 0.0169
358.1625 0.1268
361.1021 0.0085
365.6853 0.0427
367.0911 0.0257
369.0784 0.0086
370.1686 0.0086
370.5982 0.0086
372.0608 0.0086
374.1755 0.0345
377.671 0.0347
380.2263 0.0087
385.1549 0.0263
388.2121 0.0352
389.6297 0.0176
391.6849 0.0177
394.1658 0.0266
401.2022 0.0089
402.0746 0.0179
403.1586 0.0359
407.676 0.009
412.1641 0.0181
414.2379 0.0091
415.3291 0.0091
415.6704 0.0182
419.26 0.0091
421.6357 0.0183
422.2334 0.0183
424.1561 0.0368
426.14 0.0645
428.1285 0.0092
429.062 0.0463
430.6635 0.0093
431.2443 0.0371
432.0683 0.0186
435.6255 0.0466
436.7164 0.028
437.1271 0.028
437.4025 0.0187
443.6764 0.0094
444.1468 0.0659
447.2573 0.0094
448.1182 0.0946
449.6589 0.0189
453.1619 0.038
454.7431 0.019
456.3059 0.0191
457.1758 0.0382
457.6612 0.0382
465.6281 0.0096
466.1485 0.1929
468.146 0.0097
469.8962 0.0097
470.199 0.029
471.3878 0.0097
472.2025 0.0194
479.6879 0.0293
486.1045 0.0296
487.6857 0.2368
489.1801 0.0988
490.1597 0.0297
501.1073 0.01
516.6832 0.0203
518.1609 0.0102
538.1583 0.0104
543.7399 0.0208
551.2355 0.0315
562.1913 0.0106
565.2071 0.0212
572.2024 0.032
575.3199 0.0107
583.7573 0.0108
584.1511 0.0216
593.1365 0.0435
601.2706 0.0109
605.2831 0.022
612.2297 0.011
629.1704 0.0448
636.2344 0.0113
646.155 0.0113
647.3416 0.0114
665.184 0.0115
667.1834 0.0231
702.2293 0.0237
714.2777 0.0239
746.338 0.061
779.4747 0.0125
END IONS

BEGIN IONS
PEPMASS=472.698529352245
CHARGE=2+
TITLE=File: QStar_BSA_500fmol_2.wiff, Sample: \2006_09_01\BSA_500fmol_2 (sample number 1), Elution: 15.178 to 15.257 min, Period: 1, Cycle(s): 233-234 (Experiment 3)
102.0443 0.018
103.027 0.0816
110.0523 0.0234
119.0608 0.0097
120.0695 0.0587
123.0495 0.0099
128.0596 0.0202
129.0929 0.2084
131.0597 0.0511
133.08 0.2267
138.0403 0.021
147.1052 0.2437
155.0755 0.1446
158.0259 0.0112
163.0862 0.0285
173.0855 0.5345
175.0581 0.0118
177.104 0.0535
180.0362 0.018
185.1049 0.0121
187.0935 0.0183
191.0903 0.0247
201.0827 0.3673
204.1371 0.0765
214.0759 0.1111
219.13 0.0463
223.0557 0.02
229.0872 0.0338
230.163 0.0271
235.1115 0.0479
243.0919 0.0278
244.1501 0.0209
245.1382 0.056
247.1521 0.0914
253.165 0.0142
256.1068 0.0143
258.1228 0.0144
277.1174 0.0074
283.1892 0.015
288.1167 0.0152
289.0724 0.0152
296.0792 0.0077
303.1906 0.0856
314.0957 0.0158
328.1887 0.0081
330.1774 0.0244
341.6579 0.0083
342.1656 0.0413
347.1971 0.0083
348.1556 0.0917
351.6765 0.0251
369.2071 0.0172
370.1428 0.0172
372.6682 0.0259
376.1788 0.0433
380.1741 0.0087
389.2288 0.0088
398.1673 0.0089
401.0814 0.0179
403.1048 0.0179
411.1767 0.0181
419.2372 0.0183
424.1423 0.0092
424.7402 0.0184
432.7786 0.0372
433.1544 0.065
433.653 0.1209
434.1357 0.0279
437.2298 0.0093
437.6518 0.0467
438.1582 0.028
441.6497 0.0563
442.2568 0.0563
447.1535 0.0094
449.7678 0.0189
450.6682 0.3414
454.2814 0.0095
455.1836 0.0858
457.1646 0.0191
464.1789 0.0962
469.2867 0.0097
472.2904 0.1844
472.6919 1.4275
498.5619 0.01
501.2073 0.01
510.1882 0.0202
527.1585 0.0205
554.2616 0.0315
557.3216 0.0105
570.2683 0.032
575.3252 0.0214
581.3273 0.0108
581.7579 0.0108
582.2157 0.0108
589.7705 0.0325
597.3095 0.2074
600.1872 0.0219
611.8086 0.0994
612.3292 0.0552
616.2431 0.1109
683.2981 0.0233
722.3993 0.072
744.3788 0.2316
770.3893 0.0372
END IONS

BEGIN IONS
PEPMASS=588.211677754534
CHARGE=2+
TITLE=File: QStar_BSA_500fmol_2.wiff, Sample: \2006_09_01\BSA_500fmol_2 (sample number 1), Elution: 15.123 to 15.208 min, Period: 1, Cycle(s): 233-234 (Experiment 2)
102.0433 0.0858
128.9986 0.0304
129.0915 0.9892
130.0742 0.7132
133.0525 0.0258
147.1042 1.5005
153.0548 0.0387
173.0883 0.094
183.1458 0.0483
204.1307 0.051
209.0979 0.0452
211.1451 0.1493
222.1497 0.0333
226.094 0.1881
240.116 0.2145
243.1177 0.2511
258.1215 0.739
276.1381 0.564
279.139 0.0373
288.0313 0.1137
290.1412 0.0685
316.0492 0.0635
322.1608 0.0401
324.2144 0.2734
334.0564 0.0734
339.2099 0.0329
355.1959 0.0842
361.0879 0.0339
364.2431 0.2216
371.2246 0.0516
373.1726 0.0259
385.0571 0.0789
388.1263 0.0352
389.2388 0.2819
403.1003 0.0269
407.2962 0.0992
421.7595 0.0275
424.2572 0.046
431.0574 0.0742
433.2153 0.0279
448.1044 0.0662
452.2615 0.1425
452.8551 0.038
459.2682 0.0287
473.1926 0.0291
473.7366 0.0292
476.177 0.0585
481.1666 0.0588
489.1856 0.0296
501.1888 0.05
523.2617 0.0409
523.7303 0.3883
524.7156 0.092
541.1558 0.0935
543.1466 0.0312
550.2977 0.0629
559.1149 0.0845
567.313 0.0532
570.2256 0.1813
579.2523 5.1168
588.2561 4.6364
599.343 1.0059
601.3527 0.0328
630.2415 0.0336
637.2258 0.0902
670.2102 0.0462
672.2094 0.0579
718.3525 0.1676
727.4819 0.0361
741.2749 0.0486
769.3198 0.1363
771.2977 0.0372
837.3073 0.0258
842.5284 0.0389
855.342 0.0523
882.4725 0.0531
882.7842 0.0265
900.2849 0.0402
1030.3818 0.0287
1046.4236 0.0578
END IONS

BEGIN IONS
PEPMASS=561.186486422756
CHARGE=2+
TITLE=File: QStar_BSA_500fmol_2.wiff, Sample: \2006_09_01\BSA_500fmol_2 (sample number 1), Elution: 15.364 to 15.443 min, Period: 1, Cycle(s): 235-236 (Experiment 3)
112.0737 0.1418
116.0013 0.2837
139.0402 0.1318
153.0567 0.1216
158.087 0.3145
161.0316 1.4961
167.0653 0.1099
170.0386 0.2038
171.0717 0.2162
173.1263 0.1117
175.1146 2.6357
185.0351 0.5527
187.0779 0.1649
199.0586 0.1827
201.126 0.1836
203.0994 0.6427
213.0705 1.5454
217.0621 0.1382
231.069 2.6408
237.0706 0.1102
254.0982 0.549
258.9978 1.7182
268.0583 0.6289
270.0456 0.4037
272.1156 2.2394
276.0283 4.0823
279.1419 0.1417
282.0934 0.36
286.0688 0.778
289.1452 10.3278
291.1444 0.2058
296.057 6.2791
300.1066 2.2204
304.0287 6.6438
312.1545 0.2682
314.0701 9.008
318.1251 0.701
330.1627 0.1623
342.0624 0.1074
354.1696 0.2269
359.0882 0.5162
361.0575 0.1442
370.1949 0.8685
377.0991 0.2515
387.0715 1.6514
387.8492 0.0968
388.2254 9.4324
389.0791 0.1673
390.2336 0.1323
391.7068 0.1945
397.1121 0.5251
398.6731 0.1962
400.7256 0.3487
404.6824 0.1887
405.0919 2.9843
409.7276 0.1536
413.1985 0.1635
424.7326 0.3038
425.0929 3.6188
443.0706 0.1504
484.2304 0.226
488.1016 0.2172
494.0901 1.2012
497.6825 2.0127
500.8616 0.3798
501.2766 4.6095
501.5505 0.1601
503.2785 0.1503
506.1012 0.1306
506.6917 0.6535
512.1048 0.7377
512.1516 0.1516
516.0839 2.0293
534.1019 1.2076
543.2611 0.1353
552.22 0.1679
553.2793 0.1786
568.0974 0.1278
570.3174 1.4939
579.2022 0.172
585.1243 1.3829
587.7568 0.2057
588.3249 19.26
593.1539 0.0979
603.1299 1.9745
607.2032 0.3852
621.1489 1.0129
625.2136 0.1117
681.3404 0.1166
688.2313 0.1054
699.3796 1.0159
716.2226 0.4183
717.3858 3.6126
756.4285 0.1351
800.4416 0.2022
818.4652 1.5971
END IONS

BEGIN IONS
PEPMASS=461.706294125688
CHARGE=2+
TITLE=File: QStar_BSA_500fmol_2.wiff, Sample: \2006_09_01\BSA_500fmol_2 (sample number 1), Elution: 15.309 to 15.47 min, Period: 1, Cycle(s): 235-236 (Experiment 2), 235-236 (Experiment 4)
102.0434 1.8589
120.0687 5.6284
127.0749 0.9226
129.0917 1.54
138.0458 0.7137
147.1045 2.8764
155.0735 9.7118
173.0868 36.9264
175.0904 0.3722
184.0568 0.5634
200.6466 0.3921
201.084 31.8567
201.3705 0.1901
211.108 0.2928
218.9623 0.4426
219.1376 4.985
228.9169 0.3787
229.0976 3.7033
246.923 0.3718
247.1219 8.7313
259.0863 0.381
277.0978 0.6098
288.1633 0.652
303.1258 0.9642
312.1432 1.1995
320.1536 0.2477
328.1786 0.8011
330.1641 1.8828
347.2232 4.4427
348.1486 3.4084
358.1758 1.5214
361.711 4.1537
376.1858 5.4571
419.19 0.256
429.237 0.3515
431.2022 0.3431
444.2872 0.2918
447.2171 0.9633
452.6959 0.4466
457.8388 0.2484
458.2221 2.2278
461.2308 0.4895
461.716 0.2974
475.2083 0.7592
475.8294 0.526
476.2283 8.2263
487.1709 0.4634
505.2091 0.2509
530.2383 0.4116
548.2652 0.2928
557.2929 0.7912
575.3148 15.3417
585.3069 0.3136
687.3446 0.2458
704.3975 0.2371
722.406 28.0766
833.4537 0.5544
851.49 0.5734
END IONS

BEGIN IONS
PEPMASS=554.207099964054
CHARGE=2+
TITLE=File: QStar_BSA_500fmol_2.wiff, Sample: \2006_09_01\BSA_500fmol_2 (sample number 1), Elution: 15.551 to 15.63 min, Period: 1, Cycle(s): 237-238 (Experiment 3)
102.0516 0.0135
102.9665 0.0045
110.0453 0.0094
115.9345 0.0096
120.0726 0.0685
129.0813 0.0254
130.002 0.0051
133.035 0.3244
135.0299 0.0156
147.1075 0.0433
155.0731 0.089
156.0258 0.0056
161.0316 0.0113
171.0145 0.0058
173.088 0.1469
175.1157 0.0177
181.0844 0.006
183.0736 0.0846
185.0289 0.0061
189.1234 0.0123
192.0791 0.0062
199.135 0.0063
200.1092 0.0569
215.0274 0.0065
226.1201 0.0269
231.0953 0.0068
235.0624 0.0068
243.0978 0.007
244.1408 0.2093
252.0616 0.0071
263.1033 0.0072
271.1151 0.0221
274.0933 0.0074
280.0902 0.0897
282.1495 0.0225
284.1066 0.0151
289.1312 0.0076
291.0723 0.0152
294.1042 0.0077
296.1675 0.0154
301.1774 0.4495
306.0366 0.0156
308.1016 0.0313
309.1553 0.0236
315.0856 0.103
316.1961 0.0159
341.1588 0.0247
343.0974 0.4466
350.1275 0.0251
355.0781 0.0084
361.1162 0.0764
371.1356 0.043
379.6693 0.0087
388.2275 0.0352
397.2725 0.0089
398.2252 0.0535
398.6396 0.0267
406.8335 0.018
411.0499 0.0091
412.2502 0.0272
413.1436 0.0182
424.271 0.0184
427.0437 0.0185
429.8049 0.0278
430.2033 0.0741
441.2065 0.0094
445.1447 0.0094
454.2053 0.0476
470.2802 0.0484
480.1134 0.0098
490.307 0.0198
529.2755 0.1746
536.7144 0.0103
537.3001 0.1346
545.2349 0.0104
554.1955 0.0105
554.8001 0.021
555.3133 0.3263
561.1945 0.0741
582.2803 0.0108
600.309 0.5908
637.2315 0.0225
747.4218 0.1831
747.7804 0.0122
870.5364 0.0263
907.3415 0.0269
END IONS

BEGIN IONS
PEPMASS=758.5
CHARGE=1+
TITLE=File: QStar_BSA_500fmol_2.wiff, Sample: \2006_09_01\BSA_500fmol_2 (sample number 1), Elution: 15.495 to 15.581 min, Period: 1, Cycle(s): 237-238 (Experiment 2) (Charge not auto determined)
129.09 1.1017
133.0317 2.2561
146.0826 0.3616
147.104 1.6086
198.0811 0.9176
209.1126 0.1937
225.9553 0.5035
226.1373 4.8166
226.2451 0.2285
232.0497 0.3537
242.135 0.271
243.9519 2.3857
244.1406 18.6014
244.2674 1.1933
245.2557 0.3568
259.1517 0.3594
261.0812 1.1546
266.1305 0.8528
271.0622 0.1692
274.1015 2.174
283.1589 3.3974
288.8348 0.8348
289.0777 24.6822
292.1305 0.497
296.1805 0.3151
300.1254 0.7118
310.2083 0.1887
310.8716 0.1733
311.16 14.5266
313.167 0.1896
322.2087 0.1844
327.2304 0.2746
331.1395 0.5039
339.2357 0.2715
345.1409 0.2241
353.2119 2.1067
355.2297 0.9343
356.8977 0.2195
357.1234 0.8015
357.245 4.2967
358.1474 0.4229
372.254 1.0254
374.1817 4.4837
379.2375 1.1396
383.2306 0.1749
385.167 0.263
387.2034 1.1513
395.222 0.1775
396.2728 0.4447
401.2643 0.1968
401.5567 0.17
401.6593 0.206
401.7836 1.7728
401.9276 0.779
402.1801 23.1889
403.2802 0.1794
413.1714 0.3542
424.0257 0.2023
424.2369 2.5293
427.1364 0.1939
442.2142 0.4414
444.1742 0.5459
469.7865 0.3001
470.1967 2.9344
470.3044 0.6102
486.8097 0.6208
487.2287 8.0052
487.4363 1.4592
497.217 0.907
514.7564 0.4156
514.9608 0.4157
515.2264 12.7336
584.3032 0.3778
612.3019 0.5414
630.3438 0.6503
667.4103 0.1846
757.1066 0.2458
757.7681 0.2951
757.8849 0.2583
758.4283 33.8363
758.6461 0.6766
759.7482 0.2954
END IONS

BEGIN IONS
PEPMASS=758.5
CHARGE=2+
TITLE=File: QStar_BSA_500fmol_2.wiff, Sample: \2006_09_01\BSA_500fmol_2 (sample number 1), Elution: 15.495 to 15.581 min, Period: 1, Cycle(s): 237-238 (Experiment 2) (Charge not auto determined)
129.09 1.1017
133.0317 2.2561
146.0826 0.3616
147.104 1.6086
198.0811 0.9176
209.1126 0.1937
225.9553 0.5035
226.1373 4.8166
226.2451 0.2285
232.0497 0.3537
242.135 0.271
243.9519 2.3857
244.1406 18.6014
244.2674 1.1933
245.2557 0.3568
259.1517 0.3594
261.0812 1.1546
266.1305 0.8528
271.0622 0.1692
274.1015 2.174
283.1589 3.3974
288.8348 0.8348
289.0777 24.6822
292.1305 0.497
296.1805 0.3151
300.1254 0.7118
310.2083 0.1887
310.8716 0.1733
311.16 14.5266
313.167 0.1896
322.2087 0.1844
327.2304 0.2746
331.1395 0.5039
339.2357 0.2715
345.1409 0.2241
353.2119 2.1067
355.2297 0.9343
356.8977 0.2195
357.1234 0.8015
357.245 4.2967
358.1474 0.4229
372.254 1.0254
374.1817 4.4837
379.2375 1.1396
383.2306 0.1749
385.167 0.263
387.2034 1.1513
395.222 0.1775
396.2728 0.4447
401.2643 0.1968
401.5567 0.17
401.6593 0.206
401.7836 1.7728
401.9276 0.779
402.1801 23.1889
403.2802 0.1794
413.1714 0.3542
424.0257 0.2023
424.2369 2.5293
427.1364 0.1939
442.2142 0.4414
444.1742 0.5459
469.7865 0.3001
470.1967 2.9344
470.3044 0.6102
486.8097 0.6208
487.2287 8.0052
487.4363 1.4592
497.217 0.907
514.7564 0.4156
514.9608 0.4157
515.2264 12.7336
584.3032 0.3778
612.3019 0.5414
630.3438 0.6503
667.4103 0.1846
757.1066 0.2458
757.7681 0.2951
757.8849 0.2583
758.4283 33.8363
758.6461 0.6766
759.7482 0.2954
END IONS

BEGIN IONS
PEPMASS=758.5
CHARGE=3+
TITLE=File: QStar_BSA_500fmol_2.wiff, Sample: \2006_09_01\BSA_500fmol_2 (sample number 1), Elution: 15.495 to 15.581 min, Period: 1, Cycle(s): 237-238 (Experiment 2) (Charge not auto determined)
129.09 1.1017
133.0317 2.2561
146.0826 0.3616
147.104 1.6086
198.0811 0.9176
209.1126 0.1937
225.9553 0.5035
226.1373 4.8166
226.2451 0.2285
232.0497 0.3537
242.135 0.271
243.9519 2.3857
244.1406 18.6014
244.2674 1.1933
245.2557 0.3568
259.1517 0.3594
261.0812 1.1546
266.1305 0.8528
271.0622 0.1692
274.1015 2.174
283.1589 3.3974
288.8348 0.8348
289.0777 24.6822
292.1305 0.497
296.1805 0.3151
300.1254 0.7118
310.2083 0.1887
310.8716 0.1733
311.16 14.5266
313.167 0.1896
322.2087 0.1844
327.2304 0.2746
331.1395 0.5039
339.2357 0.2715
345.1409 0.2241
353.2119 2.1067
355.2297 0.9343
356.8977 0.2195
357.1234 0.8015
357.245 4.2967
358.1474 0.4229
372.254 1.0254
374.1817 4.4837
379.2375 1.1396
383.2306 0.1749
385.167 0.263
387.2034 1.1513
395.222 0.1775
396.2728 0.4447
401.2643 0.1968
401.5567 0.17
401.6593 0.206
401.7836 1.7728
401.9276 0.779
402.1801 23.1889
403.2802 0.1794
413.1714 0.3542
424.0257 0.2023
424.2369 2.5293
427.1364 0.1939
442.2142 0.4414
444.1742 0.5459
469.7865 0.3001
470.1967 2.9344
470.3044 0.6102
486.8097 0.6208
487.2287 8.0052
487.4363 1.4592
497.217 0.907
514.7564 0.4156
514.9608 0.4157
515.2264 12.7336
584.3032 0.3778
612.3019 0.5414
630.3438 0.6503
667.4103 0.1846
757.1066 0.2458
757.7681 0.2951
757.8849 0.2583
758.4283 33.8363
758.6461 0.6766
759.7482 0.2954
END IONS

BEGIN IONS
PEPMASS=758.5
CHARGE=4+
TITLE=File: QStar_BSA_500fmol_2.wiff, Sample: \2006_09_01\BSA_500fmol_2 (sample number 1), Elution: 15.495 to 15.581 min, Period: 1, Cycle(s): 237-238 (Experiment 2) (Charge not auto determined)
129.09 1.1017
133.0317 2.2561
146.0826 0.3616
147.104 1.6086
198.0811 0.9176
209.1126 0.1937
225.9553 0.5035
226.1373 4.8166
226.2451 0.2285
232.0497 0.3537
242.135 0.271
243.9519 2.3857
244.1406 18.6014
244.2674 1.1933
245.2557 0.3568
259.1517 0.3594
261.0812 1.1546
266.1305 0.8528
271.0622 0.1692
274.1015 2.174
283.1589 3.3974
288.8348 0.8348
289.0777 24.6822
292.1305 0.497
296.1805 0.3151
300.1254 0.7118
310.2083 0.1887
310.8716 0.1733
311.16 14.5266
313.167 0.1896
322.2087 0.1844
327.2304 0.2746
331.1395 0.5039
339.2357 0.2715
345.1409 0.2241
353.2119 2.1067
355.2297 0.9343
356.8977 0.2195
357.1234 0.8015
357.245 4.2967
358.1474 0.4229
372.254 1.0254
374.1817 4.4837
379.2375 1.1396
383.2306 0.1749
385.167 0.263
387.2034 1.1513
395.222 0.1775
396.2728 0.4447
401.2643 0.1968
401.5567 0.17
401.6593 0.206
401.7836 1.7728
401.9276 0.779
402.1801 23.1889
403.2802 0.1794
413.1714 0.3542
424.0257 0.2023
424.2369 2.5293
427.1364 0.1939
442.2142 0.4414
444.1742 0.5459
469.7865 0.3001
470.1967 2.9344
470.3044 0.6102
486.8097 0.6208
487.2287 8.0052
487.4363 1.4592
497.217 0.907
514.7564 0.4156
514.9608 0.4157
515.2264 12.7336
584.3032 0.3778
612.3019 0.5414
630.3438 0.6503
667.4103 0.1846
757.1066 0.2458
757.7681 0.2951
757.8849 0.2583
758.4283 33.8363
758.6461 0.6766
759.7482 0.2954
END IONS

BEGIN IONS
PEPMASS=594.493401967287
CHARGE=3+
TITLE=File: QStar_BSA_500fmol_2.wiff, Sample: \2006_09_01\BSA_500fmol_2 (sample number 1), Elution: 15.764 to 15.843 min, Period: 1, Cycle(s): 239-240 (Experiment 4)
102.0445 0.1263
110.057 0.0234
112.0671 0.0331
116.0117 0.024
120.073 0.0392
129.0518 0.0609
133.0328 0.0721
136.0655 0.2188
141.0554 0.0212
147.0546 0.0433
148.1004 0.0109
153.0713 0.0166
155.0807 0.0167
158.0764 0.0112
173.0759 0.0235
175.1157 0.325
181.0547 0.0961
183.0846 0.006
191.0681 0.0123
199.0695 0.0189
201.1151 0.0253
202.9141 0.0064
204.0733 0.0064
209.0947 0.0129
212.1043 0.0195
215.2009 0.0131
217.0289 0.0066
227.1754 0.0067
231.0274 0.0272
239.5763 0.0207
243.1101 0.1044
244.058 0.0419
252.0545 0.0071
255.0883 0.0214
258.0855 0.043
260.9099 0.0144
262.1316 0.0217
272.0501 0.1105
273.1061 0.0295
277.0989 0.0149
278.051 0.0074
281.0594 0.0375
284.0991 0.0151
286.1308 0.0151
288.0599 0.0227
289.9004 0.0076
290.1298 1.1257
298.0723 0.0385
301.0668 0.0155
308.0872 0.0157
310.1179 0.0315
312.1372 0.0237
317.1416 0.008
318.6146 0.1116
320.0823 0.016
322.0864 0.0321
325.5943 0.0081
326.0891 0.0322
328.6338 0.0243
329.0669 0.0162
334.1198 0.0327
338.0815 0.0082
341.0475 0.0165
343.1078 0.0248
344.0471 0.0166
345.6265 0.0083
352.1689 0.0084
353.1239 0.0168
354.6113 0.0168
355.1244 0.0168
359.1059 0.0085
367.1315 0.0257
368.6497 0.0257
370.1342 0.043
373.1209 0.0518
377.168 0.0347
379.1214 0.0435
380.6356 0.0087
382.1179 0.0437
387.1791 0.0439
388.1285 0.0088
388.7093 0.0088
389.1099 0.0353
391.1823 0.053
391.6593 0.0177
401.0703 0.0268
403.2213 0.0179
404.4954 0.018
405.1259 0.1888
421.2279 0.0092
422.1355 0.0183
422.6881 0.0367
425.1405 0.0276
426.2183 0.0092
430.154 0.0278
430.6496 0.0371
431.0574 0.0185
433.6057 0.0093
435.0712 0.0093
435.8538 0.0186
437.1364 0.0093
438.1358 0.0654
441.1831 0.0188
448.9822 0.0189
458.1131 0.0382
459.2433 0.0287
462.0654 0.0384
468.1267 0.0097
468.3248 0.0193
470.0946 0.0387
475.7528 0.0487
475.9841 0.0097
476.1671 0.2729
476.3724 0.039
481.1216 0.0098
486.1389 0.0098
487.6463 0.0099
499.1752 0.02
502.1073 0.03
523.7913 0.0204
530.043 0.0206
535.1382 0.0103
539.6871 0.0207
544.6564 0.0208
545.2044 0.4693
546.6902 0.0209
548.2259 0.0209
552.6515 0.0315
554.5361 0.021
555.1629 0.0316
559.2046 0.3698
564.1939 0.0106
566.1681 0.0956
566.5188 0.0425
569.1626 0.0213
573.2549 0.0107
575.7162 0.0107
577.1998 0.0751
584.2428 0.0324
584.5288 0.0108
584.8149 0.0108
587.2192 0.0325
590.2585 0.0543
590.5116 0.2387
590.8542 0.1302
594.1917 0.0327
595.8472 0.0327
596.1851 0.0872
596.514 0.0654
596.8818 0.0873
601.2388 0.0328
605.2756 0.033
611.1862 0.0221
627.2177 0.0447
634.2089 0.0225
636.2332 0.4958
638.015 0.0113
650.1917 0.0455
652.2925 0.0228
656.2439 0.0458
659.2669 0.0344
668.1998 0.0692
672.2384 0.0347
674.2791 0.4522
683.2135 0.0117
683.5899 0.0233
691.2515 0.0117
701.159 0.0118
731.2862 0.0121
736.2509 0.0363
738.7911 0.0243
741.2239 0.0851
749.3281 0.0489
753.2479 0.0123
755.2956 0.0123
760.261 0.0369
763.3171 0.074
765.3291 0.2101
776.2682 0.0249
779.2628 0.0374
779.5121 0.0125
781.2943 0.1997
785.3144 0.0375
797.2696 0.0252
866.5166 0.0131
894.4832 0.0534
911.2256 0.0135
END IONS

BEGIN IONS
PEPMASS=583.837814146023
CHARGE=3+
TITLE=File: QStar_BSA_500fmol_2.wiff, Sample: \2006_09_01\BSA_500fmol_2 (sample number 1), Elution: 15.577 to 15.817 min, Period: 1, Cycle(s): 239-240 (Experiment 2), 239-240 (Experiment 3), 237-238 (Experiment 4)
101.8387 0.3019
102.0436 4.4077
110.0578 0.5624
112.0716 0.6674
116.0019 1.0249
120.0697 1.62
129.0538 5.5539
131.1029 0.7327
133.0311 11.7379
136.0633 2.4591
141.0564 0.5357
147.0677 3.1529
155.0705 0.3281
157.0963 1.301
165.093 0.4419
172.0639 0.945
175.1128 13.8524
178.0586 0.8715
181.0555 1.3241
187.0521 0.7943
199.0674 0.3402
199.1762 1.7144
204.0733 1.8773
212.091 0.5274
215.131 3.2231
224.0831 1.1499
226.0901 0.6579
227.0271 0.6393
229.0988 0.3994
231.0537 0.4819
232.0525 1.5795
238.0548 0.4483
241.0567 0.7905
243.1105 3.7105
243.8599 0.2929
244.049 4.049
252.0751 1.2058
255.0873 0.6707
258.0835 1.2711
261.0669 0.4906
262.1189 2.1112
270.0842 2.1452
271.8234 0.4417
272.0516 11.6052
276.1197 1.5363
278.0922 2.0787
281.0531 0.6365
284.0677 0.3766
286.1218 0.5288
289.0831 0.9489
289.8807 2.144
290.1286 42.4786
294.0874 0.2987
296.0954 0.3075
298.0805 2.4138
301.0954 0.8067
309.6108 4.7636
310.6039 0.6219
311.1072 1.632
313.5864 0.2847
314.1128 0.7049
315.5851 0.5316
316.0912 1.0414
318.6154 12.2064
321.0589 0.7123
326.133 0.9214
330.0753 0.3165
335.1285 2.8127
341.0804 1.1958
343.1012 2.7057
347.0955 2.2655
348.6051 0.3003
355.1119 0.5301
356.2093 0.4129
356.6318 0.7593
358.1417 1.1239
359.1099 1.111
365.1393 0.7342
367.1268 0.3852
371.11 7.1854
373.1664 0.7676
374.1401 2.1691
380.1167 2.5602
383.1481 2.5966
387.1651 4.3645
391.179 1.1128
395.1949 0.3019
397.1501 0.5436
401.1204 0.4293
403.1751 0.4663
404.3998 0.4941
404.6516 2.13
404.831 0.8177
405.1691 20.4689
407.1803 0.523
412.1225 0.3535
413.6638 0.8173
414.1456 4.4818
416.1645 1.0027
419.143 0.4299
422.1678 0.4954
422.2472 0.3578
422.4392 0.3949
422.661 9.4862
427.1027 1.7005
430.6687 0.4728
431.1176 1.0207
434.1507 1.4985
436.332 0.4012
436.6413 7.0271
439.2155 0.2809
439.6343 1.0959
442.1332 0.3193
444.1503 0.4329
445.1208 0.3392
449.0865 0.8428
452.0777 0.7221
456.1178 0.7727
458.138 1.6927
461.1405 0.4123
461.6352 0.2878
462.168 2.0739
469.7101 0.3387
470.1115 4.3484
470.3159 0.6004
472.114 0.5144
475.7656 1.6945
476.1667 21.2264
476.3682 3.4792
477.3526 0.4099
478.7465 0.3908
479.1584 6.6584
479.3414 1.0268
484.1619 1.0908
486.1662 0.5916
493.1595 2.4796
501.1404 0.6199
519.1824 0.7033
528.1711 0.5748
535.171 2.0898
541.1371 1.9841
543.121 0.3538
543.688 0.8539
544.1908 1.8558
548.169 1.3705
553.2532 0.5883
555.203 0.8737
557.6871 2.4048
559.1578 0.9186
560.1502 0.7083
564.206 1.0184
566.211 0.8607
569.1336 3.4636
573.2075 1.2831
575.1892 1.7031
577.1633 0.3435
581.251 0.6136
582.2323 2.8798
583.6979 0.3348
587.1535 1.6881
590.2521 2.5293
592.7042 0.3154
598.2722 0.3168
600.2474 0.8323
604.1797 0.3514
612.1514 0.5528
618.2081 0.6661
619.2014 4.39
624.2455 0.3458
626.1667 2.1351
630.1587 2.3663
636.2269 54.4376
643.2122 0.8839
646.201 0.3747
649.2053 0.2958
650.1972 0.6834
655.2206 0.7095
661.2028 0.3101
665.3018 0.311
674.266 0.6611
696.297 0.6247
709.3274 0.345
712.2756 0.5246
715.2511 0.3703
722.3052 0.4682
725.2261 0.3609
730.2502 1.642
739.6651 0.3527
741.2083 19.2758
741.3747 0.3041
747.269 8.9978
750.3021 1.7128
759.2164 8.147
763.5824 0.6172
765.2838 31.5175
765.5624 0.4448
810.819 0.496
825.4736 0.308
826.3012 2.2852
842.3772 0.4018
843.5108 0.3374
844.3329 1.5315
853.0715 0.7957
854.1614 1.6836
854.3214 12.6232
855.5659 0.5749
871.4403 0.2768
871.8928 0.2902
872.1375 2.1235
872.342 7.8222
874.193 0.845
874.5713 0.2773
878.2641 1.7869
878.4385 1.0192
910.2273 0.4715
911.2286 0.2832
939.2967 0.6436
957.326 0.691
966.3829 0.3193
967.2835 2.7365
967.728 0.5002
984.8591 0.5328
985.299 3.5189
991.3648 0.2812
1001.2703 0.4099
1039.2725 0.288
1096.3449 1.952
1114.3713 2.788
1164.4232 0.3506
END IONS

BEGIN IONS
PEPMASS=650.232916306471
CHARGE=2+
TITLE=File: QStar_BSA_500fmol_2.wiff, Sample: \2006_09_01\BSA_500fmol_2 (sample number 1), Elution: 15.951 to 16.03 min, Period: 1, Cycle(s): 241-242 (Experiment 4)
101.0917 0.0135
110.0548 0.2108
118.0462 0.0194
120.0688 0.3034
123.0793 0.0099
127.0793 0.0403
129.0901 1.9644
131.0784 0.0204
134.0504 0.0517
136.0648 0.2292
139.0795 0.0737
141.0925 0.0159
144.0378 0.0107
146.0451 0.0594
147.104 0.3303
152.0603 0.0771
155.0616 0.0334
157.0956 0.0112
162.0454 0.0455
165.0966 0.0402
167.0759 0.0231
177.0724 0.0119
184.1009 0.0121
185.1147 0.0486
187.0741 0.0489
197.0763 0.0125
199.1098 0.0252
201.1113 0.0887
204.0892 0.0128
209.0938 0.0323
221.1221 0.0133
225.0487 0.0335
226.1101 0.074
229.0816 0.0811
230.1099 0.0814
233.003 0.0136
240.0687 0.0138
241.1109 0.0625
244.1247 0.0558
249.058 0.0141
250.1598 0.0353
255.0903 0.0214
257.1177 0.0501
259.0935 0.0287
262.1265 0.0145
265.0913 0.0145
267.074 0.0803
272.1128 0.2654
275.1454 0.0889
276.1563 0.5269
282.0771 0.0676
285.1188 0.1811
289.1172 0.0152
290.1285 0.0762
293.1804 0.0153
294.1662 0.6204
298.1108 0.0464
302.1376 0.0233
303.0946 0.0933
305.1515 0.0234
307.171 0.0313
310.1635 0.0236
312.1009 0.0237
316.1048 0.0874
320.1646 0.0399
326.1698 0.0323
328.1443 0.0324
332.1111 0.0244
335.104 0.0573
339.1879 0.0329
340.1246 0.0165
355.2094 0.0758
358.1302 0.0253
359.2506 0.0169
360.1652 0.0169
363.1837 0.034
367.1967 0.0514
372.1857 0.0172
374.1718 0.0259
378.131 0.026
385.1767 0.0438
387.2025 0.0527
391.208 0.1944
403.1765 0.0179
405.1827 0.0449
406.2025 0.018
411.2084 0.0272
413.1536 0.0727
413.7337 0.0182
419.0726 0.0183
421.15 0.0183
424.2342 0.0184
425.1497 0.046
427.1636 0.0185
429.7235 0.0185
431.1699 0.102
441.2675 0.0188
442.1974 0.0282
445.2908 0.0188
453.205 0.057
457.1933 0.0191
463.1698 0.0192
464.6828 0.0578
465.0695 0.0289
479.1942 0.0391
483.2834 0.0196
488.1887 0.0099
491.1378 0.0198
494.1206 0.0198
497.207 0.01
499.1802 0.0399
502.1573 0.01
504.2205 0.0702
505.6401 0.01
507.1964 0.0201
507.7255 0.0101
509.1953 0.0101
514.6909 0.0203
515.1993 0.0608
522.2494 0.0204
524.2256 0.0716
532.1935 0.0103
533.0487 0.0206
534.2348 0.0206
538.2515 0.0518
542.2222 0.0312
542.7544 0.0937
545.1463 0.0208
546.2153 0.1357
548.7461 0.0418
550.2191 0.0314
550.7279 0.0524
551.7472 0.4616
554.2334 0.0315
556.2339 0.0211
556.6847 0.0527
558.1757 0.0105
559.7675 0.1797
562.2195 0.0953
564.7242 0.1274
566.7242 0.0744
567.7149 0.0213
568.1405 0.0213
569.1573 0.0533
569.7083 0.0107
570.7465 0.3201
575.2369 0.1178
577.7491 0.0322
578.2901 0.0322
578.7183 0.2149
587.6959 0.0758
589.2099 0.0759
592.2126 0.0109
594.1482 0.0109
596.1905 0.0218
597.2399 0.1201
600.2182 0.0438
600.7288 0.0328
603.2757 0.0658
607.3236 0.011
609.1876 0.0331
611.28 0.0331
616.241 0.0222
620.3375 0.0111
620.7947 0.0111
621.2219 0.0334
623.2656 0.0446
633.276 0.0674
633.6693 0.0562
636.2794 0.0113
641.8551 0.0113
642.7717 0.1359
649.1831 0.0341
650.2544 0.1025
651.8022 0.0228
652.2827 0.2054
655.3031 0.0343
670.295 0.0116
672.3599 0.0232
681.2543 0.0583
690.3714 0.0469
713.2936 0.0358
716.7738 0.0239
746.3477 0.183
762.3183 0.0123
810.3964 0.0381
859.3685 0.0655
875.6353 0.0132
904.7342 0.0269
911.2757 0.0404
913.6802 0.0135
928.7899 0.0136
973.4203 0.0976
974.7441 0.0279
990.3696 0.0422
END IONS

BEGIN IONS
PEPMASS=461.707662060037
CHARGE=2+
TITLE=File: QStar_BSA_500fmol_2.wiff, Sample: \2006_09_01\BSA_500fmol_2 (sample number 1), Elution: 15.925 to 16.004 min, Period: 1, Cycle(s): 241-242 (Experiment 3)
102.0466 0.1488
110.05 0.0188
120.0701 0.3083
128.0584 0.0404
129.0877 0.1676
138.0454 0.0682
147.1043 0.2058
155.0712 0.6174
173.0884 2.5145
184.0575 0.0545
200.7406 0.0253
201.0868 1.9569
212.1271 0.013
219.117 0.152
220.1595 0.0265
229.1156 0.2167
243.1361 0.0139
247.1207 0.5483
249.1123 0.0211
259.0885 0.0144
262.1321 0.0361
266.1246 0.0219
277.1174 0.0223
280.0856 0.0224
288.172 0.0303
293.1097 0.0383
301.0706 0.0232
303.1504 0.0233
312.1206 0.0395
315.0935 0.0159
321.1576 0.024
328.178 0.0728
330.1602 0.1461
347.2216 0.4409
348.1608 0.175
358.1556 0.1521
361.7145 0.1019
362.2021 0.0935
376.187 0.4417
426.1327 0.0461
428.8124 0.0277
431.2567 0.0464
444.1687 0.0376
447.1881 0.0378
448.2635 0.0189
458.2029 0.0861
461.744 0.0384
462.172 0.0864
475.2091 0.1168
475.8137 0.0584
476.2325 0.4191
476.572 0.039
505.1859 0.0301
575.3161 0.9428
586.2788 0.0216
722.4057 1.7885
723.7175 0.036
724.4263 0.0961
END IONS

BEGIN IONS
PEPMASS=625.23157138128
CHARGE=2+
TITLE=File: QStar_BSA_500fmol_2.wiff, Sample: \2006_09_01\BSA_500fmol_2 (sample number 1), Elution: 15.869 to 15.954 min, Period: 1, Cycle(s): 241-242 (Experiment 2)
101.095 0.2649
110.0581 2.0013
120.0678 7.9085
127.0755 0.4131
129.0877 41.0103
131.0876 0.5629
139.0782 0.6689
147.1029 5.5036
155.0801 0.3392
156.0711 0.7265
165.0935 0.436
187.0695 0.3725
199.1024 0.876
201.1157 0.9374
209.0899 0.2453
212.099 0.3647
221.0832 0.5976
226.1018 2.8222
229.0945 0.8924
231.1258 5.1803
239.0867 0.3523
241.104 0.5204
243.0698 1.6942
249.0754 0.9446
254.0886 0.9897
257.1176 1.8486
259.1207 3.0914
267.0876 2.6934
272.1054 5.0391
275.1607 0.3111
276.15 17.3598
278.1483 0.3127
285.116 5.2432
293.1543 0.2599
294.1655 10.4328
298.1559 0.532
300.1425 0.2942
303.1311 1.431
312.1736 0.332
316.1036 0.8971
321.1454 0.3283
327.1973 0.5902
330.1473 0.2274
339.1984 0.4531
356.1629 2.5471
367.2005 0.4282
373.1819 2.3216
378.1332 0.721
385.2032 5.5489
390.8651 0.4325
391.1927 10.6445
396.1547 1.0849
405.1944 0.4675
407.172 0.2794
413.2229 2.0629
425.1727 1.1052
429.1393 0.3054
430.8226 0.8712
431.2182 10.248
435.1124 0.3633
441.1964 0.46
446.2189 0.217
453.131 1.9109
456.1612 0.2099
464.6982 0.6258
469.7472 0.2614
476.2473 0.8577
478.6843 1.1823
487.212 0.6213
504.245 2.1262
507.2004 0.2818
515.1894 0.2129
521.209 0.2244
525.2012 0.6348
538.2324 2.4555
542.2407 1.1956
542.7447 5.1001
545.214 0.3545
548.2399 0.2719
551.7511 14.0685
554.2109 0.3155
556.7368 0.6639
560.2527 6.4279
561.7523 0.2857
566.2274 2.5399
572.2195 2.3721
573.7548 0.2994
576.2144 0.2252
582.2132 0.3882
588.2589 0.2062
593.7753 0.3156
600.2208 3.0857
607.7871 0.3854
616.2976 2.772
618.2427 0.5664
625.3047 29.6297
635.2743 0.4729
653.2787 2.9909
663.2543 0.2992
671.3029 0.6829
681.2785 4.6163
685.3231 0.3858
689.318 1.2902
713.3367 0.8826
728.3377 0.3495
731.3317 0.2053
746.3486 8.26
800.3357 0.4298
809.4123 0.3812
819.4054 0.4091
828.3692 1.6711
841.4184 0.2202
846.3485 0.3118
859.4672 3.6268
859.8529 0.2619
928.3396 0.4082
939.3367 0.2874
956.3297 1.3952
956.6797 0.5525
973.5118 0.6548
974.3644 14.7771
974.889 1.3248
1084.486 0.2207
1102.4654 1.5129
1121.448 0.3141
END IONS

BEGIN IONS
PEPMASS=636.224298965165
CHARGE=2+
TITLE=File: QStar_BSA_500fmol_2.wiff, Sample: \2006_09_01\BSA_500fmol_2 (sample number 1), Elution: 16.138 to 16.217 min, Period: 1, Cycle(s): 243-244 (Experiment 4)
120.0724 0.0979
129.0905 0.5379
147.1056 0.1842
231.1666 0.0136
244.1449 0.0209
258.1048 0.0287
271.1078 0.0441
276.1595 0.0817
285.1197 0.0302
290.1298 0.0532
294.1577 0.1072
374.191 0.0086
385.1997 0.0175
391.2353 0.0177
413.1961 0.0272
423.0947 0.0184
430.6774 0.0093
431.2428 0.0185
435.2435 0.0093
489.6992 0.0296
496.5651 0.0199
515.6789 0.0203
526.1902 0.0102
542.2105 0.0208
545.0681 0.0104
549.258 0.0732
549.6822 0.0314
560.2028 0.0106
560.6256 0.0106
562.7504 0.0424
563.2369 0.2014
572.225 0.0854
588.2047 0.0217
606.2622 0.022
619.2612 0.0444
627.2805 0.1342
628.8041 0.0336
636.3041 1.7238
775.4039 0.0124
841.3847 0.0389
868.4365 0.0132
996.3325 0.1128
1097.3697 0.0148
1144.4461 0.0302
END IONS

BEGIN IONS
PEPMASS=583.834679028229
CHARGE=3+
TITLE=File: QStar_BSA_500fmol_2.wiff, Sample: \2006_09_01\BSA_500fmol_2 (sample number 1), Elution: 16.112 to 16.191 min, Period: 1, Cycle(s): 243-244 (Experiment 3)
101.8415 0.0225
102.0427 0.2977
110.0476 0.0187
112.0742 0.0332
116.0094 0.0433
120.0702 0.181
129.054 0.4113
132.0908 0.0205
133.0309 0.876
136.0675 0.3179
139.056 0.0158
143.9983 0.0429
147.0653 0.1246
155.0713 0.0334
157.0704 0.0168
158.0876 0.0955
165.1029 0.0172
172.0678 0.0644
175.1154 0.6618
178.057 0.0775
181.0663 0.0421
195.069 0.0249
199.1843 0.0504
201.0613 0.019
204.0715 0.102
209.0675 0.0194
213.0851 0.0261
215.1312 0.0917
224.1216 0.0201
226.0993 0.1411
231.0444 0.0952
238.5684 0.0207
241.0674 0.0971
243.1153 0.1601
244.0519 0.2372
246.9155 0.021
248.1041 0.0281
252.0816 0.0567
254.0823 0.0356
258.0883 0.0574
261.9185 0.0217
262.1167 0.282
264.0818 0.0363
270.0942 0.0294
271.1416 0.0441
271.8451 0.0221
272.0566 0.5084
276.1137 0.1708
278.0899 0.0968
279.1366 0.0746
281.0452 0.0225
284.0802 0.0226
286.1119 0.0453
289.0858 0.1291
289.8802 0.0912
290.1288 2.2515
292.0882 0.0305
293.9817 0.0153
296.0792 0.023
298.0736 0.1313
302.0879 0.0388
304.1727 0.0156
307.0732 0.0235
309.6055 0.2909
309.8137 0.0157
311.1187 0.1576
313.5895 0.0237
317.0939 0.0398
318.6201 0.7335
321.0696 0.04
326.0972 0.0242
327.1537 0.0646
330.054 0.0243
334.0015 0.0163
335.1346 0.1963
341.0868 0.099
343.0931 0.0414
345.1162 0.0166
347.0937 0.0915
349.625 0.0334
350.1275 0.0334
355.1559 0.0589
355.6757 0.0253
356.2208 0.0253
357.1002 0.0422
360.127 0.0678
365.1576 0.0256
365.6298 0.0256
370.1213 0.0172
371.1041 0.1807
372.1297 0.0862
374.1361 0.1901
379.1301 0.0522
380.6073 0.0436
383.1257 0.0699
384.1322 0.0614
388.1989 0.0616
389.1671 0.2382
399.2237 0.0178
400.1297 0.0626
403.1227 0.0179
404.2288 0.0359
404.6032 0.018
404.9105 0.027
405.1703 1.115
408.2686 0.0271
412.1233 0.0272
413.6456 0.0545
414.1325 0.1636
416.1636 0.0821
419.1899 0.064
419.6212 0.0183
421.0996 0.0367
422.6201 0.45
426.1648 0.0369
428.5997 0.0462
430.117 0.0649
432.6811 0.0186
434.1641 0.1768
436.6074 0.2147
439.1597 0.0468
439.6277 0.0187
442.1214 0.0188
444.1217 0.0282
448.1052 0.0568
455.6147 0.0286
456.139 0.0286
456.7638 0.0191
458.1121 0.0861
461.8143 0.0192
462.2352 0.0768
463.165 0.0769
470.164 0.0387
470.7935 0.0581
471.1601 0.0679
475.7666 0.1169
476.1782 0.8673
476.3783 0.1657
479.1558 0.3618
485.1517 0.0295
487.1485 0.0394
491.1774 0.0495
494.6766 0.0199
501.6672 0.04
520.1593 0.0408
530.1766 0.0206
535.1692 0.0207
535.6795 0.0207
536.2232 0.0828
540.1436 0.0208
541.2077 0.0312
543.7 0.0416
544.1929 0.1146
547.2175 0.0313
548.184 0.0942
548.6755 0.0209
553.2368 0.063
557.68 0.1477
560.2451 0.0317
564.2045 0.0849
569.1609 0.1812
573.1886 0.0642
575.2195 0.1285
575.6841 0.0536
581.234 0.0215
583.2008 0.2265
585.2773 0.1513
587.1512 0.1515
590.2433 0.0651
593.2018 0.0544
613.1537 0.0332
619.174 0.0667
624.1967 0.0223
630.1483 0.0561
636.2304 3.0418
640.7753 0.0226
645.168 0.0454
651.1697 0.0228
657.2336 0.0229
658.7707 0.0344
665.3193 0.0461
692.3006 0.0587
722.7989 0.024
732.2645 0.0363
741.2085 0.9609
747.2775 0.293
750.3058 0.208
758.5078 0.0246
759.226 0.16
761.238 0.0493
765.2811 1.2848
766.6019 0.0371
818.3341 0.0255
825.2969 0.0257
827.3212 0.0642
839.3369 0.0259
844.3048 0.1298
844.493 0.0259
854.3425 0.1697
854.5326 0.1045
855.3348 0.1959
855.7599 0.0261
857.4783 0.0261
872.2036 0.2375
872.4062 0.1451
873.0873 0.0264
874.363 0.1188
877.4991 0.0662
878.2823 0.0529
887.5463 0.0266
910.3267 0.0539
910.5451 0.0269
967.2521 0.1111
985.2917 0.2243
1041.2594 0.0288
1114.355 0.1342
END IONS

BEGIN IONS
PEPMASS=456.669572948432
CHARGE=2+
TITLE=File: QStar_BSA_500fmol_2.wiff, Sample: \2006_09_01\BSA_500fmol_2 (sample number 1), Elution: 16.056 to 16.142 min, Period: 1, Cycle(s): 243-244 (Experiment 2)
101.0531 0.0987
102.0373 0.0542
120.069 0.0539
129.0876 0.4168
133.0352 0.3966
142.1129 0.3574
147.1061 0.4821
169.1316 0.273
186.8471 0.0977
187.1431 9.0911
189.1437 0.1228
197.1302 0.0564
214.9805 0.1047
215.1316 2.2272
230.0299 0.1016
245.0413 0.0629
259.0058 0.0719
274.102 0.0517
276.0462 0.8014
279.1449 0.0522
294.1652 1.7694
340.1287 0.066
349.6514 0.3173
376.1411 0.078
388.0445 0.0616
405.1127 1.3034
423.2181 0.294
456.6636 0.3914
518.1558 0.0813
524.1315 0.184
538.2272 0.9118
552.1284 0.2728
573.2576 0.0534
607.2429 0.066
681.2631 0.2564
698.2783 6.3376
811.3481 0.2035
END IONS

BEGIN IONS
PEPMASS=644.213878100635
CHARGE=2+
TITLE=File: QStar_BSA_500fmol_2.wiff, Sample: \2006_09_01\BSA_500fmol_2 (sample number 1), Elution: 16.325 to 16.404 min, Period: 1, Cycle(s): 245-246 (Experiment 4)
120.0616 0.0098
129.0885 0.0914
133.0461 0.0103
147.1034 0.0162
159.0181 0.0056
161.0854 0.0057
177.0961 0.0119
179.0055 0.006
229.094 0.0135
232.9962 0.0136
252.0049 0.0142
275.0995 0.0074
279.0868 0.0149
284.1028 0.0075
286.1157 0.0076
296.9325 0.0077
341.0787 0.0247
351.0512 0.0084
362.5968 0.0085
367.1425 0.0086
386.0993 0.0088
420.2068 0.0183
440.138 0.0094
455.1526 0.0191
498.1533 0.01
506.6571 0.0804
507.1572 0.0201
540.1903 0.0311
548.6964 0.0209
557.1951 0.0105
571.2629 0.0213
580.2271 0.2367
599.3726 0.0328
600.7999 0.0219
617.2222 0.0222
635.2662 0.1238
637.3104 0.0225
644.2696 0.2834
646.3068 0.0908
774.3289 0.0248
803.2627 0.0127
855.3355 0.0261
END IONS

BEGIN IONS
PEPMASS=708.777637589663
CHARGE=2+
TITLE=File: QStar_BSA_500fmol_2.wiff, Sample: \2006_09_01\BSA_500fmol_2 (sample number 1), Elution: 16.299 to 16.378 min, Period: 1, Cycle(s): 245-246 (Experiment 3)
129.0913 3.2077
131.0963 0.0307
139.0791 0.0263
147.1021 0.4821
157.0928 0.0168
195.1106 0.0312
197.1615 0.0815
199.1665 0.0189
211.1457 0.0843
213.1277 0.0261
214.0773 0.0196
224.1532 0.0938
240.1057 0.2146
242.1584 0.549
244.1059 0.0279
250.0595 0.0212
258.12 0.5309
267.0905 0.0804
276.1383 0.4156
286.118 0.2719
294.177 0.023
309.1579 0.0393
324.2129 0.1045
340.174 0.0165
353.2119 0.1091
355.1538 0.0337
356.2208 0.0253
370.3103 0.0172
371.2261 0.5334
382.1222 0.0175
385.0516 0.0175
389.2358 0.2203
407.2163 0.027
413.0801 0.0181
421.04 0.0183
422.2594 0.0367
425.2349 0.046
431.1964 0.0185
440.2906 0.0281
447.8382 0.0189
448.2068 0.0189
449.0674 0.0189
452.8836 0.0285
453.2104 0.1332
465.0743 0.0193
498.0795 0.0299
500.7176 0.03
502.3034 0.06
515.2228 0.0203
518.0237 0.0203
541.1766 0.0208
545.1567 0.0625
556.2418 0.0527
559.1719 0.0211
565.2719 0.0318
572.3103 0.032
575.2235 0.0321
577.1593 0.0751
578.1667 0.1289
579.7351 0.0538
581.3488 0.0969
588.2304 0.2925
599.3598 0.6013
636.2837 0.045
643.3151 0.2153
646.2231 0.0227
652.3236 1.0152
690.2463 0.0939
700.3356 0.0473
705.2377 0.0237
708.8765 1.7718
726.3383 0.0843
771.3011 0.0248
800.096 0.0253
801.2836 0.0253
818.366 0.0767
848.5199 0.0781
883.5086 0.0398
899.424 0.0268
900.2704 0.0804
919.716 0.0271
1028.4184 0.1146
1046.4561 0.0867
1046.7269 0.0289
1157.5219 0.2279
1167.428 0.0305
1175.4879 0.7963
1270.6247 0.0477
END IONS

BEGIN IONS
PEPMASS=874.778791440016
CHARGE=2+
TITLE=File: QStar_BSA_500fmol_2.wiff, Sample: \2006_09_01\BSA_500fmol_2 (sample number 1), Elution: 16.243 to 16.329 min, Period: 1, Cycle(s): 245-246 (Experiment 2)
101.0635 0.0673
102.0443 0.0316
110.0573 0.3841
119.0378 0.0585
120.0694 1.1303
127.0274 0.0403
129.0924 0.9803
131.0695 0.046
133.0314 0.4532
135.9646 0.2551
136.0647 3.9959
144.0606 0.0429
145.0493 0.1184
147.1038 0.948
156.0698 0.3079
165.1003 0.3615
172.0657 0.2696
175.1148 0.9217
176.1181 0.0296
178.058 0.2684
181.0909 0.1263
190.0917 0.1294
195.0865 0.1061
198.0828 0.0566
200.1014 0.1076
208.0887 0.1871
212.0913 0.0781
218.0826 0.033
219.1241 0.1653
222.0499 0.0266
225.0003 0.0268
226.0958 0.8736
230.0841 0.1084
232.051 0.0476
233.0668 0.8049
238.0977 0.0413
240.0975 0.0553
241.052 0.0624
242.0709 0.1113
244.1055 0.9631
244.3873 0.0279
247.1181 0.2248
250.0939 0.4102
254.095 0.1423
255.0361 0.0428
257.1209 0.0358
258.0811 0.4453
261.0639 0.2813
262.1145 2.1549
270.0926 0.066
271.1179 0.5293
272.1017 2.085
275.0764 0.0666
276.1121 1.5289
278.0952 2.7198
281.0546 0.0824
283.128 0.2104
286.111 0.1436
288.8288 0.0608
289.0846 0.706
290.1278 2.1522
291.0813 0.4115
293.1121 0.1531
297.1159 0.0539
298.0769 0.4479
304.1454 0.3194
307.0767 0.3056
310.118 0.5513
313.0665 0.0316
315.0975 0.0873
317.115 1.1707
321.0621 0.3682
325.1324 0.0242
326.1456 0.0726
328.1491 0.3402
332.1437 0.0325
333.1347 0.3016
335.1269 4.8268
335.8004 0.0327
340.0687 0.0247
341.0904 0.5361
343.1042 0.1324
345.1436 0.1413
349.0506 0.0334
350.1191 0.0334
355.1667 0.0757
356.1053 0.059
357.1255 0.1182
359.0958 0.5512
365.1826 0.128
369.1814 0.0343
371.171 0.5852
372.6424 0.0345
373.1661 1.1478
379.1118 0.0956
381.1671 0.0523
383.1488 0.236
387.0965 0.0527
387.8348 0.0704
388.1898 0.3519
388.4804 0.0264
389.1792 1.9207
390.785 0.0353
391.1704 1.0333
395.1174 0.0266
397.1078 0.0267
398.203 0.0535
400.7551 0.0716
401.1176 0.4565
404.1049 0.0449
405.1772 0.7734
405.803 0.2161
406.5292 0.027
407.1931 2.0818
410.1317 0.0362
415.1653 0.0728
416.1792 0.2553
418.1855 0.5302
423.198 0.0919
426.1896 0.1568
428.07 0.1017
431.1423 0.0649
431.6647 0.0835
432.1026 0.2042
434.2063 0.8942
434.871 0.0279
437.1395 0.1961
439.1602 0.1405
441.0877 0.0375
442.1073 0.0751
444.1562 0.0941
446.1087 0.1887
448.6842 0.1609
449.0751 1.0044
455.1478 0.0762
457.1121 0.0286
458.0839 0.1722
461.1366 0.0384
461.7736 0.1824
462.1678 1.1233
467.0879 0.0675
470.1059 0.1452
472.1063 0.204
476.1927 0.1559
479.0985 0.0391
483.1818 0.108
487.0982 0.1677
490.1326 0.1484
496.1267 0.0696
500.1611 0.3599
504.1884 0.0702
509.2105 0.2421
515.091 0.0507
518.1796 0.2948
518.7607 0.0712
520.1351 0.2037
522.1134 0.1633
527.1892 0.1129
530.1824 0.1851
532.1486 0.1237
536.2132 0.5278
540.1716 0.0519
541.1454 0.4988
545.1098 0.1565
547.2429 0.1463
549.1305 0.0942
551.1857 0.0839
553.2348 0.0525
554.2454 0.368
556.1154 0.0316
558.1767 0.1899
560.1292 0.6978
564.224 0.4777
569.1447 0.3837
572.2158 0.0854
573.2273 0.813
575.7131 0.0321
578.1633 0.3866
581.2263 0.0323
582.2157 0.2694
584.205 0.1295
586.1545 0.054
587.1506 0.4113
590.2469 0.5318
595.1738 0.0654
597.1966 0.1857
602.2574 0.0438
604.1742 0.2086
614.1203 0.0664
617.1779 0.0444
619.1927 0.0667
621.1827 0.1669
627.153 0.1454
629.2824 0.0448
631.1887 0.4266
636.2384 0.4281
640.2588 0.113
640.745 0.0565
643.2755 0.2153
647.2469 0.0454
649.2117 0.273
650.2358 0.6607
656.2267 0.0343
658.2546 0.0917
662.1819 0.0345
665.2855 0.1382
668.2736 0.0693
670.2025 0.1157
676.2409 0.0348
681.199 0.035
686.2786 0.0351
688.2216 0.0351
689.2222 0.0821
692.2673 0.1058
703.2886 0.0355
705.2496 0.095
710.2859 0.0714
714.2444 0.0716
722.3069 0.06
727.235 0.0482
730.7958 0.0966
731.2922 0.1328
733.3077 0.1209
736.2812 0.0242
741.202 0.1825
747.2982 0.0488
750.3089 0.3181
759.2314 0.0492
760.2487 0.3448
764.2333 0.1976
770.3025 0.0372
777.2762 0.0872
793.829 0.0377
803.3196 0.0253
810.4726 0.0254
819.2156 0.0511
821.5175 0.0256
828.301 0.0257
839.4145 0.0259
845.307 0.0519
854.2325 0.1044
857.4195 0.0654
860.3963 0.0262
866.3983 0.3681
868.2457 0.0263
872.3223 0.0264
874.1958 0.0396
874.5089 0.1321
875.1751 0.1982
875.8788 0.2114
876.6661 0.1586
878.4164 0.1324
889.2097 0.0266
893.2217 0.0667
909.3756 0.0269
910.2276 0.7008
910.5069 0.2426
910.855 0.0269
913.579 0.027
924.1965 0.1086
940.3301 0.0274
954.2918 0.0276
960.2594 0.0277
978.1622 0.0279
987.3089 0.0421
991.3337 0.1547
1003.2818 0.0283
1005.1919 0.0283
1011.3732 0.0284
1020.374 0.057
1021.2869 0.2141
1024.2855 0.0286
1038.4879 0.0432
1039.3201 0.5617
1089.3828 0.0295
1097.3327 0.0296
1106.4103 0.2526
1113.893 0.0298
1114.4295 0.0596
1126.3613 0.045
1132.357 0.1052
1136.4398 0.0301
1149.3661 1.136
1159.4253 0.0304
1163.4059 0.457
1165.4381 0.0305
1166.6502 0.0305
1166.9399 0.0305
1167.4567 0.9158
1184.3458 0.0307
1279.4144 0.0639
1280.4199 0.1119
1300.4877 0.0805
1313.4894 0.0324
1314.4903 1.1173
1470.6477 0.0685
END IONS

BEGIN IONS
PEPMASS=696.236784518323
CHARGE=2+
TITLE=File: QStar_BSA_500fmol_2.wiff, Sample: \2006_09_01\BSA_500fmol_2 (sample number 1), Elution: 16.512 to 16.591 min, Period: 1, Cycle(s): 247-248 (Experiment 4)
129.0873 0.0304
131.104 0.0511
147.1056 0.0271
155.068 0.0056
207.066 0.0128
214.1532 0.0261
216.1057 0.0263
223.069 0.0067
225.0954 0.0201
237.0208 0.0137
242.1294 0.0625
255.1295 0.0143
257.1088 0.0143
262.1301 0.0289
267.1015 0.0292
282.157 0.0225
294.177 0.023
300.1703 0.0309
317.1058 0.008
338.0158 0.0082
351.1224 0.0167
353.1751 0.0168
360.1652 0.0169
370.201 0.1031
383.2446 0.0087
396.232 0.0178
405.1153 0.018
412.8215 0.0091
413.2371 0.0817
429.2239 0.0185
436.1593 0.0933
436.6661 0.028
447.8335 0.0094
454.1149 0.019
459.1811 0.0191
524.1694 0.0204
557.2057 0.0211
567.1938 0.0213
598.2145 0.0218
599.2086 0.0656
609.2616 0.022
627.2624 0.0224
631.2384 0.0224
697.3455 0.0472
726.3563 0.0241
871.3599 0.0659
END IONS

BEGIN IONS
PEPMASS=461.706394567341
CHARGE=2+
TITLE=File: QStar_BSA_500fmol_2.wiff, Sample: \2006_09_01\BSA_500fmol_2 (sample number 1), Elution: 16.486 to 16.565 min, Period: 1, Cycle(s): 247-248 (Experiment 3)
102.0335 0.0181
120.069 0.2253
123.0644 0.0099
127.0713 0.0302
128.0664 0.0761
133.0589 0.0155
138.0412 0.0158
144.0512 0.0215
147.1065 0.065
153.0425 0.011
155.075 0.3282
169.1025 0.0174
173.0892 1.3397
179.0683 0.0119
184.0682 0.0303
200.6025 0.0126
201.0863 0.7727
201.8344 0.0127
213.0678 0.0457
219.1202 0.0793
225.7611 0.0134
227.9769 0.0067
229.1064 0.0338
230.1618 0.0068
231.0885 0.0204
233.0522 0.0204
243.0351 0.007
247.124 0.225
251.1055 0.0212
253.0833 0.0071
259.0274 0.0216
273.1155 0.0221
284.1292 0.0151
288.166 0.0379
288.9661 0.0152
295.8718 0.0077
297.1403 0.0077
301.145 0.0387
303.1271 0.0078
314.0363 0.0079
323.1289 0.008
327.0735 0.0081
328.1968 0.0081
330.1267 0.0243
332.0664 0.0081
347.2169 0.1581
348.1471 0.0834
356.1642 0.0084
357.2014 0.0592
361.7096 0.0679
372.1728 0.0086
376.1886 0.1992
391.2397 0.0088
401.1351 0.0179
422.0621 0.0092
427.1867 0.0369
431.1547 0.0278
443.0701 0.0188
447.1723 0.0094
448.2824 0.0189
453.7154 0.019
458.2249 0.0382
461.2548 0.0288
461.8687 0.0096
462.171 0.1057
475.2052 0.0292
476.2339 0.2242
478.1002 0.0293
496.1374 0.0199
558.3023 0.0316
574.9184 0.0107
575.3124 0.4715
704.408 0.0237
722.4048 0.9963
851.4422 0.0391
END IONS

BEGIN IONS
PEPMASS=625.238696370194
CHARGE=2+
TITLE=File: QStar_BSA_500fmol_2.wiff, Sample: \2006_09_01\BSA_500fmol_2 (sample number 1), Elution: 16.43 to 16.516 min, Period: 1, Cycle(s): 247-248 (Experiment 2)
110.0564 0.1453
120.0686 0.5091
127.0701 0.0303
128.9969 0.2992
129.0906 3.8111
131.0813 0.0256
139.0852 0.0316
147.0998 0.3087
157.0849 0.0336
165.0865 0.0344
199.107 0.0378
201.126 0.0317
226.1073 0.0604
227.0711 0.0269
229.0929 0.027
231.119 0.1901
239.0839 0.0207
241.1151 0.0416
244.1138 0.0698
249.0807 0.0846
254.0944 0.0499
257.1209 0.0716
259.1217 0.1941
267.0919 0.1314
272.1054 0.2799
275.1736 0.0222
276.1534 1.1727
285.1133 0.2866
294.1658 0.7429
298.1776 0.0386
316.1074 0.0714
332.0152 0.0244
339.1852 0.0329
357.2183 0.0676
373.183 0.0777
378.1484 0.026
385.2164 0.1228
391.1956 0.7508
396.1564 0.0622
405.2006 0.027
413.2324 0.0272
414.2444 0.0637
416.1484 0.0273
419.1477 0.0274
425.1681 0.0368
430.8504 0.0278
431.1999 0.3616
453.1334 0.076
464.7037 0.0289
466.2304 0.0193
476.2233 0.0487
478.7076 0.088
504.2505 0.1203
511.1467 0.0303
521.8703 0.0204
526.1873 0.0307
538.2495 0.0518
538.6919 0.0207
542.2595 0.2392
542.7383 0.1457
544.1871 0.0521
551.7454 1.0596
556.7526 0.0738
560.2543 0.3066
566.2071 0.1062
572.2184 0.0534
573.7553 0.0535
577.2974 0.0215
589.3314 0.0217
599.7853 0.0656
600.2146 0.1204
616.2964 0.133
618.2598 0.0222
625.3056 2.8591
635.2494 0.0225
653.3305 0.1484
663.2623 0.0345
672.3541 0.0347
681.2642 0.1282
683.2723 0.035
685.3479 0.0351
689.3307 0.0352
690.3088 0.176
713.3201 0.0596
728.3561 0.0602
746.3384 0.4271
764.4113 0.0247
783.3613 0.025
791.4182 0.0251
800.3802 0.0505
828.3871 0.09
859.3665 0.144
859.6892 0.0262
956.3445 0.1381
957.0178 0.0414
974.3285 0.4182
974.3919 0.1812
974.8393 0.1534
END IONS

BEGIN IONS
PEPMASS=517.232331632434
CHARGE=2+
TITLE=File: QStar_BSA_500fmol_2.wiff, Sample: \2006_09_01\BSA_500fmol_2 (sample number 1), Elution: 16.699 to 16.778 min, Period: 1, Cycle(s): 249-250 (Experiment 4)
102.0421 0.009
103.0258 0.2085
113.0371 0.0047
119.0672 0.039
121.0666 0.0197
123.0619 0.005
129.0544 0.0305
131.0628 0.1125
133.0761 0.4586
145.0739 0.0054
147.0594 0.1083
149.0234 0.0055
163.0993 0.0399
165.0708 0.0057
169.099 0.0058
171.0804 0.0175
175.0906 0.1123
177.1091 0.1842
189.0743 0.0123
191.0874 0.0864
201.1182 0.019
203.0541 0.0254
207.119 0.0321
214.0896 0.0588
217.0651 0.0132
219.0949 0.033
221.1062 0.0199
225.1175 0.0067
226.053 0.0067
229.1271 0.0203
233.078 0.0136
235.0951 0.0685
244.1381 0.0209
255.1153 0.0143
259.146 0.0144
263.1503 0.0145
264.5936 0.0145
266.1719 0.0146
272.068 0.0147
277.1249 0.0074
278.0882 0.0373
283.1742 0.0376
285.1234 0.0075
287.1286 0.0151
288.1925 0.0076
301.1309 0.0388
306.0387 0.0156
307.1827 0.0078
312.1377 0.0158
317.1535 0.008
334.1402 0.0163
353.202 0.0336
356.144 0.0253
361.9 0.0085
368.0456 0.0171
371.1896 0.043
377.1636 0.0173
401.5958 0.0089
409.2159 0.0361
411.0681 0.0181
418.3463 0.0091
422.1401 0.0183
428.9233 0.0092
435.1643 0.0186
447.1535 0.0094
454.134 0.019
466.216 0.0096
484.4374 0.0098
509.7194 0.0403
517.1613 0.1423
517.729 0.0102
631.3533 0.0449
END IONS

BEGIN IONS
PEPMASS=501.769455580596
CHARGE=2+
TITLE=File: QStar_BSA_500fmol_2.wiff, Sample: \2006_09_01\BSA_500fmol_2 (sample number 1), Elution: 16.673 to 16.752 min, Period: 1, Cycle(s): 249-250 (Experiment 3)
111.0758 0.0047
117.067 0.0097
120.0641 0.0049
129.062 0.0051
133.0748 0.2936
142.0514 0.0106
147.1002 0.0162
157.1096 0.0056
158.0231 0.0056
161.1081 0.0057
175.1069 0.0354
177.1089 0.1129
178.054 0.0119
185.1626 0.1702
203.1453 0.0255
212.0997 0.0195
213.1538 0.1499
214.0907 0.0523
221.1314 0.0332
236.0354 0.0069
242.1555 0.0139
244.164 0.007
252.9413 0.0071
255.1081 0.0286
257.9686 0.0143
272.0754 0.0147
280.0872 0.0149
284.0389 0.015
288.1811 0.0227
289.0876 0.0228
291.0571 0.0152
302.9677 0.0155
307.9971 0.0235
309.9748 0.0236
313.218 0.0158
327.1987 0.0162
340.0382 0.0082
357.2056 0.0169
365.122 0.0171
371.9833 0.0086
378.2092 0.0087
386.0379 0.0088
387.3548 0.0088
391.7079 0.0088
392.2181 0.0265
405.1872 0.018
430.1355 0.0093
435.1923 0.0186
441.0893 0.0094
467.528 0.029
468.3151 0.0193
485.3419 0.0098
501.2772 0.05
503.2985 0.0601
570.3029 0.0213
666.3475 0.0346
782.5067 0.0125
END IONS

BEGIN IONS
PEPMASS=660.754946802052
CHARGE=2+
TITLE=File: QStar_BSA_500fmol_2.wiff, Sample: \2006_09_01\BSA_500fmol_2 (sample number 1), Elution: 16.617 to 16.703 min, Period: 1, Cycle(s): 249-250 (Experiment 2)
110.0523 0.0141
129.0882 0.0457
129.9842 0.0102
131.0738 0.3169
133.0718 0.0155
136.067 0.026
147.1019 0.1355
151.0469 0.0055
152.0995 0.033
159.0705 0.7997
162.0871 0.0114
167.0904 0.0173
168.1221 0.0058
169.1273 0.0406
171.1008 0.0468
181.1294 0.012
185.1176 0.0243
187.1494 0.0855
189.0884 0.0307
196.1035 0.0063
197.1133 0.0502
199.1161 0.0189
201.0848 0.019
209.0463 0.0065
213.0563 0.0587
215.1106 0.308
217.0702 0.0132
224.0818 0.0268
226.1268 0.2218
230.1054 0.0136
233.0964 0.0273
235.1096 0.089
236.0354 0.048
242.0779 0.0486
244.145 0.8513
254.1345 0.0712
260.0971 0.0576
262.1012 0.0145
268.1606 0.0585
271.0968 0.0147
272.1424 0.8768
277.9989 0.0149
283.1629 0.0075
286.1673 0.0755
287.1097 0.0151
291.2056 0.0076
292.113 0.0076
296.1351 0.0461
298.2095 0.0308
302.1562 0.0388
304.1307 0.0078
310.1714 0.0079
311.1647 0.0394
314.1573 0.0475
316.0572 0.0079
325.1868 0.0081
327.1876 0.2428
342.1172 0.4872
343.2269 0.1158
344.1473 0.0248
345.2033 0.083
347.1305 0.0083
355.1959 0.1683
358.1344 0.0169
364.1969 0.0426
372.3408 0.0172
373.2098 0.6731
373.837 0.0086
376.1282 0.0173
409.1919 0.0271
415.138 0.0182
424.2848 0.0092
425.1808 0.1105
429.2008 0.0277
432.1008 0.0093
441.1268 0.0375
442.8821 0.0282
443.1914 0.141
444.7492 0.0094
459.163 0.0287
461.2069 0.0096
465.0406 0.0096
465.7052 0.0385
466.1437 0.0193
474.3024 0.0583
474.6868 0.4183
475.2031 0.2044
480.2063 0.0196
491.1208 0.0495
494.4383 0.0199
499.1852 0.02
506.2527 0.0402
508.2214 0.0302
511.1164 0.0202
516.2433 0.0913
524.195 0.0307
525.2219 0.2764
530.2075 0.0206
536.2232 0.0103
543.2194 0.0625
558.1915 0.0211
560.2081 0.0106
562.1331 0.0318
566.2478 0.0212
572.7782 0.0748
573.3105 0.0428
578.1983 0.1074
587.2739 0.0108
588.2086 0.2491
590.2308 0.0868
599.3483 0.0437
606.2251 0.6599
608.7052 0.011
614.2962 0.0996
616.2164 0.0332
619.765 0.0111
642.2794 0.0226
651.825 0.057
652.3267 0.057
677.3113 0.0697
679.3241 0.0233
687.2728 0.082
696.2919 0.0353
705.312 0.2609
736.3902 0.0242
762.3183 0.037
774.3798 0.0373
947.8662 0.0825
948.3428 0.1787
948.6943 0.1375
1032.4394 0.0143
1050.4498 0.0289
END IONS

BEGIN IONS
PEPMASS=583.836184143342
CHARGE=3+
TITLE=File: QStar_BSA_500fmol_2.wiff, Sample: \2006_09_01\BSA_500fmol_2 (sample number 1), Elution: 16.886 to 16.965 min, Period: 1, Cycle(s): 251-252 (Experiment 4)
101.059 0.0045
102.0489 0.0541
116.0031 0.0144
120.0672 0.0538
129.0985 0.0254
130.0643 0.0153
132.0771 0.0051
133.0371 0.0515
134.0176 0.0258
136.0628 0.0677
141.066 0.0053
147.1056 0.0217
157.0984 0.0056
158.0287 0.0056
165.0822 0.0229
169.0973 0.0174
172.0671 0.0059
173.1024 0.0117
175.1173 0.1713
185.0289 0.0061
187.041 0.0122
197.1333 0.0125
199.0762 0.0189
215.0536 0.0065
216.0992 0.0131
223.0623 0.02
230.0614 0.0135
236.0971 0.0069
240.0721 0.0208
243.1233 0.0209
244.0496 0.0349
258.0762 0.0143
261.8735 0.0072
262.1162 0.0145
271.1135 0.0368
272.0481 0.081
273.1 0.059
274.0194 0.0074
278.1068 0.0597
284.0727 0.0075
289.884 0.0304
290.1287 0.5021
292.0618 0.0229
298.0954 0.0077
306.1272 0.0391
310.0928 0.0314
312.1403 0.0079
316.0929 0.0159
318.6302 0.0319
319.5992 0.0239
328.0876 0.0162
328.6095 0.0081
335.1244 0.0409
339.1989 0.0082
340.623 0.0082
343.0706 0.0083
354.1953 0.0252
356.1284 0.0337
359.1364 0.0085
362.1464 0.0255
368.1055 0.0171
371.1141 0.0086
371.6131 0.0086
372.1211 0.0345
372.6768 0.0172
384.071 0.0175
387.1352 0.0615
391.1666 0.0265
395.1573 0.0178
402.1283 0.0179
405.1796 0.2068
405.6906 0.018
414.1585 0.0545
415.2563 0.0182
418.15 0.0183
419.8179 0.0091
422.1447 0.0092
422.7733 0.0184
423.0763 0.0184
429.173 0.0092
432.0498 0.0186
434.1599 0.0559
457.1265 0.0382
460.1336 0.0096
462.2814 0.0096
470.0635 0.0194
470.6417 0.0291
476.1811 0.1852
476.3905 0.0682
479.3381 0.0098
479.6684 0.0293
489.1806 0.0099
491.0883 0.0198
505.088 0.0201
546.2205 0.0209
549.2037 0.0105
563.1974 0.0106
566.2212 0.0319
566.6782 0.0106
575.2074 0.0214
583.2072 0.0539
585.2646 0.1837
636.2252 0.5634
710.3989 0.0119
741.2339 0.1459
747.2677 0.0366
759.2316 0.0861
765.2892 0.346
810.2438 0.0254
826.3811 0.0128
854.3499 0.1305
872.2642 0.0396
872.4212 0.0264
1040.3232 0.0288
END IONS

BEGIN IONS
PEPMASS=662.724866188743
CHARGE=2+
TITLE=File: QStar_BSA_500fmol_2.wiff, Sample: \2006_09_01\BSA_500fmol_2 (sample number 1), Elution: 16.86 to 16.939 min, Period: 1, Cycle(s): 251-252 (Experiment 3)
110.0541 0.2718
120.07 0.2496
129.0963 0.2942
130.0731 0.3668
136.0702 0.0573
147.1042 0.7096
149 0.0164
155.0902 0.0167
162.1025 0.1535
166.0553 0.892
171.0583 0.0117
173.1288 0.0235
181.1036 0.0901
184.153 0.0182
189.0979 0.0246
201.1182 0.019
203.0763 0.0127
206.6692 0.0193
207.116 0.437
209.0924 0.2582
212.9448 0.0196
214.0628 0.0261
217.0684 0.0329
225.1242 0.0134
226.1141 0.0739
232.0367 0.034
233.0746 0.0273
234.9085 0.2532
235.0959 2.2119
235.4219 0.0137
244.1228 0.1186
244.5165 0.014
245.0835 0.014
258.132 0.0143
260.0944 0.0936
262.1169 0.8674
263.073 0.0507
264.1254 0.0218
270.1247 0.0808
273.1501 0.0221
288.1289 0.0682
289.0876 0.0152
293.1097 0.0153
296.0913 0.0691
298.1703 0.0231
301.1171 0.0232
304.112 0.0311
306.1448 0.3594
308.048 0.0157
310.0024 0.0157
315.1886 0.0159
316.1071 0.0238
324.0994 0.0563
326.1375 0.0242
330.1774 0.0406
334.1498 0.0816
342.1326 0.0248
346.1289 0.0166
351.0847 0.0335
358.1007 0.0169
362.1775 0.034
371.127 0.0172
373.2052 0.0604
375.1624 0.0173
391.1912 0.0353
393.1075 0.062
395.1413 0.0444
400.1971 0.0447
400.668 0.0447
405.1542 0.027
408.8971 0.0271
409.2092 0.6323
411.1359 0.0453
427.7082 0.0185
433.1753 0.0465
438.1483 0.0187
440.6674 0.0187
449.1068 0.0568
464.1119 0.0192
466.1217 0.1061
476.253 0.0292
494.1425 0.0596
508.2336 0.1812
512.1364 0.0202
532.1657 0.1031
537.2524 0.0207
538.1687 0.0311
546.1579 0.0522
550.2277 0.0838
550.7586 0.021
565.1897 0.0849
575.2039 0.0964
593.2181 0.0217
599.2414 0.0328
600.2474 0.0438
605.7621 0.0549
608.2316 0.0882
610.8055 0.0331
613.9599 0.0111
614.264 2.1143
619.2534 1.0559
627.2512 0.0224
629.2404 0.0896
639.3013 0.0452
639.7586 0.0226
646.2704 0.0908
653.7995 0.2056
662.8044 1.5638
665.3874 0.0461
666.2668 0.0115
696.3578 0.0471
698.3421 0.0236
702.2437 0.0355
716.2499 0.0358
749.3868 0.0244
781.2708 0.0374
799.3227 0.0505
800.9655 0.0126
802.3266 0.0253
811.3435 0.0382
819.3434 0.0256
859.4274 0.0262
890.4484 0.0266
899.2968 0.0134
916.2597 0.0405
916.6449 0.027
918.3218 0.0271
1019.3616 0.0998
1064.408 0.0291
1081.3369 0.0147
1090.4134 0.4867
1093.4021 0.0295
1227.5167 0.0156
END IONS

BEGIN IONS
PEPMASS=693.694778515407
CHARGE=2+
TITLE=File: QStar_BSA_500fmol_2.wiff, Sample: \2006_09_01\BSA_500fmol_2 (sample number 1), Elution: 16.804 to 16.89 min, Period: 1, Cycle(s): 251-252 (Experiment 2)
102.0433 0.1174
129.0861 0.0304
130.0462 0.0153
133.077 0.0103
136.0667 0.2918
145.0963 0.0215
147.1027 0.0812
155.0724 0.0222
173.0849 0.1175
175.1142 0.0177
183.0749 0.0423
187.1423 0.0489
196.8576 0.0125
200.1418 0.0379
201.0825 0.1711
213.893 0.0131
215.1116 0.0458
218.1265 0.033
219.0496 0.0132
228.9521 0.0135
236.0663 0.0137
240.1586 0.0277
243.1009 0.0767
247.0837 0.8917
259.0797 0.0216
265.0964 1.5274
269.1537 0.022
275.0876 0.7333
280.0722 0.0149
284.1028 0.1205
293.1008 0.3898
295.1158 0.0307
302.1237 0.0699
310.081 0.0157
330.1467 0.0325
344.134 0.0083
351.2085 0.0419
353.1373 0.0252
360.0974 0.0169
364.1543 0.0341
372.1617 0.0258
376.1426 0.052
379.191 0.0348
379.7128 0.0087
381.0451 0.0261
385.823 0.0088
386.1475 0.0175
393.0921 0.0177
394.1639 0.0177
396.5297 0.0089
397.1924 0.0178
403.1003 0.009
403.3987 0.0179
403.7662 0.0269
404.149 0.44
415.0107 0.0091
417.0232 0.0274
421.7641 0.055
422.0939 0.3579
422.1581 0.266
424.1617 0.0736
428.891 0.0092
431.1964 0.0185
444.6739 0.0094
448.1548 0.0284
456.2105 0.0191
471.0632 0.0194
475.1212 0.0876
478.1246 0.0195
488.095 0.0197
511.6869 0.0101
515.238 0.0101
529.6884 0.0206
531.1486 0.0103
533.1528 0.0825
534.28 0.031
538.0289 0.0207
549.2007 0.0314
551.1506 0.3146
558.1924 0.211
576.1877 0.0536
580.2082 0.0215
645.2417 0.0113
651.2552 0.0114
662.2649 0.046
675.7737 0.0232
676.3367 0.0232
680.2456 0.2679
681.5894 0.0117
682.2248 0.0933
693.2603 0.0118
720.2864 0.012
757.297 0.0369
775.3666 0.0124
793.3123 0.2264
893.4419 0.0267
894.2695 0.2671
894.5766 0.0801
965.2758 0.111
1076.3655 0.0146
1094.3435 0.1182
END IONS

BEGIN IONS
PEPMASS=518.7
CHARGE=1+
TITLE=File: QStar_BSA_500fmol_2.wiff, Sample: \2006_09_01\BSA_500fmol_2 (sample number 1), Elution: 17.073 to 17.153 min, Period: 1, Cycle(s): 253-254 (Experiment 4) (Charge not auto determined)
107.0371 0.0508
110.0576 0.3185
116.003 0.1972
119.0389 0.1023
120.069 0.7634
125.0618 0.0449
129.0908 2.0936
131.0748 0.0971
133.0393 0.2732
136.0651 7.6643
141.0562 0.4246
143.0377 0.5661
146.0473 0.0486
146.9877 0.0433
147.103 2.8872
153.0569 0.232
155.0937 0.0778
157.0522 0.0728
159.0694 0.8449
161.0834 0.4085
164.0727 0.0516
166.0559 1.6301
171.0648 0.3737
173.124 0.8757
178.0633 0.1549
181.0999 0.1864
183.1027 0.0725
184.9048 0.1519
185.0507 7.2172
185.1723 0.0486
187.0626 0.1346
189.0834 0.3873
198.1282 0.044
200.8983 0.0443
201.1191 0.817
202.6068 0.0572
202.7305 0.0445
202.8741 0.1908
203.0633 4.7607
203.9075 0.0447
206.9518 0.0578
207.1216 0.7585
208.9163 0.0516
209.0999 0.381
213.0678 0.0391
214.0391 0.1178
216.0736 0.1775
219.097 0.1256
220.0802 0.0597
223.0745 0.3005
225.9195 0.0671
226.1015 0.5039
230.8552 0.4546
231.0398 4.2565
231.1623 0.1698
233.1232 0.0682
234.915 0.486
235.0917 4.6907
235.2013 0.2671
235.3835 0.0548
242.9906 0.0697
244.1099 0.6004
244.2164 0.0419
247.1311 0.0913
249.0902 0.0423
251.0784 0.3332
254.6175 0.2138
259.105 0.0431
260.0839 0.1801
261.911 0.2095
262.1184 3.9701
262.2578 0.0651
265.055 0.0436
267.1307 0.0658
267.6622 0.0512
270.1211 0.6606
273.0794 0.059
277.1055 0.3048
278.0998 0.1713
279.0637 0.1045
281.0898 0.1273
282.1008 0.0675
285.0518 0.0906
288.1466 0.3716
291.1066 0.1219
294.099 0.1609
296.0915 0.1845
301.1228 0.1782
302.6065 0.0622
303.1098 0.07
304.1096 0.2259
305.1481 0.1872
305.6565 0.0546
306.1425 1.3517
308.0853 0.0392
310.0945 0.0944
313.1247 0.0948
314.1366 0.1585
317.1058 0.0954
317.6095 0.0557
319.0846 0.0399
321.1049 0.2161
323.0911 0.2169
323.1705 0.3452
325.6109 0.1772
327.6319 0.2183
330.1577 0.0568
330.671 0.5928
334.1332 0.0979
334.6254 0.4575
336.1359 0.1065
339.6752 0.2223
341.134 0.0495
348.1845 0.05
348.6278 0.8257
350.1264 0.1003
351.1154 0.1759
358.6416 0.6936
360.1224 0.1102
361.6601 0.0595
362.1607 0.4164
369.1313 0.163
370.6509 0.5073
373.1899 0.1121
375.1761 0.2336
378.1332 0.1216
383.131 0.0437
384.6508 0.0963
385.1611 0.0526
386.1314 0.0966
391.1663 0.3799
393.6503 0.257
395.1506 0.0977
397.119 0.4093
398.6499 0.0535
399.1212 0.0535
400.1782 0.1788
403.1823 0.0448
404.1498 0.0539
407.1648 0.595
408.4456 0.0722
408.5709 0.0541
408.7776 0.1264
408.9533 0.1717
409.2108 4.7074
409.3738 0.0903
409.6684 0.0633
409.8559 0.1085
410.0981 0.0543
415.6917 0.1001
415.8206 0.2004
416.1671 1.6038
416.4642 0.0547
419.1789 0.1097
420.1178 0.0549
421.1962 0.1008
426.1446 0.249
428.1211 0.0555
429.712 0.0741
430.1614 0.3891
430.296 0.0463
433.1944 0.0558
435.1514 0.0559
436.1503 0.3453
436.491 0.1026
437.3111 0.1588
437.8765 0.0467
438.1648 1.0943
447.1612 0.1889
448.1038 0.0946
451.1181 0.1802
456.6159 0.0477
459.6261 0.0574
463.1746 0.0961
464.3053 0.0962
464.5994 0.077
465.119 1.6488
465.4286 0.0868
465.7456 0.4917
467.235 0.0386
467.3494 0.0483
473.6213 0.0874
474.1459 0.1069
482.1308 0.0392
482.7879 0.0785
483.1637 0.4418
487.1633 0.0493
490.2007 0.0593
492.1426 0.0594
493.1733 0.0893
497.1307 0.0398
500.1683 0.0499
500.8253 0.05
501.1562 0.14
506.1608 0.0904
506.6646 0.0402
506.8541 0.3117
508.0441 0.0503
508.2368 3.1418
508.346 0.0503
508.483 0.1813
515.1451 0.1115
516.1888 0.0406
518.1558 0.1932
521.1939 0.0408
532.2137 0.1339
535.167 0.062
536.1732 1.0246
541.7041 0.0728
545.1515 0.0417
546.7111 0.0835
548.1642 0.0418
550.2341 0.1362
553.2086 0.1996
555.218 0.1158
559.1466 0.0528
563.1614 0.053
565.1767 0.0956
571.7593 0.0427
573.2121 0.0856
581.1899 0.2476
583.1923 0.205
587.2022 0.1407
591.2861 0.0869
592.1971 0.1304
596.2604 0.3818
596.7599 0.0763
598.1817 0.0546
601.2304 0.8541
601.7267 0.0548
605.2476 0.3955
605.7539 0.044
608.2665 0.044
609.3076 4.0791
610.7641 0.0552
614.263 2.0921
619.2638 1.3115
625.2178 0.0558
629.2359 0.7619
636.2129 0.1464
643.297 0.7022
644.7961 1.3042
650.1732 0.0569
653.2324 0.0457
653.8099 0.7538
660.323 0.6428
661.1928 0.0804
662.7976 4.4961
668.2381 0.3118
678.2114 0.3839
678.3348 0.1512
682.2843 0.07
696.1199 0.118
696.2334 0.4832
696.3458 1.6855
707.3439 0.0475
712.2685 0.0477
716.2826 0.2629
720.3263 0.0479
737.2446 0.0606
768.2221 0.0743
799.322 0.1136
802.3814 0.0506
817.3548 0.0511
859.2878 0.2225
859.4288 0.2225
859.5878 0.1047
898.2527 0.0536
916.2563 0.0676
918.288 0.0406
928.2146 0.068
946.3158 0.0412
1019.4237 0.0855
1054.4113 0.1015
1063.3973 0.0583
1090.3887 0.4719
1090.4981 0.0442
END IONS

BEGIN IONS
PEPMASS=518.7
CHARGE=2+
TITLE=File: QStar_BSA_500fmol_2.wiff, Sample: \2006_09_01\BSA_500fmol_2 (sample number 1), Elution: 17.073 to 17.153 min, Period: 1, Cycle(s): 253-254 (Experiment 4) (Charge not auto determined)
107.0371 0.0508
110.0576 0.3185
116.003 0.1972
119.0389 0.1023
120.069 0.7634
125.0618 0.0449
129.0908 2.0936
131.0748 0.0971
133.0393 0.2732
136.0651 7.6643
141.0562 0.4246
143.0377 0.5661
146.0473 0.0486
146.9877 0.0433
147.103 2.8872
153.0569 0.232
155.0937 0.0778
157.0522 0.0728
159.0694 0.8449
161.0834 0.4085
164.0727 0.0516
166.0559 1.6301
171.0648 0.3737
173.124 0.8757
178.0633 0.1549
181.0999 0.1864
183.1027 0.0725
184.9048 0.1519
185.0507 7.2172
185.1723 0.0486
187.0626 0.1346
189.0834 0.3873
198.1282 0.044
200.8983 0.0443
201.1191 0.817
202.6068 0.0572
202.7305 0.0445
202.8741 0.1908
203.0633 4.7607
203.9075 0.0447
206.9518 0.0578
207.1216 0.7585
208.9163 0.0516
209.0999 0.381
213.0678 0.0391
214.0391 0.1178
216.0736 0.1775
219.097 0.1256
220.0802 0.0597
223.0745 0.3005
225.9195 0.0671
226.1015 0.5039
230.8552 0.4546
231.0398 4.2565
231.1623 0.1698
233.1232 0.0682
234.915 0.486
235.0917 4.6907
235.2013 0.2671
235.3835 0.0548
242.9906 0.0697
244.1099 0.6004
244.2164 0.0419
247.1311 0.0913
249.0902 0.0423
251.0784 0.3332
254.6175 0.2138
259.105 0.0431
260.0839 0.1801
261.911 0.2095
262.1184 3.9701
262.2578 0.0651
265.055 0.0436
267.1307 0.0658
267.6622 0.0512
270.1211 0.6606
273.0794 0.059
277.1055 0.3048
278.0998 0.1713
279.0637 0.1045
281.0898 0.1273
282.1008 0.0675
285.0518 0.0906
288.1466 0.3716
291.1066 0.1219
294.099 0.1609
296.0915 0.1845
301.1228 0.1782
302.6065 0.0622
303.1098 0.07
304.1096 0.2259
305.1481 0.1872
305.6565 0.0546
306.1425 1.3517
308.0853 0.0392
310.0945 0.0944
313.1247 0.0948
314.1366 0.1585
317.1058 0.0954
317.6095 0.0557
319.0846 0.0399
321.1049 0.2161
323.0911 0.2169
323.1705 0.3452
325.6109 0.1772
327.6319 0.2183
330.1577 0.0568
330.671 0.5928
334.1332 0.0979
334.6254 0.4575
336.1359 0.1065
339.6752 0.2223
341.134 0.0495
348.1845 0.05
348.6278 0.8257
350.1264 0.1003
351.1154 0.1759
358.6416 0.6936
360.1224 0.1102
361.6601 0.0595
362.1607 0.4164
369.1313 0.163
370.6509 0.5073
373.1899 0.1121
375.1761 0.2336
378.1332 0.1216
383.131 0.0437
384.6508 0.0963
385.1611 0.0526
386.1314 0.0966
391.1663 0.3799
393.6503 0.257
395.1506 0.0977
397.119 0.4093
398.6499 0.0535
399.1212 0.0535
400.1782 0.1788
403.1823 0.0448
404.1498 0.0539
407.1648 0.595
408.4456 0.0722
408.5709 0.0541
408.7776 0.1264
408.9533 0.1717
409.2108 4.7074
409.3738 0.0903
409.6684 0.0633
409.8559 0.1085
410.0981 0.0543
415.6917 0.1001
415.8206 0.2004
416.1671 1.6038
416.4642 0.0547
419.1789 0.1097
420.1178 0.0549
421.1962 0.1008
426.1446 0.249
428.1211 0.0555
429.712 0.0741
430.1614 0.3891
430.296 0.0463
433.1944 0.0558
435.1514 0.0559
436.1503 0.3453
436.491 0.1026
437.3111 0.1588
437.8765 0.0467
438.1648 1.0943
[truncated: 422,752 more chars]
