# Supplementary material for: Identification of a novel Plasmopara halstedii elicitor protein combining de novo peptide sequencing algorithms and RACE-PCR
Source: Proteome Sci. 2010 May 10;8:24. doi: 10.1186/1477-5956-8-24 (PMC2881003; doi:10.1186/1477-5956-8-24)
Supplement: Additional file 1 — Processed data in mascot generic file format. Raw data of the described QTof measurements are converted to Mascot generic file format (mgf) for processing with CompNovo, PepNovo, and Peaks online. Files are zipped. [file 1477-5956-8-24-S2.ZIP › Casein_1pmol.mgf]

SEARCH=MIS
REPTYPE=Peptide
BEGIN IONS
PEPMASS=406
CHARGE=2+
TITLE=File: Casein_1pmol.wiff, Sample: \2008_01_09\Casein_1pmol (sample number 1), Elution: 0.871 to 0.901 min, Period: 1, Cycle(s): 34-35 (Experiment 2) (Charge not auto determined)
167.9794 0.0058
169.996 0.0058
179.0073 0.006
196.0062 0.0125
218.9645 0.0066
233.938 0.0068
243.9719 0.007
251.9371 0.0284
258.9788 0.0288
276.8569 0.0298
293.0486 0.0459
351.0408 0.0168
END IONS

BEGIN IONS
PEPMASS=406
CHARGE=3+
TITLE=File: Casein_1pmol.wiff, Sample: \2008_01_09\Casein_1pmol (sample number 1), Elution: 0.871 to 0.901 min, Period: 1, Cycle(s): 34-35 (Experiment 2) (Charge not auto determined)
167.9794 0.0058
169.996 0.0058
179.0073 0.006
196.0062 0.0125
218.9645 0.0066
233.938 0.0068
243.9719 0.007
251.9371 0.0284
258.9788 0.0288
276.8569 0.0298
293.0486 0.0459
351.0408 0.0168
END IONS

BEGIN IONS
PEPMASS=416.841951174048
CHARGE=2+
TITLE=File: Casein_1pmol.wiff, Sample: \2008_01_09\Casein_1pmol (sample number 1), Elution: 3.255 to 3.284 min, Period: 1, Cycle(s): 122-123 (Experiment 2)
208.863 0.0065
246.8819 0.014
249.8799 0.0071
268.9327 0.0147
286.5776 0.0151
303.855 0.0312
320.8649 0.0321
381.054 0.0524
382.8262 0.0175
400.0085 0.0268
END IONS

BEGIN IONS
PEPMASS=441.539340580034
CHARGE=3+
TITLE=File: Casein_1pmol.wiff, Sample: \2008_01_09\Casein_1pmol (sample number 1), Elution: 3.538 to 3.59 min, Period: 1, Cycle(s): 130-131 (Experiment 3)
288.0136 0.0152
327.9831 0.0162
332.0072 0.0163
382 0.0262
398.4564 0.0178
413.1853 0.0182
421.8313 0.0184
423.8078 0.0184
424.1852 0.0184
430.5159 0.0186
436.2255 0.0093
436.4964 0.028
441.1978 0.0188
441.5382 0.0188
441.8648 0.047
END IONS

BEGIN IONS
PEPMASS=610.947826438478
CHARGE=3+
TITLE=File: Casein_1pmol.wiff, Sample: \2008_01_09\Casein_1pmol (sample number 1), Elution: 3.667 to 3.718 min, Period: 1, Cycle(s): 132-133 (Experiment 3)
234.1267 0.0205
251.1479 0.0354
355.0855 0.0168
406.8621 0.018
408.7806 0.009
450.8707 0.019
462.8726 0.0192
501.2542 0.02
501.5795 0.01
501.91 0.01
528.9591 0.0411
529.2727 0.0309
532.9148 0.0413
538.9372 0.083
539.2265 0.0104
539.5876 0.0312
557.2673 0.0211
674.3319 0.0232
682.845 0.0467
683.3007 0.0234
END IONS

BEGIN IONS
PEPMASS=554.584776033537
CHARGE=3+
TITLE=File: Casein_1pmol.wiff, Sample: \2008_01_09\Casein_1pmol (sample number 1), Elution: 3.615 to 3.67 min, Period: 1, Cycle(s): 132-133 (Experiment 2)
127.0235 0.0151
138.0608 0.0105
145.0467 0.0323
244.6252 0.028
342.8594 0.0166
383.7146 0.035
384.1701 0.0088
412.6902 0.0091
413.1807 0.0182
421.2301 0.0092
421.7028 0.0184
425.9734 0.0185
430.5112 0.0186
436.5094 0.0187
441.226 0.0376
441.5186 0.0564
441.8742 0.0564
451.2315 0.019
470.2453 0.0097
472.5685 0.1652
472.9129 0.0972
473.2311 0.0195
476.5777 0.0586
476.8933 0.0391
482.5674 0.5599
488.2566 0.0988
488.5589 0.0593
489.2607 0.0494
494.5832 0.0497
494.8936 0.0298
495.197 0.0298
501.2392 0.01
542.6058 0.0104
548.5872 0.0419
554.9163 0.0211
575.7926 0.0215
587.3012 0.0325
589.3236 0.0217
589.7958 0.0109
599.2903 0.0438
639.8858 0.0226
679.7818 0.0117
702.328 0.0237
714.3553 0.0358
714.8413 0.012
723.3369 0.1804
723.7715 0.0601
732.3718 0.0484
732.8589 0.0121
END IONS

BEGIN IONS
PEPMASS=446.546099950904
CHARGE=3+
TITLE=File: Casein_1pmol.wiff, Sample: \2008_01_09\Casein_1pmol (sample number 1), Elution: 3.821 to 3.899 min, Period: 1, Cycle(s): 134-135 (Experiment 4)
202.9675 0.0191
216.093 0.0197
244.6334 0.021
318.7143 0.016
354.0753 0.0168
376.1855 0.0087
411.6872 0.0091
425.7519 0.0184
430.8479 0.0278
431.0985 0.0278
446.5535 0.3591
447.8476 0.0189
488.247 0.0889
END IONS

BEGIN IONS
PEPMASS=473.757523048162
CHARGE=2+
TITLE=File: Casein_1pmol.wiff, Sample: \2008_01_09\Casein_1pmol (sample number 1), Elution: 3.796 to 3.873 min, Period: 1, Cycle(s): 134-135 (Experiment 3)
129.0992 0.0813
214.1063 0.0065
216.1488 0.0066
223.102 0.0134
240.1464 0.0346
409.2688 0.009
464.7428 0.5206
473.7705 0.2823
476.2752 0.0098
590.3243 0.0543
689.3629 0.1056
END IONS

BEGIN IONS
PEPMASS=416.185629234738
CHARGE=2+
TITLE=File: Casein_1pmol.wiff, Sample: \2008_01_09\Casein_1pmol (sample number 1), Elution: 3.744 to 3.825 min, Period: 1, Cycle(s): 134-135 (Experiment 2)
129.0541 0.0051
175.1228 0.0177
187.1061 0.0183
217.0805 0.0198
244.6158 0.1748
245.0655 0.056
280.1209 0.0075
294.6637 0.0077
298.1388 0.0154
391.2033 0.0442
416.5408 0.0182
488.2353 0.4939
489.2257 0.0692
567.8123 0.0107
568.2385 0.0107
575.2992 0.0214
587.2953 0.0758
END IONS

BEGIN IONS
PEPMASS=416.203443503213
CHARGE=3+
TITLE=File: Casein_1pmol.wiff, Sample: \2008_01_09\Casein_1pmol (sample number 1), Elution: 3.975 to 4.004 min, Period: 1, Cycle(s): 138-139 (Experiment 2)
173.1229 0.0176
214.0834 0.0065
244.6116 0.035
245.0834 0.007
285.9195 0.0227
287.0054 0.0152
380.9929 0.0262
399.0054 0.0089
410.21 0.0091
416.2124 0.0365
467.2303 0.0193
488.2477 0.1383
516.7818 0.0305
517.2951 0.0203
567.2648 0.0319
567.7824 0.0426
END IONS

BEGIN IONS
PEPMASS=445.704832889163
CHARGE=2+
TITLE=File: Casein_1pmol.wiff, Sample: \2008_01_09\Casein_1pmol (sample number 1), Elution: 5.784 to 5.835 min, Period: 1, Cycle(s): 205-206 (Experiment 3)
181.0408 0.0301
193.3078 0.0186
214.0923 0.131
262.0905 0.029
299.0658 0.0155
314.9345 0.0159
331.1629 0.0163
341.0337 0.0248
361.0137 0.0255
396.7181 0.0178
413.7171 0.0364
428.634 0.0278
429.1831 0.0278
445.2355 0.0755
558.3528 0.0528
629.3575 0.0336
END IONS

BEGIN IONS
PEPMASS=442.178756626175
CHARGE=2+
TITLE=File: Casein_1pmol.wiff, Sample: \2008_01_09\Casein_1pmol (sample number 1), Elution: 6.066 to 6.095 min, Period: 1, Cycle(s): 213-214 (Experiment 2)
214.0836 0.2159
215.0132 0.0066
231.1021 0.0272
357.63 0.0254
412.159 0.0363
412.6765 0.0363
433.1869 0.0186
442.1737 0.0752
442.7031 0.0847
599.2083 0.0219
END IONS

BEGIN IONS
PEPMASS=415.716977093101
CHARGE=2+
TITLE=File: Casein_1pmol.wiff, Sample: \2008_01_09\Casein_1pmol (sample number 1), Elution: 5.938 to 6.479 min, Period: 1, Cycle(s): 209-210, 226-227 (Experiment 2)
143.1115 0.2247
171.1022 0.117
185.1452 0.0182
214.1017 0.0262
233.1142 0.1297
261.1255 0.1084
286.0065 0.0151
330.6654 0.9271
381.0264 0.0262
384.2114 0.0263
399.0099 0.0179
400.2184 0.3399
563.3733 0.0212
660.3537 0.4252
END IONS

BEGIN IONS
PEPMASS=437.719002130259
CHARGE=2+
TITLE=File: Casein_1pmol.wiff, Sample: \2008_01_09\Casein_1pmol (sample number 1), Elution: 5.579 to 6.683 min, Period: 1, Cycle(s): 200-201, 215-216, 233-234 (Experiment 2)
104.063 0.0228
108.0395 0.0093
147.1162 0.0217
153.0605 0.0553
170.0859 0.3266
185.077 0.0182
201.0845 0.019
214.1063 0.0131
218.0856 0.4624
229.0603 0.0948
234.1514 0.0274
241.067 0.0347
246.0912 0.2455
283.0805 0.0451
313.1915 0.0158
317.1225 0.1354
331.187 0.3336
385.6641 0.0176
386.2013 0.0176
399.6978 0.0179
420.696 0.211
427.2199 0.1387
428.7228 0.0093
430.2191 0.0371
437.7489 0.0281
445.2445 0.3585
468.1874 0.0193
558.2996 0.2536
568.2704 0.0107
594.321 0.0109
629.3366 0.8974
760.3551 0.0123
770.35 0.1614
END IONS

BEGIN IONS
PEPMASS=438.211911337028
CHARGE=2+
TITLE=File: Casein_1pmol.wiff, Sample: \2008_01_09\Casein_1pmol (sample number 1), Elution: 6.908 to 7.449 min, Period: 1, Cycle(s): 242-243, 257-258 (Experiment 2)
153.0569 0.0166
170.0731 0.1402
205.0722 0.0192
218.0818 0.1455
246.0689 0.1054
285.9498 0.0076
300.1259 0.0155
331.1799 0.0733
381.022 0.0087
428.2069 0.037
445.2355 0.0944
559.3267 0.0952
629.3487 0.5049
771.3724 0.0248
END IONS

BEGIN IONS
PEPMASS=523.267638839476
CHARGE=2+
TITLE=File: Casein_1pmol.wiff, Sample: \2008_01_09\Casein_1pmol (sample number 1), Elution: 8.26 to 8.799 min, Period: 1, Cycle(s): 289-290, 308-309 (Experiment 2)
173.1229 0.0176
183.0978 0.0424
201.1162 0.0254
201.9465 0.0127
207.0514 0.0064
214.067 0.0131
238.2726 0.0069
253.1128 0.0071
270.1527 0.0514
323.8911 0.0161
376.2115 0.0521
379.2004 0.061
379.7081 0.122
401.9085 0.0179
414.2117 0.1365
423.2103 0.046
423.7111 0.0644
472.7353 0.0194
489.2706 0.0494
523.2708 0.0205
590.3141 0.1195
661.3798 0.1495
758.4058 0.0862
846.4085 0.026
932.4541 0.0819
END IONS

BEGIN IONS
PEPMASS=623.275916608734
CHARGE=2+
TITLE=File: Casein_1pmol.wiff, Sample: \2008_01_09\Casein_1pmol (sample number 1), Elution: 11.297 to 11.326 min, Period: 1, Cycle(s): 395-396 (Experiment 2)
147.1054 0.0054
199.0933 0.0378
328.0965 0.0162
405.8482 0.018
573.267 0.0642
573.749 0.0428
623.2748 0.0335
623.7436 0.0223
659.3185 0.023
918.4511 0.0677
END IONS

BEGIN IONS
PEPMASS=558.282954686482
CHARGE=2+
TITLE=File: Casein_1pmol.wiff, Sample: \2008_01_09\Casein_1pmol (sample number 1), Elution: 12.319 to 12.349 min, Period: 1, Cycle(s): 430-431 (Experiment 2)
129.0947 0.0559
133.0279 0.0052
138.0511 0.0368
175.0666 0.0118
202.0673 0.0127
219.0855 0.0199
235.0882 0.0206
244.1713 0.0768
283.167 0.0075
284.1157 0.0075
355.2096 0.0337
394.7171 0.0178
397.2006 0.0356
449.2442 0.0284
526.3053 0.0718
541.2528 0.0104
558.2835 0.0845
559.6461 0.0212
769.4222 0.0496
773.4039 0.0124
785.3855 0.0125
871.4332 0.0264
873.4734 0.0132
END IONS

BEGIN IONS
PEPMASS=516.788680901024
CHARGE=2+
TITLE=File: Casein_1pmol.wiff, Sample: \2008_01_09\Casein_1pmol (sample number 1), Elution: 13.808 to 13.885 min, Period: 1, Cycle(s): 465-466 (Experiment 4)
129.1002 0.0559
130.0642 0.0102
244.15 0.014
256.1528 0.0644
292.1415 0.0612
373.2194 0.0346
391.2348 0.1327
411.1885 0.0181
494.2375 0.0099
516.8006 0.1118
517.3104 0.0305
642.3439 0.9747
724.4055 0.012
741.3917 0.1948
END IONS

BEGIN IONS
PEPMASS=448.205662336279
CHARGE=2+
TITLE=File: Casein_1pmol.wiff, Sample: \2008_01_09\Casein_1pmol (sample number 1), Elution: 13.988 to 14.065 min, Period: 1, Cycle(s): 467-468 (Experiment 4)
214.0938 0.0196
381.655 0.0175
382.1573 0.0087
384.7135 0.0175
386.8781 0.0176
411.6948 0.0363
417.6684 0.0183
426.2364 0.0092
426.6887 0.0185
433.0473 0.0186
448.2541 0.0379
448.7421 0.0284
END IONS

BEGIN IONS
PEPMASS=412.747920154345
CHARGE=2+
TITLE=File: Casein_1pmol.wiff, Sample: \2008_01_09\Casein_1pmol (sample number 1), Elution: 14.168 to 14.245 min, Period: 1, Cycle(s): 469-470 (Experiment 4)
129.047 0.0152
201.0929 0.0254
214.0834 0.0065
254.0989 0.0071
265.1739 0.0073
286.1804 0.0151
325.2039 0.0161
327.7099 0.0243
363.2001 0.0767
391.1723 0.0177
412.7438 0.0727
472.2996 0.0777
682.3602 0.0234
725.4286 0.0241
END IONS

BEGIN IONS
PEPMASS=432.744998044073
CHARGE=2+
TITLE=File: Casein_1pmol.wiff, Sample: \2008_01_09\Casein_1pmol (sample number 1), Elution: 14.142 to 14.219 min, Period: 1, Cycle(s): 469-470 (Experiment 3)
208.9491 0.0258
210.9375 0.0195
214.0507 0.0065
297.0436 0.0154
334.6926 0.0082
384.6872 0.0088
432.7576 0.1395
433.2436 0.1117
433.736 0.2795
485.3034 0.0098
585.3527 0.0324
END IONS

BEGIN IONS
PEPMASS=741.809933702726
CHARGE=2+
TITLE=File: Casein_1pmol.wiff, Sample: \2008_01_09\Casein_1pmol (sample number 1), Elution: 12.984 to 14.171 min, Period: 1, Cycle(s): 452-453, 460-461, 469-470 (Experiment 2)
120.0767 0.0196
129.0857 0.0662
147.102 0.0813
173.1241 1.0354
182.0419 0.0603
199.0522 0.0252
201.1406 0.1713
230.1516 0.0678
246.0117 0.014
248.1594 0.155
263.0664 0.1378
281.0382 0.015
298.1349 0.0232
316.1518 0.1113
376.171 0.0173
377.1746 0.0261
390.1208 0.0265
392.0747 0.0797
395.2265 0.6934
463.1515 0.0289
478.693 0.0196
480.7885 0.0196
492.1575 0.0198
494.2878 0.2087
496.3019 0.0199
512.76 0.0202
528.0832 0.0308
542.7307 0.0104
543.2134 0.0834
551.8086 0.0105
552.2025 0.021
560.7501 0.0423
561.2643 0.053
562.1431 0.0106
574.1792 0.0321
576.1252 0.0215
584.2468 0.0756
592.2085 0.0653
592.7249 0.0653
600.7304 0.0219
609.1807 0.0773
610.2496 0.0773
623.3554 0.0558
633.1972 0.0225
641.7442 0.034
642.2572 0.0453
645.2177 0.0114
647.1724 0.0114
651.8209 0.0114
659.2037 0.0115
660.7829 0.0575
662.2317 0.023
673.357 0.0232
691.1764 0.0235
693.3172 0.0471
709.8203 0.0596
710.2587 0.0357
724.3856 0.0963
742.3232 0.0853
771.2296 0.0372
790.3359 0.0377
793.4154 0.1386
873.2488 0.0132
891.3617 0.0667
904.405 0.0538
922.4309 0.2173
1002.3929 0.0283
1069.5126 0.0439
1120.5606 0.0299
1121.3539 0.0449
1166.5247 0.0153
1184.5093 0.077
1282.5038 0.1441
END IONS

BEGIN IONS
PEPMASS=428.754510400954
CHARGE=2+
TITLE=File: Casein_1pmol.wiff, Sample: \2008_01_09\Casein_1pmol (sample number 1), Elution: 14.348 to 14.426 min, Period: 1, Cycle(s): 471-472 (Experiment 4)
103.0451 0.0045
157.1199 0.0224
158.0037 0.0056
173.1112 0.0059
185.1193 0.0182
208.9459 0.0323
214.0768 0.0065
281.9683 0.015
318.9259 0.024
367.2302 0.0257
419.7313 0.0092
420.2443 0.0275
428.7649 0.1574
430.2469 0.0185
472.2931 0.068
672.3961 0.2203
743.4123 0.3536
END IONS

BEGIN IONS
PEPMASS=486.233595562287
CHARGE=2+
TITLE=File: Casein_1pmol.wiff, Sample: \2008_01_09\Casein_1pmol (sample number 1), Elution: 14.322 to 14.4 min, Period: 1, Cycle(s): 471-472 (Experiment 3)
110.068 0.0328
138.0739 0.0053
235.1288 0.1028
239.1429 0.0069
253.1078 0.0213
289.6759 0.0228
303.6719 0.0078
346.6903 0.0083
354.1931 0.0168
360.7141 0.0085
372.1901 0.0345
385.6822 0.0176
387.8416 0.0088
395.1925 0.0089
403.7345 0.0269
477.2416 0.0293
486.2478 0.0789
486.7818 0.0493
600.3031 0.0438
END IONS

BEGIN IONS
PEPMASS=421.738801890073
CHARGE=2+
TITLE=File: Casein_1pmol.wiff, Sample: \2008_01_09\Casein_1pmol (sample number 1), Elution: 13.73 to 14.94 min, Period: 1, Cycle(s): 465-466, 471-472 (Experiment 2), 479-480 (Experiment 3)
143.1119 0.321
171.1067 0.6494
173.1217 0.2177
175.1183 0.0296
183.0978 0.0181
201.109 0.0888
226.1775 0.0202
227.1272 0.0472
244.1415 0.021
254.1534 0.1855
272.1586 0.2951
286.178 0.0529
287.9921 0.0303
305.029 0.0234
306.157 0.0313
325.2269 0.0806
327.683 0.2428
328.1977 0.1215
336.7114 0.1148
353.1989 0.042
363.2011 0.2726
363.7123 0.162
385.2235 0.079
391.2416 0.0442
391.7251 0.0354
412.7429 1.0357
421.7598 0.0275
422.2676 0.0368
472.2733 1.788
534.2705 0.0207
571.3448 0.5985
628.3821 0.0448
655.3869 0.0572
672.4011 1.4379
725.3805 0.0723
743.4197 0.4511
END IONS

BEGIN IONS
PEPMASS=435.763367305391
CHARGE=2+
TITLE=File: Casein_1pmol.wiff, Sample: \2008_01_09\Casein_1pmol (sample number 1), Elution: 15.017 to 15.094 min, Period: 1, Cycle(s): 481-482 (Experiment 3)
100.1086 0.9442
102.0875 0.0271
202.0948 0.1017
255.119 0.0286
435.2843 2.4546
571.3368 0.0427
585.3743 0.0433
672.4096 0.1507
743.4242 2.0362
771.4221 0.0248
END IONS

BEGIN IONS
PEPMASS=576.216386484561
CHARGE=2+
TITLE=File: Casein_1pmol.wiff, Sample: \2008_01_09\Casein_1pmol (sample number 1), Elution: 13.962 to 15.12 min, Period: 1, Cycle(s): 467-468 (Experiment 3), 481-482 (Experiment 4)
129.0922 0.0102
130.0616 0.0051
214.0932 0.0131
244.1779 0.014
248.148 0.0141
261.091 0.0217
281.9196 0.0075
385.0819 0.0088
390.0943 0.0177
399.6308 0.0089
400.2119 0.0089
427.7791 0.0092
438.1418 0.0094
440.7284 0.0094
454.6635 0.1812
466.2065 0.0193
475.6927 0.0293
512.7043 0.0101
558.7405 0.0317
567.7419 0.0213
568.2171 0.032
576.2539 0.4617
579.1875 0.0215
685.2888 0.0234
END IONS

BEGIN IONS
PEPMASS=434.768742033338
CHARGE=2+
TITLE=File: Casein_1pmol.wiff, Sample: \2008_01_09\Casein_1pmol (sample number 1), Elution: 13.319 to 15.046 min, Period: 1, Cycle(s): 458-459, 467-468, 473-474, 481-482 (Experiment 2)
100.1082 0.6935
102.0861 0.1536
123.1181 0.134
202.1029 0.4768
234.1737 0.1095
284.1907 0.2489
334.7237 1.2599
384.7221 0.3333
434.7764 9.8955
585.3192 0.1839
685.3901 0.3513
743.4287 1.4264
END IONS

BEGIN IONS
PEPMASS=448.758028711947
CHARGE=2+
TITLE=File: Casein_1pmol.wiff, Sample: \2008_01_09\Casein_1pmol (sample number 1), Elution: 15.223 to 15.3 min, Period: 1, Cycle(s): 483-484 (Experiment 4)
129.1063 0.0152
226.1223 0.0202
244.1535 0.021
383.6357 0.0088
384.7311 0.0088
392.0969 0.0089
440.2499 0.0375
440.7351 0.0094
448.7472 0.1894
449.2774 0.0569
449.8034 0.0095
450.7331 0.0095
672.3365 0.0232
768.3953 0.062
END IONS

BEGIN IONS
PEPMASS=541.3038878944
CHARGE=2+
TITLE=File: Casein_1pmol.wiff, Sample: \2008_01_09\Casein_1pmol (sample number 1), Elution: 15.197 to 15.275 min, Period: 1, Cycle(s): 483-484 (Experiment 3)
143.1149 0.1284
171.1037 0.0468
183.1449 0.115
199.1293 0.0063
211.1535 0.039
300.6722 0.0078
312.1895 0.079
334.9708 0.0082
352.1833 0.0252
381.2315 0.0087
411.1431 0.0091
447.2727 0.0851
447.7388 0.0284
456.2773 0.449
600.3561 0.3178
658.0296 0.0229
701.3749 0.4146
911.5465 0.0945
END IONS

BEGIN IONS
PEPMASS=557.79699392556
CHARGE=2+
TITLE=File: Casein_1pmol.wiff, Sample: \2008_01_09\Casein_1pmol (sample number 1), Elution: 10.503 to 15.226 min, Period: 1, Cycle(s): 373-374, 386-387, 402-403, 421-422, 483-484 (Experiment 2), 454-455 (Experiment 3), 475-476 (Experiment 4)
127.0918 0.0302
129.0967 1.0823
138.0487 0.4046
147.1115 0.0434
155.0728 0.0445
175.0902 0.0473
176.0261 0.0237
202.05 0.3814
212.1385 0.0195
214.0776 0.0523
219.0755 0.3442
226.1511 0.1144
244.1577 0.5171
248.1163 0.0282
276.1293 0.0743
283.1815 0.0978
284.1334 0.098
347.1629 0.0667
354.2003 0.1938
384.7067 0.0877
393.2067 0.0266
397.2155 0.1337
401.2321 0.0269
411.1768 0.0272
413.2035 0.1364
423.2235 0.0276
426.2271 0.0277
426.9058 0.0277
428.2157 0.037
438.68 0.0187
439.7528 0.0375
440.2485 0.075
444.2267 0.0283
447.1383 0.0189
448.7644 0.5494
451.849 0.019
454.7617 0.0191
456.7588 0.0191
485.3211 0.1871
487.7242 0.0197
499.724 0.02
508.275 0.0403
508.7801 0.0303
522.2537 0.1226
525.2846 0.8919
541.2372 0.0208
548.7935 0.0314
557.8003 1.8591
588.2713 0.0217
636.4243 0.0338
653.3301 0.0571
669.3693 0.0578
671.3747 0.0232
679.3972 0.0583
743.4155 0.0853
768.4388 1.6984
769.7488 0.0372
772.4406 0.0497
784.4414 0.3131
790.405 0.0377
800.3782 0.0379
807.4852 0.0763
871.4162 0.1188
878.4485 0.053
896.4855 0.1607
END IONS

BEGIN IONS
PEPMASS=797.833871108142
CHARGE=2+
TITLE=File: Casein_1pmol.wiff, Sample: \2008_01_09\Casein_1pmol (sample number 1), Elution: 15.892 to 15.97 min, Period: 1, Cycle(s): 491-492 (Experiment 4)
120.089 0.0049
129.0998 0.0559
147.1108 0.0054
230.1312 0.0203
248.1671 0.0423
395.2245 0.0533
444.2617 0.0283
494.2921 0.0398
724.3694 0.0241
741.3795 0.0365
748.8814 0.2447
797.9012 0.0505
1054.4968 0.0145
1101.4052 0.0148
END IONS

BEGIN IONS
PEPMASS=668.792981229185
CHARGE=2+
TITLE=File: Casein_1pmol.wiff, Sample: \2008_01_09\Casein_1pmol (sample number 1), Elution: 15.866 to 15.944 min, Period: 1, Cycle(s): 491-492 (Experiment 3)
175.1257 0.0118
215.1214 0.0131
243.1234 0.0349
356.2216 0.0422
441.6557 0.0188
455.2862 0.0191
473.1485 0.0194
784.3494 0.1377
802.3525 0.0253
883.338 0.0531
981.3964 0.056
996.4499 0.0282
END IONS

BEGIN IONS
PEPMASS=624.78486871186
CHARGE=2+
TITLE=File: Casein_1pmol.wiff, Sample: \2008_01_09\Casein_1pmol (sample number 1), Elution: 15.377 to 16.124 min, Period: 1, Cycle(s): 485-486, 493-494 (Experiment 3)
183.1069 0.0121
413.6943 0.0091
437.2205 0.0187
471.7103 0.0291
486.1803 0.0099
488.7368 0.0198
493.7257 0.0199
502.7316 0.01
523.7413 0.0205
537.7378 0.0207
542.7255 0.0208
546.2358 0.0104
550.7485 0.042
552.2025 0.021
556.305 0.0316
558.7035 0.0211
562.7421 0.0106
563.2089 0.0212
563.7464 0.0849
568.7981 0.0213
571.7522 0.0321
572.2383 0.2354
580.7869 0.7653
588.2713 0.0217
593.7762 0.0109
594.291 0.109
602.7891 0.1757
625.3469 0.0224
END IONS

BEGIN IONS
PEPMASS=689.324100586957
CHARGE=2+
TITLE=File: Casein_1pmol.wiff, Sample: \2008_01_09\Casein_1pmol (sample number 1), Elution: 15.815 to 16.462 min, Period: 1, Cycle(s): 491-492, 499-500 (Experiment 2)
102.0483 0.0181
110.0703 0.0281
115.0743 0.0192
133.0569 0.1547
171.0679 0.0175
185.0613 0.0182
199.0725 0.0126
216.0831 0.046
226.0883 0.1816
228.1506 0.027
244.0878 0.4541
262.0961 0.029
266.1276 0.0948
272.0816 0.0295
275.6568 0.0297
299.1392 0.0619
323.145 0.0241
331.1459 0.0407
340.1537 0.033
341.1084 0.0248
355.1403 0.0674
357.1821 0.093
359.1126 0.0509
376.1739 0.026
381.6899 0.0175
391.1988 0.0177
395.7034 0.2223
396.2063 0.0267
408.2265 0.2259
422.2308 0.0552
426.2294 0.0277
436.2223 0.9995
445.2227 0.0755
445.7261 0.0472
454.2153 0.162
455.1224 0.0382
456.2215 0.0478
472.2089 0.0583
489.2193 0.0692
491.2603 0.0297
501.7297 0.02
503.0775 0.0201
507.2424 0.0101
509.2683 0.0101
520.2022 0.0102
533.2634 0.0516
545.0401 0.0209
548.2543 0.0314
550.2869 0.0419
558.7035 0.0106
567.317 0.0426
570.2651 0.0107
591.2896 0.0217
603.2543 0.0329
623.2599 0.0335
623.7827 0.0112
624.3523 0.0223
626.3292 0.0448
636.3002 0.0338
661.3768 0.138
681.3796 0.0117
683.3416 0.0117
705.3346 0.0119
727.5434 0.0121
762.3226 0.0247
773.4039 0.0124
788.4581 0.0126
790.3761 0.2891
810.4458 0.0255
845.4853 0.026
861.5174 0.0525
872.3903 0.0528
876.4289 0.0265
889.4336 0.3334
925.3921 0.0408
984.4625 0.014
1002.5092 0.1274
1116.6431 0.0598
END IONS

BEGIN IONS
PEPMASS=549.796269326977
CHARGE=2+
TITLE=File: Casein_1pmol.wiff, Sample: \2008_01_09\Casein_1pmol (sample number 1), Elution: 14.837 to 16.613 min, Period: 1, Cycle(s): 479-480, 487-488 (Experiment 2), 501-502 (Experiment 3), 493-494 (Experiment 4)
127.0805 0.2975
129.0975 3.1349
175.0876 0.3254
203.0754 0.0828
226.1462 0.1682
244.1602 0.6359
260.1338 0.2813
284.145 0.2562
331.1524 0.0569
354.2057 0.1685
372.2117 0.0863
384.708 0.3509
397.2153 0.3386
414.2411 0.1184
428.2112 0.1759
439.7555 0.1314
448.7666 1.5917
480.262 0.049
485.2731 0.2266
497.2879 0.0798
509.2784 0.0606
514.2796 0.0608
525.2867 1.2505
541.284 0.052
549.7995 3.0832
653.3456 0.1029
671.3877 0.2085
727.4469 0.0483
751.4178 0.0858
768.4398 4.4503
855.4934 0.2747
896.5108 0.2544
END IONS

BEGIN IONS
PEPMASS=625.279892657099
CHARGE=2+
TITLE=File: Casein_1pmol.wiff, Sample: \2008_01_09\Casein_1pmol (sample number 1), Elution: 16.175 to 16.744 min, Period: 1, Cycle(s): 495-496, 506-507 (Experiment 2)
272.1399 0.0221
279.1453 0.0075
438.6821 0.0281
439.2046 0.0187
489.236 0.0198
521.2172 0.0204
529.2447 0.0309
545.1601 0.0104
546.2411 0.0209
564.2119 0.0212
571.7767 0.0749
577.7574 0.0215
580.7648 0.0323
581.2484 0.1078
594.7643 0.0436
603.2752 0.0549
603.7639 0.011
608.3258 0.0221
616.7804 0.0333
END IONS

BEGIN IONS
PEPMASS=503.4
CHARGE=2+
TITLE=File: Casein_1pmol.wiff, Sample: \2008_01_09\Casein_1pmol (sample number 1), Elution: 16.87 to 16.947 min, Period: 1, Cycle(s): 508-509 (Experiment 4) (Charge not auto determined)
131.0626 0.1075
133.0815 1.7593
175.0958 0.0651
177.1076 0.7499
221.1342 0.0798
309.2088 0.0314
327.2 0.0243
415.2143 0.0274
459.2626 0.0479
503.2866 0.1405
END IONS

BEGIN IONS
PEPMASS=503.4
CHARGE=3+
TITLE=File: Casein_1pmol.wiff, Sample: \2008_01_09\Casein_1pmol (sample number 1), Elution: 16.87 to 16.947 min, Period: 1, Cycle(s): 508-509 (Experiment 4) (Charge not auto determined)
131.0626 0.1075
133.0815 1.7593
175.0958 0.0651
177.1076 0.7499
221.1342 0.0798
309.2088 0.0314
327.2 0.0243
415.2143 0.0274
459.2626 0.0479
503.2866 0.1405
END IONS

BEGIN IONS
PEPMASS=598.823743315373
CHARGE=2+
TITLE=File: Casein_1pmol.wiff, Sample: \2008_01_09\Casein_1pmol (sample number 1), Elution: 16.252 to 16.873 min, Period: 1, Cycle(s): 497-498, 508-509 (Experiment 2)
158.0892 0.3997
183.1463 0.8473
186.0862 1.7409
211.1383 0.8317
241.1153 0.3472
258.1305 0.1653
267.1427 0.2048
285.1488 1.2692
294.167 0.1073
312.1921 0.6873
351.1817 0.1089
447.2492 1.2957
456.2571 4.8621
505.7896 0.3017
582.3091 0.1836
600.3545 2.3342
657.3455 0.1834
701.3934 3.4463
814.4917 0.3829
893.552 0.1204
911.5246 9.2496
END IONS

BEGIN IONS
PEPMASS=689.827463447113
CHARGE=2+
TITLE=File: Casein_1pmol.wiff, Sample: \2008_01_09\Casein_1pmol (sample number 1), Elution: 16.972 to 17.053 min, Period: 1, Cycle(s): 510-511 (Experiment 2)
133.0444 0.0155
214.067 0.0131
217.0634 0.0066
226.117 0.0134
244.1046 0.014
262.1019 0.029
266.1102 0.0146
355.8455 0.0169
408.2113 0.0633
436.1882 0.1215
490.2452 0.0198
497.9716 0.02
510.2575 0.0202
889.4473 0.0534
END IONS

BEGIN IONS
PEPMASS=456.257022092513
CHARGE=2+
TITLE=File: Casein_1pmol.wiff, Sample: \2008_01_09\Casein_1pmol (sample number 1), Elution: 15.532 to 17.101 min, Period: 1, Cycle(s): 510-511 (Experiment 3), 487-488, 497-498 (Experiment 4)
155.1674 0.0167
181.0859 0.012
183.1471 0.5508
211.138 0.3118
214.0899 0.0262
215.1362 0.0328
258.1628 0.0216
289.1756 0.0152
300.6851 0.031
312.1819 0.1659
326.0308 0.0242
342.1892 0.0165
351.1983 0.0335
386.232 0.0088
423.2281 0.0184
427.1599 0.0092
447.2491 0.2175
456.2663 0.5826
458.2242 0.0096
464.2827 0.0096
503.3834 0.01
583.2832 0.0216
600.3417 0.8217
657.3432 0.0688
701.3748 0.8645
796.4748 0.0126
814.4516 0.1148
END IONS

BEGIN IONS
PEPMASS=548.160576021126
CHARGE=2+
TITLE=File: Casein_1pmol.wiff, Sample: \2008_01_09\Casein_1pmol (sample number 1), Elution: 17.434 to 17.464 min, Period: 1, Cycle(s): 521-522 (Experiment 2)
129.0882 0.0356
247.8875 0.0141
279.1565 0.0075
355.1234 0.0168
517.6704 0.0305
522.1413 0.0204
530.6856 0.0412
533.0828 0.0206
539.1642 0.0935
549.202 0.0419
549.8046 0.021
768.4387 0.0744
END IONS

BEGIN IONS
PEPMASS=512.691940401578
CHARGE=2+
TITLE=File: Casein_1pmol.wiff, Sample: \2008_01_09\Casein_1pmol (sample number 1), Elution: 17.563 to 17.641 min, Period: 1, Cycle(s): 523-524 (Experiment 3)
120.0783 0.0343
129.1125 0.0102
130.0948 0.0102
171.0849 0.0117
182.0558 0.0121
205.078 0.0128
226.0867 0.0067
263.114 0.0145
294.1382 0.0537
306.0879 0.0156
311.1497 0.0395
400.1717 0.0179
400.6413 0.0089
429.1421 0.0278
481.2297 0.0196
658.2628 0.0344
686.2435 0.3983
714.2915 0.0119
END IONS

BEGIN IONS
PEPMASS=734.1
CHARGE=2+
TITLE=File: Casein_1pmol.wiff, Sample: \2008_01_09\Casein_1pmol (sample number 1), Elution: 18.309 to 18.387 min, Period: 1, Cycle(s): 536-537 (Experiment 3) (Charge not auto determined)
101.0691 0.1663
104.0485 0.0548
128.1047 0.421
147.1034 0.2712
155.107 0.0614
171.0686 0.2105
173.1227 5.3956
183.1121 0.0726
201.119 1.7121
215.0965 0.0984
219.0789 0.4371
230.1577 0.0814
247.0678 0.267
248.1584 0.5916
261.0838 0.0795
300.1143 0.062
316.137 1.5745
371.1793 0.0689
377.1972 0.0955
393.1016 0.0709
395.2264 1.5557
399.174 0.0983
411.1471 0.1904
428.2 0.1112
494.2848 0.7655
510.2001 0.2222
527.2548 0.1336
546.2193 0.0836
547.2237 0.0942
558.2077 0.0951
584.7423 0.173
605.3578 0.088
623.322 0.3573
625.188 0.0559
629.2446 0.1346
657.2091 0.1031
675.2383 0.2324
724.3166 0.0963
724.4516 0.1926
755.174 0.1352
758.3063 0.0739
774.2692 0.3609
793.393 0.3275
793.5042 0.0756
891.359 0.3872
904.458 0.3362
921.2976 0.0678
922.4558 0.8965
1002.3745 0.1133
1053.4083 0.2613
1053.5543 0.2612
1132.5272 0.0752
1150.441 0.0758
1151.4905 0.1821
1168.463 0.7185
1168.5717 0.5656
1168.7221 0.0917
1169.6417 0.0612
1186.6011 0.077
1266.3364 0.1273
1266.4958 0.3183
END IONS

BEGIN IONS
PEPMASS=734.1
CHARGE=3+
TITLE=File: Casein_1pmol.wiff, Sample: \2008_01_09\Casein_1pmol (sample number 1), Elution: 18.309 to 18.387 min, Period: 1, Cycle(s): 536-537 (Experiment 3) (Charge not auto determined)
101.0691 0.1663
104.0485 0.0548
128.1047 0.421
147.1034 0.2712
155.107 0.0614
171.0686 0.2105
173.1227 5.3956
183.1121 0.0726
201.119 1.7121
215.0965 0.0984
219.0789 0.4371
230.1577 0.0814
247.0678 0.267
248.1584 0.5916
261.0838 0.0795
300.1143 0.062
316.137 1.5745
371.1793 0.0689
377.1972 0.0955
393.1016 0.0709
395.2264 1.5557
399.174 0.0983
411.1471 0.1904
428.2 0.1112
494.2848 0.7655
510.2001 0.2222
527.2548 0.1336
546.2193 0.0836
547.2237 0.0942
558.2077 0.0951
584.7423 0.173
605.3578 0.088
623.322 0.3573
625.188 0.0559
629.2446 0.1346
657.2091 0.1031
675.2383 0.2324
724.3166 0.0963
724.4516 0.1926
755.174 0.1352
758.3063 0.0739
774.2692 0.3609
793.393 0.3275
793.5042 0.0756
891.359 0.3872
904.458 0.3362
921.2976 0.0678
922.4558 0.8965
1002.3745 0.1133
1053.4083 0.2613
1053.5543 0.2612
1132.5272 0.0752
1150.441 0.0758
1151.4905 0.1821
1168.463 0.7185
1168.5717 0.5656
1168.7221 0.0917
1169.6417 0.0612
1186.6011 0.077
1266.3364 0.1273
1266.4958 0.3183
END IONS

BEGIN IONS
PEPMASS=578.766007661166
CHARGE=2+
TITLE=File: Casein_1pmol.wiff, Sample: \2008_01_09\Casein_1pmol (sample number 1), Elution: 18.258 to 18.338 min, Period: 1, Cycle(s): 536-537 (Experiment 2)
116.045 0.0096
133.082 0.0155
134.0413 0.0311
136.0728 0.0887
183.1402 0.0182
211.1597 0.013
235.1389 0.1234
263.1285 0.0508
268.1598 0.0293
351.1916 0.0335
371.1257 0.0172
423.1868 0.0092
434.1924 0.0093
438.6754 0.0281
479.2882 0.0391
491.1513 0.0099
497.2685 0.0399
508.1642 0.0202
660.3922 0.023
END IONS

BEGIN IONS
PEPMASS=744.766912256272
CHARGE=2+
TITLE=File: Casein_1pmol.wiff, Sample: \2008_01_09\Casein_1pmol (sample number 1), Elution: 18.001 to 18.566 min, Period: 1, Cycle(s): 532-533, 539-540 (Experiment 3)
147.1108 0.0217
173.1229 0.0588
201.1035 0.0254
634.4151 0.0338
695.7997 0.0708
724.2431 0.012
745.3361 0.0366
995.3071 0.0282
1075.4763 0.044
1094.3837 0.0296
1241.3855 0.0315
END IONS

BEGIN IONS
PEPMASS=760.237875331136
CHARGE=2+
TITLE=File: Casein_1pmol.wiff, Sample: \2008_01_09\Casein_1pmol (sample number 1), Elution: 17.949 to 18.518 min, Period: 1, Cycle(s): 532-533, 539-540 (Experiment 2)
128.0935 0.0101
173.133 0.0176
201.131 0.0063
230.1211 0.0068
395.9008 0.0178
494.2446 0.0298
531.6799 0.0206
636.1931 0.0226
716.1806 0.0239
945.3308 0.0275
END IONS

BEGIN IONS
PEPMASS=741.788084489778
CHARGE=2+
TITLE=File: Casein_1pmol.wiff, Sample: \2008_01_09\Casein_1pmol (sample number 1), Elution: 18.129 to 18.695 min, Period: 1, Cycle(s): 534-535, 541-542 (Experiment 3)
120.0713 0.0098
129.102 0.056
147.1117 0.0705
173.1245 0.653
182.0387 0.0241
201.1138 0.1141
231.1463 0.0136
246.0584 0.021
248.1665 0.1691
262.7334 0.0072
263.0566 0.0943
265.1084 0.0073
316.1486 0.0636
374.116 0.0086
388.2114 0.0088
390.1341 0.0088
392.1278 0.0177
395.2243 0.1956
428.1583 0.037
463.1612 0.0096
476.2605 0.0195
494.2651 0.0994
551.7824 0.0105
560.7872 0.0212
562.1696 0.0106
566.7794 0.0106
579.252 0.0215
592.252 0.0109
592.7381 0.0218
609.7688 0.0331
610.2791 0.011
615.3145 0.0222
623.4087 0.0112
634.3828 0.0901
641.7097 0.0113
642.2629 0.0227
660.7657 0.023
672.325 0.0464
691.2645 0.0235
708.2823 0.0238
710.267 0.0357
724.3754 0.0361
742.3476 0.0244
774.3117 0.0249
790.2982 0.0377
793.3615 0.1008
829.2627 0.0257
891.385 0.04
922.368 0.0407
923.5881 0.0272
972.3037 0.0279
987.4174 0.0281
1120.5256 0.0449
1168.5207 0.0306
1184.5042 0.0462
1186.028 0.0308
1219.4859 0.0312
END IONS

BEGIN IONS
PEPMASS=533.277489811493
CHARGE=2+
TITLE=File: Casein_1pmol.wiff, Sample: \2008_01_09\Casein_1pmol (sample number 1), Elution: 18.798 to 18.878 min, Period: 1, Cycle(s): 545-546 (Experiment 2)
185.1623 0.3164
205.0716 0.0064
213.1552 0.2416
310.1726 0.0079
312.2073 0.0237
425.3415 0.0092
445.1553 0.0189
526.2795 0.0308
641.3228 0.0226
754.3659 0.0614
755.4935 0.0123
835.4214 0.0129
853.4116 0.1959
855.5376 0.0262
END IONS

BEGIN IONS
PEPMASS=550.290056365549
CHARGE=2+
TITLE=File: Casein_1pmol.wiff, Sample: \2008_01_09\Casein_1pmol (sample number 1), Elution: 19.184 to 19.261 min, Period: 1, Cycle(s): 549-550 (Experiment 4)
129.1015 0.0254
175.1126 0.0177
183.124 0.0181
200.14 0.0063
201.1241 0.0824
211.0882 0.026
229.1117 0.0271
279.149 0.0075
436.2722 0.0093
481.2591 0.0196
515.3464 0.0609
534.2291 0.0207
550.266 0.0105
644.3852 0.0568
758.4363 0.0739
769.3994 0.0496
871.4985 0.198
END IONS

BEGIN IONS
PEPMASS=521.708559123183
CHARGE=2+
TITLE=File: Casein_1pmol.wiff, Sample: \2008_01_09\Casein_1pmol (sample number 1), Elution: 17.357 to 19.519 min, Period: 1, Cycle(s): 519-520, 530-531 (Experiment 2), 545-546 (Experiment 3), 553-554 (Experiment 4)
102.0566 0.0813
120.0813 0.2303
129.1027 0.0915
147.1014 0.0271
161.0903 0.034
171.0761 0.0293
181.0528 0.1083
189.0742 0.0554
198.0929 0.0315
199.0654 0.1135
200.1213 0.0569
205.0796 0.0384
215.1214 0.0526
221.1154 0.0465
226.0766 0.5582
244.0816 0.1747
260.1825 0.0577
262.1178 0.029
294.1475 0.2531
311.1694 0.1499
334.0672 0.0327
339.1536 0.2059
391.1694 0.1238
395.1417 0.0267
396.1395 0.0534
400.1594 0.1073
401.1677 0.0806
425.1169 0.0461
429.1061 0.0463
431.1794 0.0278
439.1999 0.0844
453.1298 0.0666
472.1959 0.0292
477.1775 0.0684
482.2158 0.0295
491.1612 0.0495
495.1722 0.1592
503.6894 0.0301
505.1503 0.0503
512.1801 0.0506
521.3019 0.2452
530.1763 0.0927
540.1748 0.0623
565.2499 0.0425
571.234 0.0321
585.2503 0.1082
617.229 0.0444
641.286 0.1132
643.2433 0.0454
658.2595 0.0344
668.2334 0.1272
672.2334 0.0348
686.2529 2.4132
690.2384 0.047
714.2875 0.0478
799.3401 0.7586
814.3577 0.0255
819.3089 0.0512
823.2742 0.0257
842.2905 0.0259
860.304 0.0262
877.3689 0.0265
896.297 0.0402
897.4384 0.0268
913.3777 0.0405
END IONS

BEGIN IONS
PEPMASS=684.825940063179
CHARGE=2+
TITLE=File: Casein_1pmol.wiff, Sample: \2008_01_09\Casein_1pmol (sample number 1), Elution: 17.05 to 19.779 min, Period: 1, Cycle(s): 543-544, 559-560 (Experiment 2), 510-511 (Experiment 4)
129.0922 0.0102
130.0769 0.0153
136.0692 0.0209
147.1135 0.0814
157.13 0.5269
185.1261 0.2494
209.0407 0.0129
213.1392 0.0131
216.0897 0.0724
226.0681 0.0538
228.1788 0.0135
239.2915 0.0138
243.0998 0.0279
244.0912 0.2236
253.1769 0.0071
254.1405 0.0285
257.1589 0.0718
259.0687 0.0144
275.1721 0.0297
292.1268 0.0229
294.1382 0.0153
299.1745 0.0773
300.1337 0.0543
312.152 0.0079
316.1106 0.0238
340.1454 0.0247
357.1764 0.0338
374.116 0.0086
383.2005 0.0263
386.1881 0.0088
390.1473 0.0883
401.2053 0.009
407.2093 0.009
411.1703 0.0635
422.139 0.0092
425.2401 0.0092
428.2077 0.1388
430.0754 0.0093
438.2297 0.309
442.8568 0.0094
443.2002 0.0094
456.2263 0.0573
471.2492 0.0194
496.2735 0.0398
508.8951 0.0101
523.2657 0.0102
537.2455 0.0414
575.7604 0.0215
585.3066 0.2488
605.7209 0.011
665.2493 0.0231
685.3344 0.0234
696.3635 0.0118
698.3291 0.0236
713.342 0.0956
717.8985 0.024
810.4044 0.0382
828.4049 0.1673
940.3957 0.1234
1053.5026 0.029
1069.6052 0.0585
1184.5104 0.1539
END IONS

BEGIN IONS
PEPMASS=419.18137621888
CHARGE=2+
TITLE=File: Casein_1pmol.wiff, Sample: \2008_01_09\Casein_1pmol (sample number 1), Elution: 19.878 to 19.907 min, Period: 1, Cycle(s): 563-564 (Experiment 2)
120.0797 0.0735
166.0717 0.0634
242.0032 0.0139
263.0669 0.029
273.1242 0.0074
301.1259 0.0155
396.1885 0.0178
419.1708 0.0275
421.1521 0.0183
602.216 0.0219
END IONS

BEGIN IONS
PEPMASS=598.329901875285
CHARGE=2+
TITLE=File: Casein_1pmol.wiff, Sample: \2008_01_09\Casein_1pmol (sample number 1), Elution: 15.326 to 20.058 min, Period: 1, Cycle(s): 485-486, 489-490, 493-494, 501-502, 512-513, 525-526 (Experiment 2), 553-554, 565-566 (Experiment 3), 536-537, 545-546 (Experiment 4)
158.0884 4.2167
183.1443 3.9159
186.082 15.8612
211.1395 2.9952
226.1109 2.508
257.1533 2.6033
267.146 6.1238
285.149 25.1776
312.19 3.1289
447.2549 3.8304
456.2567 18.1878
505.7888 3.0576
583.3047 1.7712
600.3394 15.3834
701.3847 13.6669
814.4743 2.833
867.4894 1.989
893.5249 1.6716
911.5186 100.2483
911.8169 1.3639
1010.591 1.2367
END IONS

BEGIN IONS
PEPMASS=503.751794024846
CHARGE=2+
TITLE=File: Casein_1pmol.wiff, Sample: \2008_01_09\Casein_1pmol (sample number 1), Elution: 20.084 to 20.139 min, Period: 1, Cycle(s): 567-568 (Experiment 2)
119.0453 0.0098
123.0415 0.0149
136.0736 0.2922
165.0491 0.2758
182.0779 0.8146
185.1312 0.0243
207.1307 0.0257
253.1143 0.2063
307.1604 0.0313
313.1203 0.0158
321.1693 0.032
354.1833 0.0337
371.1946 0.0517
372.1446 0.0604
378.2042 0.0174
384.2402 0.0263
397.1501 0.0267
401.2053 0.009
425.194 0.0277
426.2041 0.0554
431.2443 0.0093
443.1955 0.0188
478.1454 0.0098
480.1368 0.0098
485.2285 0.0591
494.1977 0.0795
497.2037 0.01
512.2648 0.081
522.269 0.0102
524.2427 0.0205
528.2733 0.0206
530.284 0.0309
539.2496 0.0519
542.2455 0.0208
553.2904 0.0315
567.2531 0.0426
581.3305 0.0216
593.2491 0.0436
596.3325 0.0218
607.2622 0.0331
610.2901 0.0221
613.3034 0.0554
624.2817 0.0782
641.3036 0.3058
667.3612 0.0231
669.3665 0.0347
677.3013 0.0116
679.3351 0.035
709.3773 0.0119
712.3294 0.0597
726.32 0.0241
737.3316 0.0121
754.416 0.0368
780.4444 0.0375
808.4298 0.0763
825.3921 0.0257
END IONS

BEGIN IONS
PEPMASS=407.190102978321
CHARGE=2+
TITLE=File: Casein_1pmol.wiff, Sample: \2008_01_09\Casein_1pmol (sample number 1), Elution: 20.264 to 20.342 min, Period: 1, Cycle(s): 569-570 (Experiment 3)
134.043 0.0311
136.0718 0.0104
147.0972 0.0054
149.028 0.0437
181.0979 0.012
230.0024 0.0068
279.1453 0.0373
439.1765 0.0375
549.1968 0.0314
567.2265 0.0319
END IONS

BEGIN IONS
PEPMASS=830.857409456688
CHARGE=2+
TITLE=File: Casein_1pmol.wiff, Sample: \2008_01_09\Casein_1pmol (sample number 1), Elution: 19.673 to 20.293 min, Period: 1, Cycle(s): 569-570 (Experiment 2), 557-558 (Experiment 3)
169.1112 0.0058
175.1008 0.0177
197.1329 0.0314
198.1086 0.0126
226.1069 0.1345
243.1242 0.0139
325.1555 0.0161
339.1814 0.0412
354.1805 0.0084
355.1529 0.0169
356.2111 0.0084
371.1903 0.0086
410.2617 0.0272
438.2691 0.0562
440.2545 0.0188
451.2154 0.038
467.2448 0.0097
468.2503 0.0774
469.2016 0.0291
484.2354 0.0197
504.2347 0.0703
539.2854 0.0415
567.3037 0.1065
573.2904 0.0107
581.2743 0.0323
582.328 0.0324
635.3702 0.0225
652.3841 0.0228
680.3783 0.07
715.3745 0.0359
723.798 0.012
733.3007 0.0242
781.3364 0.1
784.3795 0.4132
785.3166 0.0251
785.5672 0.0125
786.4195 0.0501
882.358 0.3321
981.3677 0.056
1125.5496 0.06
1238.6541 0.0944
END IONS

BEGIN IONS
PEPMASS=684.344492647965
CHARGE=2+
TITLE=File: Casein_1pmol.wiff, Sample: \2008_01_09\Casein_1pmol (sample number 1), Elution: 18.978 to 20.448 min, Period: 1, Cycle(s): 547-548, 555-556, 572-573 (Experiment 2)
129.096 0.1222
136.0745 0.0209
147.1094 0.1084
157.1305 0.6671
173.1141 0.0118
185.1267 0.3894
199.0694 0.0189
215.1313 0.0262
216.0879 0.0789
226.0761 0.0739
228.1371 0.0338
239.136 0.0347
243.1155 0.0488
244.0836 0.2795
257.1374 0.1723
275.1788 0.0371
276.1135 0.0149
292.1366 0.0459
299.1612 0.0773
311.2049 0.0237
315.1369 0.0238
340.1949 0.0247
355.1782 0.0506
357.1847 0.1606
373.151 0.0605
383.2103 0.0175
390.1735 0.1855
393.1909 0.0177
400.2522 0.0179
401.1963 0.009
403.1882 0.0269
405.1145 0.018
411.1794 0.0635
419.1498 0.0092
421.2026 0.0459
422.1344 0.0184
425.2447 0.0184
428.2065 0.2406
431.1422 0.0093
435.1944 0.0187
438.2284 0.5149
438.5022 0.0094
456.2454 0.0095
457.2534 0.0383
467.1868 0.0193
472.1279 0.0097
496.3418 0.0299
503.2201 0.0401
506.221 0.0201
508.2218 0.0504
513.3675 0.0203
525.2771 0.0205
535.2164 0.0207
541.2736 0.0312
547.2184 0.0105
553.2168 0.0421
563.2248 0.0106
566.2527 0.0426
574.2839 0.0857
574.7953 0.0322
583.7638 0.0108
584.1797 0.0216
585.2927 0.2813
591.2352 0.0326
599.2539 0.0876
610.4203 0.0331
615.3312 0.0111
628.2682 0.0224
636.3623 0.0226
638.3035 0.0226
646.2401 0.0114
681.2279 0.0117
695.3825 0.1297
698.3173 0.0236
702.3043 0.0237
713.3479 0.203
766.389 0.0248
783.4161 0.0375
796.336 0.0126
810.494 0.0382
812.3878 0.0127
827.4133 0.8619
838.3702 0.0388
922.4608 0.0136
940.4483 0.2469
940.7316 0.0137
1069.5091 0.1901
1079.4532 0.0147
1080.364 0.0441
1080.702 0.0147
1150.4637 0.0152
1166.5476 0.0305
1168.6022 0.0153
1183.5716 0.1538
1184.5842 0.0308
1185.5559 0.0616
END IONS

BEGIN IONS
PEPMASS=831.381949152531
CHARGE=2+
TITLE=File: Casein_1pmol.wiff, Sample: \2008_01_09\Casein_1pmol (sample number 1), Elution: 20.572 to 20.602 min, Period: 1, Cycle(s): 577-578 (Experiment 2)
115.091 0.0048
175.1139 0.0118
226.1204 0.0403
339.1773 0.0165
439.2514 0.0281
470.2017 0.0194
581.282 0.0216
732.8589 0.0242
784.3126 0.0877
882.2355 0.0797
998.4125 0.0283
END IONS

BEGIN IONS
PEPMASS=412.718196690832
CHARGE=2+
TITLE=File: Casein_1pmol.wiff, Sample: \2008_01_09\Casein_1pmol (sample number 1), Elution: 20.804 to 20.855 min, Period: 1, Cycle(s): 583-584 (Experiment 3)
123.0762 0.0149
136.0681 0.0417
201.0993 0.0317
205.0844 0.0064
265.1593 0.0073
283.1565 0.0376
331.1774 0.122
331.7018 0.0163
399.5176 0.0178
412.2407 0.1272
412.722 0.0454
564.3447 0.0212
661.3749 0.046
END IONS

BEGIN IONS
PEPMASS=443.202983529126
CHARGE=2+
TITLE=File: Casein_1pmol.wiff, Sample: \2008_01_09\Casein_1pmol (sample number 1), Elution: 21.059 to 21.089 min, Period: 1, Cycle(s): 592-593 (Experiment 2)
130.0453 0.0561
140.9929 0.0319
147.067 0.0868
158.0269 0.0562
214.0854 1.4853
223.0519 0.02
231.1086 0.1224
241.0826 0.0278
277.1173 0.0223
279.1901 0.0149
334.1694 0.0245
341.053 0.0248
443.3179 0.0188
445.2402 0.0189
469.2763 0.0484
609.2359 0.0331
END IONS

BEGIN IONS
PEPMASS=733.799106764508
CHARGE=2+
TITLE=File: Casein_1pmol.wiff, Sample: \2008_01_09\Casein_1pmol (sample number 1), Elution: 17.589 to 21.32 min, Period: 1, Cycle(s): 534-535, 541-542, 549-550, 557-558, 583-584, 599-600 (Experiment 2), 523-524, 569-570 (Experiment 4)
101.0671 0.6877
104.0497 0.2554
128.1045 1.2478
130.0816 0.5508
147.1079 1.3721
171.0708 0.7954
173.1225 23.9187
201.1178 7.7945
215.1007 0.2755
219.0759 1.8399
230.1465 0.3122
247.074 0.9065
248.1568 2.7756
298.1355 0.4941
316.1445 7.1004
371.1911 0.4997
376.1061 0.4075
377.2239 0.3995
381.1707 0.3933
393.1294 0.3547
395.221 8.9169
399.1842 0.7956
411.1502 0.9342
419.181 0.2747
427.1652 0.2495
429.155 0.5651
445.1615 0.5283
447.1809 0.8797
452.7064 0.3711
459.1561 0.5753
475.1693 0.2924
477.1705 0.3225
482.2135 0.3241
494.2934 4.5336
500.2251 0.4405
510.2191 0.687
513.1599 0.294
527.7415 0.2465
528.209 1.008
546.1887 0.6584
558.2177 0.412
560.1949 0.4022
575.7443 0.3326
576.2163 0.7085
584.7451 0.93
605.3243 0.4401
623.3289 1.6973
626.1738 0.2574
629.2401 0.3704
633.7534 0.3715
639.2357 0.3963
647.2808 0.2617
657.2144 0.5503
659.2549 0.7234
675.2399 0.7553
706.3739 0.2734
709.2463 0.2622
724.375 2.1062
728.2721 0.3742
746.2803 0.3421
755.2193 0.9347
773.1677 0.3729
774.2977 1.6429
793.4041 3.6529
806.3709 0.3048
857.3343 0.3666
872.2873 0.3039
875.4035 0.2514
891.3866 1.6956
904.3605 0.4168
904.4298 0.861
921.3615 0.4885
922.4418 7.2389
974.4523 0.2512
1002.4157 0.878
1021.4404 0.2859
1035.4287 0.3742
1053.4742 3.3093
1132.461 0.2559
1150.4724 1.669
1168.5134 11.0218
1186.5451 0.2927
1266.4601 3.7877
1266.7095 0.2705
END IONS

BEGIN IONS
PEPMASS=474.72838700151
CHARGE=2+
TITLE=File: Casein_1pmol.wiff, Sample: \2008_01_09\Casein_1pmol (sample number 1), Elution: 21.162 to 21.705 min, Period: 1, Cycle(s): 595-596, 612-613 (Experiment 2)
120.0659 0.0392
157.1276 0.1065
166.0946 0.023
177.1519 0.006
185.1245 0.0669
214.0792 0.1112
217.0996 0.0132
225.0863 0.0269
243.0626 0.0558
277.1086 0.0298
279.1266 0.0075
299.1702 0.0309
301.025 0.0155
327.1659 0.0324
332.1416 0.0163
357.1821 0.0253
391.1502 0.0265
400.2298 0.0089
411.1431 0.0091
423.1904 0.0184
427.2338 0.037
430.1727 0.0185
454.266 0.0191
496.2372 0.01
506.2562 0.0101
513.2713 0.0304
524.253 0.0205
541.2528 0.0416
603.3576 0.011
634.317 0.0113
784.3898 0.025
END IONS

BEGIN IONS
PEPMASS=504.771458152931
CHARGE=2+
TITLE=File: Casein_1pmol.wiff, Sample: \2008_01_09\Casein_1pmol (sample number 1), Elution: 22.008 to 22.038 min, Period: 1, Cycle(s): 624-625 (Experiment 2)
213.0903 0.0065
226.129 0.0202
230.1169 0.2509
294.1957 0.0077
339.1897 0.0082
371.1688 0.0172
438.2354 0.0187
468.2406 0.0581
567.3097 0.0852
581.291 0.0647
652.3895 0.0457
680.4254 0.0466
END IONS

BEGIN IONS
PEPMASS=473.766332375956
CHARGE=2+
TITLE=File: Casein_1pmol.wiff, Sample: \2008_01_09\Casein_1pmol (sample number 1), Elution: 22.085 to 22.115 min, Period: 1, Cycle(s): 626-627 (Experiment 2)
129.0846 0.0051
171.1131 0.0234
175.1198 0.0059
179.1689 0.018
214.085 0.0589
435.255 0.0466
473.7671 0.0292
474.2528 0.0389
563.3362 0.0212
677.3052 0.0465
776.4031 0.0374
833.4424 0.0774
END IONS

BEGIN IONS
PEPMASS=463.252965472924
CHARGE=2+
TITLE=File: Casein_1pmol.wiff, Sample: \2008_01_09\Casein_1pmol (sample number 1), Elution: 22.162 to 22.192 min, Period: 1, Cycle(s): 628-629 (Experiment 2)
132.1073 0.0154
158.0846 0.0112
186.0801 0.0244
199.1167 0.0252
223.112 0.0067
233.1796 0.0068
259.9906 0.0144
285.1555 0.0604
312.1946 0.0158
330.1769 0.0325
431.2285 0.0928
492.2963 0.0198
510.2911 0.0404
END IONS

BEGIN IONS
PEPMASS=409.144526036605
CHARGE=2+
TITLE=File: Casein_1pmol.wiff, Sample: \2008_01_09\Casein_1pmol (sample number 1), Elution: 23.288 to 23.317 min, Period: 1, Cycle(s): 669-670 (Experiment 2)
149.0448 0.0109
159.0902 0.0056
188.0694 0.0429
205.0892 0.032
214.0899 0.0065
271.5969 0.0221
279.1602 0.0149
315.9999 0.0238
387.1654 0.0264
400.6368 0.0179
411.2187 0.0363
415.2052 0.0182
525.1666 0.0307
END IONS

BEGIN IONS
PEPMASS=490.268118330576
CHARGE=2+
TITLE=File: Casein_1pmol.wiff, Sample: \2008_01_09\Casein_1pmol (sample number 1), Elution: 23.365 to 23.906 min, Period: 1, Cycle(s): 671-672, 689-690 (Experiment 2)
120.0785 0.2254
130.0693 0.0102
185.0995 0.0061
191.1091 0.204
195.0904 0.0062
205.0588 0.0128
216.0831 0.0066
219.1056 0.4302
223.0834 0.02
226.1338 0.0202
243.1606 0.0209
279.1266 0.0299
287.1973 0.0303
324.668 0.0483
325.1958 0.0161
332.1742 0.0163
343.1119 0.0083
381.2228 0.0087
389.1788 0.1147
402.6617 0.0179
410.1919 0.0272
423.2481 0.0276
455.124 0.0191
457.3633 0.0096
491.0919 0.0099
492.331 0.0099
502.2751 0.1203
520.2735 0.0102
532.2522 0.0103
573.3386 0.0214
614.3058 0.0111
648.3471 0.4441
761.43 0.2592
832.4736 0.0645
END IONS

BEGIN IONS
PEPMASS=406.235347257755
CHARGE=2+
TITLE=File: Casein_1pmol.wiff, Sample: \2008_01_09\Casein_1pmol (sample number 1), Elution: 23.544 to 24.085 min, Period: 1, Cycle(s): 677-678, 695-696 (Experiment 2)
113.057 0.0048
124.0831 0.0149
133.0798 0.0877
147.0512 0.0054
149.0366 0.0273
155.1022 0.0167
157.0722 0.0168
159.1014 0.0056
167.042 0.0058
176.0766 0.0357
191.065 0.0062
221.1165 0.0133
245.0799 0.014
348.1361 0.0167
389.2295 0.0176
391.0927 0.0177
406.2852 0.018
407.1868 0.0451
END IONS

BEGIN IONS
PEPMASS=428.244305032368
CHARGE=2+
TITLE=File: Casein_1pmol.wiff, Sample: \2008_01_09\Casein_1pmol (sample number 1), Elution: 24.158 to 24.187 min, Period: 1, Cycle(s): 698-699 (Experiment 2)
123.0737 0.0099
133.0805 0.0155
171.1112 0.0058
199.1261 0.0189
208.9586 0.0259
257.2442 0.0143
318.9299 0.016
359.0306 0.0169
412.1545 0.0182
429.1117 0.0278
END IONS

BEGIN IONS
PEPMASS=479.727115800487
CHARGE=2+
TITLE=File: Casein_1pmol.wiff, Sample: \2008_01_09\Casein_1pmol (sample number 1), Elution: 24.566 to 24.596 min, Period: 1, Cycle(s): 713-714 (Experiment 2)
101.0876 0.0135
136.0681 0.0261
165.0472 0.0402
182.0744 0.1328
226.1036 0.0134
293.1002 0.0612
373.1438 0.0173
389.1942 0.0176
405.2045 0.018
480.1907 0.0196
502.2807 0.0401
508.2599 0.0101
536.1994 0.0518
621.3231 0.0557
649.3427 0.0456
END IONS

BEGIN IONS
PEPMASS=508.311216158887
CHARGE=2+
TITLE=File: Casein_1pmol.wiff, Sample: \2008_01_09\Casein_1pmol (sample number 1), Elution: 25.434 to 25.463 min, Period: 1, Cycle(s): 745-746 (Experiment 2)
148.0762 0.0218
149.0264 0.0327
205.0674 0.032
214.0866 0.0131
279.1382 0.0896
355.8273 0.0169
396.874 0.0089
413.8626 0.0182
448.7847 0.0379
508.3024 0.2218
END IONS

BEGIN IONS
PEPMASS=411.182323019222
CHARGE=2+
TITLE=File: Casein_1pmol.wiff, Sample: \2008_01_09\Casein_1pmol (sample number 1), Elution: 25.026 to 26.049 min, Period: 1, Cycle(s): 730-731, 767-768 (Experiment 2)
120.0841 0.0147
123.0762 0.0397
141.0659 0.0106
153.0529 0.0055
155.0867 0.0111
166.0829 0.1095
167.1287 0.0058
171.0685 0.0175
181.0739 0.012
183.1281 0.0302
216.139 0.0066
219.1034 0.0265
265.1302 0.0218
283.1344 0.0527
317.1718 0.008
339.1732 0.0494
365.2325 0.0171
411.1341 0.0272
412.2407 0.0817
480.274 0.0098
575.2778 0.0214
END IONS

BEGIN IONS
PEPMASS=775.31182364245
CHARGE=2+
TITLE=File: Casein_1pmol.wiff, Sample: \2008_01_09\Casein_1pmol (sample number 1), Elution: 27.346 to 27.398 min, Period: 1, Cycle(s): 816-817 (Experiment 3)
183.1583 0.0242
211.1272 0.013
318.1758 0.008
373.2604 0.0173
413.2141 0.0091
415.2253 0.1093
423.127 0.0184
481.166 0.0294
516.2483 0.0203
713.3718 0.0358
715.3266 0.0359
757.2086 0.0492
END IONS

BEGIN IONS
PEPMASS=413.177849775731
CHARGE=2+
TITLE=File: Casein_1pmol.wiff, Sample: \2008_01_09\Casein_1pmol (sample number 1), Elution: 27.294 to 27.349 min, Period: 1, Cycle(s): 816-817 (Experiment 2)
125.0456 0.01
136.0379 0.0156
153.0972 0.0277
169.0792 0.0116
173.0906 0.0118
174.0477 0.0059
181.1009 0.0241
183.1402 0.0484
185.1011 0.0304
189.0558 0.0123
201.1025 0.0127
205.094 0.0192
211.1601 0.052
214.0965 0.0065
225.0997 0.0067
235.0796 0.0411
265.1502 0.0364
282.1485 0.015
312.2073 0.0079
318.171 0.0159
348.1079 0.0417
350.1242 0.0335
365.1813 0.0171
395.1392 0.0089
413.2216 0.0273
415.2354 0.1549
END IONS

BEGIN IONS
PEPMASS=405.658986123916
CHARGE=2+
TITLE=File: Casein_1pmol.wiff, Sample: \2008_01_09\Casein_1pmol (sample number 1), Elution: 27.423 to 27.504 min, Period: 1, Cycle(s): 818-819 (Experiment 2)
115.0767 0.0048
130.0667 0.0051
136.0379 0.0052
162.0672 0.0171
164.0264 0.0172
174.0241 0.0059
175.1009 0.0651
183.1498 0.0182
185.0889 0.0365
190.0475 0.0616
191.0897 0.0309
192.0536 0.031
201.1151 0.0063
203.0917 0.0127
207.1414 0.0064
211.1324 0.0195
214.0965 0.0196
217.0621 0.0527
227.1231 0.0067
228.1619 0.0338
235.0703 0.2538
261.0947 0.0072
265.0574 0.0218
294.0424 0.0077
346.1245 0.0083
348.1375 0.0334
356.1309 0.0169
366.1131 0.0171
374.1765 0.0086
402.1192 0.009
407.1534 0.0631
419.1315 0.0366
463.2044 0.0385
548.1862 0.0209
577.29 0.0107
END IONS

BEGIN IONS
PEPMASS=411.199512728555
CHARGE=2+
TITLE=File: Casein_1pmol.wiff, Sample: \2008_01_09\Casein_1pmol (sample number 1), Elution: 27.628 to 27.658 min, Period: 1, Cycle(s): 821-822 (Experiment 2)
123.0779 0.0198
149.0148 0.0055
162.0529 0.0057
183.1069 0.0121
197.117 0.0188
209.0665 0.0129
214.0834 0.0065
225.0963 0.0134
239.129 0.0207
284.0705 0.0075
375.1915 0.026
394.1711 0.0178
411.1522 0.0453
413.219 0.0273
END IONS
