# Supplementary material for: Identification of a novel Plasmopara halstedii elicitor protein combining de novo peptide sequencing algorithms and RACE-PCR
Source: Proteome Sci. 2010 May 10;8:24. doi: 10.1186/1477-5956-8-24 (PMC2881003; doi:10.1186/1477-5956-8-24)
Supplement: Additional file 1 — Processed data in mascot generic file format. Raw data of the described QTof measurements are converted to Mascot generic file format (mgf) for processing with CompNovo, PepNovo, and Peaks online. Files are zipped. [file 1477-5956-8-24-S2.ZIP › CytochromC_1pmol.mgf]

SEARCH=MIS
REPTYPE=Peptide
BEGIN IONS
PEPMASS=532.88060173275
CHARGE=1+
TITLE=File: CytochromC_1pmol.wiff, Sample: \2008_01_09\CytochromC_1pmol (sample number 1), Elution: 4.434 to 4.464 min, Period: 1, Cycle(s): 165-166 (Experiment 2)
233.9448 0.0068
303.9096 0.0156
314.8473 0.0159
321.8627 0.008
356.8906 0.0169
370.8373 0.0086
374.86 0.0433
384.8846 0.0175
397.8558 0.0357
415.916 0.0091
450.8185 0.0475
491.8253 0.0099
END IONS

BEGIN IONS
PEPMASS=524.800454322755
CHARGE=2+
TITLE=File: CytochromC_1pmol.wiff, Sample: \2008_01_09\CytochromC_1pmol (sample number 1), Elution: 5.435 to 5.464 min, Period: 1, Cycle(s): 195-196 (Experiment 2)
129.0957 0.0762
147.1141 0.0163
312.9265 0.0079
402.2103 0.0359
404.2332 0.018
466.8486 0.0097
467.7716 0.0193
468.2552 0.0193
524.8144 0.2664
647.4226 0.0114
678.3605 0.0116
END IONS

BEGIN IONS
PEPMASS=479.17150341408
CHARGE=2+
TITLE=File: CytochromC_1pmol.wiff, Sample: \2008_01_09\CytochromC_1pmol (sample number 1), Elution: 5.844 to 5.896 min, Period: 1, Cycle(s): 208-209 (Experiment 3)
149.0202 0.0055
399.1751 0.0357
400.6816 0.0089
403.7614 0.009
408.1933 0.0632
408.6396 0.0181
412.1863 0.0272
412.6584 0.0091
421.7395 0.0184
430.1644 0.0464
430.6875 0.0279
END IONS

BEGIN IONS
PEPMASS=430.188718194387
CHARGE=2+
TITLE=File: CytochromC_1pmol.wiff, Sample: \2008_01_09\CytochromC_1pmol (sample number 1), Elution: 5.792 to 5.847 min, Period: 1, Cycle(s): 208-209 (Experiment 2)
127.0709 0.005
210.9421 0.026
214.1161 0.0196
320.8929 0.024
342.0445 0.0083
344.1561 0.0083
399.6822 0.0894
407.7734 0.009
408.1391 0.1446
421.1934 0.0184
421.6925 0.0367
430.1959 0.0093
430.6736 0.0186
END IONS

BEGIN IONS
PEPMASS=510.751764103922
CHARGE=2+
TITLE=File: CytochromC_1pmol.wiff, Sample: \2008_01_09\CytochromC_1pmol (sample number 1), Elution: 6.381 to 6.411 min, Period: 1, Cycle(s): 224-225 (Experiment 2)
149.0045 0.0437
205.1132 0.0064
247.0681 0.007
280.1754 0.0224
403.7524 0.027
458.856 0.0192
501.7331 0.0901
502.2606 0.0301
510.808 0.0101
511.2409 0.0404
615.3395 0.0444
729.4499 0.0362
END IONS

BEGIN IONS
PEPMASS=522.708145492722
CHARGE=2+
TITLE=File: CytochromC_1pmol.wiff, Sample: \2008_01_09\CytochromC_1pmol (sample number 1), Elution: 6.942 to 6.971 min, Period: 1, Cycle(s): 245-246 (Experiment 2)
129.1013 0.0458
147.1063 0.0325
195.1122 0.0125
214.0866 0.0131
258.1305 0.0072
477.2767 0.0293
513.7272 0.0304
514.239 0.0203
522.7074 0.3067
624.2071 0.0223
652.1976 0.0114
751.3274 0.0245
END IONS

BEGIN IONS
PEPMASS=446.70969711861
CHARGE=2+
TITLE=File: CytochromC_1pmol.wiff, Sample: \2008_01_09\CytochromC_1pmol (sample number 1), Elution: 8.447 to 8.476 min, Period: 1, Cycle(s): 299-300 (Experiment 2)
214.0852 0.0196
216.0867 0.0329
236.0694 0.0069
247.1103 0.0492
265.1193 0.0291
275.119 0.0148
343.0167 0.0166
469.2101 0.0291
487.2554 0.0789
600.3655 0.0438
END IONS

BEGIN IONS
PEPMASS=480.21696934766
CHARGE=2+
TITLE=File: CytochromC_1pmol.wiff, Sample: \2008_01_09\CytochromC_1pmol (sample number 1), Elution: 8.651 to 8.68 min, Period: 1, Cycle(s): 306-307 (Experiment 2)
120.0775 0.0588
136.0692 0.0261
176.0904 0.0237
221.1101 0.0332
237.0664 0.0069
249.1133 0.0423
480.2495 0.0196
548.2595 0.0209
711.3354 0.0477
812.3772 0.0382
END IONS

BEGIN IONS
PEPMASS=595.281396416688
CHARGE=3+
TITLE=File: CytochromC_1pmol.wiff, Sample: \2008_01_09\CytochromC_1pmol (sample number 1), Elution: 9.186 to 9.215 min, Period: 1, Cycle(s): 326-327 (Experiment 2)
129.0922 0.0203
265.1011 0.0073
314.209 0.0079
357.0638 0.0084
413.708 0.0182
472.7596 0.0097
473.2263 0.0097
508.1994 0.0101
549.2387 0.0105
557.2451 0.0633
589.291 0.0434
711.3374 0.0238
1113.4857 0.0149
END IONS

BEGIN IONS
PEPMASS=533.581255037965
CHARGE=3+
TITLE=File: CytochromC_1pmol.wiff, Sample: \2008_01_09\CytochromC_1pmol (sample number 1), Elution: 10.865 to 10.895 min, Period: 1, Cycle(s): 391-392 (Experiment 2)
129.0973 0.0203
131.0723 0.0256
136.0762 0.0209
141.0579 0.0053
155.0811 0.0111
159.0723 0.0395
186.0935 0.0244
237.1318 0.0138
269.105 0.0073
287.0887 0.0151
341.1108 0.0083
345.1604 0.0083
358.1755 0.0169
403.1418 0.009
414.5222 0.0091
414.856 0.0364
420.2332 0.0275
460.296 0.0288
475.2318 0.0097
521.9013 0.0204
527.5748 0.0205
575.2134 0.0214
621.3067 0.3678
656.8298 0.1834
659.3116 0.023
676.3526 0.0698
712.3811 0.0239
749.876 0.0122
END IONS

BEGIN IONS
PEPMASS=528.923278746725
CHARGE=3+
TITLE=File: CytochromC_1pmol.wiff, Sample: \2008_01_09\CytochromC_1pmol (sample number 1), Elution: 11.147 to 11.198 min, Period: 1, Cycle(s): 399-400 (Experiment 3)
120.0779 0.0245
129.0947 0.0406
136.0692 0.0365
172.1068 0.0293
217.0865 0.0132
223.0919 0.0067
261.1741 0.0144
287.1 0.0076
292.1617 0.0229
320.6888 0.016
352.1683 0.0168
358.1755 0.0424
380.1905 0.0349
380.7306 0.0087
389.1633 0.0088
390.6817 0.0088
391.1723 0.0177
398.0995 0.0268
403.1059 0.009
429.2197 0.0278
437.7068 0.0187
473.2506 0.0195
486.2671 0.069
496.7618 0.0199
506.231 0.0201
516.8783 0.0203
522.9323 0.0716
541.8042 0.0104
548.2476 0.1989
588.2876 0.0434
617.2512 0.0111
640.342 0.181
661.3749 0.0115
694.3429 0.0353
711.3076 0.0835
780.2633 0.025
787.4102 0.1004
798.3811 0.0758
856.3616 0.0262
END IONS

BEGIN IONS
PEPMASS=571.924410677841
CHARGE=3+
TITLE=File: CytochromC_1pmol.wiff, Sample: \2008_01_09\CytochromC_1pmol (sample number 1), Elution: 11.095 to 11.15 min, Period: 1, Cycle(s): 399-400 (Experiment 2)
120.0669 0.0098
131.0757 0.0102
155.0839 0.0111
172.1244 0.0059
176.0884 0.0059
274.1447 0.0074
287.1455 0.0227
298.1117 0.0077
385.2012 0.0263
396.2107 0.0178
443.8687 0.0283
513.2511 0.0101
528.2322 0.0206
557.7288 0.0422
566.2154 0.0106
600.2922 0.0219
601.2729 0.0329
678.7215 0.0349
679.286 0.0466
711.3195 0.0119
812.3369 0.0127
END IONS

BEGIN IONS
PEPMASS=527.572036706497
CHARGE=3+
TITLE=File: CytochromC_1pmol.wiff, Sample: \2008_01_09\CytochromC_1pmol (sample number 1), Elution: 11.275 to 11.352 min, Period: 1, Cycle(s): 401-402 (Experiment 3)
120.0812 0.147
129.0975 0.1372
136.069 0.0782
159.0732 0.0056
172.0775 0.0176
186.0801 0.0061
223.1062 0.0467
226.1304 0.0134
244.1151 0.014
302.1754 0.0233
320.6687 0.008
332.1905 0.0163
340.2279 0.0082
356.1478 0.0169
380.1651 0.0523
380.9871 0.0262
385.2135 0.0263
389.1898 0.0088
390.6641 0.0442
391.1704 0.0265
398.1718 0.0268
415.2052 0.0273
447.2281 0.0189
458.229 0.0191
469.2085 0.0484
471.2395 0.0194
486.25 0.1775
494.7445 0.0099
503.2029 0.0501
516.2433 0.0305
521.8936 0.0817
522.1822 0.0102
523.2452 0.0614
527.584 0.1438
527.9077 0.1746
528.2138 0.0308
528.4274 0.0206
531.247 0.0206
539.2473 0.0727
548.2605 0.3456
548.7743 0.0105
584.1131 0.0216
588.2984 0.0434
618.2957 0.0111
623.3306 0.0335
625.2742 0.0224
640.3563 0.1471
653.2713 0.0343
693.3113 0.0118
711.3571 0.1192
717.8566 0.012
726.7658 0.0241
727.3264 0.0121
780.4269 0.0375
787.375 0.0878
798.339 0.0758
874.4117 0.0529
944.1445 0.0275
985.3785 0.0421
999.4722 0.0141
1003.5114 0.0283
1095.4636 0.0444
END IONS

BEGIN IONS
PEPMASS=533.581774323603
CHARGE=3+
TITLE=File: CytochromC_1pmol.wiff, Sample: \2008_01_09\CytochromC_1pmol (sample number 1), Elution: 11.404 to 11.459 min, Period: 1, Cycle(s): 403-404 (Experiment 2)
101.111 0.0225
120.0756 0.7399
129.0983 0.5842
136.069 0.7042
147.1088 0.1247
155.0816 0.1002
159.0692 0.0282
172.1025 0.0586
176.0812 0.0178
186.0885 0.0915
189.0724 0.0184
192.1023 0.0248
200.0988 0.0316
202.0813 0.0191
212.1255 0.0195
217.0766 0.0329
221.1165 0.0266
226.1136 0.0672
230.1324 0.0475
237.1171 0.5027
243.1381 0.0279
244.1287 0.0768
247.1123 0.0211
261.1532 0.1878
265.1161 0.2839
269.1563 0.022
274.1606 0.1185
283.6562 0.0226
287.1318 0.1137
292.1443 0.0764
297.1554 0.0231
302.1612 0.1088
316.1337 0.0318
319.1575 0.024
320.6687 0.024
321.1573 0.024
332.177 0.1956
332.2209 0.1059
340.1966 0.0412
347.1442 0.025
347.6649 0.025
353.1548 0.042
356.1419 0.1603
356.6889 0.0507
358.1835 0.1524
366.1626 0.0257
371.1903 0.0604
371.6987 0.0345
375.2088 0.0953
376.6842 0.0174
380.2192 0.2702
380.7103 0.0436
385.186 0.2194
389.1589 0.0441
390.3151 0.0177
394.1622 0.0533
394.8237 0.0178
397.6797 0.3924
399.2376 0.0268
403.204 0.1437
406.6854 0.0902
407.2147 0.0722
411.2012 0.0181
413.2125 0.0727
415.2186 0.2642
421.7139 0.0643
422.2056 0.1838
424.2128 0.0461
427.2215 0.1109
429.2136 0.0371
430.7112 0.0649
432.2244 0.0465
435.6997 0.0747
436.2255 0.112
440.2545 0.0188
444.7108 0.2357
445.2346 0.1509
447.2067 0.5769
447.3737 0.0189
451.2037 0.0665
455.2432 0.0382
458.2784 0.0957
461.7479 0.0192
468.2589 0.2517
471.2347 0.0874
474.2674 0.0292
476.2215 0.0195
479.2115 0.0196
480.2152 0.0686
480.6905 0.0196
484.2157 0.0394
486.2524 1.2425
491.2643 0.0198
494.1995 0.1293
499.2693 0.02
503.28 0.4114
506.226 0.0302
508.2498 0.0202
513.205 0.0506
515.8709 0.0305
516.2382 0.0813
517.7458 0.0712
520.2353 0.051
521.593 0.1634
521.9225 0.3167
527.5661 2.1058
530.2061 0.103
532.2854 0.0413
538.2615 0.0622
541.2528 0.052
548.2579 3.4655
548.4804 0.0209
548.7208 0.1047
557.2519 0.6123
562.2597 0.0212
565.2296 0.0957
569.3367 0.032
571.2817 0.0855
583.7501 0.0756
588.3056 0.0759
592.7611 0.0435
608.2652 0.0331
612.335 0.0775
616.7348 0.0222
622.3447 0.1897
625.2824 0.0783
640.3205 1.1201
642.3881 0.0793
648.2134 0.1139
659.3166 0.0804
667.2861 0.0462
672.3713 0.0232
676.345 0.0349
693.3701 0.1178
710.8546 0.0238
711.3142 1.9676
713.293 0.0478
725.2781 0.0482
741.3491 0.0609
746.3116 0.0244
759.4097 0.074
764.4348 0.0371
768.2962 0.0248
769.4161 0.1489
787.4047 1.1168
794.344 0.063
812.3679 1.0324
834.4203 0.0258
852.4086 0.0392
854.4003 0.0261
870.4391 0.2902
888.4485 0.4666
941.4256 0.0823
950.389 0.0689
959.4448 0.0831
981.4279 0.028
998.4878 0.1131
1016.4618 0.0998
1016.6827 0.0285
1095.4636 0.074
1097.5065 0.0444
END IONS

BEGIN IONS
PEPMASS=533.913904431482
CHARGE=3+
TITLE=File: CytochromC_1pmol.wiff, Sample: \2008_01_09\CytochromC_1pmol (sample number 1), Elution: 11.864 to 11.97 min, Period: 1, Cycle(s): 417-420 (Experiment 2)
120.0773 0.2254
129.0961 0.1168
136.0711 0.1617
147.1097 0.0271
155.1006 0.0223
159.0695 0.0226
169.0908 0.0058
172.0909 0.0411
213.1033 0.0196
226.1069 0.0269
230.1339 0.0068
236.0453 0.0137
237.1173 0.0826
244.136 0.014
249.0996 0.0141
257.1402 0.0072
261.1452 0.0144
265.1302 0.0364
269.1563 0.0073
274.1862 0.0222
275.1449 0.0074
284.1345 0.0151
287.1228 0.0758
297.1399 0.0077
315.1369 0.0238
332.2039 0.057
356.1703 0.0928
358.1755 0.0423
373.1999 0.0086
380.1935 0.1221
389.1845 0.0176
390.2533 0.0177
395.7348 0.0089
397.6849 0.0802
398.201 0.0535
403.1759 0.0539
406.6795 0.027
415.2234 0.0273
418.7106 0.0091
422.2125 0.0459
422.7133 0.0184
430.2449 0.0464
435.6935 0.028
441.2541 0.0094
444.7111 0.066
445.2072 0.0283
447.2199 0.1797
458.2625 0.0287
471.2405 0.0097
471.6639 0.0388
474.2042 0.0195
486.2564 0.296
504.2484 0.0402
512.9068 0.0101
517.2494 0.0102
517.755 0.0407
521.6051 0.1124
522.2655 0.0307
527.2206 0.0103
527.6021 0.1643
527.925 0.2877
528.2476 0.1541
531.2213 0.0412
548.2586 0.8272
548.7359 0.0105
557.2472 0.1478
565.2478 0.0319
589.1553 0.0326
592.8397 0.0109
597.322 0.0109
622.3264 0.0446
640.3541 0.2943
656.8298 0.0458
659.2955 0.023
676.3592 0.0116
711.2951 0.4056
731.3529 0.0242
743.3041 0.0122
750.3107 0.0245
787.3928 0.3389
794.3566 0.0126
812.4014 0.2167
823.3897 0.0257
871.486 0.0264
889.3273 0.0133
891.5218 0.04
959.4794 0.0277
1114.4033 0.0298
END IONS

BEGIN IONS
PEPMASS=462.24969521395
CHARGE=2+
TITLE=File: CytochromC_1pmol.wiff, Sample: \2008_01_09\CytochromC_1pmol (sample number 1), Elution: 12.426 to 12.455 min, Period: 1, Cycle(s): 435-436 (Experiment 2)
129.0998 0.0254
130.0846 0.0102
147.1095 0.0217
169.1461 0.0174
233.1223 0.0751
254.9262 0.0071
261.1468 0.0217
389.2736 0.0176
430.2757 0.1855
430.7478 0.0186
462.2753 0.1538
463.2477 0.0577
516.3814 0.0305
536.2564 0.0207
663.4207 0.0806
786.4634 0.0125
END IONS

BEGIN IONS
PEPMASS=533.58764268873
CHARGE=3+
TITLE=File: CytochromC_1pmol.wiff, Sample: \2008_01_09\CytochromC_1pmol (sample number 1), Elution: 12.503 to 12.532 min, Period: 1, Cycle(s): 437-438 (Experiment 2)
120.0743 0.049
129.0947 0.0203
187.0938 0.0061
287.1282 0.0227
358.1586 0.0169
389.1545 0.0088
486.269 0.0296
527.9068 0.0411
528.5507 0.0206
548.2089 0.0419
640.3145 0.1245
711.2897 0.0477
787.419 0.0502
END IONS

BEGIN IONS
PEPMASS=462.258991325852
CHARGE=2+
TITLE=File: CytochromC_1pmol.wiff, Sample: \2008_01_09\CytochromC_1pmol (sample number 1), Elution: 12.936 to 12.965 min, Period: 1, Cycle(s): 453-454 (Experiment 2)
129.0858 0.0254
147.1067 0.0488
169.1247 0.0233
214.0873 0.0196
233.125 0.0751
234.1774 0.0068
261.1199 0.0072
275.185 0.0594
316.1456 0.0079
390.2489 0.0088
393.7185 0.0089
394.2421 0.0089
430.2639 0.0928
445.3039 0.0283
462.2879 0.1923
462.7677 0.0673
516.355 0.0406
542.7724 0.0104
585.3148 0.0216
621.3398 0.0223
663.4243 0.1036
END IONS

BEGIN IONS
PEPMASS=533.583149564305
CHARGE=3+
TITLE=File: CytochromC_1pmol.wiff, Sample: \2008_01_09\CytochromC_1pmol (sample number 1), Elution: 13.14 to 13.169 min, Period: 1, Cycle(s): 460-461 (Experiment 2)
101.0737 0.009
120.0865 0.0098
129.1029 0.0254
136.0683 0.0365
205.0844 0.0128
231.1089 0.0068
332.2004 0.0244
347.165 0.0083
359.2 0.0169
380.2167 0.0262
380.7167 0.0087
436.2395 0.0187
448.2261 0.0189
503.7517 0.0301
548.249 0.1047
711.3791 0.0119
713.3121 0.0119
END IONS

BEGIN IONS
PEPMASS=728.81209202361
CHARGE=2+
TITLE=File: CytochromC_1pmol.wiff, Sample: \2008_01_09\CytochromC_1pmol (sample number 1), Elution: 13.294 to 13.372 min, Period: 1, Cycle(s): 462-463 (Experiment 4)
101.0668 0.1079
159.0773 0.0507
169.0792 0.0116
176.0973 0.0237
186.0899 0.0183
200.1073 0.0253
247.1419 0.0141
259.1347 0.0288
285.1113 0.0075
287.1195 0.1515
289.1375 0.0152
302.1391 0.0078
313.1322 0.0396
330.2094 0.0081
332.1701 0.0081
341.1108 0.0083
358.1597 0.1185
447.214 0.0378
524.2274 0.0102
541.258 0.0208
548.2621 0.0628
550.2669 0.0839
550.7415 0.0734
586.3211 0.0217
641.2538 0.0226
659.307 0.0345
711.3638 0.0358
768.2617 0.0496
798.366 0.0632
954.3555 0.0138
1003.4689 0.0283
1099.4811 0.3559
END IONS

BEGIN IONS
PEPMASS=735.827712530824
CHARGE=2+
TITLE=File: CytochromC_1pmol.wiff, Sample: \2008_01_09\CytochromC_1pmol (sample number 1), Elution: 13.269 to 13.346 min, Period: 1, Cycle(s): 462-463 (Experiment 3)
101.0686 0.2653
129.102 0.0508
131.0771 0.0256
141.0871 0.0106
147.1 0.0326
155.0728 0.0779
159.0787 0.1072
169.0608 0.0116
172.0936 0.0293
176.1113 0.0415
182.098 0.0121
186.0898 0.0854
200.0964 0.1076
217.0766 0.0198
226.0954 0.0202
247.1454 0.0281
252.0826 0.0284
257.1116 0.0645
261.1633 0.065
264.1447 0.0145
269.1327 0.0293
285.098 0.0528
287.1306 0.9243
313.1575 0.0554
323.1124 0.0241
330.1835 0.0406
332.172 0.0978
340.1148 0.0412
342.1768 0.0331
358.1673 0.4485
373.2061 0.0259
385.1062 0.0439
386.2057 0.0088
389.1986 0.0088
403.1912 0.0269
412.15 0.0091
420.197 0.0367
447.2106 0.0851
451.1508 0.0095
455.2432 0.0382
474.216 0.0292
481.1954 0.0392
492.1773 0.0099
494.2027 0.0199
513.1975 0.0304
521.2019 0.0511
530.2973 0.0206
531.2367 0.0412
538.3341 0.0104
548.2598 0.4502
548.7359 0.0209
557.2387 0.5067
559.2478 0.0106
566.2504 0.0745
583.7584 0.0216
592.7889 0.0871
593.2716 0.0327
631.3592 0.0337
639.2639 0.0113
641.3115 0.0453
649.2579 0.0456
659.2668 0.023
672.3307 0.0116
676.2895 0.0349
689.3147 0.0352
706.2848 0.0119
711.2766 0.1193
727.8268 0.0241
746.2811 0.0366
760.3612 0.037
764.3668 0.0371
777.3376 0.0374
782.3371 0.2126
812.382 0.2039
835.3545 0.0646
853.3323 0.1045
939.4568 0.0137
950.3718 0.0413
959.3963 0.0277
967.4126 0.0556
969.3675 0.0418
1016.4504 0.0855
1095.5302 0.0592
1097.388 0.0148
1113.4951 1.6263
1113.7841 0.0448
1184.535 0.1385
END IONS

BEGIN IONS
PEPMASS=434.766521883459
CHARGE=2+
TITLE=File: CytochromC_1pmol.wiff, Sample: \2008_01_09\CytochromC_1pmol (sample number 1), Elution: 13.217 to 13.298 min, Period: 1, Cycle(s): 462-463 (Experiment 2)
202.0943 0.0318
233.1011 0.0137
284.6736 0.0226
334.7123 0.2536
335.217 0.09
347.7233 0.0083
384.7247 0.0965
385.2486 0.0614
434.7748 1.5293
585.3851 0.0108
END IONS

BEGIN IONS
PEPMASS=736.7
CHARGE=1+
TITLE=File: CytochromC_1pmol.wiff, Sample: \2008_01_09\CytochromC_1pmol (sample number 1), Elution: 13.577 to 13.629 min, Period: 1, Cycle(s): 466-467 (Experiment 3) (Charge not auto determined)
101.067 0.7375
130.0948 0.0204
131.0782 0.0921
135.5795 0.0156
141.1016 0.0266
147.1073 0.0542
154.0945 0.0277
155.0672 0.0669
159.0677 0.3271
169.0589 0.0174
172.1036 0.0646
176.0955 0.1425
186.0845 0.1769
188.1072 0.0123
199.068 0.0315
200.1032 0.1391
201.0803 0.019
202.1104 0.0191
205.0876 0.0192
212.0969 0.0391
214.0474 0.0131
226.1109 0.0403
237.1146 0.0207
239.1152 0.0208
243.1514 0.0139
244.1255 0.0279
247.1402 0.0492
252.0968 0.0213
256.1304 0.0215
257.11 0.086
259.1435 0.0864
261.1597 0.0361
262.1323 0.0217
265.1084 0.0364
269.1637 0.022
274.1336 0.0222
285.1145 0.0453
287.126 1.9477
295.1605 0.0384
302.1378 0.0855
307.1447 0.0157
313.1462 0.0554
323.1151 0.0321
330.1931 0.0325
332.1915 0.1141
340.1702 0.1569
345.1895 0.0166
358.1577 0.7617
385.1891 0.2369
402.1973 0.0269
403.1888 0.0988
420.1756 0.0367
447.215 0.1418
451.1603 0.0285
455.1975 0.0286
475.1831 0.0097
477.2709 0.0098
486.2345 0.0296
495.2378 0.0298
502.2456 0.02
509.2784 0.0101
512.2539 0.0405
520.2706 0.0408
522.1975 0.0204
530.248 0.0206
532.2315 0.0103
534.255 0.0413
538.2511 0.0415
538.5519 0.0104
548.2505 0.3664
549.2483 0.3458
557.275 0.0739
557.7408 0.8237
562.2756 0.0106
566.2704 0.1171
571.1836 0.0107
584.2499 0.0216
589.2801 0.0217
592.7744 0.0218
593.2519 0.1743
625.2854 0.0224
628.2994 0.0336
632.2469 0.0112
648.2305 0.0798
648.8055 0.0228
649.3269 0.0342
651.3645 0.057
659.3816 0.023
660.3003 0.023
667.3323 0.0462
694.3535 0.0236
701.3272 0.0118
711.3096 0.1909
719.3846 0.024
727.3071 0.0241
727.7665 0.0241
738.2579 0.0364
764.2968 0.0989
782.3259 0.1751
783.4572 0.025
785.4294 0.0251
812.3096 0.1784
812.4027 0.2423
814.5938 0.0128
835.2664 0.0388
837.4191 0.0259
853.4618 0.0522
853.6491 0.0131
854.3322 0.1176
952.423 0.0138
959.3824 0.0415
968.3278 0.0417
969.441 0.0696
971.3629 0.0139
985.3815 0.0281
1000.4335 0.0848
1016.3406 0.0285
1017.3913 0.1711
1017.5382 0.0428
1095.4562 0.074
1096.4345 0.1629
1113.4956 0.7909
1113.6722 0.0298
1114.4857 1.3882
1114.7114 0.1343
1115.6989 0.0448
1167.4945 0.0306
1184.5504 0.0462
1185.5386 0.2617
END IONS

BEGIN IONS
PEPMASS=736.7
CHARGE=2+
TITLE=File: CytochromC_1pmol.wiff, Sample: \2008_01_09\CytochromC_1pmol (sample number 1), Elution: 13.577 to 13.629 min, Period: 1, Cycle(s): 466-467 (Experiment 3) (Charge not auto determined)
101.067 0.7375
130.0948 0.0204
131.0782 0.0921
135.5795 0.0156
141.1016 0.0266
147.1073 0.0542
154.0945 0.0277
155.0672 0.0669
159.0677 0.3271
169.0589 0.0174
172.1036 0.0646
176.0955 0.1425
186.0845 0.1769
188.1072 0.0123
199.068 0.0315
200.1032 0.1391
201.0803 0.019
202.1104 0.0191
205.0876 0.0192
212.0969 0.0391
214.0474 0.0131
226.1109 0.0403
237.1146 0.0207
239.1152 0.0208
243.1514 0.0139
244.1255 0.0279
247.1402 0.0492
252.0968 0.0213
256.1304 0.0215
257.11 0.086
259.1435 0.0864
261.1597 0.0361
262.1323 0.0217
265.1084 0.0364
269.1637 0.022
274.1336 0.0222
285.1145 0.0453
287.126 1.9477
295.1605 0.0384
302.1378 0.0855
307.1447 0.0157
313.1462 0.0554
323.1151 0.0321
330.1931 0.0325
332.1915 0.1141
340.1702 0.1569
345.1895 0.0166
358.1577 0.7617
385.1891 0.2369
402.1973 0.0269
403.1888 0.0988
420.1756 0.0367
447.215 0.1418
451.1603 0.0285
455.1975 0.0286
475.1831 0.0097
477.2709 0.0098
486.2345 0.0296
495.2378 0.0298
502.2456 0.02
509.2784 0.0101
512.2539 0.0405
520.2706 0.0408
522.1975 0.0204
530.248 0.0206
532.2315 0.0103
534.255 0.0413
538.2511 0.0415
538.5519 0.0104
548.2505 0.3664
549.2483 0.3458
557.275 0.0739
557.7408 0.8237
562.2756 0.0106
566.2704 0.1171
571.1836 0.0107
584.2499 0.0216
589.2801 0.0217
592.7744 0.0218
593.2519 0.1743
625.2854 0.0224
628.2994 0.0336
632.2469 0.0112
648.2305 0.0798
648.8055 0.0228
649.3269 0.0342
651.3645 0.057
659.3816 0.023
660.3003 0.023
667.3323 0.0462
694.3535 0.0236
701.3272 0.0118
711.3096 0.1909
719.3846 0.024
727.3071 0.0241
727.7665 0.0241
738.2579 0.0364
764.2968 0.0989
782.3259 0.1751
783.4572 0.025
785.4294 0.0251
812.3096 0.1784
812.4027 0.2423
814.5938 0.0128
835.2664 0.0388
837.4191 0.0259
853.4618 0.0522
853.6491 0.0131
854.3322 0.1176
952.423 0.0138
959.3824 0.0415
968.3278 0.0417
969.441 0.0696
971.3629 0.0139
985.3815 0.0281
1000.4335 0.0848
1016.3406 0.0285
1017.3913 0.1711
1017.5382 0.0428
1095.4562 0.074
1096.4345 0.1629
1113.4956 0.7909
1113.6722 0.0298
1114.4857 1.3882
1114.7114 0.1343
1115.6989 0.0448
1167.4945 0.0306
1184.5504 0.0462
1185.5386 0.2617
END IONS

BEGIN IONS
PEPMASS=736.7
CHARGE=3+
TITLE=File: CytochromC_1pmol.wiff, Sample: \2008_01_09\CytochromC_1pmol (sample number 1), Elution: 13.577 to 13.629 min, Period: 1, Cycle(s): 466-467 (Experiment 3) (Charge not auto determined)
101.067 0.7375
130.0948 0.0204
131.0782 0.0921
135.5795 0.0156
141.1016 0.0266
147.1073 0.0542
154.0945 0.0277
155.0672 0.0669
159.0677 0.3271
169.0589 0.0174
172.1036 0.0646
176.0955 0.1425
186.0845 0.1769
188.1072 0.0123
199.068 0.0315
200.1032 0.1391
201.0803 0.019
202.1104 0.0191
205.0876 0.0192
212.0969 0.0391
214.0474 0.0131
226.1109 0.0403
237.1146 0.0207
239.1152 0.0208
243.1514 0.0139
244.1255 0.0279
247.1402 0.0492
252.0968 0.0213
256.1304 0.0215
257.11 0.086
259.1435 0.0864
261.1597 0.0361
262.1323 0.0217
265.1084 0.0364
269.1637 0.022
274.1336 0.0222
285.1145 0.0453
287.126 1.9477
295.1605 0.0384
302.1378 0.0855
307.1447 0.0157
313.1462 0.0554
323.1151 0.0321
330.1931 0.0325
332.1915 0.1141
340.1702 0.1569
345.1895 0.0166
358.1577 0.7617
385.1891 0.2369
402.1973 0.0269
403.1888 0.0988
420.1756 0.0367
447.215 0.1418
451.1603 0.0285
455.1975 0.0286
475.1831 0.0097
477.2709 0.0098
486.2345 0.0296
495.2378 0.0298
502.2456 0.02
509.2784 0.0101
512.2539 0.0405
520.2706 0.0408
522.1975 0.0204
530.248 0.0206
532.2315 0.0103
534.255 0.0413
538.2511 0.0415
538.5519 0.0104
548.2505 0.3664
549.2483 0.3458
557.275 0.0739
557.7408 0.8237
562.2756 0.0106
566.2704 0.1171
571.1836 0.0107
584.2499 0.0216
589.2801 0.0217
592.7744 0.0218
593.2519 0.1743
625.2854 0.0224
628.2994 0.0336
632.2469 0.0112
648.2305 0.0798
648.8055 0.0228
649.3269 0.0342
651.3645 0.057
659.3816 0.023
660.3003 0.023
667.3323 0.0462
694.3535 0.0236
701.3272 0.0118
711.3096 0.1909
719.3846 0.024
727.3071 0.0241
727.7665 0.0241
738.2579 0.0364
764.2968 0.0989
782.3259 0.1751
783.4572 0.025
785.4294 0.0251
812.3096 0.1784
812.4027 0.2423
814.5938 0.0128
835.2664 0.0388
837.4191 0.0259
853.4618 0.0522
853.6491 0.0131
854.3322 0.1176
952.423 0.0138
959.3824 0.0415
968.3278 0.0417
969.441 0.0696
971.3629 0.0139
985.3815 0.0281
1000.4335 0.0848
1016.3406 0.0285
1017.3913 0.1711
1017.5382 0.0428
1095.4562 0.074
1096.4345 0.1629
1113.4956 0.7909
1113.6722 0.0298
1114.4857 1.3882
1114.7114 0.1343
1115.6989 0.0448
1167.4945 0.0306
1184.5504 0.0462
1185.5386 0.2617
END IONS

BEGIN IONS
PEPMASS=736.7
CHARGE=4+
TITLE=File: CytochromC_1pmol.wiff, Sample: \2008_01_09\CytochromC_1pmol (sample number 1), Elution: 13.577 to 13.629 min, Period: 1, Cycle(s): 466-467 (Experiment 3) (Charge not auto determined)
101.067 0.7375
130.0948 0.0204
131.0782 0.0921
135.5795 0.0156
141.1016 0.0266
147.1073 0.0542
154.0945 0.0277
155.0672 0.0669
159.0677 0.3271
169.0589 0.0174
172.1036 0.0646
176.0955 0.1425
186.0845 0.1769
188.1072 0.0123
199.068 0.0315
200.1032 0.1391
201.0803 0.019
202.1104 0.0191
205.0876 0.0192
212.0969 0.0391
214.0474 0.0131
226.1109 0.0403
237.1146 0.0207
239.1152 0.0208
243.1514 0.0139
244.1255 0.0279
247.1402 0.0492
252.0968 0.0213
256.1304 0.0215
257.11 0.086
259.1435 0.0864
261.1597 0.0361
262.1323 0.0217
265.1084 0.0364
269.1637 0.022
274.1336 0.0222
285.1145 0.0453
287.126 1.9477
295.1605 0.0384
302.1378 0.0855
307.1447 0.0157
313.1462 0.0554
323.1151 0.0321
330.1931 0.0325
332.1915 0.1141
340.1702 0.1569
345.1895 0.0166
358.1577 0.7617
385.1891 0.2369
402.1973 0.0269
403.1888 0.0988
420.1756 0.0367
447.215 0.1418
451.1603 0.0285
455.1975 0.0286
475.1831 0.0097
477.2709 0.0098
486.2345 0.0296
495.2378 0.0298
502.2456 0.02
509.2784 0.0101
512.2539 0.0405
520.2706 0.0408
522.1975 0.0204
530.248 0.0206
532.2315 0.0103
534.255 0.0413
538.2511 0.0415
538.5519 0.0104
548.2505 0.3664
549.2483 0.3458
557.275 0.0739
557.7408 0.8237
562.2756 0.0106
566.2704 0.1171
571.1836 0.0107
584.2499 0.0216
589.2801 0.0217
592.7744 0.0218
593.2519 0.1743
625.2854 0.0224
628.2994 0.0336
632.2469 0.0112
648.2305 0.0798
648.8055 0.0228
649.3269 0.0342
651.3645 0.057
659.3816 0.023
660.3003 0.023
667.3323 0.0462
694.3535 0.0236
701.3272 0.0118
711.3096 0.1909
719.3846 0.024
727.3071 0.0241
727.7665 0.0241
738.2579 0.0364
764.2968 0.0989
782.3259 0.1751
783.4572 0.025
785.4294 0.0251
812.3096 0.1784
812.4027 0.2423
814.5938 0.0128
835.2664 0.0388
837.4191 0.0259
853.4618 0.0522
853.6491 0.0131
854.3322 0.1176
952.423 0.0138
959.3824 0.0415
968.3278 0.0417
969.441 0.0696
971.3629 0.0139
985.3815 0.0281
1000.4335 0.0848
1016.3406 0.0285
1017.3913 0.1711
1017.5382 0.0428
1095.4562 0.074
1096.4345 0.1629
1113.4956 0.7909
1113.6722 0.0298
1114.4857 1.3882
1114.7114 0.1343
1115.6989 0.0448
1167.4945 0.0306
1184.5504 0.0462
1185.5386 0.2617
END IONS

BEGIN IONS
PEPMASS=533.58673908003
CHARGE=3+
TITLE=File: CytochromC_1pmol.wiff, Sample: \2008_01_09\CytochromC_1pmol (sample number 1), Elution: 13.706 to 13.757 min, Period: 1, Cycle(s): 468-469 (Experiment 3)
136.0771 0.0104
236.066 0.0137
444.7592 0.0189
447.2187 0.0189
527.544 0.0205
548.2647 0.0733
621.2674 0.0223
711.3314 0.0358
787.424 0.0376
813.3693 0.0383
END IONS

BEGIN IONS
PEPMASS=455.907864938383
CHARGE=3+
TITLE=File: CytochromC_1pmol.wiff, Sample: \2008_01_09\CytochromC_1pmol (sample number 1), Elution: 13.654 to 13.709 min, Period: 1, Cycle(s): 468-469 (Experiment 2)
129.0998 0.0203
136.072 0.0939
165.0481 0.1206
182.0797 0.4887
253.1091 0.1637
356.152 0.0084
444.189 0.0283
444.7294 0.0189
456.2358 0.0095
471.7055 0.0194
479.794 0.0196
480.225 0.0294
486.7572 0.0197
492.7477 0.0298
500.7689 0.11
501.2575 0.0701
534.839 0.0207
536.2628 0.0725
536.7897 0.0104
543.3188 0.1042
543.81 0.1251
548.2647 0.0105
548.7946 0.0314
557.3052 0.9396
578.8325 0.043
583.8178 0.0648
592.821 1.067
594.0813 0.0109
698.2937 0.0236
745.3471 0.0244
1002.676 0.0283
END IONS

BEGIN IONS
PEPMASS=735.826129241847
CHARGE=2+
TITLE=File: CytochromC_1pmol.wiff, Sample: \2008_01_09\CytochromC_1pmol (sample number 1), Elution: 13.783 to 13.838 min, Period: 1, Cycle(s): 470-471 (Experiment 2)
101.069 0.1663
129.0959 0.0254
146.0862 0.0162
147.1189 0.0054
155.0988 0.0223
159.0772 0.0846
172.1173 0.0294
176.0929 0.0593
186.096 0.0366
200.0862 0.0759
217.07 0.0066
226.1002 0.0067
240.1083 0.0277
257.1259 0.0215
261.1585 0.0289
269.1343 0.022
285.0886 0.0377
287.129 0.5001
302.1391 0.0389
313.1306 0.0316
330.1753 0.0406
332.1685 0.0489
340.2032 0.0248
358.1567 0.2623
403.2077 0.0987
447.2268 0.0756
474.2236 0.0195
496.1824 0.0199
538.2262 0.0311
548.2473 0.1675
557.262 0.2006
566.2208 0.0319
570.2277 0.0214
574.2863 0.0321
592.7635 0.0435
631.3255 0.0112
646.2572 0.0227
659.284 0.0115
694.3122 0.0118
711.3195 0.0716
738.3455 0.0243
746.3483 0.0244
764.3421 0.0124
782.2939 0.05
812.3114 0.051
835.3439 0.0129
853.4192 0.0653
880.5764 0.0265
959.3379 0.0415
960.5252 0.0416
968.3904 0.0556
1017.4705 0.0856
1096.4355 0.0592
1113.5334 0.5521
1184.535 0.1077
END IONS

BEGIN IONS
PEPMASS=462.249937187823
CHARGE=2+
TITLE=File: CytochromC_1pmol.wiff, Sample: \2008_01_09\CytochromC_1pmol (sample number 1), Elution: 14.014 to 14.043 min, Period: 1, Cycle(s): 475-476 (Experiment 2)
129.0947 0.0407
139.0896 0.0053
276.1321 0.0223
388.2687 0.0176
421.7854 0.0184
430.2423 0.0371
453.7612 0.0381
462.2679 0.4038
535.2504 0.031
601.3332 0.0219
664.3099 0.0115
731.4242 0.0484
END IONS

BEGIN IONS
PEPMASS=736.320054233878
CHARGE=2+
TITLE=File: CytochromC_1pmol.wiff, Sample: \2008_01_09\CytochromC_1pmol (sample number 1), Elution: 14.142 to 14.171 min, Period: 1, Cycle(s): 479-480 (Experiment 2)
101.0683 0.072
120.0792 0.0049
129.0846 0.0051
141.0951 0.0053
147.1097 0.0163
155.0686 0.0334
159.0763 0.1297
172.0965 0.0411
183.0827 0.006
185.0813 0.0427
200.0988 0.0063
201.0531 0.019
212.1027 0.013
237.1284 0.0069
244.1255 0.007
258.1018 0.0575
269.1123 0.0073
274.1546 0.0296
287.1301 0.5004
302.1352 0.0155
313.1678 0.0475
332.1842 0.057
341.1415 0.0248
345.1978 0.0166
358.184 0.0593
385.1784 0.0088
401.2053 0.009
403.1847 0.0449
442.189 0.0282
447.2527 0.0284
531.2316 0.0412
538.2252 0.0207
548.2362 0.1256
557.268 0.095
557.7456 0.0633
561.2584 0.0106
566.242 0.0319
592.807 0.0109
593.2679 0.0436
604.3298 0.022
631.2188 0.0225
639.3035 0.0113
649.3636 0.0228
667.2746 0.0115
711.391 0.0596
727.8027 0.0241
782.3014 0.075
812.4006 0.0892
853.3291 0.0261
924.4171 0.0136
968.4252 0.0278
1016.419 0.0855
1026.4421 0.0286
1113.4527 0.388
END IONS

BEGIN IONS
PEPMASS=421.750132375352
CHARGE=2+
TITLE=File: CytochromC_1pmol.wiff, Sample: \2008_01_09\CytochromC_1pmol (sample number 1), Elution: 14.219 to 14.248 min, Period: 1, Cycle(s): 481-482 (Experiment 2)
143.1069 0.0107
171.0834 0.0351
254.1434 0.0356
327.716 0.0162
363.253 0.017
385.2399 0.0088
391.2431 0.0177
412.7565 0.0454
472.2796 0.1263
571.3403 0.0427
672.367 0.1044
743.4443 0.0244
END IONS

BEGIN IONS
PEPMASS=735.821489065231
CHARGE=2+
TITLE=File: CytochromC_1pmol.wiff, Sample: \2008_01_09\CytochromC_1pmol (sample number 1), Elution: 14.296 to 14.325 min, Period: 1, Cycle(s): 483-484 (Experiment 2)
101.069 0.0405
102.0582 0.0045
127.0759 0.005
131.0782 0.0051
147.1021 0.0108
159.0735 0.062
171.7316 0.0176
176.0944 0.0237
186.0801 0.0489
201.0625 0.0381
212.0897 0.013
247.156 0.0141
285.1124 0.0453
287.1152 0.1364
323.1111 0.0161
330.185 0.0244
340.1395 0.0413
358.1741 0.0931
384.1876 0.0526
403.1284 0.018
406.1815 0.009
456.2119 0.0191
461.2245 0.0096
512.2134 0.0202
548.2438 0.0943
557.2711 0.2112
566.2823 0.0319
593.2643 0.0544
639.3092 0.0226
649.2326 0.0114
659.3012 0.023
667.3265 0.0231
711.391 0.0119
727.7906 0.0241
782.3877 0.025
812.3432 0.0255
812.6427 0.0127
960.1142 0.0277
1113.5261 0.4477
1167.6243 0.0153
END IONS

BEGIN IONS
PEPMASS=434.230982146732
CHARGE=2+
TITLE=File: CytochromC_1pmol.wiff, Sample: \2008_01_09\CytochromC_1pmol (sample number 1), Elution: 14.449 to 14.504 min, Period: 1, Cycle(s): 488-489 (Experiment 2)
102.0874 0.1265
130.0854 0.0204
184.1684 0.0182
202.0993 0.2415
260.1427 0.0216
284.1684 0.0301
334.7057 0.2127
335.228 0.0655
385.2179 0.0175
402.2312 0.0179
434.225 0.1863
434.7683 2.8813
485.2935 0.0295
567.3702 0.0213
585.4122 0.0974
685.3859 0.1171
END IONS

BEGIN IONS
PEPMASS=735.826077641033
CHARGE=2+
TITLE=File: CytochromC_1pmol.wiff, Sample: \2008_01_09\CytochromC_1pmol (sample number 1), Elution: 14.807 to 14.836 min, Period: 1, Cycle(s): 498-499 (Experiment 2)
101.0685 0.0045
147.0918 0.0108
176.0973 0.0119
287.1417 0.0455
358.1671 0.0169
395.037 0.0178
548.2647 0.0524
557.2514 0.0317
592.7907 0.0218
649.2781 0.0114
1113.5155 0.1045
END IONS

BEGIN IONS
PEPMASS=434.229007472851
CHARGE=2+
TITLE=File: CytochromC_1pmol.wiff, Sample: \2008_01_09\CytochromC_1pmol (sample number 1), Elution: 15.062 to 15.091 min, Period: 1, Cycle(s): 507-508 (Experiment 2)
187.0969 0.0122
190.9692 0.0124
202.1118 0.0127
335.2449 0.0164
434.211 0.0373
434.7633 0.345
435.7793 0.0933
436.2349 0.0093
585.3743 0.0324
743.3833 0.0366
END IONS

BEGIN IONS
PEPMASS=465.688185215468
CHARGE=2+
TITLE=File: CytochromC_1pmol.wiff, Sample: \2008_01_09\CytochromC_1pmol (sample number 1), Elution: 15.369 to 15.424 min, Period: 1, Cycle(s): 517-518 (Experiment 2)
136.0748 0.0678
165.0396 0.023
167.0623 0.0116
182.0699 0.1448
214.0925 0.0392
233.1045 0.0068
241.0764 0.0625
247.1033 0.0562
259.0867 0.0072
277.0792 0.0298
293.104 0.0689
301.6226 0.0155
311.1063 0.0158
342.1644 0.0165
360.1369 0.0255
390.165 0.0177
407.1101 0.009
409.2191 0.0362
416.1713 0.0274
427.2122 0.037
437.1645 0.0187
440.0998 0.0094
459.153 0.0096
473.1582 0.0097
491.2037 0.0297
493.1646 0.0099
510.2575 0.0101
538.2407 0.0104
602.1831 0.011
713.2703 0.0239
END IONS

BEGIN IONS
PEPMASS=619.297377688597
CHARGE=2+
TITLE=File: CytochromC_1pmol.wiff, Sample: \2008_01_09\CytochromC_1pmol (sample number 1), Elution: 15.523 to 15.552 min, Period: 1, Cycle(s): 520-521 (Experiment 2)
165.0517 0.0115
182.0759 0.0845
253.1185 0.0782
380.1575 0.0523
380.7058 0.0174
428.746 0.0185
436.7065 0.0747
437.2125 0.0467
450.1733 0.0095
470.7495 0.0097
472.2664 0.0486
472.7471 0.0292
479.257 0.186
479.7842 0.1371
484.7373 0.0394
493.2507 0.0397
514.7491 0.0507
515.2686 0.0304
519.7485 0.0306
528.7763 0.1542
619.312 0.1224
619.8129 0.0557
631.2468 0.0337
759.3199 0.1109
872.4299 0.0396
944.4169 0.0275
985.4306 0.014
986.5256 0.0983
1056.523 0.0581
END IONS

BEGIN IONS
PEPMASS=535.248499179735
CHARGE=2+
TITLE=File: CytochromC_1pmol.wiff, Sample: \2008_01_09\CytochromC_1pmol (sample number 1), Elution: 15.6 to 15.655 min, Period: 1, Cycle(s): 522-523 (Experiment 2)
120.0792 0.0147
129.0998 0.0051
136.0672 0.0469
147.0349 0.0054
165.0437 0.0689
182.0815 0.1629
205.0908 0.0128
221.1264 0.0066
283.1068 0.0376
302.1547 0.0078
340.2114 0.0247
358.1435 0.0254
380.2283 0.0087
385.2091 0.0175
399.9124 0.0179
404.1838 0.009
412.1681 0.0091
415.1961 0.0273
422.2033 0.0092
430.1913 0.0185
444.7451 0.0472
469.2352 0.0387
486.2274 0.0394
526.2274 0.041
566.242 0.0213
584.2283 0.0324
641.3398 0.0113
742.4207 0.0244
787.3459 0.0878
870.4013 0.0396
888.4543 0.0666
END IONS

BEGIN IONS
PEPMASS=577.271661326709
CHARGE=2+
TITLE=File: CytochromC_1pmol.wiff, Sample: \2008_01_09\CytochromC_1pmol (sample number 1), Elution: 15.728 to 15.783 min, Period: 1, Cycle(s): 524-525 (Experiment 2)
129.0571 0.0152
131.0731 0.0205
147.0588 0.0271
157.0461 0.0224
159.0732 0.0056
175.0636 0.0532
214.0667 0.0196
232.0795 0.0204
269.1343 0.0073
333.1486 0.0082
402.1416 0.0179
481.2612 0.0588
481.7644 0.0098
544.2837 0.0104
571.3457 0.0748
734.3873 0.0485
821.4217 0.0513
979.4961 0.028
END IONS

BEGIN IONS
PEPMASS=619.30398178823
CHARGE=2+
TITLE=File: CytochromC_1pmol.wiff, Sample: \2008_01_09\CytochromC_1pmol (sample number 1), Elution: 16.062 to 16.091 min, Period: 1, Cycle(s): 532-533 (Experiment 2)
182.075 0.0483
231.1463 0.0068
253.1105 0.0213
380.1673 0.0262
436.7286 0.0654
479.2673 0.0489
493.2441 0.0397
493.7406 0.0298
528.7717 0.0103
537.8259 0.0104
619.3151 0.0445
619.8274 0.0445
759.3604 0.037
855.5441 0.0131
872.3705 0.0264
873.4866 0.0396
943.4829 0.0275
985.4516 0.0281
END IONS

BEGIN IONS
PEPMASS=424.664612795099
CHARGE=2+
TITLE=File: CytochromC_1pmol.wiff, Sample: \2008_01_09\CytochromC_1pmol (sample number 1), Elution: 16.804 to 16.855 min, Period: 1, Cycle(s): 555-556 (Experiment 3)
133.0279 0.0103
337.6189 0.0246
338.1366 0.0411
360.6249 0.017
383.6182 0.0438
384.1482 0.0175
393.6565 0.0444
416.1656 0.0912
416.6503 0.0365
424.6672 0.3871
426.2779 0.0185
END IONS

BEGIN IONS
PEPMASS=417.197375890088
CHARGE=2+
TITLE=File: CytochromC_1pmol.wiff, Sample: \2008_01_09\CytochromC_1pmol (sample number 1), Elution: 16.881 to 16.91 min, Period: 1, Cycle(s): 557-558 (Experiment 2)
178.0754 0.0179
231.0953 0.0068
270.0115 0.0147
353.6282 0.0336
385.1814 0.0351
408.6992 0.009
417.1978 0.1278
417.6759 0.1005
419.1407 0.0366
641.3341 0.0226
END IONS

BEGIN IONS
PEPMASS=473.655513605594
CHARGE=2+
TITLE=File: CytochromC_1pmol.wiff, Sample: \2008_01_09\CytochromC_1pmol (sample number 1), Elution: 17.34 to 17.418 min, Period: 1, Cycle(s): 571-572 (Experiment 4)
133.0717 0.0155
149.9686 0.0109
177.1043 0.0178
214.079 0.0589
231.0953 0.0068
279.1826 0.0149
337.623 0.0082
384.1438 0.0088
417.2052 0.0274
424.6595 0.0276
END IONS

BEGIN IONS
PEPMASS=424.673292958851
CHARGE=2+
TITLE=File: CytochromC_1pmol.wiff, Sample: \2008_01_09\CytochromC_1pmol (sample number 1), Elution: 17.315 to 17.392 min, Period: 1, Cycle(s): 571-572 (Experiment 3)
205.0876 0.0064
295.5853 0.0231
337.6251 0.0575
338.1242 0.0164
370.7167 0.0086
371.1473 0.0086
379.1307 0.0087
383.662 0.0088
384.1418 0.0263
393.2042 0.0089
416.1677 0.0274
416.6412 0.0183
424.6663 0.3226
END IONS

BEGIN IONS
PEPMASS=555.254831785595
CHARGE=2+
TITLE=File: CytochromC_1pmol.wiff, Sample: \2008_01_09\CytochromC_1pmol (sample number 1), Elution: 17.978 to 18.007 min, Period: 1, Cycle(s): 593-594 (Experiment 2)
136.0679 0.0574
165.0501 0.0574
182.0767 0.3017
185.1026 0.0122
207.1286 0.0064
253.1111 0.2063
429.1858 0.0093
516.2392 0.0305
631.2732 0.1236
633.2647 0.0225
744.3309 0.3904
815.3468 0.0128
857.3597 0.1833
900.4811 0.0134
928.463 0.109
END IONS

BEGIN IONS
PEPMASS=581.724962771007
CHARGE=2+
TITLE=File: CytochromC_1pmol.wiff, Sample: \2008_01_09\CytochromC_1pmol (sample number 1), Elution: 18.106 to 18.135 min, Period: 1, Cycle(s): 597-598 (Experiment 2)
182.0829 0.006
205.0908 0.0128
307.1761 0.0157
442.6686 0.0188
467.2061 0.0097
469.172 0.0387
469.6638 0.0097
478.165 0.0196
560.2103 0.0317
581.724 0.0108
END IONS

BEGIN IONS
PEPMASS=406.207220495464
CHARGE=2+
TITLE=File: CytochromC_1pmol.wiff, Sample: \2008_01_09\CytochromC_1pmol (sample number 1), Elution: 18.54 to 18.592 min, Period: 1, Cycle(s): 610-611 (Experiment 3)
136.0348 0.0104
147.1116 0.0325
149.012 0.0327
205.0914 0.0192
214.0965 0.0262
249.115 0.3599
277.1341 0.0149
279.1229 0.0149
317.2339 0.0319
388.2555 0.0264
406.1996 0.0631
535.311 0.1552
END IONS

BEGIN IONS
PEPMASS=555.254695611137
CHARGE=2+
TITLE=File: CytochromC_1pmol.wiff, Sample: \2008_01_09\CytochromC_1pmol (sample number 1), Elution: 18.488 to 18.543 min, Period: 1, Cycle(s): 610-611 (Experiment 2)
136.0692 0.0209
165.0495 0.0345
182.0758 0.0724
214.0834 0.0065
253.1029 0.0925
316.1297 0.0079
415.2325 0.0455
631.2828 0.0674
744.3417 0.2196
857.4123 0.1571
928.3686 0.0954
END IONS

BEGIN IONS
PEPMASS=471.213745124714
CHARGE=2+
TITLE=File: CytochromC_1pmol.wiff, Sample: \2008_01_09\CytochromC_1pmol (sample number 1), Elution: 18.617 to 18.646 min, Period: 1, Cycle(s): 612-613 (Experiment 2)
101.0715 0.018
120.0734 0.0392
131.0757 0.0102
136.0759 0.1095
141.0712 0.0106
155.0732 0.0278
159.0742 0.0338
165.0419 0.0804
172.1039 0.0117
182.0724 0.2715
207.099 0.0129
221.1264 0.0199
266.1065 0.0073
283.1419 0.1356
287.136 0.1061
302.1275 0.0155
306.1583 0.0156
313.1401 0.0079
345.2102 0.0083
358.1692 0.0931
385.1872 0.0439
389.1722 0.0265
403.1884 0.1077
411.1658 0.0181
414.181 0.0182
456.2024 0.0191
459.22 0.0575
462.7235 0.0096
472.2639 0.0097
491.2157 0.0198
512.2438 0.0405
566.2456 0.0958
584.2237 0.1081
588.2604 0.0651
614.3003 0.0111
637.2524 0.0339
659.2988 0.0689
689.3441 0.0235
726.32 0.0241
761.4033 0.0123
END IONS

BEGIN IONS
PEPMASS=478.235434216266
CHARGE=2+
TITLE=File: CytochromC_1pmol.wiff, Sample: \2008_01_09\CytochromC_1pmol (sample number 1), Elution: 22.435 to 22.464 min, Period: 1, Cycle(s): 758-759 (Experiment 2)
120.0694 0.0245
131.0731 0.0256
155.0928 0.0167
166.088 0.0346
171.0966 0.0117
205.1164 0.0128
231.1055 0.0136
302.6717 0.0156
381.7065 0.0175
395.717 0.0267
399.2269 0.1787
399.7189 0.0536
427.6867 0.0092
473.2263 0.0195
478.2517 0.0587
480.2691 0.0196
586.3374 0.0325
620.276 0.0334
632.3312 0.0225
689.3382 0.0235
790.3925 0.0251
797.434 0.0379
854.446 0.0261
END IONS

BEGIN IONS
PEPMASS=478.23566959136
CHARGE=2+
TITLE=File: CytochromC_1pmol.wiff, Sample: \2008_01_09\CytochromC_1pmol (sample number 1), Elution: 22.947 to 22.976 min, Period: 1, Cycle(s): 774-775 (Experiment 2)
113.0712 0.0143
120.0772 0.1225
131.0774 0.0665
141.0622 0.0265
143.1082 0.0214
155.0644 0.0111
159.0703 0.1974
166.0848 0.2363
171.1125 0.0234
212.0821 0.0195
214.0703 0.0196
260.1283 0.0216
293.127 0.0153
302.6664 0.1089
316.6598 0.0239
331.189 0.0325
364.225 0.0171
370.1575 0.0086
373.1999 0.0259
381.7054 0.201
387.2079 0.0264
393.1422 0.0089
395.7192 0.0534
396.2107 0.0178
399.2076 0.8845
400.2611 0.0268
419.191 0.0183
421.2163 0.0459
427.7303 0.0647
428.2508 0.0278
450.2017 0.0285
455.2146 0.0095
460.2361 0.0096
462.2428 0.0096
469.2085 0.0097
473.2342 0.107
478.2612 0.3129
491.2476 0.0297
495.2915 0.0099
502.2356 0.02
519.2089 0.0917
563.2831 0.0106
586.2863 0.0325
593.2806 0.0218
604.3243 0.044
620.3428 0.0445
632.3481 0.0562
659.2898 0.023
661.2898 0.0345
689.391 0.0235
755.389 0.0246
772.4255 0.0373
790.4204 0.0377
797.4072 0.0757
855.4199 0.0262
END IONS

BEGIN IONS
PEPMASS=482.752671104666
CHARGE=2+
TITLE=File: CytochromC_1pmol.wiff, Sample: \2008_01_09\CytochromC_1pmol (sample number 1), Elution: 23.431 to 23.46 min, Period: 1, Cycle(s): 792-793 (Experiment 2)
102.0807 0.0045
129.0922 0.0305
136.0666 0.0104
147.1018 0.0325
181.0528 0.0241
185.133 0.0122
197.1457 0.0188
199.0694 0.0189
214.0866 0.0392
217.0779 0.0329
227.0369 0.0202
235.0901 0.0206
245.0677 0.007
260.1932 0.0361
294.1267 0.023
340.1438 0.0412
358.1459 0.0254
407.2138 0.009
423.2475 0.138
425.2555 0.083
453.2423 0.0762
461.2571 0.0192
463.3055 0.0192
494.2811 0.6959
524.2837 0.0205
607.3534 0.2094
720.4907 0.156
835.5119 0.0388
END IONS

BEGIN IONS
PEPMASS=478.240186924465
CHARGE=2+
TITLE=File: CytochromC_1pmol.wiff, Sample: \2008_01_09\CytochromC_1pmol (sample number 1), Elution: 23.508 to 23.537 min, Period: 1, Cycle(s): 794-795 (Experiment 2)
131.0629 0.0154
159.0577 0.0338
166.0785 0.0173
376.2202 0.0087
387.098 0.0176
399.1841 0.0179
399.6933 0.0089
478.2187 0.0293
520.2164 0.0306
689.2971 0.0235
END IONS

BEGIN IONS
PEPMASS=482.757072246523
CHARGE=2+
TITLE=File: CytochromC_1pmol.wiff, Sample: \2008_01_09\CytochromC_1pmol (sample number 1), Elution: 23.943 to 23.972 min, Period: 1, Cycle(s): 807-808 (Experiment 2)
102.0514 0.009
127.1137 0.0101
129.0922 0.0102
136.0651 0.0209
140.9969 0.0106
147.1054 0.0596
181.0628 0.018
199.0631 0.0315
214.0856 0.0654
217.0799 0.0132
227.0625 0.0606
235.0967 0.0343
241.0965 0.0069
245.0706 0.042
253.1271 0.0285
260.1868 0.0361
298.1967 0.0077
349.2004 0.0084
358.1248 0.0169
423.244 0.1012
425.2709 0.0369
453.2709 0.0381
483.1941 0.0295
494.2921 0.7656
524.26 0.1024
607.3783 0.2204
720.4016 0.024
721.5025 0.012
END IONS

BEGIN IONS
PEPMASS=478.23405086283
CHARGE=2+
TITLE=File: CytochromC_1pmol.wiff, Sample: \2008_01_09\CytochromC_1pmol (sample number 1), Elution: 24.659 to 24.71 min, Period: 1, Cycle(s): 827-828 (Experiment 3)
123.0564 0.005
127.086 0.005
214.067 0.0131
231.1191 0.0136
302.6794 0.0156
381.7074 0.0175
399.1796 0.0357
399.9839 0.0179
441.8084 0.0094
479.2703 0.0392
790.449 0.0251
END IONS

BEGIN IONS
PEPMASS=406.227473410499
CHARGE=2+
TITLE=File: CytochromC_1pmol.wiff, Sample: \2008_01_09\CytochromC_1pmol (sample number 1), Elution: 24.607 to 24.662 min, Period: 1, Cycle(s): 827-828 (Experiment 2)
131.0654 0.0051
133.0872 0.0413
135.101 0.0052
137.1064 0.0105
155.0806 0.0111
167.1172 0.0058
177.1103 0.0178
205.0716 0.0128
214.0768 0.0065
219.0902 0.0066
372.216 0.0173
407.148 0.0541
END IONS

BEGIN IONS
PEPMASS=522.21814647823
CHARGE=2+
TITLE=File: CytochromC_1pmol.wiff, Sample: \2008_01_09\CytochromC_1pmol (sample number 1), Elution: 24.913 to 24.943 min, Period: 1, Cycle(s): 836-837 (Experiment 2)
108.0348 0.0093
132.0988 0.0103
136.0646 0.0574
148.0368 0.0218
265.1448 0.0073
301.1142 0.0078
342.1313 0.0165
409.19 0.0271
507.2324 0.0201
584.2067 0.0324
END IONS

BEGIN IONS
PEPMASS=418.208429535098
CHARGE=2+
TITLE=File: CytochromC_1pmol.wiff, Sample: \2008_01_09\CytochromC_1pmol (sample number 1), Elution: 28.828 to 28.857 min, Period: 1, Cycle(s): 984-985 (Experiment 2)
115.0815 0.0144
131.9562 0.0154
136.0825 0.0261
153.0917 0.0111
157.0694 0.0112
165.0718 0.0057
171.1367 0.0292
192.9948 0.0124
201.1669 0.0127
214.0736 0.0065
223.0686 0.0134
289.9744 0.0152
311.1654 0.0079
401.156 0.0358
419.2109 0.0549
514.2847 0.0203
END IONS
