# Supplementary material for: Identification of a novel Plasmopara halstedii elicitor protein combining de novo peptide sequencing algorithms and RACE-PCR
Source: Proteome Sci. 2010 May 10;8:24. doi: 10.1186/1477-5956-8-24 (PMC2881003; doi:10.1186/1477-5956-8-24)
Supplement: Additional file 1 — Processed data in mascot generic file format. Raw data of the described QTof measurements are converted to Mascot generic file format (mgf) for processing with CompNovo, PepNovo, and Peaks online. Files are zipped. [file 1477-5956-8-24-S2.ZIP › PepMixWaters_250fmol.mgf]

SEARCH=MIS
REPTYPE=Peptide
BEGIN IONS
PEPMASS=732.271735989211
CHARGE=2+
TITLE=File: PepMixWaters_250fmol.wiff, Sample: \2008_10_22\PepMixWaters_250fmol (sample number 1), Elution: 5.3 to 5.329 min, Period: 1, Cycle(s): 209-210 (Experiment 2)
110.0641 0.0563
119.0779 1.0346
129.104 0.0813
130.0818 0.051
145.0895 0.0862
147.1131 0.1194
171.0833 0.076
218.0492 0.0462
227.0245 0.0539
227.0505 0.2223
232.1052 0.259
234.0852 0.4037
242.1325 0.0626
245.0558 0.063
258.1523 0.1006
260.1063 0.0938
262.0842 2.5413
270.1466 0.8379
276.1375 0.1263
361.145 0.7989
387.1622 0.0793
403.1389 0.0899
414.1934 0.1548
418.1624 0.0732
425.191 0.0553
432.1869 0.3068
436.1806 0.1868
450.1884 0.0759
459.1686 0.0575
468.2053 0.0775
493.2121 0.9139
508.1979 0.0504
512.2226 0.2126
516.176 0.061
516.7297 0.0813
522.2119 0.1022
529.1904 0.1029
540.2026 0.1872
546.2219 0.1568
552.2224 0.2942
564.2498 1.3915
583.2326 0.0756
593.2369 0.0544
596.2138 0.1748
601.7616 1.0093
611.2307 0.2764
614.2492 0.1108
639.243 0.1244
642.2211 0.1133
668.285 0.0693
672.7885 0.174
674.2621 0.0813
676.2637 0.0581
677.8099 0.0466
681.7639 0.9108
686.788 0.0469
701.2953 0.7344
710.2921 0.0953
714.311 0.0478
723.2681 0.3127
732.296 4.3326
768.2981 0.0744
770.3338 0.0497
788.297 0.5651
828.2683 0.0643
899.3221 0.1878
917.3811 0.6637
927.3361 0.0953
971.3853 0.1254
1032.4168 0.6466
1085.4307 0.1178
1103.4081 1.2629
1184.4387 0.0462
1202.4642 0.9615
END IONS

BEGIN IONS
PEPMASS=758.731272206059
CHARGE=2+
TITLE=File: PepMixWaters_250fmol.wiff, Sample: \2008_10_22\PepMixWaters_250fmol (sample number 1), Elution: 5.454 to 5.532 min, Period: 1, Cycle(s): 211-212 (Experiment 4)
102.0718 0.009
127.0343 0.0151
130.0872 0.0153
138.0572 0.0053
143.0928 0.0053
147.1137 0.0705
157.0889 0.0056
189.0484 0.0184
217.0462 0.0858
226.1267 0.0269
232.0891 0.0204
234.0952 0.0137
244.1433 0.014
252.14 0.0142
258.1422 0.0359
262.076 0.0724
270.1428 0.022
286.1561 0.0151
317.0959 0.0159
411.1402 0.0272
418.1844 0.0091
446.1313 0.0378
462.2106 0.0096
469.1425 0.0194
476.1114 0.0195
484.1985 0.0098
486.1148 0.0296
492.1949 0.0397
534.1822 0.0414
539.1588 0.0208
546.1564 0.0209
548.2334 0.0105
549.0555 0.021
556.7613 0.0211
558.0754 0.0106
564.2481 0.1593
567.1635 0.0106
570.2234 0.0214
570.6826 0.0107
575.1503 0.0429
580.2234 0.0323
584.2624 0.0324
588.8046 0.0217
605.1954 0.011
612.183 0.0221
619.6781 0.0111
621.1926 0.0111
628.7593 0.0336
629.163 0.0112
639.3019 0.0226
663.1978 0.0115
682.1094 0.0117
682.7401 0.0467
684.2303 0.0234
691.2534 0.047
699.7189 0.0237
704.7435 0.0356
709.2131 0.0357
722.2792 0.012
727.7445 0.0121
735.7143 0.0121
737.1642 0.0243
737.7287 0.0121
738.3482 0.0121
744.2031 0.0122
749.4017 0.0245
751.2939 0.0123
759.2988 0.0986
760.8375 0.0493
845.3823 0.026
1014.4188 0.0285
END IONS

BEGIN IONS
PEPMASS=531.595259716005
CHARGE=3+
TITLE=File: PepMixWaters_250fmol.wiff, Sample: \2008_10_22\PepMixWaters_250fmol (sample number 1), Elution: 5.429 to 5.506 min, Period: 1, Cycle(s): 211-212 (Experiment 3)
119.0729 0.039
129.1002 0.0203
136.0786 0.0156
147.1156 0.0163
175.1167 0.0533
200.63 0.0253
205.0927 0.0128
230.0959 0.0271
249.0896 0.0141
263.0753 0.0145
301.1313 0.031
396.8281 0.0535
400.2711 0.161
401.2265 0.0269
442.1833 0.0376
449.8944 0.0379
490.8568 0.0198
492.2197 0.0298
492.5868 0.0198
498.224 0.02
505.6009 0.0101
513.2143 0.0101
513.8982 0.0608
514.2986 0.0304
518.2553 0.0102
521.8799 0.0204
525.582 0.082
525.8964 0.0205
531.5995 1.0002
549.7838 0.0314
571.2541 0.0214
597.2755 0.0437
598.1039 0.0219
616.2606 0.0222
618.2933 0.0445
658.3193 0.0229
673.8133 0.0464
674.3434 0.0348
675.8256 0.0349
682.3342 0.035
682.7868 0.035
737.8319 0.0243
773.4453 0.0249
END IONS

BEGIN IONS
PEPMASS=479.557489573749
CHARGE=3+
TITLE=File: PepMixWaters_250fmol.wiff, Sample: \2008_10_22\PepMixWaters_250fmol (sample number 1), Elution: 5.377 to 5.458 min, Period: 1, Cycle(s): 211-212 (Experiment 2)
119.0794 0.4294
129.0995 1.1536
147.1091 0.6942
199.1118 0.2209
226.1509 1.0896
230.1128 0.7868
244.1637 8.2107
466.1927 0.203
473.6903 0.2629
479.5678 1.3222
495.2175 0.3384
537.7408 0.4876
539.7596 0.634
557.7291 0.2218
561.2311 0.3497
570.7577 0.8975
579.2319 0.2261
588.2467 2.9939
595.2624 0.8622
597.2592 19.8812
597.5526 0.2733
604.277 0.4397
658.3001 0.2984
699.2654 0.201
818.3476 0.2686
946.4279 0.289
950.4476 0.3585
END IONS

BEGIN IONS
PEPMASS=575.22393549746
CHARGE=2+
TITLE=File: PepMixWaters_250fmol.wiff, Sample: \2008_10_22\PepMixWaters_250fmol (sample number 1), Elution: 5.635 to 5.712 min, Period: 1, Cycle(s): 213-214 (Experiment 4)
129.0973 0.5029
175.1181 0.071
230.1437 0.1628
304.0276 0.0468
314.0738 0.111
373.1832 0.0691
391.2054 0.115
424.139 0.0829
521.2451 0.0408
534.776 0.0724
535.3022 0.0414
549.8127 0.0419
566.1844 0.0532
575.2336 4.0438
617.2874 1.6443
745.3598 0.0732
END IONS

BEGIN IONS
PEPMASS=597.260879890154
CHARGE=2+
TITLE=File: PepMixWaters_250fmol.wiff, Sample: \2008_10_22\PepMixWaters_250fmol (sample number 1), Elution: 5.609 to 5.686 min, Period: 1, Cycle(s): 213-214 (Experiment 3)
119.0816 0.0634
129.1041 0.0508
136.0656 0.0104
139.0887 0.0158
175.1145 0.0118
199.1008 0.0316
230.1157 0.0339
266.0932 0.0146
273.015 0.0148
358.1008 0.0169
460.5348 0.0192
474.2207 0.0195
518.2044 0.0102
557.7481 0.0106
570.7467 0.032
575.1879 0.0322
588.7341 0.0108
596.8217 0.0109
597.2545 0.1202
598.5978 0.0219
599.2543 0.0219
630.3635 0.0337
END IONS

BEGIN IONS
PEPMASS=527.921812725952
CHARGE=3+
TITLE=File: PepMixWaters_250fmol.wiff, Sample: \2008_10_22\PepMixWaters_250fmol (sample number 1), Elution: 5.815 to 5.893 min, Period: 1, Cycle(s): 215-216 (Experiment 4)
129.0934 0.0356
147.1034 0.0271
258.1458 0.0287
276.1276 0.0297
399.2147 0.0625
518.2636 0.3768
527.2806 2.0746
527.4611 0.0308
528.5603 0.0309
529.335 0.0823
566.3014 0.0532
629.6453 0.0224
684.3122 0.0234
692.3039 0.0235
778.4206 0.0998
908.4847 0.027
END IONS

BEGIN IONS
PEPMASS=640.299531660341
CHARGE=2+
TITLE=File: PepMixWaters_250fmol.wiff, Sample: \2008_10_22\PepMixWaters_250fmol (sample number 1), Elution: 5.789 to 5.867 min, Period: 1, Cycle(s): 215-216 (Experiment 3)
175.1233 0.0355
303.196 0.0234
544.2002 0.0313
553.2776 0.0526
562.7711 0.0424
583.3388 0.0216
593.751 0.0218
625.3 0.0447
631.3242 0.1123
631.8236 0.2473
635.2389 0.0225
640.316 1.3014
698.2757 0.0236
END IONS

BEGIN IONS
PEPMASS=655.773759189532
CHARGE=2+
TITLE=File: PepMixWaters_250fmol.wiff, Sample: \2008_10_22\PepMixWaters_250fmol (sample number 1), Elution: 5.738 to 5.818 min, Period: 1, Cycle(s): 215-216 (Experiment 2)
112.0827 0.0331
138.0651 0.0105
175.1126 0.0947
228.1481 0.0135
242.2233 0.0209
256.1384 0.0429
284.1786 0.0452
286.1496 0.1361
295.1154 0.023
383.1831 0.0263
393.0787 0.0177
408.1265 0.0452
414.2467 0.0273
424.1252 0.0184
461.8838 0.0096
468.2085 0.0387
483.3458 0.0492
485.2714 0.0098
490.2033 0.0198
490.6835 0.0099
495.2149 0.0199
497.2316 0.01
510.2863 0.0101
513.2918 0.1013
529.2132 0.0103
536.2404 0.0104
539.2055 0.0208
544.7166 0.0104
552.3604 0.021
555.338 0.0211
560.285 0.0317
561.1637 0.0106
565.2167 0.0425
568.2181 0.032
569.6524 0.0213
571.7084 0.0107
574.309 0.0107
574.7537 0.0214
582.1678 0.0108
583.3615 0.0324
584.1975 0.0108
586.1821 0.0216
587.7419 0.0108
588.2525 0.0325
589.7499 0.0326
590.1886 0.0109
593.2736 0.0653
593.7674 0.0436
596.7634 0.0328
598.2041 0.0219
601.3136 0.0219
602.1887 0.0329
602.7672 0.1427
604.2334 0.044
605.7509 0.022
607.2649 0.0882
608.7605 0.0221
611.2455 0.0774
614.2866 0.0776
616.2217 0.0111
616.7788 0.2
617.2654 0.2556
622.2684 0.0669
623.8103 0.0335
625.7697 0.1791
626.2599 0.1454
631.7618 0.0337
632.2614 0.3823
633.8255 0.0563
634.2983 0.0113
635.2163 0.0225
637.3139 0.0226
638.2991 0.1243
640.5209 0.0339
640.8063 0.034
641.2611 0.2378
646.2976 0.0341
646.7629 0.4095
648.8062 0.0114
649.3201 0.0342
651.3291 0.0456
655.3034 0.0343
655.7838 0.9508
657.8463 0.3669
658.348 0.0459
668.3313 0.0347
695.1555 0.0354
698.2769 0.0236
727.3044 0.0241
756.2774 0.0123
781.2922 0.0125
798.279 0.0379
1026.3795 0.0286
END IONS

BEGIN IONS
PEPMASS=576.307822440618
CHARGE=2+
TITLE=File: PepMixWaters_250fmol.wiff, Sample: \2008_10_22\PepMixWaters_250fmol (sample number 1), Elution: 5.995 to 6.073 min, Period: 1, Cycle(s): 217-218 (Experiment 4)
129.1029 0.3862
175.125 0.0296
230.1428 0.0203
373.2049 0.0259
391.1752 0.0796
402.2571 0.0269
412.2217 0.1816
413.206 0.0545
424.1773 0.129
432.1687 0.0279
438.2478 0.0468
449.2119 0.0284
466.1936 0.0386
475.2021 0.0292
484.2772 0.0394
495.1452 0.0498
508.2332 0.0202
516.2652 0.0305
519.776 0.0815
520.2426 0.1836
526.6934 0.0308
527.2788 0.0411
535.5729 0.0207
539.1588 0.0208
544.3097 0.0209
555.3328 0.0316
563.2574 0.0424
567.7642 0.032
568.2554 0.064
574.6144 0.0214
575.7182 2.0068
577.3119 0.1719
577.7355 0.086
578.1887 0.0215
600.2562 0.0329
615.3206 0.0555
616.5936 0.0667
617.2754 1.3443
686.3771 0.164
823.4538 0.077
967.4439 0.0278
END IONS

BEGIN IONS
PEPMASS=527.281512517466
CHARGE=2+
TITLE=File: PepMixWaters_250fmol.wiff, Sample: \2008_10_22\PepMixWaters_250fmol (sample number 1), Elution: 5.97 to 6.047 min, Period: 1, Cycle(s): 217-218 (Experiment 3)
129.0992 0.3409
147.107 0.2387
240.1367 0.1802
258.1422 0.5102
276.153 0.7506
398.248 0.116
488.2248 0.5039
509.7394 0.1414
518.2726 2.22
527.2813 10.1052
538.3381 0.332
566.3343 0.7662
778.3977 0.7611
907.5053 0.1752
END IONS

BEGIN IONS
PEPMASS=747.754418938387
CHARGE=2+
TITLE=File: PepMixWaters_250fmol.wiff, Sample: \2008_10_22\PepMixWaters_250fmol (sample number 1), Elution: 5.918 to 5.999 min, Period: 1, Cycle(s): 217-218 (Experiment 2)
102.0544 0.0903
119.0385 0.0391
129.0919 0.1884
133.048 0.0516
136.0732 2.0135
140.0694 0.1746
147.109 0.2876
158.0813 0.0675
166.0506 0.0346
167.0827 0.0462
182.0524 0.0362
185.0823 0.2677
193.0904 0.0373
195.082 0.0624
199.0731 0.0252
203.0999 0.3314
213.0861 0.6463
219.073 0.0397
221.0945 0.0732
231.0907 0.3534
237.1202 0.241
246.0542 0.0421
258.1403 0.1077
263.097 0.058
265.1387 0.0364
276.161 0.0966
290.0696 0.0305
306.1192 0.0391
320.1004 0.1041
327.1296 0.0243
330.1416 0.1463
334.1071 0.0899
336.1206 0.3198
347.085 0.025
348.1492 0.1085
350.1151 0.0251
358.1264 0.1015
376.1304 0.1214
384.1201 0.0526
387.0919 0.044
391.1407 0.0619
404.1019 0.036
415.1404 0.0547
418.1732 0.1189
424.154 0.0645
433.1659 0.2606
436.1819 0.4857
442.1802 0.0659
449.1329 0.0664
451.0742 0.038
465.1481 0.2025
470.1675 0.0291
472.1541 0.0291
473.1689 0.0681
477.1997 0.0293
480.188 0.0294
481.6656 0.0491
482.1511 0.167
488.1976 0.0296
490.1868 0.1684
499.1109 0.05
502.1837 0.1303
506.1278 0.0704
508.2147 0.0302
510.1605 0.192
519.1666 0.1732
521.1039 0.0204
523.1699 0.0818
525.2097 0.0308
530.1667 0.1339
542.6785 0.0312
548.1767 0.2513
551.183 0.1679
558.2127 0.0317
565.1593 0.0319
578.229 0.0968
584.2462 0.0216
586.6748 0.0325
591.1393 0.0761
592.488 0.0218
596.2016 1.5289
600.7075 0.3289
605.1426 0.077
610.2101 0.0331
620.1958 0.0223
623.6937 0.0447
624.0653 0.0223
624.5773 0.0223
632.7054 1.0237
636.1538 0.0451
637.2462 0.0226
648.1599 0.0228
651.1552 0.0342
655.5348 0.0229
659.2144 0.023
669.2331 0.0578
677.242 0.0349
683.2255 0.1169
688.7367 0.0235
693.1766 0.0706
695.2027 0.0472
697.7601 0.1063
706.7341 0.3448
710.272 0.0238
711.2303 0.9542
716.2925 0.0359
721.2042 0.024
729.742 0.0242
730.2493 0.0242
764.2443 0.0742
782.269 0.8882
785.4278 0.0251
792.2713 0.0503
793.1273 0.0252
817.3264 0.0383
848.238 0.0391
865.2328 0.2105
868.3431 0.0395
929.3168 0.2999
980.3357 0.126
1019.3945 0.0571
1027.3895 0.0287
1037.3846 0.3457
1040.3792 0.0433
1044.2966 0.159
1085.2157 0.0442
1101.3534 0.2375
1101.7961 0.0297
1105.2268 0.0297
1200.3606 0.062
1264.4184 0.1272
END IONS

BEGIN IONS
PEPMASS=473.228131832361
CHARGE=2+
TITLE=File: PepMixWaters_250fmol.wiff, Sample: \2008_10_22\PepMixWaters_250fmol (sample number 1), Elution: 6.176 to 6.253 min, Period: 1, Cycle(s): 219-220 (Experiment 4)
115.0869 0.2494
129.1039 0.0711
143.083 0.2888
173.0984 0.0706
201.0862 0.0698
218.1331 0.1387
226.1206 0.0605
272.1366 0.118
338.6758 0.0576
339.2012 0.1647
349.1888 0.117
357.1919 0.0677
363.1883 0.0852
367.1935 0.0685
393.1798 0.1241
401.7717 0.0986
402.1973 5.6596
434.2288 0.4472
437.6931 0.131
455.211 0.0668
466.2451 0.0869
473.2319 0.2433
475.2939 0.0877
488.2661 0.0593
545.2778 0.094
563.2676 0.658
586.2281 0.065
657.2335 0.0803
675.2824 0.2441
706.2929 0.1545
747.4244 0.1345
803.3966 0.2662
END IONS

BEGIN IONS
PEPMASS=536.748378256751
CHARGE=2+
TITLE=File: PepMixWaters_250fmol.wiff, Sample: \2008_10_22\PepMixWaters_250fmol (sample number 1), Elution: 6.15 to 6.227 min, Period: 1, Cycle(s): 219-220 (Experiment 3)
102.0526 1.2739
110.0681 1.3466
129.0993 5.3894
147.1095 5.4349
166.0569 2.499
179.0856 1.4438
195.0846 1.78
197.1015 4.4388
207.0879 1.0616
208.0686 5.4507
225.0951 29.0988
240.1309 1.4286
258.1416 3.5639
274.1144 1.1105
276.1515 4.3172
345.1537 1.0717
375.2208 4.2532
385.1245 11.3401
407.2009 2.1209
474.1976 4.8108
493.2364 19.7163
498.2132 4.5418
504.2558 2.812
510.2313 6.4252
519.2337 3.1287
527.7508 4.9114
536.751 102.2799
569.2491 3.1906
573.2694 1.9379
575.2985 7.562
688.3766 8.1546
698.2862 8.556
797.3492 3.2075
830.4082 1.4954
848.4064 27.9941
926.4103 1.6336
END IONS

BEGIN IONS
PEPMASS=484.291947206618
CHARGE=2+
TITLE=File: PepMixWaters_250fmol.wiff, Sample: \2008_10_22\PepMixWaters_250fmol (sample number 1), Elution: 6.098 to 6.179 min, Period: 1, Cycle(s): 219-220 (Experiment 2)
110.0689 0.9102
129.0995 4.2873
147.1105 2.6033
166.0578 3.4981
223.1496 1.4227
234.1226 2.2513
251.1482 7.1155
275.2043 1.1869
330.1667 1.105
388.2854 0.793
409.7475 0.5885
418.7487 5.0345
427.7518 19.4046
443.2286 1.0358
449.2191 0.8436
466.2825 0.502
466.7754 2.5797
475.2875 9.3311
484.2972 44.9798
501.365 0.6708
552.3015 0.7041
580.2953 2.7146
693.3931 1.1775
708.4091 0.4762
717.44 10.3978
854.4798 0.5229
END IONS

BEGIN IONS
PEPMASS=406.212940703197
CHARGE=2+
TITLE=File: PepMixWaters_250fmol.wiff, Sample: \2008_10_22\PepMixWaters_250fmol (sample number 1), Elution: 6.356 to 6.434 min, Period: 1, Cycle(s): 221-222 (Experiment 4)
110.0722 0.122
120.0846 0.0392
129.1098 0.0458
136.0743 0.9495
147.1116 0.0488
234.1587 0.041
235.1414 1.2481
263.1349 0.6456
294.1331 0.0307
335.1811 0.1229
347.1909 0.0333
365.1726 0.0683
365.5077 0.0342
379.2128 0.061
397.2424 0.0356
397.7356 0.0357
406.2145 0.4055
407.2039 0.2708
407.7409 0.0452
432.192 0.0372
450.2169 0.37
475.2192 0.0487
475.7489 0.039
531.2764 0.0825
533.2603 0.0723
547.1871 0.0314
547.7572 0.0523
549.2796 2.9871
549.5812 0.0524
648.3497 0.3644
END IONS

BEGIN IONS
PEPMASS=565.262625225112
CHARGE=2+
TITLE=File: PepMixWaters_250fmol.wiff, Sample: \2008_10_22\PepMixWaters_250fmol (sample number 1), Elution: 6.33 to 6.408 min, Period: 1, Cycle(s): 221-222 (Experiment 3)
110.0775 0.0281
129.103 0.0813
130.0845 0.0663
147.1115 0.0813
166.0515 0.0173
204.154 0.0192
208.0969 0.0258
225.1066 0.0402
240.1431 0.0208
251.1427 0.1134
254.1237 0.0713
265.0959 0.0656
276.1673 0.0371
282.0846 0.0375
315.1722 0.0159
317.2233 0.0796
322.1728 0.0481
345.1737 0.0166
375.2543 0.026
380.6973 0.0174
385.0889 0.0175
393.2929 0.0355
421.2404 0.1835
425.1294 0.0184
429.8359 0.0185
442.1685 0.0564
454.2714 0.1239
457.2116 0.0191
474.1818 0.0195
488.275 0.0198
493.2171 0.1092
498.1741 0.02
504.2196 0.0201
542.7671 0.0521
543.2661 0.0208
547.2237 0.0209
556.2656 0.0211
556.7349 0.0316
564.7173 0.0425
565.2526 0.7763
567.3615 1.1927
575.2879 0.0429
632.3069 0.045
755.2757 0.0246
757.3044 0.0246
848.3899 0.0521
END IONS

BEGIN IONS
PEPMASS=419.884582276091
CHARGE=3+
TITLE=File: PepMixWaters_250fmol.wiff, Sample: \2008_10_22\PepMixWaters_250fmol (sample number 1), Elution: 6.279 to 6.36 min, Period: 1, Cycle(s): 221-222 (Experiment 2)
129.1056 0.0356
272.1386 0.0369
280.6681 0.03
322.1995 0.0321
350.1908 0.0335
401.1885 0.1255
410.1885 0.1993
411.6933 0.0454
413.8724 0.2184
418.7514 0.0274
419.1772 1.0527
419.4195 0.0458
419.6763 0.5682
419.8834 2.3453
420.2189 2.7407
420.5504 0.7426
432.2276 0.0372
486.7498 0.0493
491.1491 0.0396
496.2617 0.0697
543.2828 0.0313
576.2391 0.0322
604.2389 0.033
698.345 0.2009
END IONS

BEGIN IONS
PEPMASS=761.252172401329
CHARGE=2+
TITLE=File: PepMixWaters_250fmol.wiff, Sample: \2008_10_22\PepMixWaters_250fmol (sample number 1), Elution: 6.537 to 6.614 min, Period: 1, Cycle(s): 223-224 (Experiment 4)
102.0431 0.0271
130.0779 0.0357
133.0422 0.0258
136.0753 1.0694
140.069 0.1164
147.1132 0.1139
158.0676 0.0562
169.0708 0.0174
171.1099 0.0175
185.0958 0.1703
193.0825 0.0559
195.0759 0.0437
203.104 0.1593
213.0861 0.2872
218.0749 0.0198
221.0851 0.0598
231.0927 0.2991
237.1218 0.1516
240.1362 0.0346
246.0962 0.021
258.1566 0.0431
262.1081 0.0217
265.1132 0.0655
276.0558 0.0297
290.0814 0.099
306.0871 0.0313
309.1138 0.0315
321.1291 0.016
330.0959 0.0244
331.173 0.0163
333.153 0.0163
335.1226 0.0164
336.1194 0.4509
347.0939 0.1916
358.1262 0.1608
372.1491 0.0345
376.1348 0.1823
385.0705 0.0175
389.1397 0.0265
391.1398 0.0177
400.0677 0.0179
402.1271 0.0179
405.1532 0.018
408.075 0.0181
416.1045 0.0365
418.1569 0.0366
420.1707 0.0275
433.175 0.1024
436.1851 0.5323
447.1249 0.0189
450.0841 0.038
461.1683 0.0192
470.1792 0.0194
474.0844 0.0195
476.1016 0.0195
478.6866 0.0978
482.1887 0.0393
486.1582 0.0296
502.2121 0.0601
503.7428 0.0803
504.0891 0.0201
510.1449 0.1111
520.2276 0.0306
521.1448 0.0204
528.1698 0.0205
530.1845 0.0927
535.1436 0.0207
548.2028 0.1885
556.2656 0.0211
566.2163 0.0851
578.1908 0.0645
596.1993 0.6443
601.2808 0.0219
636.1674 0.0451
637.7071 0.0678
646.2195 0.5116
677.2315 0.0233
694.2717 0.0471
696.1755 0.0472
698.2414 0.0236
711.2226 0.4771
722.2311 0.012
723.4211 0.012
782.2815 1.2007
793.2217 0.0252
864.3952 0.0131
873.2641 0.0132
956.3633 0.2904
958.2047 0.0415
981.2388 0.028
1071.3813 0.1171
1127.1162 0.03
1128.2873 0.015
1128.3571 0.3155
1128.9707 0.03
1292.0186 0.0161
1292.4606 0.0321
END IONS

BEGIN IONS
PEPMASS=594.747206992615
CHARGE=2+
TITLE=File: PepMixWaters_250fmol.wiff, Sample: \2008_10_22\PepMixWaters_250fmol (sample number 1), Elution: 6.717 to 6.794 min, Period: 1, Cycle(s): 225-226 (Experiment 4)
129.0909 0.0305
133.0465 0.0155
136.0727 0.1669
156.0763 0.1843
199.1026 0.0063
223.0967 0.0868
224.135 0.0201
233.0873 0.0068
251.1025 0.0283
269.1713 0.1321
290.1229 0.0762
308.1386 0.0314
379.2071 0.0348
383.1437 0.0263
404.1783 0.009
407.1814 0.018
441.1842 0.0282
452.197 0.019
467.257 0.029
469.7294 0.1648
485.2172 0.0394
494.2403 0.0199
496.1654 0.01
497.102 0.0199
504.2447 0.0301
507.1754 0.0201
513.2353 0.1621
569.2843 0.032
571.7778 0.0107
572.2109 0.0107
585.7366 0.0433
586.1953 0.0325
594.3068 0.0436
594.7437 0.5889
596.8076 0.0328
622.3186 0.0335
670.2629 0.0116
704.3151 0.0237
782.3172 0.0375
920.3412 0.0271
938.3591 0.0274
END IONS

BEGIN IONS
PEPMASS=424.247556510288
CHARGE=2+
TITLE=File: PepMixWaters_250fmol.wiff, Sample: \2008_10_22\PepMixWaters_250fmol (sample number 1), Elution: 6.691 to 6.769 min, Period: 1, Cycle(s): 225-226 (Experiment 3)
129.1087 0.0509
147.118 0.0271
173.1266 0.0294
211.1294 0.026
244.165 0.0699
315.192 0.0556
366.6796 0.0257
367.71 0.1715
368.2105 0.0601
371.2319 0.0258
373.202 0.0345
391.2563 0.0531
403.2017 0.0449
407.207 0.0361
414.7785 0.0911
423.6971 0.0276
424.2532 2.4965
575.3028 0.0536
604.2902 0.044
647.3762 0.0796
734.418 0.303
END IONS

BEGIN IONS
PEPMASS=484.293911480647
CHARGE=2+
TITLE=File: PepMixWaters_250fmol.wiff, Sample: \2008_10_22\PepMixWaters_250fmol (sample number 1), Elution: 6.639 to 6.72 min, Period: 1, Cycle(s): 225-226 (Experiment 2)
129.0978 1.2101
147.1111 0.4881
197.1566 0.1193
224.1681 0.1207
234.1265 0.1163
251.1457 0.2409
260.1843 0.1659
363.7137 0.5288
420.2401 0.3026
427.7477 0.6474
466.7608 0.5605
475.2839 1.3068
484.2926 10.0293
562.2763 0.106
580.3001 0.2262
589.3695 0.3908
708.4085 0.1309
717.3972 0.1677
726.3907 0.8438
821.5129 0.1025
839.491 0.2073
END IONS

BEGIN IONS
PEPMASS=536.759873213926
CHARGE=2+
TITLE=File: PepMixWaters_250fmol.wiff, Sample: \2008_10_22\PepMixWaters_250fmol (sample number 1), Elution: 6.897 to 6.975 min, Period: 1, Cycle(s): 227-228 (Experiment 4)
102.0522 0.0361
129.1023 0.051
147.108 0.0705
197.0984 0.0439
200.1305 0.0443
208.0832 0.0516
225.0976 0.6508
258.1359 0.0718
276.1648 0.0818
366.1662 0.0342
371.2052 0.0259
375.2229 0.0606
384.1176 0.0263
385.1767 0.0526
407.1769 0.0271
411.2467 0.0272
457.2498 0.0382
474.1794 0.0779
475.2094 0.0292
493.2431 0.1291
494.2353 0.0795
498.1971 0.0399
501.2402 0.03
507.7545 0.0504
510.2282 0.0303
519.7551 0.0408
520.2594 0.0306
528.2684 0.113
528.771 0.072
536.7721 2.5698
542.2174 0.0312
565.2646 0.0319
567.2913 0.0426
575.2808 0.0429
582.2649 0.0756
688.3589 0.0352
698.2861 0.1536
797.3193 0.0379
848.3565 0.2605
END IONS

BEGIN IONS
PEPMASS=459.714493398452
CHARGE=2+
TITLE=File: PepMixWaters_250fmol.wiff, Sample: \2008_10_22\PepMixWaters_250fmol (sample number 1), Elution: 6.872 to 6.949 min, Period: 1, Cycle(s): 227-228 (Experiment 3)
109.0576 0.014
129.092 0.0203
133.0654 0.0206
145.0891 0.0054
147.0978 0.0163
156.0763 0.0223
171.1063 0.0819
173.0822 0.0176
183.126 0.0121
187.0552 0.0122
214.1027 0.0196
258.1666 0.0144
270.1216 0.0882
273.1073 0.0074
284.1479 0.0151
360.1893 0.0085
365.6693 0.0171
388.2054 0.0264
394.1564 0.0089
420.1615 0.0183
428.7167 0.0648
429.2301 0.0278
433.1405 0.0372
450.7008 0.0759
451.204 0.0475
458.7711 0.1054
459.2427 0.1054
460.2263 0.2207
532.231 0.0413
616.2606 0.0222
673.3163 0.0232
732.347 0.0121
805.3627 0.0888
END IONS

BEGIN IONS
PEPMASS=524.290468971269
CHARGE=2+
TITLE=File: PepMixWaters_250fmol.wiff, Sample: \2008_10_22\PepMixWaters_250fmol (sample number 1), Elution: 6.82 to 6.901 min, Period: 1, Cycle(s): 227-228 (Experiment 2)
129.0985 0.0152
159.125 0.0282
169.0907 0.0291
185.1213 0.0122
187.1221 0.0306
240.1348 0.0762
251.1117 0.0142
258.1216 0.0862
369.1666 0.0172
371.2647 0.0172
386.2002 0.0351
388.201 0.0176
395.7138 0.0267
430.2609 0.0185
431.2458 0.1393
431.7246 0.0743
436.2632 0.0187
438.1787 0.0187
450.288 0.019
465.7593 0.0193
474.756 0.1364
475.2582 0.1267
479.2529 0.0196
487.1198 0.0197
514.3239 0.1522
516.7094 0.0305
519.2787 0.0204
523.7378 0.0409
524.2973 1.1982
526.2245 0.0205
526.799 0.0308
534.2287 0.031
600.3055 0.0219
602.3282 0.0439
677.3869 0.2096
791.4536 0.0252
861.4534 0.0656
948.5003 0.0138
END IONS

BEGIN IONS
PEPMASS=407.746108031585
CHARGE=2+
TITLE=File: PepMixWaters_250fmol.wiff, Sample: \2008_10_22\PepMixWaters_250fmol (sample number 1), Elution: 7.078 to 7.155 min, Period: 1, Cycle(s): 229-230 (Experiment 4)
129.0955 0.0458
136.0839 0.0313
147.1238 0.0108
185.1334 0.0366
272.1034 0.0074
360.5118 0.0085
380.2046 0.0087
398.2499 0.0446
399.6653 0.0179
407.2205 0.0361
407.7377 0.2529
409.2279 0.1809
409.7174 0.1086
445.2645 0.0189
571.3727 0.0428
632.3125 0.0225
END IONS

BEGIN IONS
PEPMASS=516.929743082507
CHARGE=3+
TITLE=File: PepMixWaters_250fmol.wiff, Sample: \2008_10_22\PepMixWaters_250fmol (sample number 1), Elution: 7.052 to 7.129 min, Period: 1, Cycle(s): 229-230 (Experiment 3)
129.1008 0.1829
147.1163 0.0271
189.0956 0.0184
242.1756 0.0417
300.1636 0.0155
370.1723 0.0172
371.2292 0.0258
382.1729 0.0175
413.2028 0.0182
423.2003 0.0092
453.2434 0.019
481.2652 0.8241
483.6084 0.0098
485.69 0.0197
488.2206 0.0099
498.2191 0.01
499.6871 0.01
509.2113 0.0202
509.4888 0.0101
509.7754 0.0202
510.9228 0.0303
516.34 0.7222
516.7653 0.0305
516.9321 0.1322
536.2853 0.0414
536.7686 0.0104
592.7873 0.0109
600.806 0.0658
601.2687 0.0548
664.9145 0.0115
769.4654 0.0124
END IONS

BEGIN IONS
PEPMASS=503.743641132575
CHARGE=2+
TITLE=File: PepMixWaters_250fmol.wiff, Sample: \2008_10_22\PepMixWaters_250fmol (sample number 1), Elution: 7 to 7.081 min, Period: 1, Cycle(s): 229-230 (Experiment 2)
175.1145 0.1834
371.2349 0.8616
402.6771 0.0628
486.2453 0.0888
494.7424 0.199
503.2276 0.1204
503.7413 5.8825
564.2499 0.1275
619.2267 0.0668
636.2593 1.0491
842.4146 0.0649
END IONS

BEGIN IONS
PEPMASS=426.226345914726
CHARGE=2+
TITLE=File: PepMixWaters_250fmol.wiff, Sample: \2008_10_22\PepMixWaters_250fmol (sample number 1), Elution: 7.258 to 7.336 min, Period: 1, Cycle(s): 231-232 (Experiment 4)
127.0423 0.0151
129.0971 0.1983
133.0319 0.0206
136.0706 0.2712
147.1186 0.0705
158.0879 0.0169
173.0554 0.0765
175.1174 0.0237
185.131 0.0243
214.0942 0.0458
226.0949 0.0269
229.0978 0.0609
235.1368 0.0274
238.1691 0.0138
240.1188 0.0277
243.128 0.0139
244.0712 0.0559
260.2331 0.0144
263.1393 0.029
272.0739 0.0664
276.0484 0.0223
300.1861 0.0465
311.1434 0.0237
318.9376 0.016
328.1638 0.0729
331.7201 0.0244
337.139 0.0164
340.2029 0.132
343.1582 0.0166
364.2352 0.0256
364.7538 0.0256
370.68 0.0172
386.7407 0.044
389.2191 0.053
391.7059 0.0177
397.7326 0.0267
398.2053 0.0714
405.2471 0.036
417.2487 0.0274
418.2246 0.0641
418.7057 0.0366
422.2444 0.0367
425.7527 0.0646
426.2362 1.3393
428.2506 0.1943
428.7157 0.4906
433.1033 0.0186
445.3043 0.1415
493.2717 0.0695
501.758 0.1904
516.3362 0.1626
535.2884 0.031
545.3219 0.0209
589.4122 0.0434
591.2874 0.087
599.3729 0.0766
679.4497 0.0699
680.3415 0.0233
689.3798 0.0352
723.3851 0.0601
739.3629 0.1095
END IONS

BEGIN IONS
PEPMASS=511.592672827819
CHARGE=3+
TITLE=File: PepMixWaters_250fmol.wiff, Sample: \2008_10_22\PepMixWaters_250fmol (sample number 1), Elution: 7.232 to 7.31 min, Period: 1, Cycle(s): 231-232 (Experiment 3)
129.0996 10.1401
147.1119 2.1426
242.1812 1.3084
258.1396 0.9053
300.1879 0.9376
389.2323 0.891
468.22 2.0903
473.9013 7.01
501.7571 0.9419
505.5864 3.1178
511.5933 84.9462
572.7663 1.4237
581.779 3.6894
599.3674 5.0915
614.7909 0.9096
629.3226 1.0771
637.2926 8.6484
646.2988 19.7723
693.8287 1.979
710.3515 11.312
END IONS

BEGIN IONS
PEPMASS=482.772077039047
CHARGE=2+
TITLE=File: PepMixWaters_250fmol.wiff, Sample: \2008_10_22\PepMixWaters_250fmol (sample number 1), Elution: 7.181 to 7.261 min, Period: 1, Cycle(s): 231-232 (Experiment 2)
129.1011 0.8389
143.1142 0.2462
147.1117 0.4448
171.1106 0.8833
275.2005 0.3635
286.1413 0.8548
397.7184 0.8295
407.1519 0.3519
421.2058 0.3305
426.2345 1.8376
445.3132 1.0851
464.1521 0.241
473.7584 0.7207
482.7723 17.1977
516.3308 1.4023
549.2846 0.2097
577.2782 0.4405
679.4233 1.0957
794.4537 1.1092
833.4257 0.2195
851.4522 5.0894
END IONS

BEGIN IONS
PEPMASS=431.200788005613
CHARGE=3+
TITLE=File: PepMixWaters_250fmol.wiff, Sample: \2008_10_22\PepMixWaters_250fmol (sample number 1), Elution: 7.439 to 7.516 min, Period: 1, Cycle(s): 233-234 (Experiment 4)
102.055 0.1174
129.1 0.5593
133.0362 0.1136
147.1128 0.282
181.0555 0.0902
208.9556 0.0646
226.1209 0.1546
227.037 0.0741
244.0774 0.4961
258.1331 0.1365
272.0674 0.8187
276.1558 0.2081
289.0658 0.0533
300.1872 0.9841
329.11 0.0568
338.1097 0.1891
341.0914 0.2643
355.2048 0.1012
364.2418 0.5121
371.2182 0.069
386.1542 0.1934
388.1859 0.1409
388.5218 0.0705
388.8431 0.097
389.229 0.6088
404.1353 0.1079
409.7249 0.0633
412.7331 0.0908
413.5134 0.0727
419.2047 0.1007
420.1778 0.055
421.7508 1.1756
423.6822 0.1105
425.1972 2.453
429.6861 0.0556
430.6989 0.167
431.2 4.8684
431.5238 0.4644
431.8534 0.2973
432.5406 0.1489
453.2753 0.1047
456.0818 0.0764
483.2201 0.059
492.7497 0.854
501.1998 0.05
501.7603 4.9486
501.9963 0.1002
547.1636 0.0837
581.7515 0.5934
599.3668 0.8212
675.2086 0.244
772.2666 0.0497
END IONS

BEGIN IONS
PEPMASS=449.739072688509
CHARGE=2+
TITLE=File: PepMixWaters_250fmol.wiff, Sample: \2008_10_22\PepMixWaters_250fmol (sample number 1), Elution: 7.413 to 7.49 min, Period: 1, Cycle(s): 233-234 (Experiment 3)
110.0698 0.8304
129.1004 1.0585
131.1145 5.7046
147.1105 1.2583
157.1303 0.9922
232.1083 0.7836
246.1283 3.3268
251.1511 0.8153
257.0942 3.91
267.1061 1.1619
274.1205 8.7886
276.1472 2.3333
282.1775 1.6301
350.214 1.6237
373.1939 2.4801
380.1994 0.9418
384.1933 2.4468
393.1989 12.2209
395.204 0.7379
413.2112 8.9273
432.2132 0.7718
440.7347 1.5307
449.7397 66.6054
479.2573 2.2811
510.2344 1.3943
526.2902 10.5777
595.3411 0.6983
623.344 0.7481
625.3599 27.4446
639.2924 1.4249
767.3974 1.0781
785.3844 15.9052
END IONS

BEGIN IONS
PEPMASS=420.242817307733
CHARGE=2+
TITLE=File: PepMixWaters_250fmol.wiff, Sample: \2008_10_22\PepMixWaters_250fmol (sample number 1), Elution: 7.361 to 7.442 min, Period: 1, Cycle(s): 233-234 (Experiment 2)
110.0688 0.9337
129.099 2.8297
147.1105 2.4896
166.0574 2.8295
223.1534 1.0489
234.1194 1.7244
251.1468 5.0531
260.1964 1.0459
330.1646 0.9183
354.6992 1.9373
363.7067 22.8576
373.2727 0.5184
402.7267 1.0769
411.2437 6.9561
420.2469 47.7949
449.2097 0.8151
467.2171 2.871
552.3163 0.4834
562.2936 0.5621
580.2978 3.0379
589.3462 11.2368
693.3828 1.0834
726.4132 2.8447
END IONS

BEGIN IONS
PEPMASS=447.266542926857
CHARGE=2+
TITLE=File: PepMixWaters_250fmol.wiff, Sample: \2008_10_22\PepMixWaters_250fmol (sample number 1), Elution: 7.619 to 7.696 min, Period: 1, Cycle(s): 235-236 (Experiment 4)
129.1005 0.5029
156.0993 0.285
169.1321 4.8912
197.1253 5.8017
201.1202 15.9627
226.1528 2.2733
229.1151 4.6982
244.1641 2.1733
274.1149 0.5996
324.2137 1.1274
326.1692 0.5169
332.8456 0.4894
333.216 25.5532
389.7568 0.6269
393.199 0.5497
413.2139 0.3817
422.2723 0.3862
447.271 5.1457
449.7358 3.0909
451.286 0.4655
469.3093 14.7736
471.3395 0.3398
526.3114 0.4
537.3465 0.2695
568.3766 1.0128
625.3601 1.0733
665.4257 22.1047
785.3954 0.6766
END IONS

BEGIN IONS
PEPMASS=411.719657271239
CHARGE=2+
TITLE=File: PepMixWaters_250fmol.wiff, Sample: \2008_10_22\PepMixWaters_250fmol (sample number 1), Elution: 7.593 to 7.671 min, Period: 1, Cycle(s): 235-236 (Experiment 3)
101.0688 1.7578
142.1203 2.0183
175.1161 1.7634
187.1408 56.0581
200.0994 1.7967
215.1373 17.7042
286.1732 1.8611
304.653 1.9672
361.1983 1.4789
392.1894 2.4715
402.2246 2.1265
409.2142 8.7943
411.7223 4.3829
519.2583 1.8559
537.2706 13.5072
591.28 2.6207
608.3083 128.0809
608.6054 1.5555
721.3717 2.0059
END IONS

BEGIN IONS
PEPMASS=443.704481289591
CHARGE=2+
TITLE=File: PepMixWaters_250fmol.wiff, Sample: \2008_10_22\PepMixWaters_250fmol (sample number 1), Elution: 7.541 to 7.622 min, Period: 1, Cycle(s): 235-236 (Experiment 2)
129.0977 0.8188
141.0633 0.1965
143.0411 0.2193
147.108 0.8788
159.0763 0.423
167.0437 0.1676
175.0681 0.1657
185.0531 4.5201
203.0628 6.041
213.0828 0.6396
226.1509 0.9079
231.0579 9.9453
244.1626 7.1485
254.0763 0.2782
272.0885 0.8487
282.1042 0.443
285.1595 2.8093
290.0994 0.7846
300.1042 1.1078
318.0899 1.6031
319.6725 3.766
326.1711 0.6543
328.6805 1.8566
351.1305 0.1927
357.2456 1.5213
369.1362 0.1976
377.1832 0.6687
385.1917 0.3951
391.1831 0.858
395.2018 0.7653
413.1987 1.2364
416.6944 0.5754
423.2046 0.1932
425.7028 3.507
434.7014 2.7506
441.2243 0.3193
443.7135 0.5558
445.2126 0.1604
472.2666 1.6131
494.1386 0.9245
510.196 0.2727
512.1518 0.9615
530.1552 0.1544
538.1948 0.1867
551.3179 0.1995
561.7812 0.159
566.219 0.2235
569.3229 14.2671
569.6222 0.2455
579.2341 0.1937
597.2302 0.2186
607.2025 0.1764
625.2309 0.3691
638.3371 0.8022
643.2589 0.2155
656.3523 11.8127
753.3505 0.1473
763.3194 0.2348
771.3951 0.4968
781.3609 0.2375
END IONS

BEGIN IONS
PEPMASS=569.742650939903
CHARGE=2+
TITLE=File: PepMixWaters_250fmol.wiff, Sample: \2008_10_22\PepMixWaters_250fmol (sample number 1), Elution: 7.799 to 7.877 min, Period: 1, Cycle(s): 237-238 (Experiment 4)
102.0555 0.0452
111.0477 0.0613
116.0123 0.0482
120.0658 0.1127
129.1036 0.0864
133.0407 0.557
139.0478 0.4482
159.0765 0.141
161.0344 0.176
171.0794 0.0409
175.1143 0.3491
177.0819 0.119
178.062 1.8322
199.1278 0.0442
202.0619 0.0699
204.0572 0.115
213.0321 0.1697
226.1547 0.0875
230.0501 0.2034
231.1061 0.1019
234.1032 0.041
244.154 0.1328
254.1282 0.0428
258.1458 0.0862
262.0719 0.0434
268.0676 0.0586
272.141 0.1475
276.1511 0.0446
289.1648 0.5703
293.0706 0.3293
303.0624 0.187
312.1119 0.0474
314.0699 0.1109
321.0595 1.1458
331.1002 0.2116
357.2655 0.0592
368.7014 0.0858
370.1835 0.1033
373.1416 0.0432
378.0891 0.087
382.6986 0.0437
388.2276 1.0308
394.1297 0.0444
400.7128 0.6356
404.1061 0.3236
407.0761 0.0361
410.2319 0.0453
413.1892 0.1091
415.1272 0.0911
418.2346 0.0366
422.1132 0.533
425.1076 0.0737
426.1998 0.0831
431.2612 0.1301
432.7253 0.0558
435.2244 0.3265
443.1235 0.0377
460.1338 0.0384
461.2096 0.0384
470.3241 0.0485
481.2336 0.0785
489.1121 0.0396
489.7167 0.297
497.6957 0.1297
501.3124 0.7709
506.229 0.5536
512.2829 0.0506
515.2343 0.8224
529.1669 0.072
533.1296 0.1343
538.7107 0.0415
547.1641 0.0418
551.3259 0.084
552.1831 0.1261
553.1893 0.0841
560.7355 2.1605
569.3314 0.5654
569.7474 2.9039
587.6823 0.0542
588.3346 3.3301
620.1401 0.078
624.2719 0.0559
665.295 0.1038
699.3653 0.1182
715.4586 0.0359
716.2959 0.0359
717.3845 1.3414
723.373 0.0361
736.3693 0.0728
750.3383 0.0613
756.4039 0.0492
764.36 0.2226
774.3429 0.0622
800.4096 0.2151
817.5857 0.0384
817.8441 0.1151
818.4173 3.5822
828.4276 0.0386
863.4411 0.3153
869.4345 0.0659
962.472 0.0832
978.4795 0.1399
980.4657 0.042
END IONS

BEGIN IONS
PEPMASS=517.731113285529
CHARGE=2+
TITLE=File: PepMixWaters_250fmol.wiff, Sample: \2008_10_22\PepMixWaters_250fmol (sample number 1), Elution: 7.774 to 7.851 min, Period: 1, Cycle(s): 237-238 (Experiment 3)
102.0536 0.497
110.0675 0.3331
120.0764 0.49
129.1004 0.2184
130.0821 0.3468
133.0399 1.0009
147.1113 0.705
156.0697 0.3134
171.0782 0.1696
181.0598 0.2467
185.0557 0.3285
197.1092 0.3395
199.0705 0.9653
216.0969 2.7479
225.0938 0.3488
226.0777 1.7216
244.0903 2.7319
261.1229 0.1662
266.1709 0.2845
272.0616 0.3098
284.1726 1.1308
308.1034 0.1491
313.1172 0.1662
353.1816 0.2101
369.0575 0.172
371.1995 2.2577
379.1497 0.1567
387.0989 0.2815
387.6731 0.546
390.1914 0.1769
396.1923 1.8073
404.1206 1.6906
419.1511 0.3112
420.2084 0.5225
421.1844 0.3212
422.1804 0.2667
435.6804 0.5044
442.6824 0.2354
450.2169 0.1804
451.7043 2.766
456.7025 0.5353
460.1888 0.2014
460.7146 1.5262
465.7025 3.8799
470.7031 0.2523
472.2054 0.2041
478.7191 0.2837
479.2133 0.8225
484.2914 2.5788
488.2107 0.2174
490.7096 0.9615
495.2479 0.3284
499.7201 2.8103
503.2422 0.1706
509.2221 4.0068
517.7351 14.7154
533.201 0.1757
551.1917 0.189
560.1921 0.1693
613.3428 0.4319
618.2836 0.2225
627.258 0.3473
631.3507 3.0788
645.2246 0.3298
663.2858 0.1497
773.3769 0.9579
791.3719 5.8248
902.3943 0.1478
930.4391 0.996
END IONS

BEGIN IONS
PEPMASS=722.314271969355
CHARGE=2+
TITLE=File: PepMixWaters_250fmol.wiff, Sample: \2008_10_22\PepMixWaters_250fmol (sample number 1), Elution: 7.722 to 7.803 min, Period: 1, Cycle(s): 237-238 (Experiment 2)
129.1009 1.8648
133.0401 4.9274
136.0734 15.8497
147.1102 1.7356
185.0542 0.7908
215.1302 0.6243
230.0613 0.6376
234.1425 3.2507
243.1014 0.4535
249.155 31.1869
257.0976 0.3946
274.1204 0.8366
276.0603 2.4588
277.1505 6.0826
303.1673 0.4438
321.1731 8.7597
346.1659 0.3245
358.1336 0.5418
372.104 1.0363
389.1378 0.9349
390.1049 2.3854
407.1215 1.3634
412.2028 0.3274
416.217 0.3377
419.1615 0.55
423.1969 0.5155
425.1201 0.3136
429.2043 0.3429
434.2555 5.0414
437.1799 3.3298
441.1772 1.4282
446.1612 0.3307
459.1778 1.1984
473.1485 0.9442
483.1357 0.5509
491.1986 0.417
501.139 1.6128
508.1427 0.4234
510.2055 0.4551
518.1648 2.3718
521.1593 0.4085
526.2501 0.5034
535.2985 6.415
539.1725 0.6649
543.189 0.4383
552.2058 0.8196
554.2329 0.6105
555.2249 2.0159
566.743 1.7144
571.2239 0.3423
574.1943 0.7285
575.2291 6.8665
584.2451 10.7237
587.1924 0.4119
598.1559 1.0069
604.1936 0.5176
614.2729 0.521
616.1678 1.4324
623.2391 0.3351
632.3123 0.7195
633.1947 2.5548
640.7811 1.9699
645.8 0.4319
650.3294 6.5575
665.2806 0.4962
669.2909 0.7523
681.2086 0.8409
699.188 1.1833
700.2395 0.3904
716.2092 2.8736
722.3527 0.7451
734.2404 1.1512
761.3698 1.308
766.2543 0.3842
778.3876 2.6824
785.3229 0.5265
794.3147 0.5043
802.2883 0.4943
812.2724 1.0835
829.3376 1.2884
847.324 0.8983
874.3988 0.9128
892.4132 5.6776
989.4378 0.8865
1007.4486 7.5512
1018.4322 0.314
1150.4561 2.0628
1167.1329 0.3209
1167.4815 17.8784
1280.5631 0.4
END IONS

BEGIN IONS
PEPMASS=504.231450851868
CHARGE=2+
TITLE=File: PepMixWaters_250fmol.wiff, Sample: \2008_10_22\PepMixWaters_250fmol (sample number 1), Elution: 7.98 to 8.057 min, Period: 1, Cycle(s): 239-240 (Experiment 4)
115.0873 0.0815
120.0784 1.9897
133.0388 0.6191
175.1103 0.5917
177.0946 0.4047
205.0962 0.6084
218.0493 0.1981
222.1221 0.12
256.0919 0.0789
275.116 0.2077
337.102 0.0903
353.2223 0.143
365.1144 0.7007
371.2354 4.2135
380.6768 0.4189
393.6843 1.047
400.7297 0.0896
402.1897 0.9956
409.2013 1.0494
414.1758 0.1638
416.1245 0.2281
422.1997 0.1287
430.7154 0.1763
460.2306 0.0959
469.2352 0.155
473.1219 0.0875
473.6937 0.185
479.1946 0.5776
481.7176 0.0785
482.2167 0.0982
482.7309 7.8415
486.2658 2.6331
495.7222 1.7526
503.7482 0.572
504.2355 3.5554
576.2352 0.1288
594.2273 0.447
600.3253 0.5806
620.2084 0.2339
626.322 0.3357
636.2553 0.2257
643.3356 0.2723
760.3547 0.1849
786.3539 0.5017
803.3762 0.3169
817.3961 0.2173
843.3642 0.3897
860.3839 0.3673
862.324 0.0788
END IONS

BEGIN IONS
PEPMASS=405.23450495587
CHARGE=3+
TITLE=File: PepMixWaters_250fmol.wiff, Sample: \2008_10_22\PepMixWaters_250fmol (sample number 1), Elution: 7.954 to 8.031 min, Period: 1, Cycle(s): 239-240 (Experiment 3)
120.0811 0.1519
129.0977 0.2998
212.1072 0.0913
240.1358 0.2011
309.1831 0.1808
363.6794 0.2304
371.2162 0.1551
372.7068 0.2763
393.8838 0.1597
394.2155 0.0888
399.5593 1.922
404.7857 0.09
405.2329 7.9046
405.7061 0.1532
407.2049 0.1083
470.302 0.9699
478.7902 0.8219
534.3035 0.2377
597.3286 0.153
617.37 0.2445
END IONS

BEGIN IONS
PEPMASS=422.716095567046
CHARGE=2+
TITLE=File: PepMixWaters_250fmol.wiff, Sample: \2008_10_22\PepMixWaters_250fmol (sample number 1), Elution: 7.902 to 7.983 min, Period: 1, Cycle(s): 239-240 (Experiment 2)
129.0999 0.2083
147.1098 0.2332
197.1225 0.5337
215.133 0.1705
225.1209 2.2893
230.1101 0.156
243.1356 0.1743
257.1044 0.201
292.6502 0.1684
301.6568 6.9597
358.1921 0.7955
376.2094 0.7979
408.2318 0.1446
422.2491 0.2481
423.2206 0.2852
424.2468 0.4792
456.2041 0.363
474.1984 0.1851
487.2564 0.1481
505.2649 0.3418
575.3301 0.1716
584.3223 0.5624
602.3081 11.6999
END IONS

BEGIN IONS
PEPMASS=421.218807595051
CHARGE=3+
TITLE=File: PepMixWaters_250fmol.wiff, Sample: \2008_10_22\PepMixWaters_250fmol (sample number 1), Elution: 8.16 to 8.238 min, Period: 1, Cycle(s): 241-242 (Experiment 4)
147.1109 0.0976
197.1276 0.1758
225.1159 0.8253
234.0868 0.1163
262.0923 0.1014
265.6636 0.1239
301.6544 1.996
358.2109 0.1862
358.6954 0.1101
363.6851 0.128
375.1656 0.1386
394.732 0.2221
415.2287 0.1002
415.5554 0.082
420.2342 0.1375
420.5396 0.11
420.7541 0.3943
421.2209 7.848
422.7459 0.6161
444.2471 0.2922
456.1731 0.086
500.786 0.6505
503.2839 0.0802
504.2777 0.1206
530.3311 0.2472
544.2956 0.3965
584.2925 0.1297
601.5011 0.1317
601.8942 0.0878
602.3018 3.4569
632.3085 0.1237
659.3515 0.0804
788.3918 0.1005
END IONS

BEGIN IONS
PEPMASS=411.71776805282
CHARGE=2+
TITLE=File: PepMixWaters_250fmol.wiff, Sample: \2008_10_22\PepMixWaters_250fmol (sample number 1), Elution: 8.134 to 8.212 min, Period: 1, Cycle(s): 241-242 (Experiment 3)
101.071 0.1079
175.1164 0.0887
187.1425 3.0835
215.136 1.1021
286.1649 0.0832
304.6623 0.0859
403.2081 0.0988
409.2134 0.2443
411.7406 0.3812
413.7028 0.0637
414.2437 0.2457
519.243 0.0612
537.2626 0.6842
573.2359 0.0749
591.3252 0.0652
608.3075 5.923
END IONS

BEGIN IONS
PEPMASS=447.269274497229
CHARGE=2+
TITLE=File: PepMixWaters_250fmol.wiff, Sample: \2008_10_22\PepMixWaters_250fmol (sample number 1), Elution: 8.083 to 8.164 min, Period: 1, Cycle(s): 241-242 (Experiment 2)
129.0982 0.3405
156.0995 0.1341
169.1322 2.2681
183.1101 0.1997
197.1251 2.6561
201.1194 8.0102
226.1493 0.8742
229.1133 2.2003
244.164 0.8874
324.1993 0.3222
326.1694 0.1938
332.8566 0.1387
333.2181 12.2295
389.7672 0.256
422.2603 0.1838
438.2672 0.1873
447.2742 2.4026
449.738 0.237
451.3289 0.1995
469.3067 6.1904
568.3752 0.5118
664.6401 0.1268
665.4222 9.5055
END IONS

BEGIN IONS
PEPMASS=518.761856616221
CHARGE=2+
TITLE=File: PepMixWaters_250fmol.wiff, Sample: \2008_10_22\PepMixWaters_250fmol (sample number 1), Elution: 8.341 to 8.418 min, Period: 1, Cycle(s): 243-244 (Experiment 4)
129.0994 0.3205
147.1082 0.32
201.1201 0.1078
258.1421 0.5963
276.1634 0.5946
488.2212 0.2371
509.7495 0.1111
518.2505 0.173
518.7675 9.2492
521.3146 0.1327
549.3043 0.5031
761.3723 1.6042
890.4162 0.2402
END IONS

BEGIN IONS
PEPMASS=443.709152801449
CHARGE=2+
TITLE=File: PepMixWaters_250fmol.wiff, Sample: \2008_10_22\PepMixWaters_250fmol (sample number 1), Elution: 8.315 to 8.392 min, Period: 1, Cycle(s): 243-244 (Experiment 3)
129.096 0.0457
130.0491 0.0408
147.1144 0.038
148.0644 0.0598
149.0334 0.0109
158.0426 0.0506
159.0745 0.0282
185.0547 0.1886
187.1123 0.0428
197.9907 0.0126
203.0641 0.1848
213.104 0.0261
214.0861 0.2094
226.1475 0.0202
231.0579 0.4486
237.0837 0.0069
243.8954 0.007
244.1651 0.4263
272.0945 0.0442
285.1759 0.0906
290.1138 0.0076
300.069 0.0232
300.651 0.0155
301.1443 0.0078
318.0347 0.0159
326.19 0.0242
328.6772 0.0648
329.1948 0.0568
357.2489 0.0676
377.1581 0.0174
386.7137 0.0176
400.2107 0.0179
402.1853 0.009
413.2165 0.0273
414.1349 0.0091
417.7274 0.0091
425.6854 0.083
434.6995 0.1865
443.262 0.0282
443.697 0.0942
444.2433 0.1509
445.9534 0.0094
452.1399 0.019
472.2658 0.0583
483.2201 0.0197
494.126 0.0398
510.2308 0.0101
512.1564 0.0405
569.321 0.4375
572.2911 0.0214
626.2675 0.0224
628.2678 0.1009
638.2737 0.0226
643.1965 0.0227
656.3607 0.3322
674.2679 0.0232
676.3475 0.0233
742.3991 0.0122
END IONS

BEGIN IONS
PEPMASS=487.72576603922
CHARGE=2+
TITLE=File: PepMixWaters_250fmol.wiff, Sample: \2008_10_22\PepMixWaters_250fmol (sample number 1), Elution: 8.263 to 8.344 min, Period: 1, Cycle(s): 243-244 (Experiment 2)
110.0666 0.1407
129.0995 0.1679
141.0966 0.1434
147.1063 0.2386
156.102 0.095
183.1138 0.3633
187.07 0.0978
201.1193 7.4521
229.1125 1.7262
267.1043 0.1316
285.1587 0.3025
294.1717 0.2915
373.6717 1.0979
396.1718 0.0801
414.1821 0.1639
425.1764 0.2398
430.2145 1.8369
432.2079 0.1208
435.2059 0.2799
448.2151 0.2178
453.1923 0.5903
470.2103 0.2424
478.7444 0.9004
487.7277 6.1039
542.2575 0.1875
560.3002 0.7833
572.2255 0.567
600.2105 0.4711
618.2252 0.1223
681.2932 0.1751
689.3035 0.4227
728.3698 0.2052
746.3391 7.233
END IONS

BEGIN IONS
PEPMASS=523.757336865604
CHARGE=2+
TITLE=File: PepMixWaters_250fmol.wiff, Sample: \2008_10_22\PepMixWaters_250fmol (sample number 1), Elution: 8.521 to 8.598 min, Period: 1, Cycle(s): 245-246 (Experiment 4)
102.0549 0.2395
110.0728 0.0657
117.0616 0.1548
127.0453 0.1714
129.1001 0.2896
130.0833 0.4589
133.0403 0.2991
145.0567 0.3339
147.1124 0.9761
179.044 0.0897
181.061 0.0662
183.0953 0.0605
198.0693 0.0693
201.1151 0.2473
208.0781 0.084
217.0807 0.0593
226.0788 0.39
228.0997 0.2029
243.1081 0.2162
252.101 0.071
256.0911 0.6869
258.1457 0.431
260.1951 0.0793
274.1018 0.5627
276.1534 0.4904
278.0688 0.0522
345.1422 0.0914
347.0684 0.0833
358.1107 0.0931
373.1561 0.1382
374.2545 0.3721
379.1635 0.0523
383.2028 0.07
386.1066 0.3075
387.2018 0.3696
393.095 0.2571
395.6534 0.0534
399.1605 0.0804
404.141 0.2069
404.668 0.0989
410.1479 0.2446
413.6647 0.3092
415.1693 0.2461
423.2224 0.791
439.0957 0.1499
441.2049 0.0564
442.7536 0.5365
451.727 0.3516
452.2358 0.0761
476.2372 0.0683
483.1316 0.1967
486.2469 0.069
491.2367 0.0991
495.2663 0.4877
500.2386 0.06
501.1376 0.3103
503.161 0.0702
505.7733 0.2012
509.2293 0.0808
511.2898 0.7078
514.2612 0.0608
514.7644 0.7711
516.2441 0.2845
518.1545 0.1221
523.2732 0.0716
523.7602 5.2099
526.2852 0.1641
528.2515 0.1747
533.2865 0.0619
534.2393 0.3927
549.155 0.0524
551.2963 0.1785
558.2731 0.0528
575.2951 0.0643
611.1934 0.0774
627.3236 0.1344
629.1854 0.0785
631.2798 0.0674
648.272 0.0683
656.2848 0.0573
666.3051 0.6578
673.2664 0.058
674.3495 1.6259
696.1901 0.059
713.2121 0.0597
756.3911 0.0984
759.2249 0.0986
773.4519 0.5224
776.2634 0.0623
818.362 0.1536
826.3414 0.1671
901.3634 0.094
903.5347 0.0538
933.3504 0.1366
END IONS

BEGIN IONS
PEPMASS=526.204045249943
CHARGE=2+
TITLE=File: PepMixWaters_250fmol.wiff, Sample: \2008_10_22\PepMixWaters_250fmol (sample number 1), Elution: 8.495 to 8.573 min, Period: 1, Cycle(s): 245-246 (Experiment 3)
101.0685 0.0406
116.0168 0.0241
120.0807 0.0637
129.1013 0.3912
130.0831 0.6374
133.0427 0.7638
139.0434 0.0896
147.1087 1.7899
179.0446 0.0538
181.0589 0.2768
185.0529 0.0304
198.0819 0.0692
208.0732 0.4521
210.0557 0.0454
213.135 0.0522
226.0822 1.0087
230.0869 0.0475
240.1506 0.1248
243.1036 0.4045
248.0661 0.0634
258.1378 0.6826
276.1506 0.8397
278.0701 0.0895
286.107 0.0227
290.1336 0.0228
293.1487 0.023
295.1003 0.292
310.0735 0.0315
321.1027 0.0641
328.0683 0.0324
341.1007 0.1239
347.1 0.4415
358.0945 0.1439
364.1518 0.1025
367.1121 0.0257
369.1058 0.0859
373.1718 0.0432
386.1182 1.3801
391.1708 0.1858
393.0974 0.7536
395.6445 0.0623
396.1622 0.1068
399.1552 0.0804
404.1279 0.1977
404.661 0.7201
407.6732 0.0271
408.1724 0.0632
410.1269 0.3896
412.6441 0.0454
413.1733 0.0454
413.6676 1.0916
421.1748 0.0275
423.2148 2.0701
423.6695 0.0368
425.2031 0.0369
433.1954 0.0558
436.6482 0.028
438.1442 0.1124
453.2122 0.0952
454.6732 0.1145
456.1749 0.0573
462.2202 0.0288
463.1979 0.1155
464.2024 0.0482
470.6398 0.0291
472.19 0.1069
483.1071 0.0393
484.1099 0.1968
488.1495 0.0494
495.1452 0.0299
500.1691 0.04
500.6336 0.03
501.1323 0.9414
508.6947 0.0303
510.1853 0.0303
515.2166 0.0304
516.2376 0.3149
517.2363 0.4273
517.6753 0.061
520.2215 0.051
521.1313 0.1123
525.7687 0.1436
527.2828 0.2772
532.2619 0.0413
533.2771 0.1858
534.2605 1.7365
540.1236 0.0208
549.2912 0.021
551.281 0.5354
553.1908 0.021
567.1167 0.0319
568.2501 0.032
577.1893 0.0215
587.2247 0.0325
588.3273 0.0217
594.1178 0.1199
605.209 0.176
611.1575 0.0442
612.1655 0.2656
623.2112 0.0558
629.2036 0.4375
631.2423 0.1798
639.1663 0.0452
645.205 0.0454
648.3017 0.3075
666.2965 1.6853
668.2041 0.0462
677.2573 0.0349
680.2094 0.0583
688.3531 0.0235
696.172 0.059
698.3098 0.0354
713.2121 0.0955
715.4048 0.0239
716.2541 0.0599
731.3155 0.0363
742.2115 0.0609
758.252 0.0369
762.1596 0.0247
776.2605 0.162
792.3594 0.0504
808.3571 0.1272
826.325 0.3471
828.2799 0.0901
860.3159 0.0787
934.3673 0.041
951.4079 0.0414
END IONS

BEGIN IONS
PEPMASS=580.298986646724
CHARGE=2+
TITLE=File: PepMixWaters_250fmol.wiff, Sample: \2008_10_22\PepMixWaters_250fmol (sample number 1), Elution: 8.443 to 8.524 min, Period: 1, Cycle(s): 245-246 (Experiment 2)
110.0672 0.2205
129.1001 1.0076
143.116 0.5563
145.059 0.3662
147.1091 1.1064
171.1082 2.451
189.0883 0.4612
217.077 0.9883
228.0963 0.2707
240.1351 0.4157
252.1074 0.4261
256.0875 0.6798
258.1423 0.8622
260.1894 0.4689
274.1009 0.7921
301.1244 0.3182
316.1525 0.3657
341.1913 0.223
359.1935 0.3728
369.1733 1.0226
373.165 0.6737
374.2375 2.059
387.199 1.6894
400.1892 0.3847
415.1714 1.3125
441.2351 0.5167
442.7399 1.2892
451.7434 1.2357
458.2546 0.6796
468.2237 0.4451
469.2386 0.2809
476.2344 0.2148
486.2489 2.7811
493.2819 1.0035
495.2555 6.7379
500.2253 0.2201
505.2381 0.5431
511.2918 4.5199
514.2437 2.2827
523.7638 10.3886
528.2616 0.9765
562.2819 0.5515
571.2946 3.3884
580.2991 21.0622
627.2898 0.3137
645.2788 0.2953
656.3297 0.4012
673.2776 0.4408
674.3551 7.3394
730.2907 0.2659
755.4416 0.2583
773.4155 3.2334
786.3819 0.9785
900.422 0.6709
902.4521 0.8598
989.5185 1.0691
1013.4678 0.3416
1028.461 0.33
1046.5218 3.5443
END IONS

BEGIN IONS
PEPMASS=423.213299574594
CHARGE=2+
TITLE=File: PepMixWaters_250fmol.wiff, Sample: \2008_10_22\PepMixWaters_250fmol (sample number 1), Elution: 8.701 to 8.779 min, Period: 1, Cycle(s): 247-248 (Experiment 4)
129.0992 0.0457
147.098 0.0813
197.1284 0.0565
214.1479 0.0262
225.1275 0.3087
243.1394 0.0418
258.153 0.0287
301.6682 0.0466
302.1493 0.653
328.1493 0.0243
358.6899 0.0762
376.2484 0.0521
378.1935 0.0261
414.1667 0.0182
414.7356 0.0456
419.2126 0.0183
422.2489 0.0184
422.7268 0.046
423.2197 0.3223
457.1859 0.0956
488.2206 0.0494
505.2441 0.0603
602.3075 0.1317
603.2936 1.7793
634.3254 0.0563
END IONS

BEGIN IONS
PEPMASS=447.268497112594
CHARGE=2+
TITLE=File: PepMixWaters_250fmol.wiff, Sample: \2008_10_22\PepMixWaters_250fmol (sample number 1), Elution: 8.675 to 8.753 min, Period: 1, Cycle(s): 247-248 (Experiment 3)
129.0978 0.0457
141.0943 0.0266
147.1075 0.0325
156.0847 0.0223
169.1297 0.3664
197.1261 0.3391
201.1196 1.3953
226.1542 0.1412
229.1195 0.2843
244.1659 0.1467
274.1183 0.0222
324.2183 0.0564
327.1515 0.0243
333.2199 2.1306
334.2252 0.1308
334.7321 0.0491
341.1982 0.033
372.2612 0.0259
389.7632 0.0265
392.2016 0.0266
427.2337 0.0554
441.203 0.0939
447.2675 0.4824
449.2309 0.0379
449.7292 0.256
469.3194 0.9009
568.423 0.0533
608.3147 0.0551
625.3559 0.0559
665.43 1.4074
689.3563 0.0352
785.3764 0.0251
END IONS

BEGIN IONS
PEPMASS=458.737461027997
CHARGE=2+
TITLE=File: PepMixWaters_250fmol.wiff, Sample: \2008_10_22\PepMixWaters_250fmol (sample number 1), Elution: 8.624 to 8.705 min, Period: 1, Cycle(s): 247-248 (Experiment 2)
155.1137 2.0051
175.1156 0.8343
183.109 4.0666
185.1271 0.7362
200.1358 30.0854
211.1057 0.8188
228.1321 13.1452
262.1471 2.4545
265.1117 0.7354
282.1425 0.9239
299.1664 3.241
375.2342 1.7588
401.7216 2.3665
406.7177 4.0765
411.7055 0.7896
427.196 1.471
432.71 1.2375
441.7163 4.4743
449.7287 4.1934
458.7429 2.5767
489.2734 9.0606
600.3032 2.7506
618.3119 22.2846
671.3347 2.6655
689.3502 69.6038
802.4447 1.102
812.4141 9.6872
END IONS

BEGIN IONS
PEPMASS=567.283857882015
CHARGE=2+
TITLE=File: PepMixWaters_250fmol.wiff, Sample: \2008_10_22\PepMixWaters_250fmol (sample number 1), Elution: 8.882 to 8.959 min, Period: 1, Cycle(s): 249-250 (Experiment 4)
102.0526 0.7454
159.1094 1.5909
169.0926 1.402
173.0923 0.253
175.1181 0.4617
183.0811 0.1331
185.13 0.1521
187.1057 2.3001
189.0895 0.4119
199.0672 0.4796
201.0828 0.5707
217.0779 1.1464
226.1092 0.1346
242.1495 0.3971
254.1047 0.1711
270.1194 0.5365
272.129 0.3098
276.1653 0.1858
288.118 2.2089
298.137 2.6873
314.1659 0.1823
316.1477 0.9223
338.6835 0.1563
339.1962 0.4035
341.1551 0.8095
357.2016 0.1352
359.1598 2.2883
363.1894 1.1932
367.2047 0.3342
369.1859 0.3093
371.1973 0.181
385.2203 0.2897
387.1798 1.7337
409.7146 0.1629
413.1961 0.6635
417.2165 0.2283
426.2243 0.1664
430.232 0.974
434.2302 6.0109
440.2006 1.0699
444.2279 0.2073
454.2159 0.9058
458.2207 1.4454
470.1819 0.2036
472.227 1.1958
483.2124 0.1673
488.2045 0.1383
496.2465 0.1395
500.2698 0.2301
508.7418 0.1715
517.756 0.1424
525.2903 0.2154
543.3237 0.1876
545.2571 1.107
549.2745 0.1467
553.3082 0.1473
558.2867 0.5178
563.274 13.1399
563.5612 0.1805
567.2904 0.5325
571.3076 0.203
658.3546 0.1492
675.7024 0.221
676.3551 11.27
729.3892 0.1691
747.3913 9.6215
818.4269 7.4457
929.4212 0.2454
947.4652 3.3998
1016.4939 0.3279
1034.4998 1.5104
1044.4628 0.1445
END IONS

BEGIN IONS
PEPMASS=570.239439329225
CHARGE=2+
TITLE=File: PepMixWaters_250fmol.wiff, Sample: \2008_10_22\PepMixWaters_250fmol (sample number 1), Elution: 8.856 to 8.933 min, Period: 1, Cycle(s): 249-250 (Experiment 3)
133.0399 0.098
134.0234 0.4505
139.0463 0.058
148.0566 0.0326
158.0979 0.0281
161.0351 0.2951
171.0687 0.0409
175.1134 0.296
179.0453 1.3463
181.0476 0.1083
203.0722 0.0574
205.0628 0.1409
213.0363 0.2741
217.0791 0.0461
231.0398 0.204
234.0871 0.0752
256.1573 0.0501
259.0242 0.1151
262.0918 0.029
270.0644 0.0294
272.126 0.1254
276.0521 0.1561
289.1535 0.4183
294.06 0.1687
296.0641 0.1309
300.1262 0.0697
304.046 0.1482
310.0995 0.0315
312.1729 0.0395
314.074 0.2219
317.0919 0.0399
322.0426 0.7222
332.0867 0.2852
341.1418 0.1074
359.1562 0.0424
370.1714 0.0947
379.194 0.0784
387.1553 0.0704
388.2313 1.0749
391.1354 0.0708
391.7015 0.0531
400.7092 1.2444
405.1126 0.2971
413.2074 0.0909
416.1146 0.0365
423.0937 0.3679
425.0899 0.1291
426.2201 0.0646
429.2367 0.1206
432.1316 0.0279
435.2133 0.2145
436.2119 0.056
440.2242 0.075
454.2174 0.1239
458.2494 0.0861
460.1607 0.0672
466.2564 0.0483
470.2035 0.0291
472.2619 0.1069
473.1514 0.0486
480.7267 0.1862
481.244 0.0981
485.2123 0.0295
489.7173 0.4354
494.1757 0.0696
497.7053 0.1098
501.3178 0.711
506.1288 0.0402
506.7089 0.0604
507.2273 0.1813
512.2374 0.0405
515.7255 0.3556
518.0645 0.0509
527.2711 0.0411
530.2497 0.0721
534.1095 0.2067
552.0942 0.063
561.2096 0.1907
570.2622 0.331
570.7379 0.1389
571.4212 0.0748
572.3259 0.0749
585.0623 0.0433
586.848 0.0325
588.3401 2.7765
588.6169 0.0434
589.3782 0.1845
603.1185 0.0659
605.0964 0.033
620.1958 0.0669
699.3837 0.1892
701.3318 0.0592
717.3673 1.126
752.25 0.0368
774.4051 0.0498
800.4279 0.2024
817.793 0.0512
818.4326 2.5586
980.1584 0.028
END IONS

BEGIN IONS
PEPMASS=518.76694823144
CHARGE=2+
TITLE=File: PepMixWaters_250fmol.wiff, Sample: \2008_10_22\PepMixWaters_250fmol (sample number 1), Elution: 8.804 to 8.885 min, Period: 1, Cycle(s): 249-250 (Experiment 2)
129.0977 1.3022
147.1107 0.9219
183.1468 0.3872
211.1404 0.8575
240.135 0.3465
258.1405 1.7172
268.1387 0.4686
276.1523 2.2666
310.1718 1.7638
374.2102 0.6487
381.2153 0.3405
391.191 0.3717
488.2225 1.1363
509.7539 0.5856
518.7684 26.7885
520.3061 12.9515
521.3094 1.4701
549.3093 1.6978
656.3007 0.2978
761.381 5.442
890.4216 0.894
END IONS

BEGIN IONS
PEPMASS=580.291900198476
CHARGE=2+
TITLE=File: PepMixWaters_250fmol.wiff, Sample: \2008_10_22\PepMixWaters_250fmol (sample number 1), Elution: 9.062 to 9.14 min, Period: 1, Cycle(s): 251-252 (Experiment 4)
102.0584 0.0226
129.1017 0.0406
130.0849 0.0357
143.1168 0.0214
147.1081 0.0759
171.1019 0.0994
183.1502 0.0121
186.1056 0.0122
189.0719 0.0492
200.9925 0.019
217.0857 0.0461
252.1407 0.0213
272.1624 0.0221
274.1075 0.037
327.1256 0.0162
341.2147 0.0165
351.1676 0.0084
365.1872 0.0256
370.1637 0.0172
374.2081 0.0605
387.186 0.044
415.2066 0.0273
423.2151 0.0276
437.6604 0.0094
444.1605 0.0188
448.1938 0.0189
452.2778 0.0095
458.2467 0.0287
468.2327 0.0193
486.2503 0.1479
491.2382 0.0099
495.2497 0.209
501.2223 0.02
506.1942 0.0101
511.291 0.0607
513.2092 0.0101
514.7651 0.0406
518.2655 0.0102
523.7705 0.3683
524.2741 0.1638
571.2573 0.0748
579.8154 0.0323
580.2946 0.7325
582.3548 0.0432
627.3644 0.0224
674.3565 0.1277
746.3879 0.0122
751.3122 0.0245
773.4142 0.087
786.3615 0.0125
844.3816 0.026
902.5383 0.0269
989.4346 0.0703
1046.4739 0.1446
END IONS

BEGIN IONS
PEPMASS=560.778744369569
CHARGE=2+
TITLE=File: PepMixWaters_250fmol.wiff, Sample: \2008_10_22\PepMixWaters_250fmol (sample number 1), Elution: 9.036 to 9.114 min, Period: 1, Cycle(s): 251-252 (Experiment 3)
102.0559 0.0226
114.0474 0.0143
129.1016 0.0254
136.0719 0.0678
157.0899 0.1345
159.0748 0.1748
171.1508 0.0643
199.1428 0.1136
202.0945 0.0127
244.0875 0.021
257.8741 0.0144
258.1443 0.7257
265.1018 0.0801
293.1161 0.0306
303.1882 0.0234
315.2277 0.0159
357.1975 0.093
368.679 0.2575
369.1881 0.0515
381.1641 0.0437
382.6793 0.3149
383.2022 0.0613
388.3452 0.0264
411.1923 0.0272
414.1485 0.0182
418.2392 0.128
432.2231 0.2696
432.7226 0.0372
433.3639 0.0186
434.2019 0.0466
439.7299 0.0469
440.2457 0.0281
452.1895 0.0285
457.1733 0.0191
480.2027 0.0784
482.2722 0.0491
487.2967 0.079
501.2774 0.03
504.7618 0.0201
508.1878 0.0605
513.2801 0.0304
519.2299 0.0306
521.1856 0.0204
532.2877 0.0619
536.1524 0.0207
537.1971 0.0726
545.2675 0.0313
551.1842 0.021
551.7721 0.0946
560.7912 0.0529
561.2577 0.5403
563.2757 1.0399
564.3065 0.085
567.2753 0.0213
586.3692 0.0433
588.34 0.0325
590.2592 0.0217
595.2281 0.0109
608.273 0.0882
647.2564 0.0341
663.3245 0.0115
665.2769 0.2999
693.3649 0.0589
707.2963 0.0238
736.3477 0.1577
761.3576 0.0247
764.3713 1.0881
814.3574 0.0255
829.3466 0.0515
835.4656 0.0905
846.4473 0.026
863.4194 0.8016
863.7381 0.0394
878.3618 0.053
END IONS

BEGIN IONS
PEPMASS=482.770080563381
CHARGE=2+
TITLE=File: PepMixWaters_250fmol.wiff, Sample: \2008_10_22\PepMixWaters_250fmol (sample number 1), Elution: 8.984 to 9.065 min, Period: 1, Cycle(s): 251-252 (Experiment 2)
129.1002 5.484
147.11 0.9601
197.1623 0.9419
224.1796 0.4895
242.1848 0.3688
414.2222 0.5188
464.1739 0.4816
474.2562 7.3532
482.7741 34.875
551.3028 1.449
577.2426 0.6017
705.3349 0.4157
723.3597 7.4692
818.4425 0.563
836.4369 4.6045
END IONS

BEGIN IONS
PEPMASS=539.768726550156
CHARGE=2+
TITLE=File: PepMixWaters_250fmol.wiff, Sample: \2008_10_22\PepMixWaters_250fmol (sample number 1), Elution: 9.242 to 9.32 min, Period: 1, Cycle(s): 253-254 (Experiment 4)
101.0725 0.4944
115.0502 0.1055
120.0801 0.294
125.0666 0.0601
129.0631 0.4684
136.0723 0.3807
143.0834 0.2246
147.1119 0.6128
148.0368 0.087
155.1198 0.2116
165.0494 0.4369
171.0712 0.31
182.0776 1.1044
185.1632 0.0669
189.0681 0.1661
201.1237 0.0824
207.0795 0.9719
211.1121 0.2665
213.1588 0.0587
217.0577 0.2373
222.0912 0.06
226.1094 0.1412
228.1312 0.1352
235.0685 2.7163
239.1118 0.8511
246.1723 0.2806
247.1092 0.1688
249.099 0.0706
254.1836 0.0784
256.1286 0.3152
266.1491 0.1313
276.145 0.0892
282.1757 0.1728
284.1646 0.3542
292.1315 1.522
300.1273 0.2092
302.1585 0.1944
309.1397 1.0466
314.1178 0.1822
317.2113 0.0637
320.1633 0.264
323.1368 0.1849
330.143 0.5203
331.6477 0.2443
338.1678 0.1974
348.1588 2.1947
353.1686 0.0841
357.1616 0.2029
364.167 0.0598
366.1992 0.2994
366.7026 0.0599
369.1412 0.1375
373.1578 0.0605
374.2384 1.0554
378.1591 0.1652
383.2246 0.1839
387.164 0.7477
388.1525 0.1234
395.6659 0.1334
396.1756 0.0891
401.2295 0.0985
404.1465 0.7282
411.1807 0.2721
419.2321 0.2839
421.158 0.1743
422.729 0.2207
429.2178 0.1204
437.1981 0.0935
439.2238 0.3287
442.6924 0.0658
447.2094 0.4918
451.185 0.3609
456.237 0.0764
456.748 0.0764
457.2473 1.8553
458.1866 0.1149
462.2285 0.0769
467.2174 0.1354
471.2191 0.2816
476.2372 0.0878
480.1836 0.5879
484.7134 0.1182
485.288 0.5519
498.1864 0.9084
503.2708 1.6855
507.7706 3.5574
515.1861 0.0711
521.7726 0.2964
530.7756 3.4934
533.2319 0.0723
535.2056 0.0621
539.7739 3.9797
551.2029 0.063
556.2234 0.0633
558.2315 0.0951
568.247 0.1279
597.2671 0.0656
599.2759 0.2737
609.1958 0.0662
614.3135 0.4877
617.261 0.3666
624.3334 0.1118
627.2415 0.7391
632.3245 4.1942
634.3289 0.2139
645.2622 1.3855
662.2791 0.3913
668.3082 0.0925
698.3221 0.13
713.3654 0.1194
730.6621 0.1693
731.3771 5.8655
741.3321 0.0974
745.3012 0.1099
755.3187 0.1106
767.3772 0.0743
773.3027 0.9325
790.3199 0.1131
815.3805 0.0894
844.4744 2.2221
883.4203 0.1329
901.3452 0.4699
913.5383 0.0811
931.4823 0.8053
941.4197 0.3293
END IONS

BEGIN IONS
PEPMASS=458.738099851562
CHARGE=2+
TITLE=File: PepMixWaters_250fmol.wiff, Sample: \2008_10_22\PepMixWaters_250fmol (sample number 1), Elution: 9.217 to 9.294 min, Period: 1, Cycle(s): 253-254 (Experiment 3)
155.113 0.156
175.1197 0.142
183.1112 0.3696
200.1359 2.7587
211.0989 0.052
228.129 1.2565
262.1438 0.152
282.1314 0.0826
299.1715 0.2707
315.1456 0.0476
375.2396 0.0953
401.7092 0.0717
406.7044 0.2255
441.2166 0.0563
441.7073 0.282
449.7464 0.0853
450.2364 0.2562
458.2475 0.0574
458.7465 0.4024
489.2694 0.8606
600.3164 0.0986
618.3192 1.5234
653.3293 0.0572
671.3346 0.1854
688.7402 0.1174
689.348 4.7081
690.2874 0.1997
812.4353 0.701
END IONS

BEGIN IONS
PEPMASS=541.720703408852
CHARGE=2+
TITLE=File: PepMixWaters_250fmol.wiff, Sample: \2008_10_22\PepMixWaters_250fmol (sample number 1), Elution: 9.165 to 9.246 min, Period: 1, Cycle(s): 253-254 (Experiment 2)
101.0685 0.9532
110.0676 0.1032
120.078 0.6519
129.0619 0.4269
136.074 0.7616
146.0893 0.1082
155.1004 0.0501
165.0538 0.6551
182.079 1.5206
195.0789 0.1312
207.0845 0.0515
211.1052 0.169
221.0974 0.0932
237.065 0.0482
239.113 1.3148
241.0837 0.0347
247.101 0.5061
249.0982 0.1058
253.0887 0.0498
257.1113 0.0933
259.0751 0.0576
276.1242 0.1783
292.1265 2.9984
292.7913 0.0459
294.1182 0.1764
300.1276 0.2556
300.6261 0.1318
309.1264 0.8334
310.1418 0.6695
314.1207 0.2536
323.1442 0.1045
323.6376 0.0322
331.6489 0.2931
332.1412 0.0978
336.13 0.082
338.1125 0.0411
349.1563 0.0669
354.1369 0.3619
358.1321 0.1946
364.1741 0.0683
364.668 0.0683
369.1132 0.0946
373.1752 0.1468
373.6397 0.0778
378.1533 0.3566
380.1191 0.0349
386.1721 0.0615
387.1591 1.4607
389.1803 0.0442
393.1318 0.0355
395.6806 0.1067
396.1714 0.1514
400.6849 0.0358
403.1483 0.0628
404.1426 1.1686
406.1815 0.1082
409.1429 0.0452
411.1612 0.5078
420.1838 0.2201
424.1804 0.0461
428.2347 0.074
433.1824 0.0838
433.6627 0.1117
435.1853 0.1027
442.1915 0.1881
445.1041 0.0567
451.1793 0.2945
452.1761 0.3044
457.1829 0.0383
462.1797 0.1538
470.1565 0.0485
480.1838 1.0974
486.2436 0.0394
498.2 1.5972
501.7146 0.03
503.2942 0.0301
507.2006 0.1008
513.1962 0.0304
518.1586 0.0407
525.1994 0.1025
530.2267 0.0309
532.2516 0.0516
534.146 0.0827
541.2883 0.1769
543.2661 0.073
551.2713 0.0735
565.1879 0.0319
568.2394 0.032
572.1949 0.0535
581.1973 0.0647
591.2643 0.0435
599.2758 0.3615
609.2461 0.2208
617.2489 0.3889
625.5952 0.0559
626.2451 0.0448
627.2416 1.5343
628.2718 0.2241
633.3078 0.0788
644.467 0.0454
645.254 2.3402
654.282 0.1373
662.2799 0.8286
672.3085 0.1044
710.2541 0.0477
731.4116 0.1452
737.2674 0.0486
745.3641 0.1954
755.3018 0.1843
772.3613 0.0373
773.3097 1.8779
790.3576 0.0503
845.3888 0.052
867.2763 0.0395
883.4004 0.1861
901.3642 0.4968
END IONS

BEGIN IONS
PEPMASS=465.228775763466
CHARGE=2+
TITLE=File: PepMixWaters_250fmol.wiff, Sample: \2008_10_22\PepMixWaters_250fmol (sample number 1), Elution: 9.423 to 9.5 min, Period: 1, Cycle(s): 255-256 (Experiment 4)
157.1313 0.3195
175.1152 0.1361
185.1257 0.1156
226.1031 0.0672
243.1266 0.1674
254.1312 0.0641
276.1673 0.0446
330.1771 0.0406
338.6768 0.1399
339.2039 0.8073
363.2016 0.4518
367.1753 0.1286
417.2046 0.0639
434.1642 0.0466
434.2323 1.9757
465.2143 0.0965
496.2499 0.1793
545.2695 0.3759
562.5762 0.0424
563.2766 3.9905
676.3461 0.1745
END IONS

BEGIN IONS
PEPMASS=609.323704179834
CHARGE=2+
TITLE=File: PepMixWaters_250fmol.wiff, Sample: \2008_10_22\PepMixWaters_250fmol (sample number 1), Elution: 9.397 to 9.474 min, Period: 1, Cycle(s): 255-256 (Experiment 3)
113.0747 0.0333
130.0742 0.0358
155.1235 0.0501
159.0761 0.0902
167.0827 0.0173
173.133 0.1177
183.1099 0.0484
185.1662 0.2251
196.0797 0.0941
201.1201 0.1776
213.1535 0.111
214.1206 0.0393
218.1651 0.0264
224.1008 0.3213
228.1225 0.0203
242.1141 0.9951
260.1243 0.2885
266.1313 0.0219
269.1321 0.0293
270.182 0.0367
275.1556 0.1854
287.1894 0.0227
295.171 0.3307
310.1776 0.0236
313.1633 0.3407
317.1317 0.0239
323.1847 0.0804
328.1844 0.0324
331.1972 0.35
337.1923 0.0329
341.1814 0.5451
353.1896 0.0252
355.2099 0.0927
358.761 0.0169
359.1964 0.2458
371.2655 0.0172
373.1847 0.0345
373.7262 0.0259
392.1936 0.0266
395.2548 0.0534
398.2098 0.0357
408.2489 0.0633
410.2735 0.0634
413.2346 0.0727
417.2249 0.0457
425.238 0.0277
426.2178 0.1941
430.2418 0.1113
434.2345 0.0279
436.2634 0.3456
440.2519 0.0657
443.2567 1.6007
450.2786 0.019
453.2767 0.0286
454.2636 0.4289
470.2568 0.0194
472.27 0.3207
474.2033 0.0292
480.2615 0.0294
497.3662 0.0199
501.2502 0.04
507.3265 0.1109
511.2715 0.0202
521.2894 0.0817
521.7905 0.0919
526.304 0.1026
535.2532 0.031
536.3378 0.0207
543.288 0.0208
553.2802 0.0631
565.339 0.0213
568.7884 0.0213
571.361 0.0428
577.3129 0.0322
577.8125 0.043
583.3096 1.1557
590.315 0.1196
592.771 0.0218
601.3191 0.0439
608.7673 0.0331
609.3371 0.2871
646.4889 0.0227
647.3298 1.4109
648.6619 0.0228
682.3657 0.4555
746.3744 1.4906
757.329 0.0246
795.5042 0.4793
859.4531 0.9176
861.4928 0.0656
894.5331 0.0535
959.5823 0.0277
END IONS

BEGIN IONS
PEPMASS=586.326432174633
CHARGE=2+
TITLE=File: PepMixWaters_250fmol.wiff, Sample: \2008_10_22\PepMixWaters_250fmol (sample number 1), Elution: 9.345 to 9.426 min, Period: 1, Cycle(s): 255-256 (Experiment 2)
129.0993 0.061
130.089 0.0818
155.112 0.0835
159.0675 0.0734
173.1264 0.2706
185.1614 0.1826
196.0958 0.0626
201.1122 0.298
213.1591 0.3133
224.0973 0.5557
226.1209 0.0941
239.1372 0.0624
242.1156 1.6352
257.1495 0.0574
260.1222 0.339
269.1468 0.0661
272.1731 0.0516
275.1659 0.2078
295.1592 0.4927
313.1807 0.5544
323.1722 0.1768
326.204 0.0808
331.1866 0.122
341.18 1.1483
346.2119 0.0915
353.2288 0.1177
355.1921 0.0927
359.1857 0.5339
371.2202 0.0861
373.2314 0.0518
381.2008 0.1049
385.2513 0.0615
392.1928 0.0532
395.24 0.2314
399.2565 0.0626
407.2333 0.0541
408.2444 0.5066
413.2686 0.1182
422.2168 0.0643
425.2487 0.683
430.2284 0.0556
436.2506 0.5512
440.2617 0.1595
443.2559 5.1226
454.2575 0.8769
458.2836 0.0861
472.2655 0.5345
483.2545 0.0688
498.2889 0.2496
507.266 0.2016
510.2984 0.0606
526.2669 0.1128
529.2935 0.072
535.3126 0.3208
544.3081 0.793
553.3156 0.5366
568.3229 0.1812
571.3687 0.1817
577.3129 0.0537
577.8544 0.0645
586.3391 0.0758
601.3242 4.9347
601.6152 0.0548
667.3629 0.1502
700.3952 3.515
813.4788 2.7805
813.743 0.0638
912.5427 0.2026
1013.5468 0.0569
END IONS

BEGIN IONS
PEPMASS=567.283171908806
CHARGE=2+
TITLE=File: PepMixWaters_250fmol.wiff, Sample: \2008_10_22\PepMixWaters_250fmol (sample number 1), Elution: 9.603 to 9.681 min, Period: 1, Cycle(s): 257-258 (Experiment 4)
110.0613 0.0047
129.0973 0.0711
130.0757 0.0051
144.0731 0.0054
158.0907 0.0056
159.1134 0.0451
169.1074 0.0291
175.1174 0.0177
183.0776 0.0121
187.1068 0.1162
189.0815 0.0492
199.066 0.0189
200.1037 0.038
213.1154 0.0131
217.0909 0.0395
242.1634 0.007
252.1294 0.0071
266.1115 0.0292
270.1305 0.0073
272.1255 0.0074
288.1562 0.0455
289.1133 0.0076
298.1299 0.1313
316.144 0.0875
339.1985 0.0247
340.1832 0.0743
346.1504 0.025
359.1652 0.1356
363.2139 0.0256
364.1713 0.0085
365.2428 0.0171
367.2174 0.0257
368.6342 0.0086
369.2009 0.0172
371.1665 0.0086
377.2464 0.0087
385.2205 0.0175
387.2194 0.0352
413.1892 0.0454
430.2192 0.0464
434.2157 0.2982
440.2457 0.0281
447.2337 0.0378
458.2494 0.0575
472.2512 0.0291
480.2174 0.0196
485.2461 0.0492
496.1854 0.01
504.7468 0.01
508.7473 0.0202
527.2198 0.0103
532.2413 0.0103
558.7886 0.0423
560.2797 0.0212
563.2939 0.2972
567.3807 0.373
567.7736 0.032
569.7324 0.0107
572.3232 0.0214
587.2217 0.0217
614.3254 0.0111
632.3181 0.0337
658.348 0.0115
676.3534 0.4418
677.4991 0.0233
679.3623 0.0233
747.3784 0.3056
800.3836 0.0253
818.3748 0.1151
819.4858 0.0768
820.2816 0.0128
947.4624 0.1652
1034.5343 0.1151
END IONS

BEGIN IONS
PEPMASS=417.204554017778
CHARGE=3+
TITLE=File: PepMixWaters_250fmol.wiff, Sample: \2008_10_22\PepMixWaters_250fmol (sample number 1), Elution: 9.577 to 9.655 min, Period: 1, Cycle(s): 257-258 (Experiment 3)
120.0746 0.1666
129.1011 0.1981
201.1198 0.1268
276.1569 0.0892
391.1782 0.0708
411.1912 0.2267
416.7918 0.1095
417.2113 5.8099
418.7168 0.174
419.1989 0.119
430.2068 0.1484
487.7209 0.1975
488.2249 0.1186
543.2515 0.0834
551.7979 0.3677
560.2475 0.127
746.3599 0.1222
END IONS

BEGIN IONS
PEPMASS=599.287617876867
CHARGE=2+
TITLE=File: PepMixWaters_250fmol.wiff, Sample: \2008_10_22\PepMixWaters_250fmol (sample number 1), Elution: 9.526 to 9.607 min, Period: 1, Cycle(s): 257-258 (Experiment 2)
100.0749 0.5949
106.0493 0.8565
110.0623 0.319
127.0853 0.5646
132.0774 0.2159
145.0957 2.5263
155.0768 0.6518
169.0924 0.3489
173.089 3.0593
186.122 3.2528
199.1467 0.1895
205.1142 3.3562
214.12 2.8465
217.0824 0.224
225.0907 0.3556
228.1306 1.8641
270.1096 0.8527
282.1776 0.1727
284.1113 0.2112
288.1132 0.3947
301.1575 0.6912
319.1592 0.4953
327.1922 0.4692
345.1553 0.1829
361.1674 0.2719
369.6683 1.2553
374.6695 0.554
380.1513 0.3574
381.6948 0.2535
383.6712 1.0425
388.6939 0.2734
390.6886 0.3802
395.668 0.2136
402.1449 0.1972
403.2171 0.6466
404.7087 0.261
407.25 0.2347
410.1675 0.3441
410.6975 1.505
415.2033 0.5469
417.731 0.4389
422.2162 0.3953
424.191 0.2119
426.2191 1.6435
431.2119 1.5886
438.1812 1.0576
439.1974 0.2155
440.2214 1.6423
444.224 0.264
446.7196 1.1442
451.2234 0.5794
452.7155 1.2564
455.1919 0.1717
457.7088 0.1818
460.7231 0.6622
461.2353 0.2592
461.7212 2.3158
465.7226 0.8591
467.2356 0.8409
470.2059 0.1746
473.1915 0.3406
474.7212 1.6956
479.2327 2.2814
481.2486 0.1766
483.2433 1.4157
488.2353 7.8874
493.2429 0.1888
495.1843 0.9652
495.725 0.1793
497.2363 9.7029
502.2601 0.421
511.2362 1.0719
515.2463 0.5685
521.262 1.0008
523.7386 0.2353
524.267 3.1024
528.7706 0.5349
532.7759 3.582
537.7682 2.2198
546.7686 4.1832
550.2172 0.1993
554.785 0.2318
564.3107 0.255
566.2798 0.7555
577.2457 0.172
581.7656 0.2373
582.257 1.1437
590.2906 0.3041
590.7923 0.5543
591.2816 2.0128
594.2549 2.3874
610.2512 2.5299
620.3228 0.2339
639.28 0.2262
649.2876 0.7065
663.3878 0.1729
667.2814 3.2807
695.2781 0.4716
706.3559 3.5312
720.3571 0.192
724.3554 0.5417
738.3468 1.531
748.35 0.9052
766.3422 8.7398
776.3376 0.2992
793.398 0.1763
805.4266 0.3299
808.3716 0.4069
821.3734 3.5246
834.4427 0.2068
837.3776 0.1683
851.4468 0.3784
853.4339 0.2743
861.4257 0.3412
863.3581 0.2498
875.3969 0.2911
879.4216 8.3684
892.3406 0.4944
910.4704 0.2834
920.4448 0.2577
921.383 0.8012
933.4831 0.1776
948.4352 0.2617
965.4985 0.4724
975.5236 0.6566
993.4705 16.4632
1008.4345 0.7384
1025.4871 0.8162
1092.5587 0.3251
END IONS

BEGIN IONS
PEPMASS=590.277716881873
CHARGE=2+
TITLE=File: PepMixWaters_250fmol.wiff, Sample: \2008_10_22\PepMixWaters_250fmol (sample number 1), Elution: 9.784 to 9.861 min, Period: 1, Cycle(s): 259-260 (Experiment 4)
106.0493 0.0368
110.0635 0.0328
114.0532 0.0095
127.0998 0.0151
132.0756 0.0154
145.0911 0.1239
169.0859 0.0465
173.0925 0.0647
186.1198 0.2014
197.1329 0.0063
201.1391 0.0063
205.1144 0.0641
214.1054 0.0981
228.1342 0.0946
282.1634 0.0225
294.0679 0.0153
301.1404 0.0155
327.1983 0.0162
361.1963 0.0255
366.1533 0.0086
373.621 0.0259
381.1685 0.0612
381.6662 0.0175
387.699 0.0176
392.1087 0.0089
394.7069 0.0089
397.18 0.0267
398.2678 0.0089
401.7125 0.0269
403.2036 0.018
408.1789 0.0452
415.2114 0.0456
417.2171 0.0457
420.1413 0.0367
423.7524 0.0092
430.2284 0.0464
431.7227 0.0464
438.2124 0.0094
443.1867 0.0471
452.7216 0.1618
458.2015 0.0287
465.7079 0.1062
466.1946 0.029
468.1843 0.0193
470.6959 0.0485
474.2597 0.1072
477.19 0.0586
479.2193 0.2644
481.7127 0.0098
485.2468 0.0197
488.2313 0.4644
502.3991 0.01
510.2156 0.0101
515.2381 0.0812
515.7327 0.132
521.2826 0.051
523.7781 0.1126
524.261 0.0819
526.2501 0.0205
528.771 0.0617
534.2648 0.0103
537.7611 0.0933
539.2834 0.0208
546.2019 0.0209
546.8002 0.0105
548.2648 0.0105
550.2714 0.021
560.2533 0.0106
565.2486 0.0319
574.2233 0.0107
576.2311 0.0537
577.7964 0.0107
581.7579 0.0539
590.2483 0.0217
590.8133 0.0217
592.2706 0.1414
621.1982 0.0223
649.2285 0.0912
677.3086 0.1164
689.2898 0.0235
706.4049 0.0238
720.3134 0.06
748.3212 0.3671
754.3237 0.0123
763.3424 0.0371
790.3408 0.0628
803.374 0.1014
844.3102 0.026
858.4641 0.0393
861.4184 0.1313
862.8121 0.0263
879.425 0.0265
887.358 0.0266
904.4398 0.0403
947.3923 0.0275
975.4289 0.4469
1075.6269 0.0293
END IONS

BEGIN IONS
PEPMASS=458.739499683772
CHARGE=2+
TITLE=File: PepMixWaters_250fmol.wiff, Sample: \2008_10_22\PepMixWaters_250fmol (sample number 1), Elution: 9.758 to 9.835 min, Period: 1, Cycle(s): 259-260 (Experiment 3)
155.1161 0.0334
173.095 0.0353
183.1096 0.121
200.1354 1.4941
202.1231 0.0381
228.1232 0.5546
262.1648 0.0507
299.164 0.0774
345.1778 0.0415
375.2219 0.0433
386.1996 0.0351
400.1914 0.0358
401.6923 0.0896
406.7169 0.0722
411.6956 0.0363
428.224 0.0463
438.7329 0.0281
441.7432 0.1034
442.2108 0.0282
449.738 0.0949
458.1605 0.0287
458.761 0.1725
460.7507 0.0288
479.2431 0.0294
489.2847 0.3166
497.2416 0.0299
509.2163 0.0303
602.309 0.0439
618.314 0.7116
656.2963 0.0344
689.3538 2.6183
689.9669 0.0352
802.4466 0.0507
812.4402 0.1785
END IONS

BEGIN IONS
PEPMASS=701.858579417494
CHARGE=2+
TITLE=File: PepMixWaters_250fmol.wiff, Sample: \2008_10_22\PepMixWaters_250fmol (sample number 1), Elution: 9.706 to 9.787 min, Period: 1, Cycle(s): 259-260 (Experiment 2)
129.0948 0.1119
141.063 0.085
147.1004 0.0922
157.0929 0.0618
169.0526 0.1686
172.072 0.088
173.1262 0.0647
183.1005 0.0423
186.0847 0.5552
198.0913 0.0503
201.1287 0.0824
210.0848 0.0454
218.1485 0.0594
224.1059 0.4429
228.0772 0.0541
237.1075 0.1103
240.1431 0.0624
242.1096 0.4666
254.1335 0.0428
255.1084 0.1357
266.1455 0.0583
269.137 0.0881
275.1671 0.3115
280.135 0.1499
284.1564 0.098
295.2037 0.0461
297.1478 0.2159
299.1307 0.3172
302.1556 0.0389
303.1103 0.0623
308.1312 0.2908
313.1554 0.0792
315.192 0.0794
321.1189 0.1362
323.1793 0.0723
326.1449 0.3959
331.1988 0.0814
338.156 0.214
341.1767 0.1074
353.184 0.042
356.2061 0.1266
359.2006 0.0678
366.1375 0.1112
367.1978 0.0687
373.1519 0.1123
374.1613 0.1558
379.2136 0.0697
381.1728 0.3589
391.1657 0.2387
392.154 1.1515
395.2222 0.0445
397.2275 0.1605
399.1724 0.161
402.1752 0.0538
408.1982 0.0813
409.178 1.7747
414.2103 0.082
417.2067 0.2192
420.2003 0.2292
425.214 0.1476
427.1996 0.6287
430.2076 0.0556
437.2116 0.5241
441.2688 0.0564
442.7275 0.0564
443.2562 3.7947
447.199 0.0473
452.2626 0.057
454.2412 0.1906
455.2264 0.3341
463.2291 0.588
471.2511 0.1652
474.1925 0.0584
478.2062 0.0685
480.2586 0.6282
488.27 0.0395
490.2379 0.0594
491.2216 0.5353
495.2019 0.0398
498.254 0.2397
502.182 0.0401
506.2219 0.1208
508.279 1.6043
513.2497 0.0709
516.2678 0.0711
522.3174 0.0613
524.2879 0.1332
526.284 0.9646
530.2701 0.0618
533.2629 0.0413
535.3677 0.0621
537.2529 0.0415
539.2159 0.1143
544.2888 0.1356
550.2906 0.1995
562.7711 0.053
563.268 0.0424
568.305 0.1066
572.2917 0.0749
577.329 0.043
578.3162 0.0538
580.2938 0.1077
583.325 1.6849
590.2877 0.4346
595.3306 0.0873
600.3177 0.1643
603.3522 0.1539
612.2826 0.0775
621.3227 0.6136
629.3508 0.0897
639.3735 0.2602
647.3105 3.3908
651.8598 0.1028
657.3275 0.0688
661.3685 0.046
661.8284 0.0806
667.366 0.1387
675.8361 0.0465
682.3706 1.3201
683.862 0.1052
692.8729 0.1295
694.3398 0.0825
702.3794 0.083
711.4322 0.0477
713.3514 0.0836
721.3363 0.0601
738.3725 0.1337
746.3919 1.4418
795.4858 0.9712
841.4384 0.0519
859.4749 1.7438
894.5148 0.3477
958.5429 0.4015
995.5697 0.2963
1059.5546 0.1456
1153.5856 0.0759
1160.6384 0.0457
1217.6392 0.0624
END IONS

BEGIN IONS
PEPMASS=552.258286908682
CHARGE=2+
TITLE=File: PepMixWaters_250fmol.wiff, Sample: \2008_10_22\PepMixWaters_250fmol (sample number 1), Elution: 9.964 to 10.041 min, Period: 1, Cycle(s): 261-262 (Experiment 4)
102.0525 0.2078
129.1026 0.4269
132.0989 1.0539
143.1152 7.7468
145.0543 0.0862
171.1111 3.393
173.0524 0.2294
186.12 0.4392
187.0697 0.1529
212.0612 0.0911
214.1583 0.0982
230.0819 0.1561
243.1354 0.474
244.0916 0.1257
258.1422 0.0863
286.142 0.7865
287.0814 0.2122
297.1675 0.1541
315.1547 0.2381
343.1534 0.0994
354.1733 0.1263
372.181 0.4228
380.1332 0.1657
387.193 0.0792
390.1777 0.1325
398.1146 0.3571
411.1945 0.1724
416.1416 0.4652
426.1882 0.3047
429.199 0.2317
444.2083 0.6221
458.1925 0.2585
464.2236 0.1157
467.2029 0.174
472.2221 0.0875
472.7262 0.0778
477.716 0.2053
483.2089 0.1672
486.7202 0.1578
501.2029 0.4205
511.1931 0.1011
518.2718 0.6618
526.2148 0.2564
529.2292 0.1955
540.2509 0.1455
543.2352 0.323
543.7344 0.5006
545.2019 0.1148
552.2531 0.1682
554.2797 0.2527
557.2977 0.19
558.2424 0.7396
575.3022 2.392
630.2616 0.2021
637.2711 0.1129
655.2568 0.3549
669.2917 0.1852
673.2568 0.6847
686.3391 0.4806
704.3361 0.3561
714.3196 0.0836
761.3492 0.802
766.2815 0.0866
774.3201 0.0995
783.3255 0.1628
800.3646 0.1012
802.3147 1.3047
818.393 1.5737
825.3758 0.1284
843.4069 0.4156
897.2809 0.1072
915.4311 0.46
933.414 3.4978
972.4447 0.6973
END IONS

BEGIN IONS
PEPMASS=543.296096003872
CHARGE=2+
TITLE=File: PepMixWaters_250fmol.wiff, Sample: \2008_10_22\PepMixWaters_250fmol (sample number 1), Elution: 9.938 to 10.016 min, Period: 1, Cycle(s): 261-262 (Experiment 3)
129.1009 0.2794
173.1265 0.2589
175.1187 0.1361
181.0872 0.229
201.1259 0.1712
209.1009 0.1293
226.1213 0.222
243.1401 0.1604
255.1469 0.1857
272.1699 0.5164
293.1135 0.1609
323.1295 0.2332
371.244 0.4997
373.2357 0.1382
430.2592 0.269
434.1902 0.3168
443.2385 0.1413
469.777 0.1163
470.2989 1.8912
478.78 0.7045
525.7852 0.6871
533.685 0.1239
534.2991 11.3714
543.3016 1.8555
580.2944 0.2048
598.2908 0.4922
617.3692 2.2556
674.3269 0.2903
697.3214 0.1417
745.4694 0.1465
773.4068 0.1244
859.4495 0.1573
END IONS

BEGIN IONS
PEPMASS=678.864028603654
CHARGE=2+
TITLE=File: PepMixWaters_250fmol.wiff, Sample: \2008_10_22\PepMixWaters_250fmol (sample number 1), Elution: 9.886 to 9.967 min, Period: 1, Cycle(s): 261-262 (Experiment 2)
141.058 0.1487
147.1109 0.1193
158.0779 0.1295
169.0603 0.2093
186.0836 0.6223
201.1264 0.0951
225.0979 0.2286
242.1078 0.3762
255.0964 0.2501
269.1546 0.1762
275.1699 0.2967
280.1462 0.1724
296.1779 0.0769
297.1471 0.5244
299.1302 0.3945
309.1046 0.2044
314.1803 0.1667
321.1382 0.1122
326.1428 0.2019
338.1484 0.1481
341.1757 0.1157
344.1647 0.166
356.1304 0.0929
365.1616 0.1198
374.1589 0.0865
382.1718 0.4813
391.1639 0.0973
392.1503 1.0715
397.2317 0.1517
408.2086 0.0903
409.1751 1.3671
415.2401 0.082
416.2073 0.0822
420.1691 0.2934
425.2487 0.4058
427.1998 0.8323
435.2206 0.084
437.2283 0.6083
443.2564 7.4196
447.1864 0.104
454.229 0.0762
455.2325 0.8017
463.2226 0.3081
465.2153 0.2026
468.2506 0.1355
470.3159 0.0776
472.2707 0.1167
480.2391 0.2157
483.1945 0.0786
484.2693 0.0886
491.2243 0.5352
494.2519 0.1393
498.2939 0.3696
505.2391 0.0905
508.2346 1.6545
516.2649 0.0914
522.2527 0.1432
526.2564 1.0467
539.2684 0.239
544.2824 0.8764
551.2629 0.147
553.3159 0.2632
562.2922 0.0849
568.31 0.1705
569.3011 0.0747
595.3263 0.0983
600.566 0.1206
601.3234 5.4617
611.3297 0.1991
621.2799 0.4908
639.35 0.362
652.3165 0.3655
660.8697 0.552
667.3531 0.1734
669.8626 0.2315
692.3835 0.0824
700.3902 3.0059
813.4794 3.1502
912.5474 0.716
995.5122 0.0988
1013.5847 0.5125
1171.6002 0.1378
END IONS

BEGIN IONS
PEPMASS=599.289064162626
CHARGE=2+
TITLE=File: PepMixWaters_250fmol.wiff, Sample: \2008_10_22\PepMixWaters_250fmol (sample number 1), Elution: 10.144 to 10.222 min, Period: 1, Cycle(s): 263-264 (Experiment 4)
106.0423 0.0461
110.0789 0.0094
127.0847 0.0202
129.085 0.0203
145.096 0.1777
155.0823 0.0278
173.0879 0.2059
186.1246 0.183
187.0888 0.0245
205.1136 0.2113
214.1243 0.1963
225.1193 0.0134
228.1358 0.0945
270.0894 0.0367
288.1266 0.0228
301.1396 0.0155
302.6202 0.0078
310.1719 0.0079
327.2082 0.0243
338.17 0.0082
369.6779 0.0602
370.1868 0.043
374.6934 0.0173
383.6749 0.0525
384.1954 0.0263
391.1752 0.0177
394.2052 0.0178
397.2157 0.0267
397.7103 0.0178
403.1696 0.0269
403.6915 0.0359
411.2195 0.0363
412.0631 0.0182
417.2184 0.0274
417.7045 0.0183
419.187 0.0275
421.1472 0.0184
426.2132 0.0554
426.7025 0.0092
431.1795 0.0372
431.6856 0.0093
438.1825 0.0562
440.2241 0.0375
440.635 0.0188
443.2263 0.0471
450.2017 0.038
453.2132 0.0381
453.7174 0.0286
455.2492 0.0382
456.703 0.0287
461.2499 0.1345
465.6939 0.0772
467.2754 0.0193
474.771 0.0292
476.2333 0.0098
479.2455 0.1371
483.2447 0.0098
483.7657 0.0295
485.6851 0.0099
488.2626 0.4251
495.1875 0.0597
497.245 0.3889
511.2576 0.091
511.74 0.0405
514.7701 0.0101
515.2622 0.0203
521.2723 0.0817
523.7689 0.1638
532.7652 0.0722
533.7896 0.0826
537.753 0.083
540.2597 0.0208
546.7356 0.0523
564.2954 0.0319
566.2652 0.0638
572.8046 0.0214
581.7417 0.0323
582.2241 0.0539
588.4141 0.0108
590.2755 0.0434
591.7917 0.0218
594.2087 0.0109
596.172 0.0218
599.3556 0.0766
601.3732 0.0767
610.2432 0.0552
649.2485 0.0114
667.2778 0.1155
679.2283 0.0117
690.3016 0.0235
706.4209 0.1545
738.2874 0.0486
766.3322 0.3714
805.4129 0.0508
808.372 0.0254
821.3672 0.0769
876.4577 0.0397
879.4308 0.3448
910.3992 0.027
920.4429 0.0543
949.43 0.0276
965.4425 0.0417
972.3381 0.0279
991.4678 0.0141
993.4432 0.761
993.7168 0.0846
1025.5203 0.043
END IONS

BEGIN IONS
PEPMASS=542.212761091582
CHARGE=2+
TITLE=File: PepMixWaters_250fmol.wiff, Sample: \2008_10_22\PepMixWaters_250fmol (sample number 1), Elution: 10.118 to 10.196 min, Period: 1, Cycle(s): 263-264 (Experiment 3)
101.0694 0.2247
102.0534 0.3885
110.0648 0.0516
120.0772 0.3922
129.1049 0.1118
136.0735 0.8817
165.0475 0.4251
173.1314 0.0824
182.0777 1.9974
195.0845 0.0937
201.1243 0.1522
208.0743 0.0775
213.0744 0.1176
222.0809 0.0467
226.1109 0.0874
239.1067 0.4149
241.0846 0.3958
243.1433 0.1116
247.0995 0.4781
258.1063 0.2445
272.1656 0.2729
276.1186 0.0743
292.7775 0.0535
293.1044 1.6921
300.1265 0.1317
309.1317 0.3381
311.1044 0.1656
314.118 0.0872
323.1391 0.1769
331.634 0.0896
332.1518 0.0815
336.1321 0.0656
337.1431 0.0822
354.1458 0.2272
358.1504 0.0846
371.2483 0.1379
373.1761 0.0518
378.1396 0.1653
387.1584 0.3521
389.1414 0.0441
396.1329 0.0534
404.1419 0.2968
411.1456 0.1088
421.1656 0.1101
422.154 0.0735
429.1682 0.0463
430.2655 0.1484
430.7589 0.0464
434.2132 0.1025
442.6826 0.1035
443.2445 0.1507
451.1803 0.1046
451.6871 0.1615
462.1273 0.0577
470.2971 0.5916
478.8207 0.137
480.1734 0.3822
498.1671 0.489
522.2349 0.0511
525.799 0.164
526.2887 0.0821
530.3364 0.0618
534.3034 4.4036
543.2763 0.4586
544.3181 0.2712
581.2853 0.0755
598.2561 0.2517
609.1614 0.0773
617.3525 0.5556
627.241 0.9632
645.2494 0.9882
659.4306 0.0459
662.2824 0.4488
665.3238 0.0462
669.3372 0.0578
672.2767 0.1276
697.3344 0.059
746.2759 0.0855
755.2974 0.3688
773.2854 0.8456
874.4095 0.0793
884.3241 0.3061
902.3486 0.5105
END IONS

BEGIN IONS
PEPMASS=513.242881007738
CHARGE=2+
TITLE=File: PepMixWaters_250fmol.wiff, Sample: \2008_10_22\PepMixWaters_250fmol (sample number 1), Elution: 10.067 to 10.148 min, Period: 1, Cycle(s): 263-264 (Experiment 2)
106.0486 0.1197
175.1187 0.1242
186.1303 0.1526
205.1154 0.1729
214.125 0.1374
227.1127 0.1957
288.2027 0.5086
301.1423 0.0699
380.1871 0.0611
388.6856 0.0617
402.2212 0.0987
411.1921 0.6439
438.1617 0.4025
446.7221 0.1229
479.2173 0.1273
495.2027 0.2189
497.2864 0.2293
504.2397 0.0904
514.2893 6.0947
566.2497 0.1597
592.3329 0.0762
594.2449 0.5559
707.3625 0.2617
776.3596 0.0623
793.3623 0.0882
803.3968 0.1141
821.3775 1.7429
END IONS

BEGIN IONS
PEPMASS=455.730643760484
CHARGE=2+
TITLE=File: PepMixWaters_250fmol.wiff, Sample: \2008_10_22\PepMixWaters_250fmol (sample number 1), Elution: 10.325 to 10.402 min, Period: 1, Cycle(s): 265-266 (Experiment 4)
129.0833 0.0152
136.0705 0.073
141.0916 0.0053
143.1115 0.0107
147.1063 0.0163
156.0699 0.0391
183.1229 0.0242
200.1334 0.0697
211.1229 0.013
214.1184 0.0065
226.1166 0.0067
228.134 0.2027
252.0407 0.0142
272.1698 0.0074
300.1343 0.0232
327.197 0.0323
357.213 0.0169
393.154 0.0089
395.2222 0.0089
401.1101 0.009
410.1866 0.0091
413.1847 0.0182
427.1783 0.0185
429.1673 0.0185
441.2688 0.0094
455.2348 0.0095
455.7501 0.1337
457.2253 0.3252
459.0872 0.0192
471.1948 0.1263
520.2215 0.0102
538.2871 0.0207
567.2274 0.0106
584.2429 0.0216
683.3243 0.1286
798.4054 0.0379
END IONS

BEGIN IONS
PEPMASS=637.28681061397
CHARGE=2+
TITLE=File: PepMixWaters_250fmol.wiff, Sample: \2008_10_22\PepMixWaters_250fmol (sample number 1), Elution: 10.299 to 10.376 min, Period: 1, Cycle(s): 265-266 (Experiment 3)
129.0991 2.1367
133.0393 0.4592
147.109 1.5077
240.129 0.4228
244.0752 0.3283
258.1388 1.3078
272.0732 0.4058
276.1534 1.2782
324.2233 0.2738
341.0794 0.7185
386.1556 0.3075
389.2411 1.1205
404.1565 0.3416
432.0954 0.6413
452.3232 1.0375
456.1139 0.7545
501.7621 1.142
546.1348 0.4707
581.3465 0.2911
591.7744 0.2938
599.3709 2.9558
628.2831 0.852
637.2906 22.1627
657.1964 0.3554
675.2061 0.2324
727.4618 0.6512
857.3619 0.2226
885.3488 0.7453
998.4215 0.4523
1002.4822 0.2549
END IONS

BEGIN IONS
PEPMASS=406.885447908367
CHARGE=3+
TITLE=File: PepMixWaters_250fmol.wiff, Sample: \2008_10_22\PepMixWaters_250fmol (sample number 1), Elution: 10.247 to 10.328 min, Period: 1, Cycle(s): 265-266 (Experiment 2)
104.0494 1.5008
146.0614 0.1405
173.1201 0.3125
185.1599 0.2373
191.0788 0.5688
201.119 0.3741
213.1609 0.124
219.0778 0.7943
229.1138 0.1218
314.1497 0.2853
330.1852 0.1462
334.191 0.1144
385.2025 0.1141
385.7032 0.8169
390.881 0.7427
394.7098 0.9774
400.8894 1.0837
406.2196 0.4686
406.6676 0.1262
406.8887 6.1255
444.2455 3.9496
500.7871 5.4742
500.9607 0.1101
530.3444 0.4016
535.2881 0.3208
543.977 0.1669
544.3048 10.2146
549.3038 0.1362
549.8072 0.1468
659.3678 0.8268
770.3559 0.1117
788.4359 0.8162
887.4351 0.2398
END IONS

BEGIN IONS
PEPMASS=426.723869747153
CHARGE=2+
TITLE=File: PepMixWaters_250fmol.wiff, Sample: \2008_10_22\PepMixWaters_250fmol (sample number 1), Elution: 10.505 to 10.582 min, Period: 1, Cycle(s): 267-268 (Experiment 4)
129.0985 0.1832
136.0695 0.0626
143.1151 0.1498
147.1072 0.1573
171.1054 0.5735
286.1351 0.1589
308.1107 0.0471
317.2063 0.1593
352.1183 0.0503
365.1929 0.0598
388.2556 0.4671
403.7439 0.1797
414.227 0.1183
417.7208 0.1371
420.1844 0.1101
423.1487 0.138
426.203 0.3692
426.7213 2.7346
429.233 0.0556
453.2053 0.0476
464.1976 0.0482
480.1796 0.2254
547.2603 0.0523
549.2616 0.1363
565.2699 0.1063
567.2899 0.3728
575.2265 0.0536
593.299 0.1634
682.3216 0.5608
721.3256 0.2882
737.3378 0.0486
738.3518 0.1579
739.3587 4.7058
739.617 0.0851
END IONS

BEGIN IONS
PEPMASS=553.273021852821
CHARGE=2+
TITLE=File: PepMixWaters_250fmol.wiff, Sample: \2008_10_22\PepMixWaters_250fmol (sample number 1), Elution: 10.479 to 10.557 min, Period: 1, Cycle(s): 267-268 (Experiment 3)
129.0963 0.1981
130.0779 0.2295
143.1174 0.3425
147.0558 0.6075
171.1179 0.0877
185.162 0.0974
189.0664 0.1414
216.0774 0.2367
234.0878 1.9094
244.0691 0.6776
246.1829 0.1825
262.0877 1.6362
317.2161 0.1275
341.1445 0.0743
357.1537 1.0395
374.2428 0.6314
375.1685 1.0221
387.1308 0.0968
429.23 0.0927
440.2235 0.0844
446.2398 0.2078
455.2635 0.0859
457.2482 0.1244
471.2649 0.0777
472.8913 0.0778
474.2509 0.0876
484.3018 0.0886
486.2032 0.2368
503.2806 0.7826
539.2868 0.0935
544.2683 0.4904
553.2805 6.6695
557.2972 0.0739
585.297 0.1732
597.2696 0.0765
599.2985 0.1423
614.2933 0.3657
632.3107 2.6763
708.8251 0.0714
731.385 2.3826
844.4412 1.6506
860.3586 0.0787
913.4356 0.1487
931.5031 1.0921
941.4945 0.1098
END IONS

BEGIN IONS
PEPMASS=418.720058106521
CHARGE=2+
TITLE=File: PepMixWaters_250fmol.wiff, Sample: \2008_10_22\PepMixWaters_250fmol (sample number 1), Elution: 10.427 to 10.508 min, Period: 1, Cycle(s): 267-268 (Experiment 2)
129.0972 1.8321
143.1145 3.4349
147.1099 2.6521
171.1091 11.5246
286.1388 3.2684
317.2136 4.0781
388.2517 6.7144
404.1882 2.0149
407.1548 4.692
418.7238 52.3025
436.1771 1.9333
464.1718 6.8216
531.2574 1.6607
549.2567 3.5735
551.3095 18.597
577.2606 5.0716
666.3369 30.9729
705.359 1.6748
723.3557 165.5632
723.6581 2.358
END IONS

BEGIN IONS
PEPMASS=639.764705636373
CHARGE=2+
TITLE=File: PepMixWaters_250fmol.wiff, Sample: \2008_10_22\PepMixWaters_250fmol (sample number 1), Elution: 10.685 to 10.763 min, Period: 1, Cycle(s): 269-270 (Experiment 4)
101.0687 0.1663
112.0807 0.0663
136.0749 1.8049
141.0636 0.085
158.0896 0.5398
169.0555 0.093
175.1182 1.2071
186.0835 0.671
193.0938 4.729
200.0939 0.1581
203.1106 0.051
219.0971 0.0728
221.0899 1.5624
230.1276 0.0475
252.0868 0.0497
258.1076 0.2013
273.1096 0.17
278.1065 0.2985
290.1423 0.5103
297.1207 0.1619
307.1322 0.1489
314.1606 0.1664
317.1419 0.1276
329.1462 0.073
335.1351 1.6047
349.1553 0.1003
361.1497 0.085
371.1544 0.0603
376.1574 0.0781
378.1558 0.287
388.1701 0.1499
392.1848 0.0532
401.1191 0.0538
403.1722 0.2337
406.1734 1.1986
409.1411 0.0724
415.1454 0.0729
419.1695 0.2472
423.1893 0.0828
426.1558 0.2308
428.1697 0.7404
436.1922 0.3926
443.1977 0.0565
453.1974 2.0183
455.6881 0.0477
460.1581 0.1344
464.1836 0.2987
472.1518 0.2235
473.1914 0.1556
477.7212 0.1564
478.1976 0.0782
489.1971 0.1089
499.2075 0.13
502.2007 0.0501
503.6977 0.0703
507.2123 0.0705
512.2009 0.0506
512.7181 0.0911
516.2082 0.0609
517.2025 0.5288
521.1924 0.1021
529.7038 0.0617
534.2251 0.1861
537.2141 0.0519
575.2147 0.0536
589.2277 0.076
599.2396 0.1095
602.213 0.0549
611.2321 0.0663
616.2709 4.1519
622.2103 0.2454
628.2326 0.1346
630.7531 0.5953
646.2686 0.125
663.2525 0.0691
727.3064 0.5547
745.3078 4.1874
745.643 0.1099
838.3473 0.0777
855.3463 0.9551
873.3738 2.7092
883.314 0.0798
909.3361 0.0674
927.3872 0.0953
944.3818 2.7349
944.6627 0.0687
954.3651 0.3316
1024.4084 0.1431
1041.4922 0.2453
1058.4028 1.1057
1060.4243 0.0874
1069.3768 0.2047
END IONS

BEGIN IONS
PEPMASS=751.806331562904
CHARGE=2+
TITLE=File: PepMixWaters_250fmol.wiff, Sample: \2008_10_22\PepMixWaters_250fmol (sample number 1), Elution: 10.66 to 10.737 min, Period: 1, Cycle(s): 269-270 (Experiment 3)
102.0531 1.7348
129.1015 0.1626
130.0514 0.1326
133.0362 0.1341
136.0731 1.1373
145.0958 0.0969
147.1117 0.4501
148.064 0.1197
155.0845 0.1336
173.0902 0.5177
178.0438 0.0896
183.0754 0.2722
187.1423 0.5016
197.1314 0.1444
201.0838 1.1102
215.1423 0.3411
218.1455 0.3434
220.0944 0.1857
231.0969 0.2177
238.1202 0.0829
243.1266 0.2371
247.1058 3.8664
256.1332 0.1218
259.0897 0.1079
265.1155 6.2772
267.1206 0.0877
268.177 0.1172
275.0996 3.36
284.1264 0.8066
291.1141 0.0763
293.1085 2.1514
301.0822 0.4664
321.0533 0.1041
326.1781 0.113
330.1395 0.1464
344.1922 0.1743
351.1967 0.1928
360.1566 0.1614
364.1423 0.2645
369.2131 0.1633
372.1725 0.1639
373.1027 0.1124
376.1459 0.7892
378.1782 2.3658
385.1635 0.2989
392.1077 0.3187
394.1423 0.2754
397.2005 0.2941
399.1319 0.0804
401.1166 0.4659
404.1428 5.1608
410.1486 0.1087
412.11 0.1908
415.2208 0.1641
418.1462 0.128
419.1218 0.5035
422.151 2.196
429.1833 0.5378
432.1042 0.3071
436.1162 0.1775
442.1405 0.1883
447.1721 0.5298
450.125 0.2848
455.1982 0.4294
457.1898 0.1817
460.2269 0.0768
465.1854 0.1929
470.1325 0.2715
472.1654 0.175
475.1695 1.4625
487.2008 0.158
487.6997 0.0691
489.2572 0.2277
493.1918 0.3974
496.6944 0.2691
498.264 0.0699
503.1131 0.0803
505.1867 0.4323
507.1986 0.2521
512.2095 0.162
514.1759 0.1928
521.1863 0.2961
523.1749 0.133
526.2471 0.277
530.2 0.1339
532.2081 0.8048
538.2043 4.701
538.3442 0.1452
544.2619 0.2712
548.2518 0.241
551.1936 0.105
558.2123 3.2338
565.2486 0.0745
572.2567 0.0749
576.2238 1.8143
594.217 0.1526
596.7889 0.0874
600.2178 0.0767
618.2225 0.1557
625.3112 0.0895
631.1776 0.0899
637.2688 0.1129
643.2956 0.2495
649.2663 0.5927
655.283 0.1374
659.3005 0.1264
667.254 5.1527
667.5477 0.1271
671.3061 0.5679
689.3202 0.3522
705.3192 0.1425
707.2607 0.0714
733.7847 0.2423
751.3919 0.098
760.2808 0.1356
763.1999 0.1607
778.2884 0.8858
782.213 0.0751
794.2672 0.0756
796.282 6.8908
864.3525 0.0789
909.3648 4.3422
909.6732 0.1753
992.4394 0.1409
1010.4269 3.1844
1010.7981 0.0711
1063.4806 0.2626
1081.4629 3.0001
1192.534 0.2625
1210.4856 1.1825
END IONS

BEGIN IONS
PEPMASS=472.74723964238
CHARGE=2+
TITLE=File: PepMixWaters_250fmol.wiff, Sample: \2008_10_22\PepMixWaters_250fmol (sample number 1), Elution: 10.608 to 10.689 min, Period: 1, Cycle(s): 269-270 (Experiment 2)
143.1158 0.8454
171.1085 0.7545
185.1619 25.755
204.1329 1.8721
213.1572 12.4842
270.1767 4.0355
355.2723 1.5342
390.1805 0.8569
416.1316 0.8212
423.2187 5.0047
428.2105 0.768
447.2119 9.4294
472.7546 3.8703
501.2173 0.841
529.2093 1.1007
544.2301 0.8975
562.2468 15.407
675.3186 2.9981
714.3339 1.5897
732.3407 61.8552
732.705 0.7142
845.4261 7.6328
END IONS

BEGIN IONS
PEPMASS=408.214634783939
CHARGE=2+
TITLE=File: PepMixWaters_250fmol.wiff, Sample: \2008_10_22\PepMixWaters_250fmol (sample number 1), Elution: 10.866 to 10.943 min, Period: 1, Cycle(s): 271-272 (Experiment 4)
112.1324 0.0047
113.0646 0.0143
114.132 0.0048
129.0617 0.0305
133.0486 0.0258
147.1156 0.0326
158.0945 0.1181
186.0907 0.122
231.0985 0.0068
234.0576 0.0068
244.1649 0.2726
294.1715 0.0077
301.1365 0.0233
305.1883 0.0156
315.6883 0.0079
316.1823 0.0318
343.2079 0.0166
346.1753 0.0083
357.2341 0.0085
359.2354 0.0169
362.1988 0.017
380.222 0.0087
385.6901 0.0351
399.6966 0.0268
407.1994 0.018
407.6732 0.0271
408.2309 0.1445
409.2288 0.1267
445.2503 0.0094
459.207 0.0479
470.3123 0.0388
501.2424 0.02
501.793 0.02
544.8314 0.0209
545.2906 0.0209
604.3433 0.022
630.3658 0.2695
END IONS

BEGIN IONS
PEPMASS=447.246171178435
CHARGE=2+
TITLE=File: PepMixWaters_250fmol.wiff, Sample: \2008_10_22\PepMixWaters_250fmol (sample number 1), Elution: 10.84 to 10.917 min, Period: 1, Cycle(s): 271-272 (Experiment 3)
120.0748 0.0392
127.1216 0.0252
129.0977 0.0662
136.0678 0.0522
143.1156 1.7708
147.106 0.1898
169.1357 0.0349
183.1018 0.0242
197.1203 0.0314
200.1575 0.0253
201.1039 0.2536
217.0988 0.0263
228.1265 0.142
235.1144 0.0274
260.2127 0.0216
298.136 0.0464
317.1984 0.0956
320.1267 0.024
333.2119 0.2856
333.7184 0.1307
343.164 0.0331
348.1871 0.0585
388.2382 0.141
392.7321 0.4962
393.2352 0.1507
397.6836 0.0178
401.1683 0.0179
407.1453 0.0632
417.129 0.0183
421.1931 0.0184
424.7364 0.1474
425.2178 0.1199
434.1647 0.0186
436.1905 0.0747
438.2124 0.0281
440.2081 0.0188
446.7138 0.0567
447.2292 1.4376
448.7193 0.0284
449.2771 0.1421
449.738 0.019
464.1566 0.106
469.3087 0.1066
475.225 0.0585
492.2842 0.0198
506.2395 0.0302
532.2826 0.0309
539.2626 0.0208
549.2619 0.0524
551.3114 0.231
553.317 0.021
577.2527 0.0752
634.2589 0.0225
665.468 0.0692
666.3385 0.2309
666.7174 0.0346
722.3934 0.024
723.3683 0.842
725.3143 0.0361
735.3869 0.3518
780.3302 0.0625
782.4486 0.025
784.4459 0.0501
785.3249 0.0376
END IONS

BEGIN IONS
PEPMASS=461.740564117202
CHARGE=2+
TITLE=File: PepMixWaters_250fmol.wiff, Sample: \2008_10_22\PepMixWaters_250fmol (sample number 1), Elution: 10.788 to 10.869 min, Period: 1, Cycle(s): 271-272 (Experiment 2)
102.0536 1.3507
120.0785 2.0044
129.0976 0.3815
147.1111 0.5642
155.0777 2.0164
173.0895 10.5374
201.0846 10.2793
219.1486 1.0064
229.1199 0.7123
247.1429 2.71
329.204 0.2762
347.2301 1.0747
348.1627 0.9511
358.1666 0.3047
361.7078 2.2284
376.1881 1.4572
429.2285 0.3707
431.2409 0.2601
444.2283 0.5561
447.2434 0.6053
452.7373 0.7423
458.2579 1.3022
461.7436 0.9899
475.2425 0.5458
476.268 6.1393
487.2069 0.454
575.3326 8.2178
704.3803 0.273
720.535 0.2522
722.3964 23.8958
722.7384 0.2404
833.4097 0.6068
851.4505 0.8351
END IONS

BEGIN IONS
PEPMASS=426.213802504897
CHARGE=2+
TITLE=File: PepMixWaters_250fmol.wiff, Sample: \2008_10_22\PepMixWaters_250fmol (sample number 1), Elution: 11.046 to 11.124 min, Period: 1, Cycle(s): 273-274 (Experiment 4)
129.1056 0.0305
130.0578 0.0153
136.0758 0.0417
143.0981 0.0214
147.1005 0.0976
158.0452 0.0112
161.0727 0.0113
171.1109 0.0526
175.1164 0.0355
179.1277 0.006
187.0735 0.0122
193.1266 0.0124
201.1353 0.0127
214.0811 0.1112
229.0978 0.0135
231.1146 0.1427
242.1634 0.0209
248.1631 0.1973
251.1153 0.0071
277.1265 0.0074
279.1584 0.0149
288.1687 0.0607
312.1383 0.0316
317.2113 0.008
324.2532 0.0161
330.1608 0.0081
347.2282 0.1083
358.1558 0.0592
378.1717 0.0174
388.223 0.097
403.17 0.018
403.689 0.0449
404.1962 0.018
408.2105 0.0362
418.2392 0.0274
425.7426 0.0092
426.2175 0.1754
426.7395 0.3234
427.7151 0.0555
428.2462 0.074
441.2359 0.0188
447.2242 0.0095
453.2005 0.0286
458.2481 0.0766
476.2695 0.1952
480.1636 0.0196
516.7907 0.0102
536.2715 0.0104
553.2855 0.021
556.197 0.0105
557.3522 0.0211
566.3067 0.0852
575.3511 0.1716
577.2699 0.0107
682.2437 0.0234
703.2772 0.0119
721.3663 0.036
737.3378 0.0486
738.4488 0.0364
739.3721 0.5229
739.7276 0.0122
END IONS

BEGIN IONS
PEPMASS=622.826870852752
CHARGE=2+
TITLE=File: PepMixWaters_250fmol.wiff, Sample: \2008_10_22\PepMixWaters_250fmol (sample number 1), Elution: 11.02 to 11.098 min, Period: 1, Cycle(s): 273-274 (Experiment 3)
113.0686 0.0951
129.0985 0.1119
147.1096 0.1356
155.1198 0.1058
159.0748 0.0902
169.092 0.1048
173.127 0.4297
183.1066 0.1694
185.1611 0.3286
196.0907 0.1381
201.1202 0.5645
213.1509 0.3721
214.1075 0.1244
224.1006 0.9714
232.0782 0.0954
242.1109 1.9691
260.1178 0.6563
269.1509 0.1762
275.1758 0.4451
295.1753 0.338
296.1665 0.6008
313.1872 0.9347
323.1727 0.3381
331.1952 0.4395
337.1595 0.0987
341.1812 1.3793
346.2114 0.1165
353.1887 0.1176
355.2103 0.1264
359.1831 1
373.1966 0.0777
379.2288 0.1133
387.1979 0.1584
395.2239 0.2403
399.242 0.1431
408.2527 0.1536
409.2314 0.6425
411.2145 0.0817
413.2554 0.1818
416.2101 0.1003
422.2191 0.1011
425.2316 0.8216
436.2461 0.6259
440.2433 0.1971
443.2627 7.6561
443.7353 0.1885
452.3095 0.1332
454.2508 1.1344
457.1772 0.268
472.2725 0.6512
490.2874 0.0892
493.227 0.0894
499.2375 0.1199
508.2972 0.2117
510.2142 0.2021
526.2909 0.1949
528.2238 0.5447
534.7898 0.5792
543.3786 0.1147
553.3438 0.2945
571.3507 0.1496
599.2839 0.0985
609.2827 0.0994
617.2878 1.1779
627.3252 0.112
674.314 7.2229
674.6285 0.1045
773.3822 5.3723
773.7091 0.1119
884.2045 0.0931
886.4682 3.9545
985.558 0.2106
END IONS

BEGIN IONS
PEPMASS=418.719750139159
CHARGE=2+
TITLE=File: PepMixWaters_250fmol.wiff, Sample: \2008_10_22\PepMixWaters_250fmol (sample number 1), Elution: 10.969 to 11.05 min, Period: 1, Cycle(s): 273-274 (Experiment 2)
129.1006 0.1934
143.1156 0.4439
147.1123 0.4068
171.1092 1.4625
260.1962 0.1875
286.1332 0.3631
317.2108 0.3903
388.237 0.8106
407.1582 0.415
418.7244 6.8642
464.1783 0.6166
475.2176 0.2535
549.2674 0.3144
551.3088 1.785
577.2256 0.2686
666.3428 3.7635
705.3536 0.1781
723.3605 17.3082
END IONS

BEGIN IONS
PEPMASS=415.727153378014
CHARGE=2+
TITLE=File: PepMixWaters_250fmol.wiff, Sample: \2008_10_22\PepMixWaters_250fmol (sample number 1), Elution: 11.227 to 11.304 min, Period: 1, Cycle(s): 275-276 (Experiment 4)
115.0893 0.0144
118.082 0.6366
120.0742 0.1225
129.0997 0.0864
130.058 0.0204
143.1039 0.0481
147.1127 0.038
157.1421 0.0112
159.0731 0.0338
185.1462 0.0365
187.081 0.0183
189.1154 0.1783
201.1084 0.038
219.1435 0.2317
222.1175 0.0133
229.1038 0.0609
232.1395 0.0068
240.1346 0.0416
242.1252 0.0139
244.1084 0.007
246.1333 0.2108
256.6503 0.0072
258.1609 0.0216
259.12 0.0072
270.1864 0.0368
272.1583 0.0664
274.1269 0.1259
284.1216 0.0075
288.2018 0.0152
302.0896 0.0466
309.1849 0.2045
312.6572 0.0079
314.6684 0.0238
315.1821 0.0397
328.1371 0.0405
331.1771 0.0244
343.1955 0.0248
345.1908 0.0499
347.2159 0.0333
355.136 0.0253
357.1792 0.0084
365.1915 0.0171
368.1654 0.0772
370.168 0.0086
371.2009 0.0775
371.241 0.3532
380.2176 0.0174
388.2406 0.0705
396.2406 0.0713
403.2171 0.009
403.7258 0.0898
406.6854 0.018
407.2626 0.018
407.689 0.1084
411.226 0.0272
412.1357 0.0091
415.2699 0.0912
415.5518 0.0273
416.7593 0.0091
417.2592 0.0913
418.2331 0.0366
422.2627 0.0092
425.2216 0.0092
426.1578 0.037
428.2416 0.0185
430.2192 0.0093
438.2218 0.0281
440.2175 0.0281
442.1943 0.0094
443.2944 0.0659
451.2515 0.0095
454.2735 0.0286
456.2513 0.0669
467.2851 0.0097
468.2067 0.0581
470.315 0.0291
476.2333 0.0098
483.2103 0.059
484.287 0.0197
493.2221 0.0099
504.2497 0.01
508.7574 0.0202
509.2365 0.0404
511.1906 0.0202
531.2825 0.0103
539.3197 0.0312
564.2764 0.0212
566.7909 0.0106
567.3232 0.1385
573.7841 0.0428
582.299 0.0863
584.3056 0.0541
592.3574 0.0218
596.3552 0.0655
610.3095 0.0221
613.3672 0.0443
622.3409 0.0112
624.3251 0.2011
642.3577 0.0453
667.3839 0.0115
695.3536 0.1769
713.4057 0.2508
721.3093 0.0841
END IONS

BEGIN IONS
PEPMASS=583.881820867198
CHARGE=3+
TITLE=File: PepMixWaters_250fmol.wiff, Sample: \2008_10_22\PepMixWaters_250fmol (sample number 1), Elution: 11.201 to 11.278 min, Period: 1, Cycle(s): 275-276 (Experiment 3)
102.0533 0.4833
129.0661 0.1778
133.0415 0.2992
147.0735 0.0596
175.1133 0.4675
181.0727 0.0481
199.1783 0.0505
204.0685 0.0383
215.1392 0.0918
232.0714 0.0545
243.1346 0.1464
244.0791 0.1956
272.0705 0.31
290.1449 1.2034
298.0913 0.0386
309.6095 0.2047
318.619 0.447
343.1002 0.116
347.0779 0.0416
371.1031 0.5515
374.1329 0.0865
377.1726 0.0521
380.1213 0.1133
380.6275 0.0523
383.1437 0.0875
387.1666 0.1057
403.1662 0.0719
404.6548 0.135
405.1638 0.855
413.6509 0.1182
414.1464 0.6098
422.6476 1.1493
428.163 0.1111
431.1544 0.0371
436.6418 0.5981
439.69 0.0844
441.142 0.0376
443.2856 0.0377
456.6525 0.0669
458.1854 0.1628
460.0936 0.0384
461.1827 0.1441
470.1678 0.3103
475.2041 0.0682
476.2027 2.0493
479.1754 0.5581
484.1788 0.0689
487.2086 0.0592
492.5967 0.0397
493.69 0.0993
496.1455 0.0398
501.1737 0.0601
507.2691 0.0604
515.1405 0.1016
536.2853 0.0725
541.1486 0.0728
544.2593 0.0522
548.6941 0.0524
555.2695 0.0527
557.273 0.0422
557.7058 0.0845
569.167 0.0854
583.2401 0.324
584.5758 0.0649
585.3374 2.2177
587.1784 0.065
599.3114 0.0547
619.2424 0.1669
626.1724 0.0559
635.438 0.0451
636.2405 3.7111
730.787 0.0483
741.2103 2.2527
747.2426 0.44
749.2426 0.0612
759.2082 0.5423
765.2774 2.9074
765.4773 0.0618
802.2187 0.0507
826.2479 0.1799
827.3565 0.09
836.3138 0.0388
842.3664 0.0389
844.282 0.2209
854.2891 0.9673
871.2043 0.0396
872.29 0.9906
872.4655 0.066
873.3748 0.1189
878.3858 0.159
939.366 0.0823
957.3923 0.0415
967.3953 0.1808
969.3918 0.0557
985.3231 0.3651
991.4607 0.0563
1096.4354 0.0592
1114.404 0.1045
END IONS

BEGIN IONS
PEPMASS=472.744877385171
CHARGE=2+
TITLE=File: PepMixWaters_250fmol.wiff, Sample: \2008_10_22\PepMixWaters_250fmol (sample number 1), Elution: 11.149 to 11.23 min, Period: 1, Cycle(s): 275-276 (Experiment 2)
120.0812 0.0588
143.1132 0.0802
171.107 0.0643
185.1618 1.5822
199.1672 0.0694
204.1223 0.0639
213.1611 0.8359
270.1844 0.2058
355.2238 0.1095
390.1595 0.0618
399.2167 0.0536
416.142 0.0547
423.2253 0.23
429.1612 0.0463
447.2158 0.3404
463.7575 0.0385
472.3012 1.7395
472.7557 0.2333
562.248 0.912
658.2784 0.1262
675.3448 0.0814
719.4076 0.096
732.3415 3.4249
832.3912 0.0387
845.435 0.2081
END IONS

BEGIN IONS
PEPMASS=461.739391614988
CHARGE=2+
TITLE=File: PepMixWaters_250fmol.wiff, Sample: \2008_10_22\PepMixWaters_250fmol (sample number 1), Elution: 11.407 to 11.484 min, Period: 1, Cycle(s): 277-278 (Experiment 4)
102.0581 0.0903
120.078 0.3087
127.0796 0.0353
129.0904 0.0509
136.0675 0.0417
147.1095 0.038
155.0805 0.3341
173.087 1.6004
184.0604 0.0303
201.0852 1.2684
219.1409 0.1191
221.0926 0.0266
229.1094 0.149
247.1551 0.1195
248.1646 0.317
347.2414 0.1416
348.1487 0.0918
361.6956 0.2637
376.1864 0.2255
418.2301 0.0366
424.71 0.0461
426.204 0.0277
429.2738 0.0371
444.2289 0.0283
447.1769 0.0284
453.2272 0.0381
458.2657 0.1149
460.6788 0.0864
461.2576 0.1249
463.1993 0.1059
463.7401 0.0385
475.2923 0.078
476.268 0.5464
548.2701 0.0524
575.3278 0.5149
721.5104 0.0601
722.4019 2.5122
752.3399 0.0613
851.4116 0.0261
END IONS

BEGIN IONS
PEPMASS=490.738740830167
CHARGE=2+
TITLE=File: PepMixWaters_250fmol.wiff, Sample: \2008_10_22\PepMixWaters_250fmol (sample number 1), Elution: 11.381 to 11.459 min, Period: 1, Cycle(s): 277-278 (Experiment 3)
120.0773 0.8186
129.0951 0.0661
136.0698 0.1044
204.1337 0.115
225.0932 0.0604
230.1154 0.0746
233.1627 2.3219
261.1552 0.9973
283.1348 0.1354
336.1128 0.0492
341.1823 0.3138
360.6624 0.3058
411.1243 0.0544
424.2034 0.0921
428.2241 0.9531
434.1925 0.876
439.1785 0.0562
471.1928 0.068
481.7421 0.0491
489.2231 0.2077
490.7419 2.2489
499.1575 0.0799
517.193 0.1221
539.2652 0.0934
557.2657 0.5911
574.2138 0.075
592.1822 0.0762
635.1994 0.0789
646.2786 0.0568
702.3626 0.1304
720.3292 4.645
720.61 0.072
867.3947 1.5673
END IONS

BEGIN IONS
PEPMASS=568.783123541709
CHARGE=2+
TITLE=File: PepMixWaters_250fmol.wiff, Sample: \2008_10_22\PepMixWaters_250fmol (sample number 1), Elution: 11.329 to 11.41 min, Period: 1, Cycle(s): 277-278 (Experiment 2)
110.0696 0.2909
120.0788 1.3231
129.0997 4.8685
136.0764 0.3495
157.0946 3.1499
204.1352 1.1948
212.1177 0.2217
225.1559 1.0535
233.1607 3.1617
242.1874 0.2853
258.1386 0.18
261.1543 1.4452
270.1798 5.05
283.1426 0.7828
311.1273 0.2209
323.182 0.2493
341.1929 1.7759
354.1259 0.1767
360.671 0.3483
375.1825 0.5459
388.2122 0.6086
393.1869 0.4345
410.2047 0.408
417.2348 0.676
425.1969 0.2674
428.2188 4.7194
434.2049 4.5477
439.2241 0.3001
467.23 0.261
481.1707 0.2257
489.2049 0.6825
490.739 8.1734
499.2005 0.4496
517.2014 0.661
539.2497 1.2877
551.3004 0.2626
557.2662 4.5495
559.2907 0.2856
568.782 6.7514
574.2246 0.2893
592.222 0.3918
636.2708 1.0491
646.2623 0.4207
664.27 0.8069
684.3306 0.2926
702.3172 0.7231
720.3194 15.6993
720.6228 0.2041
739.3159 0.3039
777.3233 0.2618
849.4005 0.5865
866.8594 0.2634
867.3946 17.465
980.498 2.941
END IONS

BEGIN IONS
PEPMASS=715.365297035534
CHARGE=2+
TITLE=File: PepMixWaters_250fmol.wiff, Sample: \2008_10_22\PepMixWaters_250fmol (sample number 1), Elution: 11.587 to 11.665 min, Period: 1, Cycle(s): 279-280 (Experiment 4)
113.0704 0.0809
129.1012 0.0965
130.0854 0.0817
141.0646 0.1009
147.1117 0.1464
158.0907 0.09
169.0529 0.1104
173.1337 0.0706
185.0939 0.1399
186.0844 0.4574
201.1216 0.1395
213.1537 0.0979
218.1475 0.0727
224.0975 0.4762
228.0918 0.0676
232.0767 0.1022
240.1255 0.0763
242.1008 0.6342
255.1044 0.1428
269.1699 0.0954
275.1638 0.5044
280.1266 0.1649
283.1263 0.1733
297.1499 0.3546
299.1384 0.3712
309.1276 0.2987
314.2022 0.1745
321.1143 0.1683
326.1407 0.4443
338.1433 0.2633
341.1804 0.1818
344.1508 0.141
346.2041 0.1497
355.1693 0.1012
357.1444 0.1267
359.1803 0.0763
366.135 0.1626
370.199 0.0775
374.1548 0.0779
379.2201 0.0697
381.2089 0.2884
384.1717 0.1139
392.1589 1.1072
399.172 0.1699
402.202 0.1076
407.1975 0.0993
409.1881 1.7022
420.1818 0.3667
425.2255 0.3873
427.1895 0.7304
437.2332 0.3742
439.15 0.1125
443.2541 6.7512
443.7788 0.113
447.1883 0.0945
451.28 0.0761
454.229 0.4868
463.2354 0.4335
470.2584 0.1067
472.2351 0.1848
481.2348 0.5793
490.2416 0.0792
491.2214 0.6048
496.28 0.0697
498.2583 0.5594
508.2429 1.2712
512.288 0.0708
516.2542 0.0711
522.2451 0.3683
526.2565 0.9551
537.2659 0.1245
544.2657 0.3547
550.306 0.0944
553.3398 0.1052
567.2806 0.0852
569.314 0.1494
580.26 0.0862
584.338 0.1081
594.3558 0.0763
598.308 0.1314
612.3496 0.0774
617.3221 0.6222
620.3628 0.1226
622.3632 0.2454
628.2886 0.0897
639.3361 0.3281
656.2905 0.149
668.3428 0.0694
674.3157 5.4348
684.3473 0.0702
697.3514 0.2717
712.3572 0.0835
715.339 0.1436
720.3865 0.1081
738.3988 0.158
741.361 0.073
758.3813 0.0739
773.3895 3.2086
886.4766 3.0491
886.8853 0.1065
985.523 1.109
1086.5453 0.7666
1187.6896 0.0925
1244.6693 0.0789
END IONS

BEGIN IONS
PEPMASS=418.721568658548
CHARGE=2+
TITLE=File: PepMixWaters_250fmol.wiff, Sample: \2008_10_22\PepMixWaters_250fmol (sample number 1), Elution: 11.561 to 11.639 min, Period: 1, Cycle(s): 279-280 (Experiment 3)
143.1113 0.1499
147.1156 0.0868
171.1129 0.4504
260.1997 0.0866
286.147 0.1361
317.2181 0.1354
377.2225 0.0608
388.2653 0.1057
407.169 0.0812
418.2221 0.1006
418.7301 1.812
420.2233 0.5591
464.1669 0.2505
475.2114 0.0487
531.2516 0.0618
549.2819 0.1258
551.3244 0.546
577.1967 0.0752
649.3197 0.057
666.3542 0.7849
723.3592 4.4737
723.6737 0.1082
725.3688 0.2409
END IONS

BEGIN IONS
PEPMASS=459.730053859579
CHARGE=2+
TITLE=File: PepMixWaters_250fmol.wiff, Sample: \2008_10_22\PepMixWaters_250fmol (sample number 1), Elution: 11.51 to 11.591 min, Period: 1, Cycle(s): 279-280 (Experiment 2)
129.0988 2.2391
141.0994 6.2208
147.111 2.278
169.0948 4.0881
212.1021 1.5436
327.1238 1.4486
374.2371 1.9814
377.1392 1.1117
398.1662 1.1958
406.6926 1.2269
415.2056 0.9839
415.7014 11.863
424.2132 95.4574
451.2219 4.2749
459.732 38.0982
473.2002 1.0805
491.188 1.9326
521.3051 5.3915
570.2304 1.1006
588.2487 1.1065
604.2609 1.0773
636.3312 7.2878
733.3484 2.3494
750.3711 24.1818
847.4238 2.8769
END IONS

BEGIN IONS
PEPMASS=472.750819319649
CHARGE=2+
TITLE=File: PepMixWaters_250fmol.wiff, Sample: \2008_10_22\PepMixWaters_250fmol (sample number 1), Elution: 11.768 to 11.845 min, Period: 1, Cycle(s): 281-282 (Experiment 4)
120.0779 0.196
129.1002 0.0305
141.0974 0.0319
147.1062 0.0217
169.0841 0.0407
171.1116 0.0175
185.163 0.7182
199.1814 0.0252
201.1156 0.038
204.1187 0.0767
213.1553 0.3655
255.1399 0.0858
270.1876 0.0808
272.1919 0.0369
329.6754 0.0406
354.1817 0.0337
355.2882 0.0169
374.2305 0.0432
385.6419 0.0176
390.1987 0.0353
403.1937 0.018
409.2273 0.0271
418.1706 0.0183
421.7209 0.0275
423.2095 0.0736
423.7206 0.0368
429.1534 0.0278
430.1797 0.1484
438.1928 0.131
439.2041 0.4872
439.7013 0.1031
447.1826 0.0851
452.197 0.019
456.194 0.0286
466.1811 0.0386
472.2772 1.4678
472.7588 0.0972
474.7142 0.2046
482.3142 0.0295
511.2159 0.0303
533.2371 0.0206
551.2262 0.021
562.2465 0.3287
586.2092 0.0325
658.309 0.0344
676.3185 0.0349
719.3594 0.048
732.3503 1.1135
732.6071 0.0242
763.4315 0.0247
780.3739 0.025
845.3823 0.039
END IONS

BEGIN IONS
PEPMASS=421.755300638388
CHARGE=2+
TITLE=File: PepMixWaters_250fmol.wiff, Sample: \2008_10_22\PepMixWaters_250fmol (sample number 1), Elution: 11.742 to 11.819 min, Period: 1, Cycle(s): 281-282 (Experiment 3)
129.1017 0.0965
130.0829 0.0714
143.1152 0.6099
147.1096 0.1247
155.115 0.0613
171.1124 0.7545
173.1317 0.4238
201.1167 0.3234
211.0963 0.1692
254.1488 0.2638
272.158 0.4648
286.1817 0.0605
325.2095 0.0726
327.1307 0.0647
327.6921 0.761
336.7034 0.2544
349.6888 0.0502
353.212 0.084
363.2202 0.7756
374.2493 0.0692
377.1209 0.0868
385.2447 0.2282
391.2415 0.2388
412.7469 1.9444
414.6712 0.1002
415.7027 0.629
421.7484 0.1562
423.2016 0.3312
424.2159 4.7976
430.2409 0.1855
472.2883 2.3809
490.221 0.1684
521.3143 0.1123
571.3426 0.4169
636.3465 0.2368
672.3971 2.0757
725.4387 0.0723
733.3485 0.109
743.4403 0.6218
750.3605 0.3552
END IONS

BEGIN IONS
PEPMASS=424.212115863354
CHARGE=2+
TITLE=File: PepMixWaters_250fmol.wiff, Sample: \2008_10_22\PepMixWaters_250fmol (sample number 1), Elution: 11.69 to 11.771 min, Period: 1, Cycle(s): 281-282 (Experiment 2)
129.0999 0.3302
130.0834 0.1938
147.1124 0.4882
167.083 0.2081
212.1021 0.482
327.1313 0.1698
374.2386 0.1904
377.1399 0.1997
415.7065 2.6262
423.7011 0.1933
424.2131 15.9175
429.1702 0.1946
474.1976 0.2142
490.2058 0.1684
521.3132 0.2961
588.2097 0.2712
636.3317 0.9364
673.2841 0.174
733.3725 0.3996
750.3703 2.4867
END IONS

BEGIN IONS
PEPMASS=568.784906199296
CHARGE=2+
TITLE=File: PepMixWaters_250fmol.wiff, Sample: \2008_10_22\PepMixWaters_250fmol (sample number 1), Elution: 11.948 to 12.026 min, Period: 1, Cycle(s): 283-284 (Experiment 4)
110.0707 0.0375
120.0783 0.0931
129.0981 0.3303
157.0967 0.1962
195.0856 0.025
197.0997 0.0188
204.143 0.0447
225.1666 0.0335
233.164 0.2459
242.1724 0.0209
259.1272 0.0216
261.1559 0.0506
270.176 0.338
311.1451 0.0158
321.065 0.016
341.1858 0.0661
369.2525 0.0172
375.1676 0.026
385.1416 0.0175
393.1141 0.0177
395.04 0.0178
405.1991 0.018
410.1775 0.0544
417.2341 0.0274
424.2372 0.0184
428.2124 0.3146
434.1979 0.1211
434.7112 0.0746
437.7025 0.0187
440.1492 0.0281
478.6805 0.0196
490.7515 0.3071
499.1642 0.04
517.1414 0.0203
526.2194 0.0205
539.2756 0.0519
554.2428 0.0211
557.2824 0.1584
568.8044 0.2453
570.2692 0.1068
574.2393 0.0214
588.3544 0.0325
592.2214 0.0326
677.2897 0.0233
702.2461 0.0355
720.3223 1.1763
735.3142 0.0121
739.2657 0.0243
749.3344 0.0122
849.3517 0.0391
867.4005 0.619
868.6 0.0132
980.3746 0.07
982.5066 0.014
END IONS

BEGIN IONS
PEPMASS=447.20726632674
CHARGE=2+
TITLE=File: PepMixWaters_250fmol.wiff, Sample: \2008_10_22\PepMixWaters_250fmol (sample number 1), Elution: 11.922 to 12 min, Period: 1, Cycle(s): 283-284 (Experiment 3)
119.0454 0.2734
129.0994 0.2946
130.0762 0.3723
136.0739 9.1036
147.0433 0.1952
147.1072 0.808
148.0766 0.3319
159.0954 0.2087
193.0925 0.9694
201.1201 0.1586
204.0609 0.1534
221.0909 2.394
238.1243 0.1036
240.1404 0.1594
256.1308 0.2362
258.1399 0.273
276.1503 0.6167
280.1363 0.1272
284.1371 0.603
299.1444 0.1702
307.157 0.1255
316.1195 0.0954
318.1127 0.0957
320.1341 0.4081
335.131 1.5645
337.6705 0.0986
398.1655 0.2142
413.1723 1.3362
416.1936 0.283
424.6908 0.2304
426.1927 0.2495
430.1863 0.9927
437.1882 0.2059
438.6925 1.405
444.2038 0.1037
447.2085 7.4059
455.1868 0.0954
462.2331 0.6537
469.3163 0.1647
527.2181 0.1951
541.2602 0.1041
557.2308 0.095
558.6142 0.1057
559.2797 7.911
567.2498 0.1704
584.2159 0.1405
600.2616 0.1206
638.3358 0.113
655.3407 0.3779
665.427 0.2192
673.3271 2.7503
713.3202 0.3463
730.341 6.973
730.7012 0.1451
741.3306 0.3288
747.2839 0.1834
END IONS

BEGIN IONS
PEPMASS=554.252152926517
CHARGE=2+
TITLE=File: PepMixWaters_250fmol.wiff, Sample: \2008_10_22\PepMixWaters_250fmol (sample number 1), Elution: 11.87 to 11.951 min, Period: 1, Cycle(s): 283-284 (Experiment 2)
102.0517 0.1987
120.0789 0.6223
129.1028 0.1627
133.0416 2.9875
155.0779 0.9244
173.0872 1.4355
183.0733 1.0407
189.1061 0.2398
200.1018 1.0516
218.1101 0.1919
226.1524 0.2287
232.0733 0.1362
234.0781 0.1096
244.1644 0.7337
252.0914 0.1633
263.0854 0.1523
270.0985 0.1176
280.1085 1.1006
301.1856 2.3128
308.1003 0.2825
315.108 0.5082
343.1062 4.2082
361.1129 0.6885
371.1629 0.2499
379.1438 0.4877
399.1703 0.3754
412.2158 1.0531
430.2276 4.0168
445.216 1.1985
454.2158 3.6219
462.1654 0.6153
489.7657 0.1287
490.171 1.7627
529.291 4.3107
556.3229 0.1371
561.2095 0.6887
582.3478 0.1511
599.596 0.2191
600.3304 10.1907
747.4013 7.1403
747.6786 0.11
907.4271 1.913
978.5006 0.1679
END IONS

BEGIN IONS
PEPMASS=412.746488625184
CHARGE=2+
TITLE=File: PepMixWaters_250fmol.wiff, Sample: \2008_10_22\PepMixWaters_250fmol (sample number 1), Elution: 12.128 to 12.206 min, Period: 1, Cycle(s): 285-286 (Experiment 4)
125.0691 0.01
145.038 0.0108
147.1102 0.0163
155.1112 0.0668
175.1103 0.0296
183.1108 0.0242
187.1377 0.0489
244.1643 0.007
254.121 0.0428
266.1881 0.0146
272.189 0.0369
284.1517 0.0226
299.1923 0.0232
306.1786 0.0313
306.6819 0.0235
325.1975 0.0564
327.6969 0.1942
328.1946 0.0567
333.1816 0.0245
353.2316 0.042
362.948 0.0085
363.2208 0.3749
363.7087 0.1194
391.2453 0.0973
391.7458 0.0708
409.1776 0.0181
412.2264 0.0272
412.7532 0.654
413.2494 0.3273
413.6977 0.0546
414.7629 0.0091
472.2956 0.447
608.312 0.1103
682.3605 0.0117
725.4379 0.1084
END IONS

BEGIN IONS
PEPMASS=418.720855404773
CHARGE=2+
TITLE=File: PepMixWaters_250fmol.wiff, Sample: \2008_10_22\PepMixWaters_250fmol (sample number 1), Elution: 12.103 to 12.18 min, Period: 1, Cycle(s): 285-286 (Experiment 3)
129.1087 0.0356
143.1174 0.0802
147.1186 0.0976
169.0566 0.0291
171.1098 0.1579
174.0615 0.0531
244.0735 0.028
262.1111 0.0579
317.2193 0.0557
347.2242 0.0333
363.1925 0.0426
388.2825 0.0882
392.1219 0.0266
407.1408 0.0902
409.7325 0.1358
411.7364 0.0272
413.8856 0.0273
418.2335 0.064
418.7326 0.5032
419.2198 0.6962
419.8948 0.2657
420.724 0.055
446.3076 0.0283
449.1645 0.0284
464.1285 0.0675
474.2013 0.0292
492.2197 0.0298
549.2611 0.1048
551.3105 0.378
575.338 0.1717
666.3424 0.4388
672.3794 0.0348
722.8993 0.0361
723.3586 2.6461
723.6055 0.0601
END IONS

BEGIN IONS
PEPMASS=459.728529409067
CHARGE=2+
TITLE=File: PepMixWaters_250fmol.wiff, Sample: \2008_10_22\PepMixWaters_250fmol (sample number 1), Elution: 12.051 to 12.132 min, Period: 1, Cycle(s): 285-286 (Experiment 2)
129.1014 0.2794
130.0827 0.2041
141.1034 1.0677
147.1122 0.4122
169.0961 0.7969
173.0879 0.2294
201.0817 0.1965
212.1019 0.3713
327.129 0.2105
374.2467 0.3374
376.1813 0.3386
398.1731 0.1695
415.2035 0.2004
415.6959 1.6778
424.2152 16.7189
437.2116 0.187
451.2245 0.5225
459.7304 6.5115
491.1817 0.3469
521.3143 0.776
571.1977 0.2565
636.3165 1.0378
722.3952 0.3365
732.3792 0.23
750.3594 3.2709
847.4458 0.2734
END IONS

BEGIN IONS
PEPMASS=428.756687777082
CHARGE=2+
TITLE=File: PepMixWaters_250fmol.wiff, Sample: \2008_10_22\PepMixWaters_250fmol (sample number 1), Elution: 12.309 to 12.386 min, Period: 1, Cycle(s): 287-288 (Experiment 4)
130.0757 0.0204
136.0663 0.0574
157.1332 0.0953
175.1014 0.0237
185.1243 0.2799
195.0624 0.0187
201.1119 0.019
208.9541 0.0517
210.9508 0.0195
255.1642 0.0214
268.1575 0.022
272.1673 0.0221
286.1845 0.0152
325.1313 0.0161
367.2378 0.0343
371.2311 0.0172
385.2527 0.0614
389.2764 0.0176
408.2195 0.0723
412.1901 0.0272
419.7484 0.559
428.2723 0.074
428.7642 1.4446
430.2377 0.2319
431.212 0.0279
454.2429 0.0667
472.2719 0.2138
571.3258 0.1176
672.4131 0.7305
725.4447 0.1205
742.46 0.0244
743.4225 1.0607
743.6726 0.0366
END IONS

BEGIN IONS
PEPMASS=555.770124355147
CHARGE=2+
TITLE=File: PepMixWaters_250fmol.wiff, Sample: \2008_10_22\PepMixWaters_250fmol (sample number 1), Elution: 12.283 to 12.36 min, Period: 1, Cycle(s): 287-288 (Experiment 3)
100.0761 0.1476
110.0588 0.0563
118.0859 0.3694
120.0834 0.0245
127.0862 0.232
133.0502 0.0722
141.1102 0.0266
145.0949 0.7273
152.0641 0.0551
155.0802 0.206
157.0967 0.0168
173.0914 0.9474
183.1078 0.0121
186.1197 0.2197
189.1037 0.0184
195.0731 0.025
197.0733 0.0251
198.0685 0.3965
200.1301 0.0443
214.1222 0.1439
215.1024 0.8788
217.0715 0.0329
225.0851 0.047
228.1317 0.2635
232.1249 1.1172
240.1119 0.0139
244.0836 0.0489
246.1418 0.014
248.1027 0.0141
266.137 0.0146
270.1056 0.294
275.1095 0.0148
276.1524 0.0223
282.1543 0.0376
288.117 0.0987
295.1519 0.0384
300.1985 0.0388
323.1311 0.0402
325.0507 0.0161
328.1827 0.081
333.1245 0.0409
340.1873 0.0165
343.1027 0.0663
345.1965 0.1163
348.1562 0.0417
354.1691 0.0168
360.6612 0.0425
361.1342 0.034
365.1531 0.0256
369.1795 0.0258
369.6698 0.1547
370.1792 0.0774
374.673 0.0433
375.1825 0.0433
379.2549 0.0174
380.1397 0.0436
382.1904 0.0175
383.6529 0.0701
384.2365 0.0263
387.193 0.044
389.2147 0.0176
390.7023 0.0265
397.1741 0.0356
402.1244 0.0538
404.7042 0.018
407.2536 0.0541
410.1886 0.1087
411.6956 0.0363
412.2325 0.0636
417.1949 0.0914
417.6817 0.0274
422.2049 0.0643
426.2206 0.1201
429.158 0.0278
431.2243 0.0836
432.178 0.0558
432.7126 0.0186
438.1553 0.0936
440.2148 0.0938
441.1963 0.0282
445.0302 0.0189
446.7138 0.0283
451.1728 0.0285
452.703 0.0285
460.2662 0.0192
461.6821 0.0192
462.2161 0.25
464.1879 0.0193
467.1812 0.0387
467.7281 0.0387
470.2201 0.0388
474.2353 0.0292
474.7223 0.0779
477.1769 0.0782
479.1914 0.1763
483.2373 0.0885
488.275 0.0395
488.7404 0.4152
490.7545 0.0297
495.191 0.199
496.6884 0.0199
497.2233 0.6883
502.6769 0.0301
506.2445 0.0201
511.2462 0.0303
511.7447 0.0607
512.1665 0.0304
520.2317 0.0306
521.2647 0.1021
524.2879 0.1126
529.2492 0.0515
531.1949 0.0206
532.752 0.062
538.3407 0.0934
538.7488 0.0311
539.234 0.0415
546.748 0.0941
548.2648 0.0314
549.155 0.0314
555.7648 0.0316
556.319 0.1899
564.2534 0.0212
566.2745 0.1383
579.2857 0.0215
582.2724 0.1619
592.2867 0.1742
594.2751 0.556
601.2534 0.0877
610.2692 0.2319
611.1216 0.0221
621.3152 0.0669
638.3069 0.1356
649.3396 0.1254
667.2595 0.6468
677.3304 0.0465
680.3007 0.035
693.2943 0.0118
695.2776 0.1061
706.346 0.5827
720.322 0.036
730.3097 0.0363
738.3349 0.2795
748.3332 0.1468
766.328 1.1762
766.6404 0.0248
787.2896 0.0125
805.3558 0.0888
808.3425 0.0763
821.4236 0.4488
840.4498 0.0259
851.4599 0.0652
853.4022 0.0131
861.3703 0.0525
879.442 0.8886
880.8774 0.0133
921.3628 0.1901
938.4109 0.2603
965.4759 0.0278
975.3936 0.0279
977.4722 0.0419
993.4576 0.1268
994.4801 0.6346
995.8648 0.0141
END IONS

BEGIN IONS
PEPMASS=421.750288188308
CHARGE=2+
TITLE=File: PepMixWaters_250fmol.wiff, Sample: \2008_10_22\PepMixWaters_250fmol (sample number 1), Elution: 12.231 to 12.312 min, Period: 1, Cycle(s): 287-288 (Experiment 2)
101.0771 0.027
116.0697 0.4384
129.1056 0.0305
143.1114 0.4119
171.1099 0.6376
173.1258 0.2649
183.1229 0.0242
199.6218 0.0316
201.1216 0.1775
213.0939 0.0326
225.6382 0.0403
226.1319 0.0269
229.1336 0.0203
234.1807 0.0274
239.632 0.0692
240.131 0.0485
248.1524 0.162
248.6575 0.0634
254.1558 0.1569
261.1535 0.0217
269.6751 0.0367
270.1697 0.0294
272.1714 0.2361
278.1322 0.0224
283.6691 0.1355
284.1668 0.0377
288.0158 0.0379
306.1966 0.0469
309.1846 0.0315
325.2442 0.0484
327.6916 0.2994
328.1913 0.0972
336.6905 0.1231
337.2006 0.0411
342.1576 0.0993
349.6829 0.51
350.1821 0.1422
353.2011 0.084
363.2185 0.5199
370.2755 0.0947
372.2008 0.0259
373.1351 0.0432
381.2296 0.096
383.1802 0.035
385.2635 0.0878
391.2239 0.1592
398.2362 0.4194
404.1423 0.027
412.2128 0.0182
412.7519 1.3993
414.6901 0.0273
415.879 0.0456
421.2252 0.1285
422.7283 0.1288
424.2137 0.3039
438.2659 0.0281
452.235 0.038
454.2693 0.0381
468.2569 0.029
470.248 0.3006
472.2835 1.7785
486.2748 0.1874
509.7588 0.0606
518.3011 0.0204
538.343 0.1349
549.3164 0.0629
553.3253 0.0316
565.2438 0.0531
565.8167 0.0638
566.3289 0.681
571.3681 0.2888
574.7655 0.0643
583.2883 0.3888
601.2972 0.0658
671.6062 0.0348
672.3856 1.3102
682.3585 0.0467
698.4056 0.0591
725.4186 0.0241
743.4354 0.4755
753.5074 0.0245
END IONS

BEGIN IONS
PEPMASS=421.896704956228
CHARGE=3+
TITLE=File: PepMixWaters_250fmol.wiff, Sample: \2008_10_22\PepMixWaters_250fmol (sample number 1), Elution: 12.489 to 12.567 min, Period: 1, Cycle(s): 289-290 (Experiment 4)
101.076 0.009
116.0715 0.1445
120.0727 0.0147
129.1067 0.0356
140.0685 0.0106
143.1137 0.0802
171.1165 0.0936
173.1175 0.0647
174.0335 0.0118
199.617 0.0126
201.1158 0.1268
213.0861 0.0261
223.1081 0.0067
226.13 0.0202
226.6042 0.0067
227.1733 0.0202
234.1499 0.0068
240.1465 0.0069
241.1105 0.0139
248.1432 0.0423
254.1367 0.0356
260.1935 0.0072
270.1673 0.0073
272.1727 0.0443
273.1073 0.0074
274.6796 0.0148
278.1658 0.0149
283.0186 0.0075
283.6564 0.0753
284.1689 0.0453
288.0348 0.0076
306.0285 0.0078
320.1844 0.016
327.1902 0.0729
327.6853 0.1214
332.1867 0.0081
340.7029 0.0165
341.1486 0.0165
349.6769 0.3511
350.194 0.1841
363.2229 0.1278
363.7235 0.0171
372.2008 0.0086
374.2435 0.0173
381.2427 0.0087
385.2713 0.0263
391.2164 0.0442
391.7255 0.0265
397.9154 0.0357
398.2232 0.0446
401.1952 0.0269
401.6744 0.0538
412.349 0.0182
412.7478 0.4906
414.7174 0.0091
415.2274 0.0274
415.8927 0.0365
421.216 0.0642
421.7649 0.2205
423.1995 0.5616
423.783 0.0368
454.2814 0.0191
470.2047 0.097
472.2858 0.3207
480.2027 0.0098
488.2552 0.0198
538.3165 0.0415
549.286 0.0524
559.3171 0.0211
565.323 0.0106
565.7962 0.0106
566.3344 0.3724
571.3414 0.1283
571.6816 0.0107
574.81 0.0429
575.3702 0.0107
583.3149 0.2593
601.3136 0.0329
631.2955 0.0112
672.388 0.3247
682.4013 0.035
698.3844 0.0709
726.4546 0.0121
743.4654 0.0244
END IONS

BEGIN IONS
PEPMASS=663.771066927605
CHARGE=2+
TITLE=File: PepMixWaters_250fmol.wiff, Sample: \2008_10_22\PepMixWaters_250fmol (sample number 1), Elution: 12.463 to 12.541 min, Period: 1, Cycle(s): 289-290 (Experiment 3)
101.0659 0.0629
102.0511 0.0858
110.065 0.0516
120.0796 0.1372
127.079 0.0403
129.0559 0.0407
136.0716 1.5337
145.0957 0.1777
155.0725 0.0223
166.0746 0.0577
173.0902 0.8237
178.0583 0.0179
191.1002 1.3972
195.075 0.1124
201.0866 0.0571
207.1017 0.0708
222.0809 0.0933
226.1199 0.0202
230.1208 0.0203
235.1121 0.096
239.1131 0.3389
241.0869 0.1041
244.1322 0.3213
247.1002 0.0211
258.1004 0.079
262.1302 0.1375
276.1231 0.1634
293.1027 0.0996
309.1256 0.0314
311.153 0.0158
318.1357 0.0558
323.115 0.0322
331.6451 0.0814
336.1823 0.0902
336.6097 0.0246
345.1377 0.0249
354.1284 0.1683
360.1427 0.017
364.1091 0.0256
373.1536 0.0518
373.6574 0.0259
378.1661 0.0957
382.1467 0.0175
385.1328 0.0175
387.1509 0.3432
389.1 0.0441
392.1573 0.0354
395.16 0.0267
403.1273 0.0719
406.2076 0.018
407.1921 0.3881
411.1601 0.0635
413.1029 0.0182
420.1569 0.0825
425.21 0.0553
426.0794 0.0185
429.1941 0.0185
437.6941 0.0561
438.1656 0.0468
442.6626 0.1035
443.1657 0.3013
446.1776 0.1512
451.1639 0.0285
451.6731 1.1309
458.1728 0.0287
462.1577 0.0577
465.1854 0.0386
470.1792 0.0194
472.1832 0.0778
474.2314 0.0682
476.6969 0.0195
480.1649 0.1176
484.1739 0.0197
487.1839 0.0197
492.2346 0.0198
498.1987 0.2595
502.6657 0.0301
504.1483 0.0201
506.2395 0.0201
508.1928 0.0202
510.2224 0.192
513.1962 0.0304
515.2132 0.0711
516.242 0.0305
518.2502 0.2445
519.7087 0.0612
524.2265 0.0307
524.7111 0.1332
526.1914 0.082
529.1992 0.0411
533.2143 0.2685
535.1539 0.0518
544.1793 0.0313
549.2242 0.0314
551.1947 0.021
559.7296 0.0212
560.2506 0.0741
566.2269 0.0319
568.1755 0.032
568.7404 0.192
570.2555 0.032
583.3118 0.0324
587.2001 0.0217
595.7354 0.0655
599.2434 0.0219
601.2424 0.0219
603.2173 0.0879
610.7558 0.0332
617.2668 0.1
619.2511 0.1113
619.756 0.0779
627.2554 0.2576
629.2107 0.0336
644.2684 0.034
645.2193 0.4659
654.7428 0.309
662.2426 0.1726
664.2777 0.1268
671.2818 0.0464
674.2679 0.0232
689.2957 0.047
710.2661 0.0358
729.3314 0.0241
732.2925 0.0242
737.2734 0.0364
745.3085 0.0366
755.2654 0.0737
757.2552 0.0246
773.3141 0.5844
784.2379 0.025
801.2851 0.0506
825.2638 0.0257
857.3511 0.0786
866.4009 0.0263
874.3346 0.0529
874.6189 0.0264
884.3334 0.1862
902.3323 1.3164
965.4495 0.0278
993.3903 0.0282
1003.3494 0.0283
1037.33 0.0576
1047.4486 0.0289
1065.4407 0.3357
1070.1792 0.0293
1108.648 0.0596
1136.4264 0.2412
END IONS

BEGIN IONS
PEPMASS=447.204477553293
CHARGE=2+
TITLE=File: PepMixWaters_250fmol.wiff, Sample: \2008_10_22\PepMixWaters_250fmol (sample number 1), Elution: 12.412 to 12.493 min, Period: 1, Cycle(s): 289-290 (Experiment 2)
119.046 0.2927
129.1002 0.2489
130.0769 0.26
136.0726 8.6444
147.04 0.1681
147.1108 0.7049
148.0719 0.2122
159.0901 0.1015
193.0907 0.9325
204.0577 0.1342
221.0898 2.354
228.1233 0.1081
238.0992 0.138
240.1287 0.1317
256.1357 0.2791
258.1394 0.4024
269.1228 0.1687
276.1538 0.5053
280.139 0.1946
284.142 0.6635
290.1083 0.1143
299.1377 0.201
307.1342 0.1411
320.1295 0.3761
328.6383 0.1054
333.2262 0.1632
333.6953 0.0981
335.1264 1.556
398.1906 0.2052
407.1754 0.1083
409.1821 0.1358
413.1836 1.2363
416.1582 0.21
421.1849 0.101
424.6856 0.1659
425.204 0.1199
427.216 0.1756
429.671 0.4544
431.1904 0.4087
438.1913 0.2808
438.6907 1.4144
444.2179 0.1132
447.204 5.4194
455.1858 0.2194
462.2401 0.7981
469.3349 0.1162
527.2123 0.113
541.2829 0.2393
559.2837 6.674
567.231 0.3302
575.2334 0.118
584.2469 0.3242
601.2229 0.1097
655.346 0.252
673.3184 2.0423
729.4783 0.0966
730.3349 6.5865
741.3717 0.2435
747.2974 0.2445
END IONS

BEGIN IONS
PEPMASS=503.761306152281
CHARGE=2+
TITLE=File: PepMixWaters_250fmol.wiff, Sample: \2008_10_22\PepMixWaters_250fmol (sample number 1), Elution: 12.67 to 12.747 min, Period: 1, Cycle(s): 291-292 (Experiment 4)
147.0723 0.0325
183.1473 0.3993
185.1517 0.0365
211.146 0.7021
252.1176 0.0284
267.1481 0.0292
310.2221 0.063
324.2423 0.0967
374.1927 0.0692
374.6818 0.0779
381.1583 0.1135
395.2862 0.0444
395.6994 0.0267
402.1734 0.0359
409.6962 0.1267
410.2198 0.0543
423.2915 0.1104
430.7182 0.1114
438.2056 0.0842
446.6544 0.0283
447.23 2.5914
452.3063 0.0285
464.2698 0.0482
466.2363 0.0579
466.7488 0.0483
470.197 0.0776
480.2338 0.1666
503.7648 1.7868
509.1772 0.0807
527.2221 0.0616
537.24 0.0415
566.2482 0.0319
580.2569 0.0323
584.2233 0.6594
593.2881 0.0762
608.2326 0.0772
650.311 0.1254
665.3296 0.0346
674.3782 0.0581
683.3105 0.3507
721.3987 0.0841
796.3949 0.3281
893.4214 0.1337
END IONS

BEGIN IONS
PEPMASS=459.730741724165
CHARGE=2+
TITLE=File: PepMixWaters_250fmol.wiff, Sample: \2008_10_22\PepMixWaters_250fmol (sample number 1), Elution: 12.644 to 12.721 min, Period: 1, Cycle(s): 291-292 (Experiment 3)
129.0976 0.1628
141.1015 0.3986
147.1109 0.1302
169.0923 0.157
173.0885 0.1059
201.0991 0.0697
260.181 0.1948
358.6589 0.1017
376.179 0.0955
398.1667 0.0714
415.7029 0.3738
423.7132 0.0552
424.2193 5.2606
451.2088 0.1615
459.7289 2.2729
521.2821 0.1634
570.1743 0.0534
575.338 0.118
588.2496 0.1194
618.3285 0.0778
636.3569 0.1805
660.2783 0.1149
689.324 0.1057
722.3922 0.1082
733.3697 0.0605
750.3808 1.017
847.4244 0.0911
END IONS

BEGIN IONS
PEPMASS=456.70056727495
CHARGE=2+
TITLE=File: PepMixWaters_250fmol.wiff, Sample: \2008_10_22\PepMixWaters_250fmol (sample number 1), Elution: 12.592 to 12.673 min, Period: 1, Cycle(s): 291-292 (Experiment 2)
101.0711 0.0855
120.0767 0.0343
129.1022 0.0661
133.0413 0.1031
143.1151 0.1551
147.1108 0.141
169.138 0.064
187.1425 3.1446
197.1258 0.0628
200.1286 0.1138
215.1358 0.6296
276.077 0.0743
294.1693 0.3681
349.6561 0.0418
388.0534 0.0352
405.1123 1.0445
405.239 0.099
406.6825 0.0721
423.2112 0.2024
447.7139 0.1135
456.7013 0.2007
457.1859 0.0669
524.2142 0.0512
538.2435 0.4461
552.192 0.1156
618.31 0.0556
681.2491 0.2334
689.3437 0.1526
697.6863 0.0945
698.2696 3.3796
811.2919 0.1656
END IONS

BEGIN IONS
PEPMASS=435.765288901664
CHARGE=2+
TITLE=File: PepMixWaters_250fmol.wiff, Sample: \2008_10_22\PepMixWaters_250fmol (sample number 1), Elution: 12.85 to 12.927 min, Period: 1, Cycle(s): 293-294 (Experiment 4)
100.1097 2.5373
199.1427 0.1388
324.133 0.0725
426.2409 0.1108
435.2638 0.2239
435.7698 5.6297
454.2576 0.0572
472.2678 0.1166
571.3102 0.0641
672.3931 0.2899
743.4379 4.5723
743.8446 0.0732
END IONS

BEGIN IONS
PEPMASS=559.288524586485
CHARGE=2+
TITLE=File: PepMixWaters_250fmol.wiff, Sample: \2008_10_22\PepMixWaters_250fmol (sample number 1), Elution: 12.824 to 12.902 min, Period: 1, Cycle(s): 293-294 (Experiment 3)
120.078 0.789
143.1159 1.3161
171.1092 2.65
175.1178 0.8935
197.1262 0.3643
214.1196 0.7526
242.1485 2.5124
245.1355 0.238
272.1266 0.3398
285.1912 0.5815
290.1413 0.3808
313.182 1.2504
318.1668 0.2951
329.6537 1.3804
333.1824 0.5306
344.1818 0.3319
359.2272 0.161
361.1794 1.02
389.2086 2.4259
403.1987 1.32
415.2202 0.9023
432.2596 0.8927
460.2546 0.6523
504.2239 0.1908
541.3202 0.2499
559.31 9.5094
640.2903 0.1584
641.2838 0.4416
657.5379 0.2065
658.3049 15.3756
787.3931 0.1883
805.3724 2.9317
876.4326 1.4565
947.4561 1.8994
1018.5025 0.2997
END IONS

BEGIN IONS
PEPMASS=463.74158238997
CHARGE=2+
TITLE=File: PepMixWaters_250fmol.wiff, Sample: \2008_10_22\PepMixWaters_250fmol (sample number 1), Elution: 12.772 to 12.853 min, Period: 1, Cycle(s): 293-294 (Experiment 2)
171.1133 0.0819
185.1608 2.2576
204.1332 0.2044
213.1565 0.9794
270.1974 0.125
398.126 0.0981
414.2097 0.4368
455.1887 0.0573
463.751 0.2793
483.225 0.0983
511.1732 0.0809
526.2518 0.0513
544.2401 0.5842
586.2489 0.0866
657.2743 0.1834
696.2976 0.059
714.3441 4.8765
714.7361 0.0957
827.4102 0.4116
END IONS

BEGIN IONS
PEPMASS=583.252361275433
CHARGE=3+
TITLE=File: PepMixWaters_250fmol.wiff, Sample: \2008_10_22\PepMixWaters_250fmol (sample number 1), Elution: 13.03 to 13.108 min, Period: 1, Cycle(s): 295-296 (Experiment 4)
101.0719 0.0584
102.0514 0.0768
120.0815 0.1519
133.0367 0.1289
136.0716 0.3025
147.1151 0.0705
175.1286 0.0592
233.1254 1.7615
261.1247 0.8891
271.1547 0.0442
276.1338 0.0669
278.1083 0.1269
290.1345 0.0533
335.1205 0.0574
373.1502 0.0432
375.6676 0.0693
376.1457 1.6308
380.1484 0.1569
386.2297 0.0527
389.171 0.1501
405.1661 0.1711
417.1427 0.0548
432.1819 0.2324
433.1239 0.1024
443.7147 0.0942
449.1952 0.1706
456.1813 0.0765
459.183 0.2108
462.1933 0.1057
475.2063 0.4875
477.2054 1.3677
492.2584 1.4387
492.4677 0.0595
525.7426 0.1025
528.2006 0.0411
536.2244 0.0725
553.2518 0.0526
572.2697 0.1177
573.7865 1.3607
582.7872 4.0272
582.9639 0.054
585.2687 0.1406
590.2894 0.1739
645.347 0.0682
654.2305 0.0687
673.3548 0.1044
688.3698 3.52
689.6302 0.047
745.4055 0.1831
759.1695 0.0493
765.3041 0.0618
789.431 0.6283
821.3371 0.0513
886.3195 0.0799
904.4498 1.8293
1039.3902 0.0865
1067.5468 0.5845
END IONS

BEGIN IONS
PEPMASS=447.206678526975
CHARGE=2+
TITLE=File: PepMixWaters_250fmol.wiff, Sample: \2008_10_22\PepMixWaters_250fmol (sample number 1), Elution: 13.004 to 13.082 min, Period: 1, Cycle(s): 295-296 (Experiment 3)
119.0524 0.0634
129.1032 0.0559
130.0589 0.0357
136.0733 1.7215
147.1161 0.1518
148.0988 0.0381
169.1313 0.0349
193.1013 0.0808
197.1368 0.0502
201.1146 0.0444
204.0621 0.0255
213.0861 0.0196
221.086 0.4321
226.1387 0.0202
257.1232 0.0718
276.1375 0.0818
280.1116 0.0224
284.146 0.0678
320.1537 0.024
333.1879 0.0408
333.7152 0.0408
335.1216 0.3276
383.2006 0.0263
385.1522 0.0263
389.6646 0.0177
390.2113 0.053
401.6923 0.0269
413.1645 0.1363
415.2001 0.0639
421.652 0.0184
427.2291 0.0277
429.6963 0.0835
431.1911 0.065
438.1796 0.1499
438.732 0.0936
446.3028 0.0189
447.2135 1.0971
449.2715 0.0284
449.7711 0.0284
455.2348 0.0191
462.2279 0.173
541.2401 0.0936
559.2823 1.4595
567.1848 0.0426
584.1975 0.0324
601.2588 0.0219
656.3249 0.0458
665.3965 0.0577
673.3014 0.1044
675.4061 0.0232
723.3189 0.024
730.3767 0.8944
732.3591 0.0484
741.3072 0.0487
END IONS

BEGIN IONS
PEPMASS=525.763905712779
CHARGE=2+
TITLE=File: PepMixWaters_250fmol.wiff, Sample: \2008_10_22\PepMixWaters_250fmol (sample number 1), Elution: 12.953 to 13.034 min, Period: 1, Cycle(s): 295-296 (Experiment 2)
110.0674 0.6755
129.101 0.1626
130.0823 0.1122
138.0604 0.1261
147.113 0.3147
157.094 0.1009
173.1254 1.7243
195.0826 0.2561
199.1051 0.1325
201.1208 1.1354
248.1643 0.1761
283.1176 0.2407
297.1316 0.131
310.1196 0.189
345.2035 1.4126
389.175 0.1147
407.1736 0.1354
417.2179 0.1279
426.233 0.2678
445.2506 0.4812
456.2119 0.1051
468.182 0.271
496.1964 0.5678
516.7864 0.3152
520.2461 0.1122
525.7708 9.3526
555.3421 0.137
593.2319 0.1307
608.3306 0.1875
678.3322 0.2795
695.3389 0.507
706.3225 1.0577
734.3232 0.2666
741.374 0.1339
752.3491 1.5823
851.4434 1.2005
913.4843 0.3244
915.4897 0.1082
END IONS

BEGIN IONS
PEPMASS=469.563541451286
CHARGE=3+
TITLE=File: PepMixWaters_250fmol.wiff, Sample: \2008_10_22\PepMixWaters_250fmol (sample number 1), Elution: 13.211 to 13.288 min, Period: 1, Cycle(s): 297-298 (Experiment 4)
143.1165 2.996
171.1091 0.8717
286.1378 0.174
435.262 0.1679
439.7574 0.4033
470.299 0.5237
495.2381 0.209
532.7567 0.5368
561.2823 3.3268
564.307 0.2018
609.812 0.7621
618.7916 14.0843
619.1032 0.2115
693.3646 0.5534
878.4653 0.4109
END IONS

BEGIN IONS
PEPMASS=582.779916473391
CHARGE=2+
TITLE=File: PepMixWaters_250fmol.wiff, Sample: \2008_10_22\PepMixWaters_250fmol (sample number 1), Elution: 13.185 to 13.262 min, Period: 1, Cycle(s): 297-298 (Experiment 3)
102.0514 0.0452
120.0756 0.0637
136.0758 0.2504
169.1289 0.0291
175.1115 0.071
178.068 0.0298
197.1172 0.0252
199.0647 0.019
201.1175 0.019
217.0791 0.0593
233.1255 1.1743
239.1326 0.0277
261.1155 0.4191
276.1301 0.0297
278.1098 0.0299
290.1347 0.0381
336.1177 0.041
360.2029 0.0255
361.1233 0.0425
376.1425 0.8672
380.137 0.061
386.2149 0.0439
388.2098 0.0971
395.1778 0.0267
401.1236 0.0179
405.1833 0.072
416.1845 0.0822
418.6508 0.0274
428.2416 0.0185
432.2085 0.1768
444.2442 0.0283
449.2078 0.1232
452.2065 0.019
459.1794 0.1246
462.226 0.0384
466.266 0.029
473.1961 0.0486
475.2292 0.5069
477.1872 0.4299
492.2521 1.1509
525.799 0.0205
535.1477 0.0207
544.2158 0.0209
553.2539 0.021
555.2748 0.0211
564.7279 0.0319
566.2589 0.0319
572.3072 0.0321
573.8113 0.3643
575.2147 0.0214
582.281 0.0216
582.7787 0.8853
586.1713 0.0216
590.2907 0.0543
636.2647 0.0226
655.3078 0.0343
670.3323 0.0463
687.6494 0.0234
688.3759 1.6778
689.6322 0.0235
693.2649 0.0235
745.4263 0.061
751.2632 0.0245
772.4323 0.0373
789.4214 0.6784
886.3528 0.1065
904.3643 0.1076
904.4643 0.6321
1067.4843 0.2484
END IONS

BEGIN IONS
PEPMASS=526.272340154505
CHARGE=2+
TITLE=File: PepMixWaters_250fmol.wiff, Sample: \2008_10_22\PepMixWaters_250fmol (sample number 1), Elution: 13.133 to 13.214 min, Period: 1, Cycle(s): 297-298 (Experiment 2)
110.0668 0.3426
128.0972 0.1727
136.07 0.0991
147.1104 0.1735
157.0962 0.3533
173.1253 5.1908
195.0768 0.0999
199.1005 0.0884
201.1199 3.577
223.1141 0.0735
244.1302 0.1886
251.1001 0.0709
255.1577 0.1
258.1342 0.079
283.122 0.0828
289.1529 0.0761
292.1073 0.0688
297.1249 0.0771
300.1935 0.2945
310.0939 0.1023
327.1793 0.0647
329.1369 0.0811
339.1754 0.2306
345.2042 1.2892
379.1799 0.1132
389.175 0.1147
407.1679 0.1897
417.2147 0.7399
426.2231 0.8124
428.2079 0.0925
445.2489 1.1229
468.1859 0.0677
496.1754 0.1893
506.2431 0.0704
516.7793 0.4068
525.7734 4.1331
592.2758 0.1198
608.3397 0.6067
677.3129 0.1048
695.3377 1.1792
706.3021 0.214
734.3778 0.2545
741.3853 0.0974
752.3655 6.3418
833.4073 0.0774
851.4401 5.0892
851.8139 0.0914
913.4843 0.0811
END IONS

BEGIN IONS
PEPMASS=475.25070854893
CHARGE=2+
TITLE=File: PepMixWaters_250fmol.wiff, Sample: \2008_10_22\PepMixWaters_250fmol (sample number 1), Elution: 13.391 to 13.469 min, Period: 1, Cycle(s): 299-300 (Experiment 4)
102.0665 0.0181
120.0821 0.0686
147.0733 0.0217
183.1439 0.2845
201.1169 0.0127
210.7528 0.013
211.1327 0.117
213.1513 0.0196
252.1266 0.0284
255.1377 0.0143
276.1227 0.0297
324.217 0.0725
329.6777 0.0162
330.1616 0.0894
346.1795 0.025
374.1885 0.0605
381.1528 0.0698
385.2469 0.0176
389.221 0.0441
396.2628 0.0267
402.201 0.0538
410.2409 0.0272
413.1665 0.0273
418.7132 1.1347
423.2831 0.0276
438.1656 0.0374
465.2192 0.0386
470.2035 0.0291
475.2414 0.5363
477.2241 0.0391
481.2418 0.0294
510.2005 0.0202
527.2116 0.2053
561.2961 0.0424
608.2954 0.0221
626.2947 0.2574
659.3148 0.0574
674.3956 0.0232
735.2778 0.0121
739.3881 0.1459
740.2654 0.0608
836.3526 0.0388
837.4843 0.0518
END IONS

BEGIN IONS
PEPMASS=531.77008743217
CHARGE=2+
TITLE=File: PepMixWaters_250fmol.wiff, Sample: \2008_10_22\PepMixWaters_250fmol (sample number 1), Elution: 13.365 to 13.443 min, Period: 1, Cycle(s): 299-300 (Experiment 3)
104.0501 5.7684
129.0998 0.3664
146.0618 1.2536
147.111 0.8951
173.1244 0.8824
174.0532 0.3246
185.1622 1.4178
191.0819 4.3035
201.0646 1.2679
213.161 0.8815
219.0776 5.3492
228.1545 0.1688
229.1114 0.2166
246.1781 0.8773
258.1099 0.1581
286.1431 0.2723
300.1899 0.4881
310.1667 0.1656
314.1527 5.2887
332.1605 2.3878
341.1528 0.2563
357.1618 0.2791
366.1897 0.4878
369.1358 0.3007
374.2394 2.1195
387.1489 0.6423
403.2352 1.0778
422.7375 2.0229
428.2064 0.2223
431.2268 0.7337
439.2144 0.4228
456.2144 0.2294
458.2278 0.5648
466.2546 0.1835
467.2475 0.3871
471.24 0.5436
485.2735 1.7153
500.2235 0.14
503.2812 3.481
507.7582 0.1814
508.7587 0.1513
514.211 0.1724
522.7726 1.6362
531.7729 2.7125
540.279 0.1767
557.3138 0.5178
571.3015 0.2565
585.3037 0.2814
597.2914 0.1967
599.3053 0.3066
614.3171 1.4297
632.3171 13.6965
668.3422 0.1735
686.3447 0.3515
698.3913 0.1773
731.3864 13.2789
731.6474 0.1572
785.3822 0.1629
844.4636 7.7581
913.5143 0.2163
931.4925 8.312
931.7722 0.1502
941.4927 0.2196
END IONS

BEGIN IONS
PEPMASS=559.275611789329
CHARGE=2+
TITLE=File: PepMixWaters_250fmol.wiff, Sample: \2008_10_22\PepMixWaters_250fmol (sample number 1), Elution: 13.313 to 13.394 min, Period: 1, Cycle(s): 299-300 (Experiment 2)
120.0795 4.1804
143.1164 7.1688
171.1105 13.4671
175.1149 4.4026
197.1249 1.8587
214.1182 4.4695
219.1147 0.9333
242.1463 13.1107
245.1317 1.3862
268.1688 0.9667
273.1525 1.2785
285.1859 3.1343
290.1487 2.2624
313.1842 6.5292
318.1773 1.739
329.6593 7.7139
333.1872 2.8406
344.1959 1.7011
361.1873 4.9295
387.2418 0.748
389.2112 12.7044
403.1905 7.4086
415.2341 4.8946
432.254 4.7048
460.2488 3.3581
484.2025 1.683
487.2237 0.7505
501.2276 0.751
504.2392 1.0242
559.2966 1.4911
561.2639 4.9896
640.309 3.1813
657.5178 0.8031
658.3083 74.7533
787.3323 0.9288
805.3769 18.3642
876.4082 9.731
947.4485 13.1182
1018.4746 1.898
END IONS

BEGIN IONS
PEPMASS=447.210279740877
CHARGE=2+
TITLE=File: PepMixWaters_250fmol.wiff, Sample: \2008_10_22\PepMixWaters_250fmol (sample number 1), Elution: 13.571 to 13.649 min, Period: 1, Cycle(s): 301-302 (Experiment 4)
129.0951 0.0357
136.0735 0.7148
143.1159 0.0321
147.1077 0.0922
148.0788 0.0218
159.086 0.0169
169.1435 0.0116
172.0603 0.0176
193.1049 0.0311
197.1336 0.0565
201.1128 0.1014
204.0408 0.0192
217.1087 0.0132
221.0841 0.0997
229.1148 0.0406
256.1348 0.0215
258.1709 0.0072
276.1536 0.0074
284.1261 0.0226
299.0879 0.0077
307.1322 0.0078
320.1244 0.032
333.2111 0.1796
335.1361 0.0818
341.2106 0.0083
357.1496 0.0084
373.2366 0.0086
375.1825 0.0087
377.1856 0.0087
381.1955 0.0262
398.1964 0.0089
411.7137 0.0091
413.1869 0.0545
415.683 0.0091
416.2119 0.0274
423.1589 0.0184
427.2152 0.0185
428.1352 0.0093
431.2398 0.0093
438.7086 0.0281
441.9358 0.0094
446.7563 0.0189
447.2197 0.5769
462.2154 0.0481
469.343 0.0581
475.1948 0.0195
517.2787 0.0102
541.2994 0.0208
559.2931 0.349
567.2114 0.0213
584.2948 0.0108
601.1931 0.0219
602.2843 0.0329
611.2652 0.0221
618.4037 0.0778
624.3216 0.0559
665.4449 0.0577
673.336 0.0928
729.6453 0.0604
730.3352 0.3505
741.3336 0.0243
END IONS

BEGIN IONS
PEPMASS=594.325509395546
CHARGE=2+
TITLE=File: PepMixWaters_250fmol.wiff, Sample: \2008_10_22\PepMixWaters_250fmol (sample number 1), Elution: 13.546 to 13.623 min, Period: 1, Cycle(s): 301-302 (Experiment 3)
102.0519 0.0768
129.1026 0.6613
147.1128 0.3688
157.1011 0.1794
183.1145 0.2058
200.1359 0.3229
228.132 0.8851
242.1766 0.0835
244.0979 0.0768
275.201 0.4154
286.1379 0.1286
294.1663 0.1154
329.1673 0.1461
342.1775 0.116
357.175 0.0845
388.2875 0.326
408.1755 0.1265
415.2821 0.0912
426.1859 0.36
427.1945 0.0925
442.2141 0.1789
454.2085 0.3241
471.2035 0.0776
471.7454 0.3789
472.275 0.2526
480.771 0.6276
499.2813 0.0999
517.3045 0.2441
525.283 0.1537
530.3053 0.7415
541.3025 0.1145
553.2586 0.2103
554.2586 0.1791
558.8313 0.9198
570.2632 0.1601
576.3066 0.0859
585.3293 0.7683
594.3245 7.6643
600.3401 0.0767
618.38 1.1675
717.4679 0.4192
814.4927 0.1659
831.4705 0.9928
942.4608 0.2471
960.5219 1.081
END IONS

BEGIN IONS
PEPMASS=453.253381520338
CHARGE=3+
TITLE=File: PepMixWaters_250fmol.wiff, Sample: \2008_10_22\PepMixWaters_250fmol (sample number 1), Elution: 13.494 to 13.575 min, Period: 1, Cycle(s): 301-302 (Experiment 2)
129.0993 1.4282
143.1157 12.9957
147.1101 0.6019
157.0952 0.6502
171.1104 7.4473
228.1332 0.9798
242.1539 1.162
396.5547 1.1666
447.2574 0.8228
471.765 2.3995
480.775 3.5695
517.3284 0.9053
530.3002 3.2748
549.8186 0.6188
558.8099 14.6529
585.321 2.3051
593.5863 0.6978
594.1029 0.774
594.3307 50.2618
618.3773 3.4363
717.4383 0.8624
831.4693 1.6376
960.5328 2.0096
END IONS

BEGIN IONS
PEPMASS=418.725952747563
CHARGE=2+
TITLE=File: PepMixWaters_250fmol.wiff, Sample: \2008_10_22\PepMixWaters_250fmol (sample number 1), Elution: 13.752 to 13.829 min, Period: 1, Cycle(s): 303-304 (Experiment 4)
120.0776 0.0343
129.0934 0.0357
136.0578 0.0365
143.1208 0.016
147.1107 0.076
171.1082 0.158
175.1115 0.0177
189.1061 0.0184
191.125 0.0124
235.1155 0.0137
262.118 0.0217
289.1361 0.0152
317.2312 0.0159
362.1988 0.0085
363.6851 0.0341
394.1519 0.0089
396.1827 0.0089
402.2302 0.009
402.6741 0.0179
404.2007 0.018
411.2467 0.0272
418.2452 0.3841
419.8906 0.1557
420.2262 0.2933
463.2107 0.0289
506.2646 0.0101
551.3259 0.21
559.333 0.0317
576.3787 0.0322
577.2878 0.0645
583.328 0.0216
586.3932 0.0108
624.3054 0.0112
666.3322 0.1962
723.3415 0.7697
END IONS

BEGIN IONS
PEPMASS=435.219727485895
CHARGE=2+
TITLE=File: PepMixWaters_250fmol.wiff, Sample: \2008_10_22\PepMixWaters_250fmol (sample number 1), Elution: 13.726 to 13.803 min, Period: 1, Cycle(s): 303-304 (Experiment 3)
120.0796 8.1159
175.118 0.9526
191.1156 7.0791
207.1128 0.2832
219.1113 6.5666
235.1054 0.2262
290.1484 1.1957
291.1336 0.2594
304.1632 0.6398
400.2193 0.4472
417.2393 3.1881
425.2111 0.4797
435.2305 2.3326
563.2726 0.329
580.2999 6.8839
650.6178 0.3081
651.3366 22.5078
722.3853 6.6828
END IONS

BEGIN IONS
PEPMASS=536.313108920362
CHARGE=2+
TITLE=File: PepMixWaters_250fmol.wiff, Sample: \2008_10_22\PepMixWaters_250fmol (sample number 1), Elution: 13.674 to 13.755 min, Period: 1, Cycle(s): 303-304 (Experiment 2)
129.0995 7.1413
139.0858 0.2426
147.1097 2.224
195.1141 0.2499
222.1187 1.4136
228.1348 0.9055
240.1325 7.2521
258.1431 0.6107
260.194 2.1568
272.1318 0.3393
327.2168 0.413
337.1372 0.6076
339.1961 0.3212
341.2204 0.5782
355.1598 2.6728
359.2647 0.6526
373.1722 1.6241
385.2082 0.79
395.2701 0.2669
408.2301 0.2352
411.2221 0.4903
423.2244 0.4143
428.2518 0.3146
430.2878 0.7792
440.2531 3.4535
454.2329 0.6958
456.2408 1.748
458.2443 0.3637
463.2918 0.6161
468.243 3.3292
471.799 3.7398
476.7869 0.3906
485.2744 0.6604
487.3181 8.9543
509.2895 0.3232
518.3147 1.0796
527.3143 22.9943
536.3176 14.5214
539.3198 1.6306
555.3252 1.1487
567.3067 1.8217
585.3295 0.2596
586.385 8.23
667.3469 0.2543
695.3658 0.6369
699.4631 3.2407
794.4706 0.416
812.441 0.3441
814.497 8.8956
END IONS

BEGIN IONS
PEPMASS=490.269971998278
CHARGE=2+
TITLE=File: PepMixWaters_250fmol.wiff, Sample: \2008_10_22\PepMixWaters_250fmol (sample number 1), Elution: 13.932 to 14.01 min, Period: 1, Cycle(s): 305-306 (Experiment 4)
116.0684 9.9338
129.0996 0.5133
141.1032 0.6161
169.094 1.5585
183.1467 1.3135
211.1414 2.3794
229.1526 0.8258
240.1337 0.1801
258.1405 0.2443
282.1779 1.247
342.1262 0.4881
349.6872 1.1874
358.6958 0.1271
362.2096 0.5617
367.1883 1.7054
371.2289 0.474
376.1951 2.9839
381.176 0.2357
385.203 1.0884
413.1884 0.3182
418.7489 2.6357
423.745 1.6572
432.7388 1.7206
433.2447 0.9399
433.7341 6.6873
452.2092 0.4375
455.237 0.1336
467.2585 0.1451
470.2173 3.7723
481.2647 0.1374
486.2685 0.5325
490.2695 11.3386
494.2604 0.6265
510.2264 0.404
541.2657 1.0507
555.2875 0.4216
565.2998 1.7758
583.2988 5.033
595.3094 0.1746
601.3136 0.1755
623.3064 1.0271
626.3234 0.1343
636.3164 0.5753
638.3011 1.6951
654.3366 2.6652
696.3805 0.1534
698.3683 2.1393
733.3846 0.9084
751.3901 6.4356
753.3466 0.2332
769.4061 0.794
836.4655 0.2975
846.4584 3.2138
864.4698 4.5362
864.7469 0.1315
END IONS

BEGIN IONS
PEPMASS=416.725509139723
CHARGE=2+
TITLE=File: PepMixWaters_250fmol.wiff, Sample: \2008_10_22\PepMixWaters_250fmol (sample number 1), Elution: 13.906 to 13.984 min, Period: 1, Cycle(s): 305-306 (Experiment 3)
129.1003 0.4775
130.0758 1.0254
132.078 3.1564
147.1078 1.6163
159.0926 0.7727
170.0537 0.6299
187.0848 7.5122
213.0992 0.6267
230.1242 9.227
246.1796 1.2771
258.1192 10.8278
312.1476 1.0667
316.1264 0.4134
330.1619 0.7881
347.2239 2.0498
363.7003 0.4179
372.6974 7.4163
381.209 6.069
387.1648 0.9239
407.7187 0.7857
411.2268 1.1065
416.7299 10.5387
428.2767 0.7592
446.2939 6.1315
557.3243 4.1599
574.6584 0.4934
575.3325 40.8049
761.4105 4.2077
END IONS

BEGIN IONS
PEPMASS=559.277086183769
CHARGE=2+
TITLE=File: PepMixWaters_250fmol.wiff, Sample: \2008_10_22\PepMixWaters_250fmol (sample number 1), Elution: 13.855 to 13.936 min, Period: 1, Cycle(s): 305-306 (Experiment 2)
120.081 0.6958
143.112 1.2839
171.1113 2.6152
175.1167 0.8285
197.1263 0.3327
214.1152 0.844
219.1295 0.1588
242.1474 2.4006
245.1296 0.3011
270.0999 0.1471
273.1664 0.2513
285.1896 0.4833
290.1388 0.3732
313.182 1.3296
318.1813 0.2951
329.6611 1.559
333.1898 0.5143
344.1756 0.2738
361.1924 0.9093
389.2101 2.0822
403.198 1.1943
415.238 0.6746
432.2567 0.5207
460.2492 0.5661
484.1962 0.1968
504.2153 0.1907
559.3009 0.5393
561.2608 1.0064
640.2914 0.3623
657.6161 0.1721
658.3086 13.4588
805.3618 2.4747
876.4134 1.5224
947.4604 1.3627
1018.4086 0.2141
END IONS

BEGIN IONS
PEPMASS=518.88244670493
CHARGE=3+
TITLE=File: PepMixWaters_250fmol.wiff, Sample: \2008_10_22\PepMixWaters_250fmol (sample number 1), Elution: 14.113 to 14.19 min, Period: 1, Cycle(s): 307-308 (Experiment 4)
110.0701 0.0469
116.071 0.1108
120.0776 0.049
129.1002 0.1578
136.072 0.8138
141.0717 0.0319
147.1073 0.1952
153.0681 0.0277
159.0744 0.062
161.0869 0.0398
166.0611 0.0576
167.04 0.0463
173.127 0.0647
185.0505 0.8699
201.1177 0.0634
203.0651 0.6692
206.0767 0.0321
207.1198 0.0708
219.1424 0.0265
226.1221 0.0404
231.0631 0.6392
235.1118 0.3635
244.1133 0.042
251.094 0.0496
262.1402 0.2389
270.1379 0.0367
277.1117 0.0298
305.1824 0.0469
339.6532 0.0412
349.1388 0.0334
358.6319 0.2117
362.1605 0.034
368.2008 0.0343
370.6484 0.0603
373.1588 0.0432
391.1885 0.0708
393.6293 0.0266
397.111 0.0267
398.6515 0.0268
404.702 0.027
407.1318 0.0813
407.6642 0.0722
408.738 0.0271
409.2015 0.9498
412.1765 0.0545
416.1534 1.0127
420.2008 0.0275
424.5324 0.0276
426.7002 0.0462
427.1737 0.0647
429.6305 0.0371
430.1826 0.3061
435.1947 0.1214
436.5454 0.028
438.1907 0.1311
447.1517 0.0757
450.6249 0.0665
455.2846 0.0286
456.1138 0.1051
459.6574 0.1247
462.2559 0.1155
464.6828 0.0386
465.1661 0.4731
473.6825 0.1849
483.2348 0.059
487.2267 0.0395
492.2297 0.0298
492.6761 0.0298
495.2369 0.0298
497.2117 0.0299
501.191 0.0801
506.1439 0.0604
506.9022 0.282
508.2901 0.3932
510.6875 0.0303
512.9074 0.0506
513.2193 0.0304
513.5638 0.0304
514.2073 0.0812
515.689 0.0508
518.2044 0.0611
518.7624 0.112
519.3098 0.0509
519.7372 0.2447
536.2363 0.114
551.2449 0.0315
556.2392 0.0316
558.1863 0.0317
583.1853 0.0324
591.2578 0.0326
601.1876 0.1207
605.1861 0.099
609.3131 0.817
614.2846 0.521
619.2652 0.1669
629.2247 0.1234
636.2252 0.0338
643.2725 0.0567
644.839 0.3294
653.776 0.3316
660.3226 0.2299
662.7847 2.5906
669.129 0.0347
678.2266 0.0349
696.3277 0.8851
716.26 0.0359
720.2812 0.036
720.7781 0.048
725.2862 0.0361
768.2966 0.0372
781.3582 0.0375
800.3077 0.0506
808.4114 0.0381
859.2859 0.1573
872.3594 0.0264
916.5068 0.0271
922.4719 0.0272
1019.4445 0.0285
1090.4829 0.0591
END IONS

BEGIN IONS
PEPMASS=653.350685459516
CHARGE=2+
TITLE=File: PepMixWaters_250fmol.wiff, Sample: \2008_10_22\PepMixWaters_250fmol (sample number 1), Elution: 14.087 to 14.164 min, Period: 1, Cycle(s): 307-308 (Experiment 3)
110.0673 0.7273
129.0969 0.1422
130.08 0.0969
138.0595 0.1419
147.1126 0.2549
185.1513 0.0548
206.137 0.0642
223.15 1.3363
226.1073 0.0605
251.1446 1.8354
260.1929 0.1587
332.2074 0.3994
340.1533 0.066
350.2074 0.2678
357.1733 0.0423
373.2754 0.0432
410.1956 0.1177
410.7199 0.0997
453.1956 0.1999
458.2303 0.0574
465.2227 0.1254
467.2245 0.5703
487.3329 0.1382
494.1807 0.0696
523.7481 0.2047
566.3351 0.1064
583.3442 0.054
594.2648 0.5124
644.3469 0.2725
653.3551 4.2179
682.3663 0.0701
695.3721 0.2124
712.3846 0.2627
796.3747 0.1136
819.3898 0.064
841.4975 0.1427
915.3973 0.0812
933.349 0.164
956.4587 0.3043
1038.5375 0.0432
1046.5408 0.1736
1055.5565 0.6683
1169.5861 0.1376
END IONS

BEGIN IONS
PEPMASS=496.757405513251
CHARGE=2+
TITLE=File: PepMixWaters_250fmol.wiff, Sample: \2008_10_22\PepMixWaters_250fmol (sample number 1), Elution: 14.035 to 14.116 min, Period: 1, Cycle(s): 307-308 (Experiment 2)
101.0693 0.2472
129.1 0.2747
142.1185 0.1976
147.1112 0.2332
187.1415 7.1761
199.1058 0.3407
215.1384 1.9938
227.1001 0.7952
276.155 0.2527
340.1796 0.7259
389.6976 12.1308
439.2228 1.0964
475.2371 0.3022
503.2542 0.4113
552.2945 1.3137
632.2909 0.4386
663.3 0.1267
681.3563 0.6537
778.3859 7.3491
END IONS

BEGIN IONS
PEPMASS=562.250553275946
CHARGE=2+
TITLE=File: PepMixWaters_250fmol.wiff, Sample: \2008_10_22\PepMixWaters_250fmol (sample number 1), Elution: 14.293 to 14.37 min, Period: 1, Cycle(s): 309-310 (Experiment 4)
120.0861 0.0196
125.0656 0.02
129.0948 0.0457
130.077 0.0153
136.0713 0.0626
147.1102 0.0271
167.0792 0.0347
184.0994 0.0485
210.0168 0.0194
212.0974 0.2279
216.1034 0.0197
230.1174 0.0136
246.1909 0.014
262.137 0.0217
272.1845 0.0295
294.1749 0.1764
296.1339 0.0308
313.1528 0.0791
335.1349 0.0082
359.0998 0.0169
381.199 0.0262
405.2306 0.036
407.1679 0.009
423.2182 0.0828
426.2296 0.0277
444.1708 0.0188
449.2166 0.019
462.7201 0.0096
485.1975 0.0197
506.1087 0.0201
518.1942 0.0102
538.2508 0.0415
540.2857 0.0312
544.7531 0.0104
553.2592 0.0315
553.7493 0.1894
562.2706 0.7849
617.3432 0.0111
619.1774 0.0111
698.2887 0.0473
701.3874 0.0237
803.4031 0.0127
811.3326 0.0509
830.3641 0.0129
912.4016 0.1621
914.3763 0.0676
933.4557 0.0137
1026.4135 0.1146
END IONS

BEGIN IONS
PEPMASS=420.712108618386
CHARGE=2+
TITLE=File: PepMixWaters_250fmol.wiff, Sample: \2008_10_22\PepMixWaters_250fmol (sample number 1), Elution: 14.267 to 14.345 min, Period: 1, Cycle(s): 309-310 (Experiment 3)
106.0466 0.4974
110.0613 0.0188
136.0734 0.0156
157.1297 0.0168
159.0929 0.0226
175.1204 0.0118
185.1614 0.0365
187.1096 0.0122
201.1074 0.0507
219.123 0.0861
223.0914 0.0134
262.1443 0.0507
266.1178 0.0511
274.1316 0.0148
293.141 0.0153
296.1716 0.0154
296.6804 0.0154
297.6767 0.0771
298.143 0.0386
301.6643 0.0311
310.1652 0.1102
311.6514 0.0631
312.187 0.0158
345.6826 0.0416
346.1816 0.0499
354.2018 0.1094
354.6904 0.0926
358.1939 0.0169
364.6364 0.0171
368.2223 0.0343
381.1728 0.0436
391.2283 0.0177
404.2187 0.018
412.229 0.0272
412.6941 0.0818
420.2241 0.11
421.2234 0.0642
422.228 0.0827
424.1804 0.0184
436.1979 0.0374
452.1852 0.1997
472.2755 0.0292
493.9074 0.0199
495.2497 0.0298
523.2954 0.1228
551.3028 0.2731
565.3071 0.0213
567.3019 0.0106
577.2377 0.0322
584.3272 0.0108
589.3308 0.0217
594.289 0.0763
604.286 0.033
622.3079 1.0598
626.3626 0.0112
631.318 0.0337
636.3211 0.0113
637.9932 0.0226
673.5019 0.0232
691.3768 0.0353
707.4059 0.0357
735.3566 0.1576
END IONS

BEGIN IONS
PEPMASS=435.224473619603
CHARGE=2+
TITLE=File: PepMixWaters_250fmol.wiff, Sample: \2008_10_22\PepMixWaters_250fmol (sample number 1), Elution: 14.215 to 14.296 min, Period: 1, Cycle(s): 309-310 (Experiment 2)
102.0526 0.0995
115.0798 0.144
120.0783 3.1658
129.1023 0.0917
175.1138 0.3905
191.1152 2.5288
207.1113 0.2124
219.112 2.5288
235.1133 0.1097
251.1578 0.1417
290.1422 0.4951
304.1667 0.1014
356.7256 0.1267
400.2107 0.0805
417.2421 1.0505
425.2333 0.083
434.807 0.1025
435.2324 0.9237
437.2082 0.1589
465.2478 0.2026
580.2992 2.0684
594.2584 0.218
634.271 0.0901
651.3338 7.5443
722.3776 2.608
END IONS

BEGIN IONS
PEPMASS=559.280074320395
CHARGE=2+
TITLE=File: PepMixWaters_250fmol.wiff, Sample: \2008_10_22\PepMixWaters_250fmol (sample number 1), Elution: 14.473 to 14.551 min, Period: 1, Cycle(s): 311-312 (Experiment 4)
112.0768 0.0189
120.0739 0.1127
143.1149 0.2514
161.0326 0.0567
171.1148 0.4505
175.1118 0.2248
197.1154 0.0816
203.1095 0.0191
213.0812 0.0848
214.1234 0.144
231.099 0.1223
242.1463 0.3967
245.1223 0.021
247.1353 0.0211
259.0391 0.036
276.0435 0.052
285.1851 0.1057
289.1571 0.3726
296.0608 0.1462
300.1164 0.0542
304.0496 0.1403
313.178 0.1582
314.083 0.1743
318.1702 0.0479
329.6554 0.1949
333.1914 0.0408
344.1884 0.0498
359.0956 0.0254
361.1887 0.1106
370.2282 0.043
387.0826 0.088
388.2363 0.767
390.2076 0.0353
397.1176 0.0535
403.2023 0.1886
405.0821 0.207
409.7032 0.0271
415.2422 0.1185
417.2067 0.0365
425.1142 0.212
432.2588 0.2046
460.2633 0.1055
484.1468 0.0393
485.232 0.0296
488.7316 0.0297
494.1019 0.0696
497.6936 0.1496
498.263 0.02
501.2971 0.4105
504.2045 0.0301
506.7521 0.0503
512.1284 0.1113
516.1306 0.1829
534.1524 0.1033
542.2984 0.0208
550.2557 0.0315
557.3005 0.0317
559.283 0.1903
560.3379 0.0423
560.6925 0.0212
561.2729 0.1695
567.1316 0.0319
585.1178 0.0974
588.3382 1.0195
598.3049 0.0328
603.117 0.0659
631.3562 0.0225
641.2958 0.0453
644.3422 0.0227
657.3332 0.0229
658.3124 1.8931
658.6027 0.0459
699.3819 0.0828
717.3367 0.2754
805.3162 0.3173
818.4231 0.1279
876.4047 0.2118
947.4493 0.1514
1018.5596 0.0285
END IONS

BEGIN IONS
PEPMASS=416.722195484624
CHARGE=2+
TITLE=File: PepMixWaters_250fmol.wiff, Sample: \2008_10_22\PepMixWaters_250fmol (sample number 1), Elution: 14.447 to 14.525 min, Period: 1, Cycle(s): 311-312 (Experiment 3)
130.0744 0.0918
132.0729 0.7476
143.1163 0.0321
147.109 0.1193
159.0819 0.0621
170.06 0.0583
177.107 0.2383
187.0843 0.6668
201.13 0.0507
213.0991 0.0718
221.1318 0.0532
230.1271 0.7599
240.1362 0.0347
246.1874 0.1333
258.1248 0.8766
312.1567 0.0316
328.1925 0.0324
330.1365 0.0488
347.2217 0.1667
372.6956 0.518
381.2151 0.4017
387.1622 0.132
407.7499 0.0452
411.2376 0.0725
416.2516 0.3193
416.7167 0.9314
417.7234 0.064
418.2545 0.3293
446.2917 0.4724
551.3081 0.0735
557.3462 0.2323
574.6465 0.0751
575.3291 3.0676
597.298 0.0328
666.3736 0.127
723.353 0.4329
761.443 0.2098
END IONS

BEGIN IONS
PEPMASS=490.26669055302
CHARGE=2+
TITLE=File: PepMixWaters_250fmol.wiff, Sample: \2008_10_22\PepMixWaters_250fmol (sample number 1), Elution: 14.396 to 14.477 min, Period: 1, Cycle(s): 311-312 (Experiment 2)
116.0684 5.4777
126.0545 0.0753
129.1004 0.2997
141.1029 0.3719
169.0923 0.6223
183.1455 0.7444
211.142 1.1371
229.1561 0.5553
240.1338 0.1109
258.1514 0.0934
282.1742 0.676
342.107 0.1489
349.6855 0.6105
362.2137 0.3319
367.1982 0.9427
371.2225 0.224
376.192 1.3878
381.1504 0.0961
383.1621 0.0788
385.1954 0.395
413.1569 0.2
418.7483 0.8969
423.7362 0.7735
432.736 0.9114
433.2431 0.4002
433.7308 3.3995
452.1827 0.0761
470.2207 1.7842
482.2501 0.0982
486.2551 0.3452
490.2737 6.0704
494.259 0.2287
510.2024 0.1919
541.2361 0.4371
555.2865 0.2635
565.299 0.7654
583.3079 2.7757
623.339 0.2456
626.32 0.1231
636.3084 0.2708
638.3144 0.7118
654.3433 0.9266
696.4079 0.0826
698.3609 0.8509
733.3844 0.545
751.4057 2.6357
769.4141 0.5086
836.4472 0.1681
846.4648 1.054
864.468 1.9726
END IONS

BEGIN IONS
PEPMASS=561.236495755246
CHARGE=2+
TITLE=File: PepMixWaters_250fmol.wiff, Sample: \2008_10_22\PepMixWaters_250fmol (sample number 1), Elution: 14.654 to 14.731 min, Period: 1, Cycle(s): 313-314 (Experiment 4)
161.0328 0.647
175.1165 1.2604
185.0333 0.1946
187.0642 0.1834
203.1033 0.4843
213.0837 0.4571
231.0968 1.3257
254.0941 0.2855
259.0197 0.6045
268.0653 0.205
272.1364 0.9147
276.042 1.8207
286.0843 0.2118
289.1596 4.3651
296.0679 2.0469
300.1217 0.8211
304.0357 2.7141
314.0768 3.5589
318.1174 0.3191
370.1938 0.9213
387.0755 1.4689
388.223 8.3536
397.1011 0.7574
400.7212 0.6535
405.0918 2.7094
409.7235 0.2535
413.1928 0.1911
425.1107 3.1999
435.2366 0.2798
484.2731 0.1772
488.7086 0.267
494.1226 0.9841
497.7266 3.2628
501.3079 5.4769
503.3227 0.2006
506.724 1.2281
512.1329 0.9815
516.1132 2.1644
534.1209 1.2508
552.2202 0.1786
562.2657 0.2227
570.3352 0.8335
585.1357 0.9519
587.6088 0.1952
588.3388 16.8451
603.1444 0.9777
607.2091 0.2535
621.1809 0.457
699.3634 1.7621
716.23 0.4906
717.3835 4.3239
800.4068 0.4934
818.4174 2.6993
END IONS

BEGIN IONS
PEPMASS=540.274251152216
CHARGE=2+
TITLE=File: PepMixWaters_250fmol.wiff, Sample: \2008_10_22\PepMixWaters_250fmol (sample number 1), Elution: 14.628 to 14.705 min, Period: 1, Cycle(s): 313-314 (Experiment 3)
116.0678 2.5006
129.0987 1.3129
143.0801 3.1989
147.1097 1.8494
161.089 6.4367
171.073 6.9546
187.1457 0.8807
189.0851 11.949
199.104 1.0414
227.1009 4.1108
239.142 1.1906
256.1611 3.3431
258.1427 1.3149
276.1539 1.7915
284.156 17.5274
302.1684 0.9095
340.1795 4.8415
380.6945 0.8465
389.6962 39.0853
406.1937 1.0815
439.2171 11.594
446.2402 14.5869
475.2468 2.915
503.244 4.5646
531.2778 3.4119
552.2942 9.7113
587.2696 0.8567
604.2951 1.5942
632.2812 5.8924
681.3369 5.5564
760.3715 1.3811
778.3868 82.9096
778.7608 0.8612
891.4703 10.0141
END IONS

BEGIN IONS
PEPMASS=422.240827616136
CHARGE=2+
TITLE=File: PepMixWaters_250fmol.wiff, Sample: \2008_10_22\PepMixWaters_250fmol (sample number 1), Elution: 14.576 to 14.657 min, Period: 1, Cycle(s): 313-314 (Experiment 2)
175.1168 3.1952
185.1617 46.5118
213.1579 34.6909
316.1703 2.8786
372.7103 3.8247
417.2407 22.0774
422.2445 6.6813
532.266 42.343
613.3308 1.7838
630.5703 3.0443
631.3314 142.6811
744.4164 22.1825
END IONS

BEGIN IONS
PEPMASS=446.237791628928
CHARGE=2+
TITLE=File: PepMixWaters_250fmol.wiff, Sample: \2008_10_22\PepMixWaters_250fmol (sample number 1), Elution: 14.834 to 14.911 min, Period: 1, Cycle(s): 315-316 (Experiment 4)
129.1198 0.0254
130.091 0.0204
136.0724 0.3287
147.1068 0.0596
148.07 0.0163
169.1309 0.0233
183.1532 0.0787
197.1273 0.0502
199.0963 0.0252
201.1244 0.0951
211.1489 0.039
221.0804 0.0864
227.0998 0.0539
231.0713 0.0204
244.1657 0.0279
257.8927 0.0215
276.1338 0.0223
313.1594 0.0158
333.2108 0.1061
335.1234 0.0246
340.1419 0.0165
386.1864 0.0176
389.6982 1.4744
413.1528 0.0273
417.2132 0.0274
430.1774 0.0185
430.7061 0.0371
438.2629 0.0562
438.6852 0.0281
445.8732 0.0283
446.2428 0.8788
448.208 0.0663
463.2465 0.0289
469.2179 0.0291
542.236 0.0208
552.3013 0.1156
559.3034 0.2538
619.3276 0.0223
647.3304 0.0455
663.2854 0.0691
674.2853 0.0348
681.3078 0.0817
694.3719 0.0471
730.3531 0.2175
778.4071 0.2121
END IONS

BEGIN IONS
PEPMASS=457.741111980624
CHARGE=2+
TITLE=File: PepMixWaters_250fmol.wiff, Sample: \2008_10_22\PepMixWaters_250fmol (sample number 1), Elution: 14.808 to 14.886 min, Period: 1, Cycle(s): 315-316 (Experiment 3)
102.0525 0.3704
114.0501 0.0382
129.0947 0.0254
130.0757 0.0971
136.0753 0.0835
141.0589 0.0212
147.1114 0.0271
157.081 0.0168
159.0767 0.7952
169.0965 0.0988
185.159 0.2129
186.0911 0.3301
188.1342 0.043
200.1365 0.1076
213.1563 0.4244
215.1179 0.0262
228.1346 0.0338
242.0834 0.0488
249.1587 0.1129
254.1781 0.0214
258.1417 0.5317
265.1314 0.0146
268.1246 0.0146
273.1209 0.0296
277.1315 0.0298
293.0721 0.0153
295.1692 0.0307
299.1743 0.0309
302.1637 0.0233
307.144 0.0157
309.1116 0.0236
314.2165 0.0317
322.0912 0.016
327.1425 0.0243
329.1218 0.0081
338.1515 0.0411
356.1913 0.0169
361.187 0.017
367.2235 0.0086
369.1733 0.0258
371.2314 0.2326
373.1588 0.0086
374.1354 0.0173
381.1947 0.0262
383.1627 0.0525
391.1973 0.0088
392.1536 0.2038
398.1696 0.0268
399.098 0.0626
406.6899 0.009
409.164 0.1812
415.683 0.0456
424.2201 0.396
424.7159 0.0553
426.1605 0.1664
436.2445 0.0187
438.1761 0.0749
441.715 0.0188
444.1473 0.0094
445.2409 0.0566
450.1932 0.0475
454.2957 0.0095
455.2322 0.0477
457.1733 0.0191
457.76 0.067
458.2638 0.0479
459.2719 0.1917
463.2156 0.0192
465.2683 0.0289
470.3101 0.0097
472.2415 0.0486
481.2403 0.1276
491.2264 0.0892
497.2416 0.0299
498.2041 0.0999
505.2541 0.0201
508.2432 0.4034
511.2098 0.0202
516.2116 0.0305
517.9602 0.0204
524.2541 0.0409
526.2706 0.2463
540.2909 0.0208
544.2445 0.0626
551.2389 0.0315
557.2836 0.0106
569.2919 0.032
576.9656 0.0107
578.3392 0.0215
586.3283 0.0217
592.2268 0.0218
594.3667 0.0109
604.2907 0.033
609.3103 0.0221
611.326 0.0221
618.315 0.089
621.3135 0.1785
629.3144 0.0224
631.3292 0.0337
636.338 0.0113
639.3566 0.1696
655.3391 0.0229
657.3377 0.2293
689.3185 0.0704
721.4324 0.024
733.3394 0.0121
738.4413 0.0608
750.3187 0.0245
752.3604 0.0123
756.3942 0.0246
END IONS

BEGIN IONS
PEPMASS=548.266179248816
CHARGE=2+
TITLE=File: PepMixWaters_250fmol.wiff, Sample: \2008_10_22\PepMixWaters_250fmol (sample number 1), Elution: 14.756 to 14.837 min, Period: 1, Cycle(s): 315-316 (Experiment 2)
116.062 0.0963
129.0893 0.0865
143.0814 0.1766
147.1112 0.0651
161.0897 0.244
171.0769 0.3744
183.1502 0.0303
187.1439 0.0306
189.0846 0.5534
199.1065 0.0631
211.1489 0.039
215.1402 0.0328
227.0991 0.438
239.1312 0.0554
256.1654 0.2291
258.1453 0.1509
265.1448 0.0291
276.1545 0.1115
284.1566 0.9197
302.1707 0.0466
340.1832 0.1567
371.1866 0.0345
388.1819 0.1322
396.6842 0.0534
397.178 0.0446
397.6892 1.6499
418.1524 0.0732
422.1782 0.1196
437.1882 0.0374
453.1773 0.0476
454.2386 0.639
454.7569 0.1907
491.1986 0.0893
501.2802 0.0401
519.2239 0.1936
539.2885 0.0519
548.2718 0.0628
550.2444 0.0734
568.2923 0.3411
588.3393 0.0325
620.3127 0.0334
648.3044 0.1708
697.2587 0.0827
776.3243 0.0623
781.3984 0.025
793.3728 0.1385
794.3897 2.4957
889.4235 0.0267
907.4716 0.3098
END IONS

BEGIN IONS
PEPMASS=407.747801359041
CHARGE=2+
TITLE=File: PepMixWaters_250fmol.wiff, Sample: \2008_10_22\PepMixWaters_250fmol (sample number 1), Elution: 15.014 to 15.092 min, Period: 1, Cycle(s): 317-318 (Experiment 4)
115.0844 12.4788
129.0975 0.8196
143.0789 14.283
147.1109 1.9798
185.1318 0.4082
187.0674 1.1008
258.1052 2.7084
260.1931 2.8133
298.2008 0.4479
300.1498 2.7509
329.1381 0.8113
371.1877 0.4135
372.2339 3.8516
377.2165 0.443
398.7575 0.661
407.7497 4.4705
413.2297 5.2278
442.2294 0.6865
466.2676 0.4056
484.2596 0.9446
486.3609 3.4225
498.3399 0.4093
526.3175 1.344
555.3144 0.4532
557.3956 7.3697
654.407 0.4005
671.6055 0.4753
672.42 39.4058
743.4671 9.4014
END IONS

BEGIN IONS
PEPMASS=518.267363400969
CHARGE=2+
TITLE=File: PepMixWaters_250fmol.wiff, Sample: \2008_10_22\PepMixWaters_250fmol (sample number 1), Elution: 14.989 to 15.066 min, Period: 1, Cycle(s): 317-318 (Experiment 3)
101.0702 0.1034
115.0489 0.1487
120.077 0.5733
129.1005 0.5958
131.074 0.1998
147.1087 1.15
157.057 0.936
175.0673 0.9408
187.1022 0.2692
203.0629 2.0137
215.1033 0.0984
219.1433 0.4701
243.1046 0.3767
246.1734 0.6457
256.136 0.2004
262.1333 0.2462
274.1326 0.2962
297.1496 0.0849
302.1338 0.9171
318.1412 0.1037
342.1744 0.2895
345.2439 0.1911
359.187 0.8647
373.1416 0.0864
378.2187 0.1131
389.1886 0.1411
390.1649 0.7949
403.218 0.2066
415.1613 0.0729
417.2412 0.8131
425.1735 0.083
431.1833 0.1393
441.2376 0.1879
443.1425 0.1129
449.2093 0.1421
455.2937 0.1146
459.1974 0.0959
461.1587 0.4513
471.2414 0.136
473.3159 0.3601
488.2342 0.0692
489.2402 0.9892
500.2209 0.0801
506.2724 0.3019
510.2392 0.101
514.2189 0.071
518.2499 0.0814
518.755 0.5908
520.2501 0.0714
532.1871 0.1135
543.2771 0.1147
546.2567 0.0836
553.3275 0.0843
563.2328 0.138
570.3103 0.4273
577.3135 0.3116
587.3407 3.6853
609.3284 0.0773
633.2741 0.0788
692.3124 0.0824
717.3459 0.1078
733.63 0.097
734.4043 6.872
745.3939 0.0977
790.348 0.088
833.4837 1.7816
948.5417 0.1653
END IONS

BEGIN IONS
PEPMASS=527.736473457215
CHARGE=2+
TITLE=File: PepMixWaters_250fmol.wiff, Sample: \2008_10_22\PepMixWaters_250fmol (sample number 1), Elution: 14.937 to 15.018 min, Period: 1, Cycle(s): 317-318 (Experiment 2)
113.0302 1.0935
119.0808 0.3659
120.0781 2.4311
126.065 0.3068
129.0628 4.6616
144.0748 0.5907
147.1104 2.8205
171.0756 4.4623
181.0571 2.004
185.0953 0.2799
188.1013 2.4906
191.1128 0.2844
198.0814 4.7276
200.0723 0.4555
213.082 1.2665
215.8606 0.3087
216.0946 19.3699
226.1182 0.2894
231.0908 0.4147
234.1213 1.6156
244.127 0.8676
262.1301 4.6582
272.1231 0.2659
300.1272 0.6746
318.14 3.0555
328.1311 0.3807
334.1353 2.2237
341.1729 1.6604
345.1621 1.4553
358.7742 0.288
359.1884 25.4361
363.1618 1.0312
377.1432 0.7736
384.1409 0.4654
389.1744 1.8439
402.1552 0.2691
415.1616 1.5863
420.1982 1.5768
425.1738 0.3227
431.1547 1.7374
435.1937 0.3734
443.1465 1.7042
448.1824 0.8238
451.1826 0.2755
453.2161 0.9141
460.1892 1.688
460.6871 0.643
461.1627 6.2236
468.1885 0.8422
477.2222 0.4395
477.7301 0.8114
479.184 0.4307
481.1951 0.7258
487.1791 2.0052
496.1754 0.3287
497.2069 0.3889
501.1991 0.4306
504.2146 0.3716
506.2563 10.4446
510.3294 1.3841
510.7168 0.485
514.1921 1.8459
518.7272 3.25
521.2632 0.2859
527.75 1.3253
529.2784 0.6892
531.1897 0.2576
532.2051 3.1159
549.2229 1.0063
562.1847 0.7214
576.6649 0.2794
577.2894 16.6014
633.2795 0.7092
661.2455 0.4945
674.3008 0.6388
679.263 1.0024
692.3181 14.9797
696.2767 0.4485
839.381 22.2592
849.3215 0.3519
936.402 1.3821
953.4497 1.4086
END IONS

BEGIN IONS
PEPMASS=601.323509489839
CHARGE=2+
TITLE=File: PepMixWaters_250fmol.wiff, Sample: \2008_10_22\PepMixWaters_250fmol (sample number 1), Elution: 15.195 to 15.272 min, Period: 1, Cycle(s): 319-320 (Experiment 4)
129.1009 0.066
131.0821 0.0819
147.1054 0.0596
155.1157 0.1169
159.0722 0.0959
173.1272 0.4943
183.1053 0.1754
185.1652 0.286
196.1196 0.0814
197.0791 0.0691
201.1189 0.3806
213.1561 0.2546
215.091 0.0525
218.1325 0.066
224.0981 0.7363
226.106 0.0672
242.1147 1.8789
254.1576 0.057
260.1227 0.4472
269.1665 0.1615
275.1518 0.1707
280.1438 0.0674
283.1211 0.0904
286.1266 0.0909
295.1705 0.0999
296.1787 0.6702
313.1889 0.4833
323.1669 0.2009
325.2305 0.113
331.2046 0.236
341.1742 0.9747
346.2095 0.0582
353.2271 0.0756
355.1879 0.1517
359.1955 0.6101
369.2621 0.0687
373.217 0.1123
395.2674 0.1867
397.278 0.1338
400.2484 0.0984
407.2671 0.0813
409.2307 0.5248
413.2249 0.1272
415.2213 0.0638
419.2364 0.0641
422.2368 0.147
423.2325 0.0552
425.2527 0.6183
428.2466 0.148
436.243 0.4391
440.255 0.1595
443.26 5.1131
454.2467 0.4863
458.2279 0.0766
472.2695 0.5539
485.2239 0.3547
491.268 0.1191
508.2648 0.1311
513.2861 0.1823
513.8137 0.0811
526.345 0.0924
535.3319 0.2277
543.3414 0.1459
553.3389 0.1999
556.2998 0.0527
570.3355 0.0962
574.2735 0.4716
583.3322 0.1944
601.2972 0.0877
630.6947 0.0562
631.3162 5.1916
730.3855 3.6503
730.664 0.0846
843.4722 2.4547
942.4545 0.1647
END IONS

BEGIN IONS
PEPMASS=422.244186740254
CHARGE=2+
TITLE=File: PepMixWaters_250fmol.wiff, Sample: \2008_10_22\PepMixWaters_250fmol (sample number 1), Elution: 15.169 to 15.246 min, Period: 1, Cycle(s): 319-320 (Experiment 3)
175.1092 0.1893
185.1625 2.8783
213.1556 2.1155
304.1504 0.0702
312.218 0.0869
316.17 0.1272
417.2361 1.1693
422.2483 0.3768
532.2761 2.0532
629.606 0.146
631.3332 6.8095
744.4243 0.7565
END IONS

BEGIN IONS
PEPMASS=472.245459538343
CHARGE=2+
TITLE=File: PepMixWaters_250fmol.wiff, Sample: \2008_10_22\PepMixWaters_250fmol (sample number 1), Elution: 15.117 to 15.198 min, Period: 1, Cycle(s): 319-320 (Experiment 2)
130.061 0.5459
132.0795 1.0127
141.1004 7.3469
159.0882 1.7543
187.0845 1.6027
244.1042 0.594
272.1728 6.5737
300.1689 5.6406
342.1763 0.968
357.1884 1.1747
359.2 3.2545
407.1958 5.2521
415.6998 5.1246
427.2049 0.9805
455.1836 0.5631
470.2226 0.6693
472.2427 2.857
488.2404 4.6343
587.3042 2.0481
626.296 0.4366
644.3283 42.6485
644.63 0.6016
830.3975 6.3664
END IONS

BEGIN IONS
PEPMASS=490.269470563391
CHARGE=2+
TITLE=File: PepMixWaters_250fmol.wiff, Sample: \2008_10_22\PepMixWaters_250fmol (sample number 1), Elution: 15.375 to 15.453 min, Period: 1, Cycle(s): 321-322 (Experiment 4)
116.0686 0.5444
129.0945 0.0508
136.0801 0.0156
141.0943 0.0159
169.0892 0.0407
175.1191 0.0177
183.1471 0.1029
201.1264 0.019
210.0751 0.013
211.1504 0.117
213.1089 0.0131
233.1419 0.0137
240.1278 0.0277
244.1853 0.007
264.1823 0.0073
279.1509 0.0149
282.1852 0.1051
314.1808 0.0158
342.1155 0.0165
349.6946 0.0084
350.1856 0.0251
357.1919 0.0084
362.1776 0.0085
367.1921 0.0771
371.2268 0.0345
376.166 0.026
376.6908 0.0087
385.2 0.0439
385.6682 0.0176
394.0765 0.0266
413.1574 0.0182
418.7318 0.0915
419.7584 0.0733
423.7671 0.0276
425.1893 0.0277
432.7266 0.0372
433.2545 0.0465
433.7473 0.2887
452.178 0.019
467.2706 0.0387
470.2256 0.1842
485.1483 0.0197
490.2777 0.6835
494.2513 0.0497
510.1651 0.0101
536.1835 0.0207
541.288 0.0208
542.1995 0.0104
543.2932 0.0104
565.31 0.0319
569.3297 0.0533
583.2785 0.1512
591.2535 0.0326
636.3831 0.0113
638.3414 0.0452
654.3087 0.0343
698.3517 0.0827
719.2905 0.012
733.4443 0.0242
751.3563 0.1716
769.3383 0.0248
771.3268 0.0124
846.4702 0.1171
864.5267 0.1578
END IONS

BEGIN IONS
PEPMASS=589.272454920754
CHARGE=2+
TITLE=File: PepMixWaters_250fmol.wiff, Sample: \2008_10_22\PepMixWaters_250fmol (sample number 1), Elution: 15.349 to 15.427 min, Period: 1, Cycle(s): 321-322 (Experiment 3)
120.079 0.1274
130.0872 0.0408
136.0744 0.5635
147.1129 0.038
166.0715 0.023
175.076 0.0237
190.0788 0.0247
207.1177 0.0257
217.0947 0.1054
229.1114 0.0203
235.1045 1.9336
237.125 0.0207
242.1412 0.0488
245.0908 0.035
253.1361 0.0213
263.0997 0.4933
265.0994 0.1237
266.1459 0.0438
283.1441 0.1808
285.1075 0.0226
293.1114 0.1914
363.1993 0.0767
381.2165 0.943
391.1796 0.0265
406.1964 0.0541
409.1927 0.0271
426.1532 0.2215
440.2269 0.0469
458.2203 0.4499
472.2853 0.0194
477.2339 0.0293
483.2054 0.0492
492.2678 0.1786
499.2425 0.02
510.2669 0.1212
519.187 0.0204
529.3109 0.0206
531.7596 0.0309
560.2691 0.0212
574.818 0.0214
582.3242 0.0216
589.2652 0.4451
591.2734 0.0435
605.3274 0.044
623.3505 0.4466
734.3568 0.1454
749.3405 0.0245
751.2755 0.0245
752.3814 0.5397
752.7651 0.0368
769.2794 0.0372
798.3864 0.0253
879.4648 0.0265
915.4311 0.4735
END IONS

BEGIN IONS
PEPMASS=540.273396423557
CHARGE=2+
TITLE=File: PepMixWaters_250fmol.wiff, Sample: \2008_10_22\PepMixWaters_250fmol (sample number 1), Elution: 15.298 to 15.379 min, Period: 1, Cycle(s): 321-322 (Experiment 2)
116.0668 0.0963
130.0817 0.0765
136.0734 0.0365
143.0795 0.1284
147.1088 0.1193
161.0876 0.3632
171.078 0.2749
187.1393 0.0796
189.0885 0.5103
199.1013 0.0252
227.0958 0.1078
239.1326 0.0761
256.1614 0.2076
276.1524 0.104
284.1651 0.7236
293.1066 0.0383
302.177 0.0311
340.1879 0.099
389.2231 0.0617
389.6953 1.6333
423.2095 0.046
434.2438 0.0466
439.2317 0.2905
446.246 0.4724
453.2443 0.0286
475.2439 0.0877
503.2471 0.1605
505.2424 0.0704
523.2443 0.0409
531.2915 0.0928
531.7597 0.0515
540.2566 0.0936
552.2877 0.3258
632.3256 0.1125
663.313 0.0461
681.2923 0.1401
777.3931 0.0374
777.7596 0.0624
778.399 2.3708
891.4541 0.1869
END IONS

BEGIN IONS
PEPMASS=693.860752651031
CHARGE=2+
TITLE=File: PepMixWaters_250fmol.wiff, Sample: \2008_10_22\PepMixWaters_250fmol (sample number 1), Elution: 15.556 to 15.633 min, Period: 1, Cycle(s): 323-324 (Experiment 4)
130.0802 0.0459
141.0642 0.0956
147.1136 0.0488
169.0556 0.1337
185.0884 0.073
186.0862 0.3477
201.123 0.1014
213.1619 0.0784
225.1066 0.2149
228.1042 0.0406
240.1281 0.0485
242.1014 0.188
255.135 0.0858
269.1541 0.0808
271.148 0.0442
275.1558 0.1409
281.1109 0.1275
284.1506 0.0528
297.1623 0.2005
299.1547 0.147
309.1146 0.1415
313.1823 0.0713
321.1102 0.0962
323.161 0.0483
326.1557 0.2101
338.1386 0.0823
341.1775 0.0579
344.1833 0.0581
366.1492 0.1112
382.1915 0.2012
391.1777 0.0442
392.1494 1.2132
397.229 0.0624
400.1705 0.0895
409.1957 0.1266
410.173 1.3225
419.2236 0.0824
425.2315 0.1844
427.1802 0.3884
436.1652 0.0748
438.1913 0.2528
443.2554 3.7471
447.1826 0.0568
453.2429 0.1048
455.1862 0.1718
459.2165 0.0671
463.2396 0.2311
470.2422 0.0388
473.1796 0.0487
481.2483 0.2453
485.1908 0.1083
491.227 0.218
493.2941 0.0497
495.2596 0.0398
498.2889 0.2097
507.256 0.0403
508.2584 0.1713
509.2354 1.0193
513.2886 0.0608
516.2725 0.0813
526.2771 0.4824
536.2715 0.0518
540.2961 0.0832
544.2377 0.0939
550.2766 0.0944
569.2865 0.1067
574.2899 0.3859
583.2784 0.1944
595.3263 0.0982
604.3237 0.055
621.3305 0.3233
625.328 0.0447
631.3134 2.3487
640.3351 0.1018
647.3067 0.1936
668.427 0.0578
675.885 0.093
676.3417 0.0814
682.3819 0.1168
685.3281 0.0468
693.3607 0.1767
698.3655 0.0473
728.3779 0.0483
730.3733 1.4985
738.415 0.0486
746.4367 0.0733
795.4268 0.1261
843.448 0.8443
859.4891 0.1966
942.4715 0.3432
1043.6006 0.2312
END IONS

BEGIN IONS
PEPMASS=527.737066147345
CHARGE=2+
TITLE=File: PepMixWaters_250fmol.wiff, Sample: \2008_10_22\PepMixWaters_250fmol (sample number 1), Elution: 15.53 to 15.607 min, Period: 1, Cycle(s): 323-324 (Experiment 3)
113.0281 0.1093
120.0776 0.3087
128.0776 0.0455
129.064 0.5642
144.0789 0.0966
147.1085 0.3091
171.0734 0.5332
181.0575 0.2106
188.1049 0.2146
198.0847 0.6052
213.0871 0.1436
216.0982 2.0248
218.1145 0.0463
231.1043 0.0544
234.1155 0.1643
244.1364 0.0419
262.1335 0.5504
300.1375 0.0698
318.1475 0.2632
328.103 0.0648
334.1366 0.1471
341.2005 0.1487
344.1445 0.0332
345.1458 0.1497
358.8669 0.0339
359.19 2.8733
363.1579 0.1108
377.1375 0.0781
389.1885 0.0794
392.1592 0.062
414.144 0.1366
420.2002 0.2383
431.1586 0.0557
443.1578 0.1977
453.205 0.0952
459.1686 0.1534
460.6963 0.0384
461.1577 0.557
468.7204 0.0678
477.1607 0.0684
480.237 0.1079
486.306 0.0296
487.1592 0.0296
488.2509 0.1778
504.1878 0.1105
506.2555 0.9459
510.2515 0.1818
511.2709 0.2831
514.2113 0.1318
518.73 0.3769
527.7537 0.1233
528.3034 0.2571
532.2013 0.2683
549.2493 0.0629
563.2379 0.0318
577.2997 1.4719
615.2812 0.0333
633.3303 0.0788
651.2687 0.057
661.2617 0.069
679.272 0.0466
692.3159 1.3885
838.5391 0.0388
839.36 1.1143
839.8667 0.0389
849.3973 0.0391
936.3577 0.041
953.4913 0.0828
END IONS

BEGIN IONS
PEPMASS=407.750244472708
CHARGE=2+
TITLE=File: PepMixWaters_250fmol.wiff, Sample: \2008_10_22\PepMixWaters_250fmol (sample number 1), Elution: 15.478 to 15.559 min, Period: 1, Cycle(s): 323-324 (Experiment 2)
115.0848 1.3865
129.0963 0.1222
143.0793 1.6207
147.1117 0.2169
186.1239 0.0366
187.0653 0.0978
258.0998 0.2299
260.1904 0.2164
300.1533 0.2557
329.13 0.0406
371.1726 0.0517
372.2267 0.3454
372.7285 0.0518
407.7454 0.1716
409.258 0.1538
413.2369 0.5181
484.2855 0.0886
486.3634 0.2663
526.3271 0.1847
555.3117 0.0527
557.3737 0.1478
557.4228 0.2851
671.8293 0.0579
672.4217 3.6065
672.7016 0.0464
743.4783 0.4146
END IONS

BEGIN IONS
PEPMASS=422.239406141042
CHARGE=2+
TITLE=File: PepMixWaters_250fmol.wiff, Sample: \2008_10_22\PepMixWaters_250fmol (sample number 1), Elution: 15.736 to 15.813 min, Period: 1, Cycle(s): 325-326 (Experiment 4)
147.1127 0.038
175.1189 0.0532
185.1647 1.0771
213.1588 0.6268
281.1571 0.0225
287.9931 0.0228
304.1673 0.0312
312.2245 0.0316
316.682 0.0239
332.203 0.0244
346.2169 0.025
372.7271 0.0259
373.2193 0.0259
417.2116 0.1188
422.2367 0.2114
424.2382 0.0276
424.7582 0.0461
469.3265 0.0387
476.2756 0.039
532.2663 0.4643
570.2074 0.0214
613.3229 0.0221
631.332 2.1348
744.4078 0.1586
816.483 0.0383
END IONS

BEGIN IONS
PEPMASS=472.245545661489
CHARGE=2+
TITLE=File: PepMixWaters_250fmol.wiff, Sample: \2008_10_22\PepMixWaters_250fmol (sample number 1), Elution: 15.71 to 15.788 min, Period: 1, Cycle(s): 325-326 (Experiment 3)
130.0595 0.0357
132.0881 0.0411
141.1018 0.7437
159.0798 0.141
170.057 0.0408
185.1693 0.1034
187.0894 0.104
200.1258 0.0381
213.169 0.0457
227.155 0.054
244.1137 0.0349
255.1484 0.0429
265.154 0.051
272.1724 0.5313
300.1695 0.4339
342.1499 0.0745
357.2135 0.0422
359.1733 0.1949
407.1936 0.361
415.7321 0.1276
416.2321 0.073
427.2183 0.0462
470.237 0.0679
472.224 0.2333
488.2559 0.1877
587.328 0.1625
643.5537 0.034
644.3271 3.2806
650.3368 0.0799
732.3349 0.121
830.3615 0.2707
END IONS

BEGIN IONS
PEPMASS=464.239686830143
CHARGE=2+
TITLE=File: PepMixWaters_250fmol.wiff, Sample: \2008_10_22\PepMixWaters_250fmol (sample number 1), Elution: 15.658 to 15.739 min, Period: 1, Cycle(s): 325-326 (Experiment 2)
136.0725 20.3773
175.1159 1.8413
246.1534 1.3119
249.1567 24.4458
265.1167 0.8082
277.15 7.9443
293.1074 1.5617
326.1738 1.5831
359.2362 3.712
406.1911 1.1988
464.2555 1.4841
470.2718 0.9894
488.2781 10.7123
633.3405 1.2161
650.5657 0.913
651.3386 61.8851
764.4135 7.2826
END IONS

BEGIN IONS
PEPMASS=540.272949317091
CHARGE=2+
TITLE=File: PepMixWaters_250fmol.wiff, Sample: \2008_10_22\PepMixWaters_250fmol (sample number 1), Elution: 15.916 to 15.994 min, Period: 1, Cycle(s): 327-328 (Experiment 4)
116.0707 0.0193
120.0909 0.0147
128.077 0.0101
130.0828 0.0102
143.0799 0.0374
147.1075 0.0163
161.0883 0.1078
171.0783 0.0702
189.0879 0.2029
211.1424 0.0195
216.1053 0.0197
227.0992 0.0404
249.1707 0.0212
256.1778 0.0501
276.1636 0.0223
284.1598 0.2412
293.1372 0.023
340.1887 0.0495
389.6899 0.4943
407.213 0.009
421.1748 0.0184
439.2156 0.0562
446.2446 0.0472
446.6854 0.0378
475.2289 0.0097
488.275 0.0395
495.2248 0.0298
503.2412 0.0501
508.2634 0.0101
519.1921 0.0102
523.1727 0.0102
531.2859 0.0309
539.3664 0.0416
541.2214 0.0936
552.3026 0.0841
593.2718 0.0218
605.3164 0.011
632.2769 0.1124
682.3663 0.0467
723.3911 0.024
777.2173 0.0249
778.3763 0.7611
891.4247 0.0534
END IONS

BEGIN IONS
PEPMASS=424.231415031943
CHARGE=3+
TITLE=File: PepMixWaters_250fmol.wiff, Sample: \2008_10_22\PepMixWaters_250fmol (sample number 1), Elution: 15.891 to 15.968 min, Period: 1, Cycle(s): 327-328 (Experiment 3)
117.1045 0.0194
120.0741 0.0147
124.106 0.01
130.0884 0.0102
132.0673 0.0565
147.1075 0.0596
169.0941 0.0465
185.1644 0.0122
186.1239 0.0183
197.097 0.0439
198.1385 0.0189
214.1223 0.1047
217.1021 0.0132
225.1327 0.0134
226.0863 0.0404
242.153 0.0139
243.1182 0.1743
260.2043 0.0144
263.0898 0.0145
281.1476 0.105
307.0108 0.0157
310.1719 0.0394
332.1732 0.0163
332.7019 0.0408
333.2275 0.0735
336.1874 0.0164
339.1491 0.0082
340.6999 0.1816
341.1849 0.0578
347.2211 0.1166
352.1862 0.0168
354.7144 0.0168
356.2025 0.0591
379.8167 0.0174
380.2002 0.0349
399.7234 0.0089
408.7029 0.1175
409.2201 0.1267
409.9105 0.0181
412.5478 0.0182
412.8788 0.0273
413.1665 0.0364
418.2438 0.0549
418.573 0.1098
418.8947 0.119
419.2135 0.0366
423.3061 0.0184
423.6879 0.0276
424.2238 0.8106
424.5671 0.3593
424.7548 0.2857
424.9213 0.0829
426.721 0.0739
442.2178 0.0094
446.2792 0.0094
450.2833 0.0379
456.7433 0.0191
465.2741 0.0386
469.2658 0.1163
476.2837 0.1074
479.2235 0.0098
495.2546 0.0199
504.2447 0.01
511.7902 0.0405
520.3059 0.3877
529.3109 0.0103
529.8356 0.0206
534.2442 0.0414
546.3015 0.0418
548.2491 0.0209
551.2892 0.021
557.2308 0.0211
560.7613 0.0318
563.2574 0.0318
563.3108 0.2335
564.5738 0.0212
568.4366 0.0213
568.792 0.1493
569.8058 0.064
577.2914 0.0322
577.787 0.086
578.3143 0.0753
584.2137 0.0216
586.312 0.065
586.8175 0.0975
609.3158 0.011
702.3612 0.0355
708.3788 0.0238
798.4054 0.0126
816.4281 0.2938
817.32 0.0256
817.5565 0.0128
929.4714 0.0955
END IONS

BEGIN IONS
PEPMASS=644.8490608882
CHARGE=2+
TITLE=File: PepMixWaters_250fmol.wiff, Sample: \2008_10_22\PepMixWaters_250fmol (sample number 1), Elution: 15.839 to 15.92 min, Period: 1, Cycle(s): 327-328 (Experiment 2)
101.0691 3.8038
129.1035 0.5449
131.0786 0.8571
147.1097 1.3612
169.0959 1.0002
186.1222 1.0315
197.0886 2.7442
214.1185 7.12
224.133 0.4022
226.0779 0.8336
231.1436 1.2577
242.1498 0.8418
243.108 4.0374
253.0917 0.4131
260.2033 0.3967
293.1495 0.3218
304.1008 0.3821
311.1532 0.3236
314.1775 0.7927
324.1569 0.3381
325.145 2.0808
338.1706 0.5104
342.174 11.0598
347.2274 1.7501
356.1854 0.6752
365.1925 0.6156
383.1865 1.6908
393.2106 4.9941
399.1788 1.0099
408.7114 0.425
410.232 3.0889
413.2109 0.3455
427.2631 1.2664
435.2293 0.4015
437.2418 1.4976
450.2623 0.4175
452.2083 0.8272
455.2575 1.9944
458.2579 0.4978
469.2517 0.6593
476.2696 1.8932
478.2638 0.5379
482.2427 0.354
494.2597 0.368
496.2701 0.8769
512.2504 0.5165
520.2775 2.1734
523.3159 0.4711
529.2927 9.0649
538.2917 0.8715
539.2385 0.9764
545.2809 0.5954
557.261 1.1505
563.2958 8.5033
568.7974 0.832
575.2645 0.8366
577.8057 3.4726
581.2922 0.7235
586.2944 0.5848
595.3367 0.4146
596.2977 0.415
613.3174 0.4431
627.3288 0.8849
635.8536 1.4776
652.3446 0.5711
660.3719 0.322
670.3508 0.6831
676.3765 4.6407
688.3509 0.4107
777.4366 2.4691
816.4442 1.9294
833.8806 0.5556
834.4448 31.1466
929.5221 0.5045
947.5313 8.7408
1058.5483 1.353
1075.5982 1.5986
1183.5811 0.4615
END IONS

BEGIN IONS
PEPMASS=514.284287996959
CHARGE=2+
TITLE=File: PepMixWaters_250fmol.wiff, Sample: \2008_10_22\PepMixWaters_250fmol (sample number 1), Elution: 16.097 to 16.174 min, Period: 1, Cycle(s): 329-330 (Experiment 4)
147.0614 0.0163
173.1254 0.4824
175.1293 0.0532
183.0823 0.0181
201.1213 0.9007
226.0561 0.0404
243.1454 0.0209
269.1724 0.0293
301.1317 0.0621
314.1796 0.0475
357.6838 0.7189
385.1811 0.0263
400.2107 0.0179
411.2441 0.0272
414.2302 0.4369
442.2977 0.0188
488.2733 0.2174
496.2778 0.0299
514.2259 0.0608
516.3131 0.0305
617.382 0.0222
714.378 1.5777
827.4776 0.283
END IONS

BEGIN IONS
PEPMASS=527.740214406768
CHARGE=2+
TITLE=File: PepMixWaters_250fmol.wiff, Sample: \2008_10_22\PepMixWaters_250fmol (sample number 1), Elution: 16.071 to 16.148 min, Period: 1, Cycle(s): 329-330 (Experiment 3)
113.0409 0.019
119.0753 0.0244
120.078 0.1911
128.0778 0.0152
129.0655 0.1829
144.0793 0.0967
147.1077 0.179
171.0699 0.2225
181.0642 0.0481
185.1097 0.0122
188.0992 0.2702
191.0866 0.0185
198.0781 0.0378
199.075 0.1136
201.1169 0.0127
213.0913 0.0392
216.0955 0.8814
231.0713 0.034
234.1135 0.0479
262.1089 0.1595
288.1342 0.0228
318.1609 0.0638
334.1427 0.0899
341.1858 0.0496
345.1114 0.0166
359.1889 1.1356
370.1723 0.0172
377.1508 0.026
377.8139 0.0174
411.1877 0.0181
415.161 0.0456
420.1752 0.0458
431.2027 0.0279
448.1639 0.0379
453.191 0.0761
460.2039 0.0288
461.1462 0.0864
487.1642 0.0296
496.7233 0.0299
502.2137 0.02
506.2541 0.342
510.2728 0.1111
514.2276 0.0203
519.2125 0.1121
521.257 0.0204
527.2638 0.1131
527.764 0.0205
532.1881 0.0516
550.2557 0.0315
563.2786 0.0212
577.2801 0.6233
670.2629 0.0116
679.3274 0.0233
692.3072 0.4001
697.3202 0.0236
811.3301 0.0127
839.3676 0.881
839.8537 0.013
937.3459 0.0274
954.4856 0.0138
END IONS

BEGIN IONS
PEPMASS=553.294502367474
CHARGE=2+
TITLE=File: PepMixWaters_250fmol.wiff, Sample: \2008_10_22\PepMixWaters_250fmol (sample number 1), Elution: 16.019 to 16.1 min, Period: 1, Cycle(s): 329-330 (Experiment 2)
118.0878 0.102
175.1003 0.1834
183.1475 1.5076
201.121 0.0761
211.1425 1.8915
252.1176 0.1065
272.1599 0.0516
310.212 0.2994
324.2211 0.443
354.208 0.0673
374.1827 0.2767
374.6717 0.0519
381.1609 0.0786
395.2984 0.3912
395.7124 0.0801
407.1588 0.0542
409.7171 0.4888
423.289 0.2024
430.7458 0.3341
432.2286 0.1581
436.2554 0.1028
438.2067 0.4399
439.2191 0.1031
447.7204 0.2082
452.2493 0.3614
464.2536 0.1156
466.2384 0.2124
466.7511 0.1449
480.1778 0.147
487.7487 0.1679
494.7672 0.1989
496.7601 5.0635
503.7729 0.0803
509.2226 0.2826
530.2756 0.0618
537.2025 0.1243
544.2836 0.1043
553.2948 2.6299
561.318 0.1059
566.2305 0.1064
569.263 0.1494
580.2959 0.0539
593.3099 0.1089
608.2796 0.2647
626.3079 0.1455
646.3714 0.0682
650.322 0.057
665.2633 0.1615
675.3364 0.0814
683.303 1.6833
683.39 0.1169
690.3474 0.0705
721.345 0.1081
747.3816 0.0611
782.3565 1.7135
818.3748 0.0768
895.4323 0.736
992.5145 0.0986
END IONS

BEGIN IONS
PEPMASS=678.298427525401
CHARGE=2+
TITLE=File: PepMixWaters_250fmol.wiff, Sample: \2008_10_22\PepMixWaters_250fmol (sample number 1), Elution: 16.277 to 16.355 min, Period: 1, Cycle(s): 331-332 (Experiment 4)
101.0667 0.1214
111.0517 0.1322
116.0127 0.1445
120.0813 0.2597
129.0985 1.0383
133.0407 1.8986
139.0506 1.1653
147.1093 1.5024
157.0532 0.0672
160.0667 0.1358
161.0326 0.4598
178.0601 5.1985
199.146 0.1011
202.0609 0.1336
204.0733 0.4918
213.0328 0.5482
215.1037 0.059
220.0733 0.0796
226.0809 0.1748
228.1524 0.1419
230.0569 0.8344
243.1036 0.3558
246.1782 1.3402
248.0655 0.1267
259.0239 0.1007
262.1118 0.2173
275.0613 0.3565
282.0591 0.0751
284.117 0.0603
293.0725 0.8038
295.0522 0.0768
299.0783 0.209
301.0727 0.2797
304.0414 0.694
314.1833 0.0555
317.0866 0.5494
321.0613 2.6929
325.1423 0.129
342.1721 0.3475
345.2383 0.5983
361.1615 0.068
363.0973 0.3152
370.168 0.0947
373.1508 0.1814
375.134 0.052
378.2211 0.0522
380.08 0.1308
390.1726 1.0867
397.0837 0.2407
407.2115 0.0541
408.0934 1.1384
414.1203 0.091
415.0758 0.5102
417.1519 0.0639
420.1363 0.055
423.2187 0.0553
427.1598 0.1851
431.1911 0.2231
433.6509 0.1024
434.1543 0.2609
439.1863 0.0562
441.2276 0.1596
442.149 0.5548
444.2051 0.0565
449.1866 0.2559
450.6744 0.3228
452.1105 0.057
455.3036 0.5921
460.0408 0.0863
461.2051 0.0768
462.1698 0.3845
468.1746 0.0871
471.2624 0.272
473.3064 0.8658
476.205 0.2342
478.1155 0.1565
480.2027 0.0686
486.1797 0.0888
488.0874 0.3358
488.6821 0.0791
489.2374 1.2661
493.2393 0.1589
495.1668 0.1195
497.159 0.2693
500.1812 0.08
502.2648 0.0702
505.1205 1.6995
506.6767 0.2315
509.2676 0.1614
513.1842 0.2433
517.2461 0.1425
523.1226 3.1917
524.6751 0.0819
527.2278 0.0822
531.1993 0.2063
535.2556 0.1345
538.2197 0.0934
541.6895 0.0833
543.3163 0.1563
545.2779 0.1777
552.3131 0.2417
554.2814 0.1263
556.2392 0.1161
560.3432 0.0953
563.2179 0.276
570.3254 0.47
573.3106 0.0857
575.1396 0.0643
576.194 0.161
579.2768 0.0969
581.1919 0.0539
587.3408 2.569
591.2444 0.0653
594.2056 0.7958
598.275 0.6235
600.2635 0.0767
604.2227 0.7037
609.2564 0.2098
615.2713 0.2663
619.2553 0.0779
622.1895 1.2273
623.814 0.1117
642.3067 0.1362
654.1848 0.0572
656.2226 0.0916
658.3455 0.0803
660.7911 0.1724
662.307 0.0691
669.2872 2.2677
674.2638 0.3483
678.2625 1.5609
685.3652 0.1992
691.2934 0.5174
701.342 0.0592
703.3225 0.1899
709.2774 0.0834
717.3945 0.2276
722.2612 0.0842
734.4029 4.8115
740.2415 0.0973
744.3861 0.2197
751.2693 0.0981
755.3457 0.1598
769.2698 0.4589
772.2603 0.2486
790.3597 0.3521
833.4541 1.3943
851.2844 0.1044
865.313 0.2369
872.3748 0.066
883.318 0.093
885.2484 0.0665
889.4435 0.1467
900.3212 0.0939
948.5126 1.1846
976.1896 0.0559
993.3269 0.2679
1011.3855 0.2276
1017.5825 0.2426
1035.5335 4.375
1035.81 0.1871
1093.3431 0.1478
1195.4863 0.201
END IONS

BEGIN IONS
PEPMASS=464.243222668658
CHARGE=2+
TITLE=File: PepMixWaters_250fmol.wiff, Sample: \2008_10_22\PepMixWaters_250fmol (sample number 1), Elution: 16.251 to 16.329 min, Period: 1, Cycle(s): 331-332 (Experiment 3)
136.0717 1.4713
175.1182 0.1657
246.1383 0.0421
249.1557 1.6377
277.1586 0.6106
326.16 0.0565
342.1757 0.0414
359.2337 0.161
406.1986 0.0811
463.7401 0.1156
464.224 0.135
488.2714 0.5731
650.736 0.1027
651.3339 4.0631
764.4124 0.4822
END IONS

BEGIN IONS
PEPMASS=476.225188866361
CHARGE=2+
TITLE=File: PepMixWaters_250fmol.wiff, Sample: \2008_10_22\PepMixWaters_250fmol (sample number 1), Elution: 16.2 to 16.28 min, Period: 1, Cycle(s): 331-332 (Experiment 2)
110.0666 0.0704
120.0804 0.1911
129.1005 1.118
156.0725 1.2475
158.1025 0.0675
225.0887 0.1744
226.1536 0.0336
233.1654 0.5258
243.1085 0.969
261.1578 0.3397
270.1786 0.566
283.1521 0.1054
293.1236 0.0306
311.1275 0.0789
341.6383 0.0413
354.1228 0.1094
363.7149 0.0341
372.1504 0.4055
381.1597 0.0349
389.2543 0.0265
398.1687 0.6425
417.2706 0.0457
424.2126 0.0276
440.1838 0.0845
467.2725 0.0483
468.2085 0.0581
476.2821 0.1269
477.2601 0.0684
499.2075 0.04
510.2358 0.0303
517.1996 0.1424
527.1826 0.0719
535.2062 1.8829
636.2619 0.0564
664.269 0.0807
681.5724 0.0584
682.2664 2.5933
795.3618 0.618
END IONS

BEGIN IONS
PEPMASS=407.747329048668
CHARGE=2+
TITLE=File: PepMixWaters_250fmol.wiff, Sample: \2008_10_22\PepMixWaters_250fmol (sample number 1), Elution: 16.457 to 16.535 min, Period: 1, Cycle(s): 333-334 (Experiment 4)
115.0829 0.1775
129.0985 0.0254
130.0757 0.0102
134.0657 0.0155
136.082 0.0261
143.0789 0.1711
147.1125 0.0705
152.0696 0.0993
170.0634 0.0117
185.1432 0.0061
187.0827 0.0061
205.0639 0.0064
235.0874 0.0137
242.1565 0.007
258.1278 0.0287
260.1964 0.0433
294.1906 0.115
295.1269 0.0154
298.2148 0.0154
300.152 0.0232
329.1601 0.0243
338.1864 0.0082
372.2378 0.0345
376.2137 0.0087
389.2279 0.0088
392.1706 0.0266
407.2107 0.1625
407.7725 0.0181
408.693 0.1265
409.1992 0.5698
442.2554 0.0376
454.2767 0.0095
523.292 0.0307
557.3751 0.0317
622.4524 0.0112
637.3213 0.1129
653.2646 0.0343
672.4349 0.3363
743.4044 0.1097
END IONS

BEGIN IONS
PEPMASS=644.848284419089
CHARGE=2+
TITLE=File: PepMixWaters_250fmol.wiff, Sample: \2008_10_22\PepMixWaters_250fmol (sample number 1), Elution: 16.432 to 16.509 min, Period: 1, Cycle(s): 333-334 (Experiment 3)
101.0691 0.1708
117.1028 0.0145
129.1036 0.0356
131.0756 0.0359
147.106 0.0596
159.0703 0.0113
169.0916 0.0523
175.1115 0.0177
186.13 0.0183
196.1423 0.0125
197.0863 0.0565
199.0647 0.0315
214.1148 0.3338
225.1395 0.0134
226.0782 0.0202
231.1286 0.068
242.1398 0.0626
243.1069 0.1813
254.1324 0.0214
294.183 0.0153
297.1696 0.0231
314.159 0.0317
325.1684 0.0887
342.1741 0.4632
347.2117 0.05
356.2175 0.0422
359.186 0.0254
382.2079 0.0175
383.1918 0.035
393.2042 0.1684
410.2671 0.0724
417.193 0.0183
427.262 0.0462
436.2554 0.028
438.1422 0.0187
454.2671 0.0191
455.2778 0.0572
476.2668 0.0976
494.2055 0.0298
505.2491 0.0301
509.2567 0.0101
512.2525 0.0202
520.2776 0.0102
520.8192 0.0306
522.2476 0.0204
529.2896 0.2675
529.7984 0.072
534.2493 0.0207
563.2989 0.2653
569.7751 0.0107
575.2397 0.0644
577.8007 0.086
589.4068 0.0109
626.3178 0.0671
628.2326 0.0112
636.8682 0.0113
642.369 0.0113
643.5424 0.0567
644.3239 0.9537
670.396 0.0232
676.3923 0.1861
688.3237 0.0235
777.3943 0.0873
816.4894 0.0256
833.0395 0.0258
834.4402 0.6717
947.5815 0.2203
1075.5902 0.0147
END IONS

BEGIN IONS
PEPMASS=536.763683878092
CHARGE=2+
TITLE=File: PepMixWaters_250fmol.wiff, Sample: \2008_10_22\PepMixWaters_250fmol (sample number 1), Elution: 16.38 to 16.461 min, Period: 1, Cycle(s): 333-334 (Experiment 2)
102.0572 0.1672
129.0632 0.5701
132.0786 0.2724
157.0924 0.2019
159.0891 6.5607
170.0544 0.6416
175.1157 0.3906
187.0849 0.887
197.128 1.0924
215.1386 6.9598
225.1189 0.624
227.0836 0.2359
243.1278 2.8967
294.1402 0.1841
298.1548 0.2857
315.1863 0.2302
342.1738 0.6622
351.1648 0.1592
359.2006 4.7971
383.19 0.4819
393.1941 0.3104
398.1839 0.3927
407.1963 7.8695
411.1995 2.0675
415.7058 4.4955
427.1919 0.9983
429.198 0.3891
440.2316 0.197
444.2089 0.1791
455.1833 0.8493
468.219 3.532
470.2294 1.658
472.2099 0.3401
486.2275 1.055
488.2424 9.0804
537.284 0.197
539.3123 0.2702
567.3115 0.1598
587.3041 3.6414
626.2979 0.3358
643.6535 0.3065
644.3268 15.9042
699.338 0.2838
812.4001 0.2679
830.4016 10.5032
END IONS

BEGIN IONS
PEPMASS=527.745136623611
CHARGE=2+
TITLE=File: PepMixWaters_250fmol.wiff, Sample: \2008_10_22\PepMixWaters_250fmol (sample number 1), Elution: 16.638 to 16.715 min, Period: 1, Cycle(s): 335-336 (Experiment 4)
120.0825 0.0588
129.0579 0.0407
145.0891 0.0108
147.1075 0.0434
159.0901 0.0451
164.0797 0.0057
170.0868 0.0058
171.0775 0.0469
181.0597 0.0421
188.1061 0.0491
191.1312 0.0124
198.1008 0.0504
215.8293 0.0066
216.0951 0.309
219.0994 0.0199
243.1036 0.0209
262.1262 0.029
263.0741 0.029
268.1136 0.0073
294.1561 0.0077
318.1422 0.0638
334.1289 0.0409
341.1775 0.0248
359.1967 0.5595
389.1838 0.0265
400.2376 0.0089
407.1769 0.0632
420.2257 0.0092
424.1528 0.0184
443.1726 0.0188
460.1415 0.0192
468.2162 0.0484
478.2013 0.0196
488.2467 0.0692
491.1937 0.0198
504.2246 0.0301
506.2664 0.1509
510.3267 0.0606
514.1955 0.0406
519.1717 0.0306
527.8359 0.0103
528.1595 0.0205
529.2839 0.0617
532.2585 0.0309
549.1865 0.0314
574.2286 0.0214
577.2592 0.0752
644.356 0.034
692.3197 0.0941
839.3449 0.2592
END IONS

BEGIN IONS
PEPMASS=459.263825344615
CHARGE=2+
TITLE=File: PepMixWaters_250fmol.wiff, Sample: \2008_10_22\PepMixWaters_250fmol (sample number 1), Elution: 16.612 to 16.689 min, Period: 1, Cycle(s): 335-336 (Experiment 3)
131.0704 0.0154
133.083 1.0216
136.0775 0.0261
141.1004 0.0319
147.1087 0.0163
169.0883 0.0291
172.0515 0.0117
175.113 0.0414
177.1111 0.4046
185.1097 0.0122
195.1012 0.025
200.1316 0.0696
212.105 0.013
213.1605 0.0131
221.1301 0.0931
228.1295 0.027
262.1101 0.0217
265.1849 0.0364
291.1694 0.0153
327.2024 0.0405
389.2077 0.0265
406.7115 0.018
415.2335 0.0911
424.195 0.2764
430.2331 0.0185
451.7027 0.019
458.0915 0.0191
458.6993 0.0287
459.2697 0.1725
460.2783 0.0863
533.2784 0.0206
551.2892 0.021
618.3072 0.0556
632.2788 0.0225
689.3255 0.0822
END IONS

BEGIN IONS
PEPMASS=414.757109474568
CHARGE=2+
TITLE=File: PepMixWaters_250fmol.wiff, Sample: \2008_10_22\PepMixWaters_250fmol (sample number 1), Elution: 16.56 to 16.641 min, Period: 1, Cycle(s): 335-336 (Experiment 2)
129.1 0.0559
130.0795 0.0306
132.0791 0.0308
133.084 0.1135
134.0471 0.0155
142.0651 0.0107
147.1137 0.0922
159.0914 0.0959
170.0536 0.0466
177.1184 0.0298
186.1025 0.0122
187.0705 0.0183
197.1265 0.339
199.1766 0.082
201.1137 0.019
215.1396 0.2755
225.1141 0.1476
227.151 0.0742
230.1253 0.0475
243.1378 0.1605
246.1804 0.1403
258.1207 0.079
293.7058 0.2145
294.1858 0.1227
296.1108 0.0154
298.1917 0.0154
310.1897 0.0472
327.1804 0.0324
338.1819 0.1234
341.2051 0.033
343.1835 0.0663
359.2003 0.0763
359.7906 0.0254
360.2053 0.5346
371.2225 0.0345
371.6835 0.0259
397.2558 0.0178
406.2542 0.036
407.1762 0.1263
407.6891 0.1715
414.2222 0.0273
414.6919 0.1732
415.267 0.2736
423.3085 0.1472
427.1769 0.0647
440.2316 0.0188
452.1875 0.019
455.2062 0.0286
473.3061 1.0314
484.2909 0.0197
488.2107 0.0494
549.3332 0.0105
557.3364 0.0317
575.3123 0.0965
585.7168 0.0216
586.3803 0.9855
644.3025 0.1021
699.3287 0.0236
END IONS

BEGIN IONS
PEPMASS=472.243917370509
CHARGE=2+
TITLE=File: PepMixWaters_250fmol.wiff, Sample: \2008_10_22\PepMixWaters_250fmol (sample number 1), Elution: 16.818 to 16.896 min, Period: 1, Cycle(s): 337-338 (Experiment 4)
102.0447 0.0181
129.0997 0.0152
136.0749 0.0104
141.1015 0.1275
147.1032 0.0325
148.0634 0.0109
171.1028 0.0117
175.1056 0.0177
181.0567 0.012
183.1139 0.0121
185.1533 0.0426
187.0705 0.0306
213.1383 0.0326
226.0729 0.0134
227.143 0.0135
228.1292 0.0473
244.084 0.0279
246.1453 0.0351
262.1515 0.0217
272.1927 0.0885
300.1933 0.0387
323.119 0.0161
327.166 0.0162
343.1955 0.0414
356.1913 0.0338
359.2142 0.0424
391.2106 0.0177
407.1859 0.0361
412.2401 0.0182
415.0999 0.0091
415.7377 0.0365
416.221 0.0274
454.7723 0.0095
463.7401 0.0289
472.2168 0.0486
473.3022 0.7783
488.2573 0.0692
562.271 0.0212
587.3247 0.0325
619.2052 0.0223
627.3308 0.0224
644.3306 0.6357
732.3582 0.1089
843.4011 0.013
END IONS

BEGIN IONS
PEPMASS=448.226449239506
CHARGE=2+
TITLE=File: PepMixWaters_250fmol.wiff, Sample: \2008_10_22\PepMixWaters_250fmol (sample number 1), Elution: 16.792 to 16.87 min, Period: 1, Cycle(s): 337-338 (Experiment 3)
127.0469 0.0101
129.1053 0.0102
133.058 0.1908
136.0685 0.0887
149.0497 0.0109
159.0929 0.0113
169.1406 0.0174
172.0632 0.0705
173.1255 0.1647
175.1191 0.0177
190.0791 0.1788
197.1486 0.0126
201.1175 0.0761
211.0904 0.013
214.0857 0.0065
217.0758 0.0132
226.1065 0.0134
235.1121 0.0069
236.0747 0.0824
243.1384 0.014
246.1594 0.007
290.11 0.0152
300.1326 0.0155
310.1404 0.0079
320.1644 0.008
333.1857 0.0163
333.7155 0.0163
336.1423 0.0246
350.1796 0.0084
379.1714 0.0174
389.1642 0.0529
407.1769 0.0542
427.1875 0.0185
430.2423 0.0278
432.2106 0.0372
447.1864 0.0095
447.7491 0.0852
449.2328 0.1612
449.7048 0.0095
456.2131 0.0095
469.3217 0.0194
533.201 0.0206
543.3088 0.0208
571.2862 0.0214
589.2824 0.0977
631.318 0.0337
651.352 0.0228
666.4948 0.0231
731.3673 0.0484
END IONS

BEGIN IONS
PEPMASS=464.239194729289
CHARGE=2+
TITLE=File: PepMixWaters_250fmol.wiff, Sample: \2008_10_22\PepMixWaters_250fmol (sample number 1), Elution: 16.741 to 16.822 min, Period: 1, Cycle(s): 337-338 (Experiment 2)
116.0602 0.0144
120.0825 0.0196
136.0755 0.6991
175.1155 0.0414
201.1105 0.0254
249.1583 0.6988
277.1534 0.1712
326.1729 0.0484
359.2257 0.0424
443.2244 0.0282
446.2289 0.0378
456.2131 0.0286
463.7632 0.0193
464.2326 0.0771
464.7805 0.0482
488.2944 0.2668
650.5877 0.0228
651.3439 1.2783
764.4262 0.0742
END IONS

BEGIN IONS
PEPMASS=706.840615142945
CHARGE=2+
TITLE=File: PepMixWaters_250fmol.wiff, Sample: \2008_10_22\PepMixWaters_250fmol (sample number 1), Elution: 16.998 to 17.076 min, Period: 1, Cycle(s): 339-340 (Experiment 4)
101.0765 0.0405
112.0401 0.0095
116.019 0.0337
129.0965 0.1119
133.0562 0.0258
134.029 0.0104
145.0396 0.0323
147.1123 0.1139
156.012 0.0223
157.0581 0.0112
167.0726 0.0347
178.0547 0.0418
185.1006 0.0061
186.072 0.0122
190.0658 0.2774
196.0721 0.0877
201.1105 0.0127
202.0309 0.0127
203.0681 0.0064
204.1239 0.0064
213.0186 0.0326
214.0579 0.0131
216.0823 0.0131
225.069 0.0067
226.1132 0.0336
228.1649 0.0203
232.0831 0.0204
235.0753 0.3153
237.0823 0.0344
242.0939 0.0209
243.1096 0.0837
246.1727 0.1263
248.0734 0.0282
256.1635 0.0072
262.0936 0.0217
266.0495 0.0146
270.0444 0.022
275.18 0.0297
279.1472 0.0075
281.1339 0.03
287.0672 0.0986
300.0397 0.0155
302.1273 0.0233
309.1413 0.0315
312.0519 0.0158
327.1219 0.0728
333.1 0.0326
343.2079 0.0083
345.236 0.0581
350.0848 0.0419
357.082 0.0253
361.2167 0.0255
363.0885 0.0085
366.1619 0.0257
373.1502 0.0086
374.1278 0.1038
378.093 0.1478
381.1903 0.035
383.1456 0.0438
390.1789 0.0795
392.1522 0.5845
396.2228 0.0178
398.1117 0.0268
404.6593 0.018
408.1608 0.0362
410.1689 0.5796
413.6301 0.0182
415.0743 0.0455
420.079 0.0367
425.2308 0.0369
428.1471 0.0185
430.0662 0.0185
434.1693 0.0093
442.6927 0.0094
443.2584 0.3672
445.0523 0.0094
448.1323 0.0095
452.2493 0.0095
455.2816 0.1051
459.1974 0.0288
462.1865 0.1154
465.1386 0.0579
469.2781 0.0194
470.6573 0.0388
471.1831 0.0388
473.3181 0.0584
479.1844 0.0294
481.2222 0.0196
488.2058 0.0593
494.2602 0.0199
497.1518 0.0498
499.8104 0.02
501.2123 0.02
509.2269 0.4944
514.1009 0.0101
518.2146 0.0102
526.2501 0.0205
527.2616 0.1951
530.7571 0.0103
534.6714 0.0414
535.1505 0.1448
563.1619 0.0424
570.3409 0.0107
571.2671 0.0641
580.142 0.2261
581.1973 0.0755
586.7885 0.0108
587.3843 0.1734
598.2283 0.0328
617.3543 0.0333
623.3172 0.0558
640.3246 0.0792
651.2631 0.0342
653.236 0.0114
662.3174 0.023
666.7026 0.0115
674.3126 0.2904
675.8103 0.0349
679.2093 0.233
681.1406 0.0467
684.7742 0.0585
691.3084 0.1058
698.3596 0.0236
706.3573 0.0951
706.8327 0.0475
717.3972 0.0599
734.4156 0.2787
736.3208 0.0486
740.3723 0.0243
744.4105 0.0366
772.364 0.0249
773.4091 0.1368
791.3542 0.0377
833.4137 0.1162
872.3924 0.0132
886.4859 0.1065
948.4847 0.2066
1035.5253 0.4173
1068.4614 0.0146
1195.4631 0.0309
END IONS

BEGIN IONS
PEPMASS=536.766156411572
CHARGE=2+
TITLE=File: PepMixWaters_250fmol.wiff, Sample: \2008_10_22\PepMixWaters_250fmol (sample number 1), Elution: 16.973 to 17.05 min, Period: 1, Cycle(s): 339-340 (Experiment 3)
129.0673 0.0712
147.1168 0.0217
157.0905 0.0168
159.0911 0.6994
170.0586 0.0759
175.1164 0.0532
187.0819 0.0612
197.123 0.0816
208.0775 0.0323
215.1319 0.669
225.1042 0.0268
243.1408 0.1606
300.1481 0.0155
342.1799 0.0331
359.1965 0.3221
384.1639 0.0263
393.2214 0.0266
407.196 0.4963
409.1966 0.0271
411.1937 0.2538
415.7135 0.3283
426.2132 0.0647
429.1951 0.0185
440.2457 0.0845
453.2005 0.0381
468.2111 0.1645
470.2468 0.1553
486.2247 0.0986
488.2342 0.6719
511.2513 0.0202
520.2062 0.0204
527.3344 0.0822
536.3114 0.2695
536.722 0.0415
569.295 0.0427
585.3435 0.0649
587.2772 0.2385
643.6331 0.0227
644.3341 1.4871
756.4926 0.0246
830.3971 0.5026
834.4272 0.0387
END IONS

BEGIN IONS
PEPMASS=507.293854628258
CHARGE=2+
TITLE=File: PepMixWaters_250fmol.wiff, Sample: \2008_10_22\PepMixWaters_250fmol (sample number 1), Elution: 16.921 to 17.002 min, Period: 1, Cycle(s): 339-340 (Experiment 2)
102.0518 0.4969
129.0985 1.2216
141.0631 2.9105
147.1089 2.3432
158.0908 1.8217
169.0579 6.2457
186.0853 15.2142
197.1283 0.3768
199.1733 0.5174
214.1162 0.5692
215.1334 1.254
226.082 0.854
227.1712 2.3687
243.1297 0.6483
244.089 2.6967
246.1783 2.1896
270.1086 1.0659
279.1559 0.5014
287.1374 0.6138
293.6951 0.5442
298.1004 5.8369
315.1251 9.2802
327.1969 0.8737
338.2137 0.6089
341.2164 2.2552
343.1966 1.5741
356.2137 2.3064
360.2246 7.3593
365.179 2.9835
383.1889 14.4014
393.1624 0.6828
400.2156 0.832
411.1889 4.8412
412.2821 1.4983
423.2801 0.5152
428.2116 3.6185
440.2883 2.7404
445.7612 0.7836
451.2844 0.6175
453.2257 0.4188
453.7725 4.4702
456.2682 1.3564
462.7746 1.1548
469.2893 1.1731
471.7793 1.4572
473.3022 22.3881
476.7835 0.664
478.286 0.6564
489.772 1.1381
496.2642 0.9563
498.2852 2.6163
507.2866 0.8461
513.3014 0.547
524.2636 1.4953
541.2851 1.2797
553.3672 0.7365
565.3076 0.4362
569.3118 0.651
583.3309 0.5293
585.6851 0.7581
586.3849 36.2362
596.3494 0.4043
637.376 0.3726
664.3574 0.4381
682.4058 0.4789
699.4663 16.5113
810.4853 1.0568
828.513 13.6323
838.4744 0.4014
953.5226 0.4833
END IONS

BEGIN IONS
PEPMASS=527.740151284897
CHARGE=2+
TITLE=File: PepMixWaters_250fmol.wiff, Sample: \2008_10_22\PepMixWaters_250fmol (sample number 1), Elution: 17.179 to 17.256 min, Period: 1, Cycle(s): 341-342 (Experiment 4)
119.09 0.0195
120.0733 0.049
129.0598 0.0508
141.065 0.0106
147.1082 0.0651
171.0706 0.0527
198.0599 0.0252
213.073 0.0327
216.0976 0.2433
234.1123 0.0274
240.0773 0.0139
245.1195 0.021
262.1536 0.0217
263.0898 0.0145
314.1491 0.0158
318.1463 0.0638
341.1879 0.0413
359.186 0.2712
364.1656 0.0341
378.1396 0.0522
389.1897 0.0265
392.2193 0.0177
404.1926 0.027
443.1444 0.0282
461.1475 0.0384
477.711 0.0391
488.2009 0.0593
506.2445 0.0302
508.2785 0.0101
510.3419 0.0202
518.2553 0.0407
520.7082 0.0306
527.2301 0.0103
527.7794 0.0411
528.232 0.0925
529.3234 0.1029
577.2827 0.1719
668.2735 0.0116
692.3552 0.2353
839.3846 0.2073
954.4303 0.0414
END IONS

BEGIN IONS
PEPMASS=456.238338691813
CHARGE=2+
TITLE=File: PepMixWaters_250fmol.wiff, Sample: \2008_10_22\PepMixWaters_250fmol (sample number 1), Elution: 17.153 to 17.23 min, Period: 1, Cycle(s): 341-342 (Experiment 3)
136.0682 0.0156
142.1164 0.0373
158.0856 0.0169
162.0863 0.0683
175.1214 0.0473
185.1553 0.0183
189.1246 0.0184
211.1327 0.0195
228.0677 0.0203
269.1805 0.044
298.1376 0.0154
399.2454 0.0179
409.1957 0.0181
434.2383 0.0559
440.2504 0.0188
456.2409 1.4711
458.2111 0.0383
489.2634 0.0198
737.3807 0.0364
END IONS

BEGIN IONS
PEPMASS=561.722417611961
CHARGE=2+
TITLE=File: PepMixWaters_250fmol.wiff, Sample: \2008_10_22\PepMixWaters_250fmol (sample number 1), Elution: 17.101 to 17.182 min, Period: 1, Cycle(s): 341-342 (Experiment 2)
102.0526 0.0226
112.0756 0.0095
120.08 0.0098
169.0894 0.0291
175.1047 0.0296
185.0884 0.0182
204.1207 0.0128
211.1619 0.013
213.0795 0.0131
229.123 0.0203
231.0917 0.0204
250.0819 0.0212
263.1413 0.2539
272.1137 0.0148
277.0372 0.0223
289.172 0.0836
291.158 0.0229
296.0834 0.0692
300.1288 0.0232
305.0633 0.0078
314.0956 0.0713
315.0571 0.0079
334.1534 0.0245
359.1761 0.0169
370.1628 0.0345
370.6671 0.0086
378.0761 0.0174
388.2353 0.2996
398.1117 0.0178
400.7226 0.0268
406.0575 0.0721
409.7385 0.0181
425.1432 0.1015
432.2013 0.0186
443.1585 0.0094
454.2195 0.0095
456.2561 0.0191
456.7603 0.0287
475.1851 0.0195
484.287 0.0098
488.2009 0.0099
490.2181 0.0099
495.1253 0.0199
497.7352 0.0299
498.235 0.0299
501.2992 0.2102
507.2258 0.0201
517.1126 0.0305
534.1253 0.0207
536.1317 0.0207
544.2315 0.0313
546.3299 0.0104
552.2921 0.0315
554.7377 0.0211
562.2657 0.0848
562.7535 0.0106
568.1328 0.032
571.3129 0.0855
586.0793 0.0108
588.3581 0.7593
604.1532 0.0659
622.1476 0.0335
699.3859 0.0236
717.3511 0.1198
818.4388 0.064
820.4993 0.0128
END IONS

BEGIN IONS
PEPMASS=517.236723490987
CHARGE=2+
TITLE=File: PepMixWaters_250fmol.wiff, Sample: \2008_10_22\PepMixWaters_250fmol (sample number 1), Elution: 17.359 to 17.437 min, Period: 1, Cycle(s): 343-344 (Experiment 4)
102.0514 0.0181
120.0751 0.0196
141.073 0.0159
147.0994 0.0108
159.0738 0.0395
167.0796 0.0579
173.1261 0.2118
175.1128 0.1242
181.0537 0.006
185.0367 0.0122
186.0903 0.0122
195.0829 0.0874
201.1218 0.5707
203.0479 0.0255
213.0824 0.0718
215.1632 0.0131
216.079 0.0066
230.8112 0.0068
231.0863 0.1224
241.0812 0.0694
244.063 0.014
259.1021 0.0144
270.1411 0.2131
274.1152 0.0222
284.1118 0.0226
288.1508 0.2884
301.1132 0.0078
302.0933 0.0777
312.0803 0.0237
318.2087 0.0479
338.2111 0.0247
342.1775 0.0083
355.2258 0.059
365.1848 0.0256
373.2625 0.0346
379.1679 0.0087
381.0908 0.0262
383.2217 0.3589
388.176 0.0352
400.1347 0.0089
401.2371 0.0896
409.1731 0.009
414.2122 0.0182
417.1633 0.0274
428.1537 0.0093
442.2272 0.0094
443.1444 0.0188
451.1328 0.019
472.2723 0.0291
474.2451 0.1266
482.2771 0.0196
499.2291 0.1399
509.2617 0.0202
517.2802 0.061
517.7425 0.0305
518.2717 0.3054
519.5793 0.0102
542.1522 0.052
588.349 0.0108
589.3066 0.3908
686.296 0.0117
696.3466 0.0118
704.3619 0.1424
708.4561 0.0119
775.3732 0.1992
791.3718 0.0377
850.3813 0.0261
END IONS

BEGIN IONS
PEPMASS=464.231661931837
CHARGE=2+
TITLE=File: PepMixWaters_250fmol.wiff, Sample: \2008_10_22\PepMixWaters_250fmol (sample number 1), Elution: 17.333 to 17.411 min, Period: 1, Cycle(s): 343-344 (Experiment 3)
101.0782 0.009
120.0849 0.0539
133.0563 0.1496
136.0718 0.3078
169.126 0.0058
171.113 0.0585
175.1233 0.0059
177.0991 0.0179
187.0797 0.0122
205.1023 0.032
212.144 0.013
227.0666 0.0404
243.121 0.007
244.0881 0.0838
246.1594 0.021
249.1637 0.4659
261.1198 0.0433
272.155 0.0074
276.1301 0.0149
277.1544 0.0819
293.1295 0.0077
323.1432 0.0161
350.1503 0.0335
359.2396 0.0763
369.1838 0.0172
399.9961 0.0179
436.2305 0.028
445.2164 0.0189
448.1796 0.0284
452.1979 0.0285
457.1925 0.0191
464.2602 0.1349
475.2484 0.0292
488.2707 0.1284
493.227 0.0298
520.145 0.0204
628.2998 0.0112
635.2783 0.0113
651.3212 0.5592
669.3603 0.0116
764.3768 0.0989
END IONS

BEGIN IONS
PEPMASS=615.327566575629
CHARGE=2+
TITLE=File: PepMixWaters_250fmol.wiff, Sample: \2008_10_22\PepMixWaters_250fmol (sample number 1), Elution: 17.282 to 17.363 min, Period: 1, Cycle(s): 343-344 (Experiment 2)
129.0983 0.2287
143.1155 1.6906
147.1134 0.2712
157.088 0.0673
171.1098 2.0767
183.1052 0.1028
185.0915 0.0488
197.1277 0.2699
200.1363 0.1836
214.11 0.0393
225.1604 0.1275
228.1269 0.3716
231.0971 0.0272
242.1404 0.4036
244.0921 0.0489
254.1823 0.0214
260.1971 0.3607
268.2014 0.022
271.1762 0.1988
285.1504 0.1587
295.1077 0.023
296.1923 0.1616
299.1495 0.2321
311.1688 0.0237
315.1579 0.0238
329.184 0.0324
343.1706 0.0331
353.2074 0.1092
370.2478 0.68
383.1656 0.0438
389.2523 0.1677
397.2131 0.0267
398.2514 0.2053
400.1884 0.0716
408.1896 0.1446
411.2078 0.0272
414.1986 0.0455
416.2438 0.0639
416.7274 0.0274
425.2446 0.0369
426.1692 0.314
437.1742 0.028
442.2487 0.0752
443.2181 0.1413
453.2124 0.0286
454.2386 0.1908
458.2422 0.0287
466.2467 0.1738
466.7585 0.029
468.2209 0.029
471.2317 0.1165
482.2394 0.0786
486.2548 0.0493
490.278 1.3862
493.1795 0.0298
494.7648 0.0597
495.2895 0.0298
499.2784 0.1099
510.2813 0.0303
521.2315 0.0409
525.2301 0.0922
527.2685 0.0821
530.2691 0.69
537.2417 0.1141
542.3036 0.0729
552.2606 0.1051
555.2695 0.1581
564.2605 0.0319
570.2533 0.1175
573.2466 0.1178
583.2983 0.0648
586.3824 0.0433
586.8264 0.0325
589.333 0.2714
592.8091 0.0327
596.2793 0.0983
597.7887 0.0437
600.3146 0.0438
606.3508 0.1872
610.2653 0.1106
615.312 0.0333
616.3688 0.1
636.3324 0.0226
653.2589 0.0457
668.2562 0.0347
686.3567 0.1054
695.2498 0.059
703.4099 1.0793
714.2871 0.0358
724.3052 0.0241
729.3435 0.0483
740.354 0.0365
765.3412 0.0371
782.3298 0.05
800.3646 0.0759
806.3775 0.0254
814.402 0.2297
832.4181 1.6386
842.4081 0.0649
931.4966 0.3686
988.5218 1.1811
1042.4842 0.0289
1059.5229 0.6406
END IONS

BEGIN IONS
PEPMASS=536.769603166867
CHARGE=2+
TITLE=File: PepMixWaters_250fmol.wiff, Sample: \2008_10_22\PepMixWaters_250fmol (sample number 1), Elution: 17.54 to 17.617 min, Period: 1, Cycle(s): 345-346 (Experiment 4)
120.0861 0.0196
129.0934 0.0203
130.074 0.0153
159.0816 0.22
173.1087 0.0118
175.1217 0.0177
183.1653 0.0242
187.0827 0.0367
197.1156 0.0188
201.1232 0.0254
202.9502 0.0064
204.1334 0.0128
215.1355 0.1967
225.1182 0.0268
243.1372 0.0558
326.1923 0.0081
341.1528 0.0083
359.2151 0.0678
377.2116 0.0087
394.2274 0.0089
400.2197 0.0179
407.1789 0.0993
411.2444 0.0363
412.1811 0.0091
415.7304 0.0365
416.221 0.0365
427.2014 0.037
429.233 0.0278
440.2738 0.0094
468.249 0.1161
472.431 0.0194
480.2506 0.098
488.2349 0.2174
510.2661 0.0303
527.8227 0.0308
536.3 0.0414
536.7715 0.0311
537.3367 0.1866
587.2849 0.0758
634.3434 0.0113
644.3487 0.2384
715.3211 0.0239
830.4132 0.1933
END IONS

BEGIN IONS
PEPMASS=742.790360935624
CHARGE=2+
TITLE=File: PepMixWaters_250fmol.wiff, Sample: \2008_10_22\PepMixWaters_250fmol (sample number 1), Elution: 17.514 to 17.591 min, Period: 1, Cycle(s): 345-346 (Experiment 3)
102.0526 0.3026
127.0796 0.0252
129.0975 0.1222
133.0327 0.0361
136.0821 0.0417
145.0883 0.0269
147.1028 0.1139
173.09 0.1765
183.0851 0.0363
187.1371 0.0734
197.1243 0.0502
201.0747 0.1331
215.1337 0.0721
218.1541 0.1387
238.1266 0.0207
240.155 0.0208
243.1501 0.0279
247.1074 0.6468
257.1519 0.0215
259.0829 0.0648
266.1179 0.1094
268.1632 0.0366
275.0942 0.5933
284.132 0.1734
301.1003 0.0855
321.0866 0.032
341.1082 0.0248
344.2233 0.0249
351.2053 0.0335
372.1663 0.0345
376.1467 0.2082
378.1781 0.4611
383.0781 0.0263
386.1117 0.0351
392.1286 0.0354
401.1205 0.0448
404.1424 1.9601
406.1619 0.0451
416.1663 0.0274
429.1696 0.0278
446.1832 0.0378
450.1268 0.0569
455.2301 0.0572
455.7183 0.0286
457.1538 0.0669
470.1453 0.097
475.182 0.5751
487.1148 0.0691
495.2447 0.0199
496.6934 0.0199
505.2441 0.0201
515.0796 0.0203
517.2024 0.0203
520.1569 0.0714
530.2456 0.0721
532.2019 0.1031
532.7004 0.0413
536.2146 0.0207
537.582 0.0207
538.2129 0.7576
548.2491 0.0209
558.2145 1.3523
576.2272 0.5261
597.1548 0.0219
601.2369 0.0219
643.3297 0.1021
649.2306 0.1823
653.3274 0.0229
667.246 0.9127
671.2767 0.1506
733.8056 0.0727
744.3948 0.0366
760.26 0.0247
763.2982 0.0371
765.2979 0.0247
778.3038 0.237
781.3005 0.0375
796.2785 1.0474
800.5354 0.0253
873.2575 0.0264
909.3535 0.5934
1010.4589 0.2417
1063.3818 0.0437
1081.5074 0.0588
1083.427 0.0589
END IONS

BEGIN IONS
PEPMASS=507.29776728178
CHARGE=2+
TITLE=File: PepMixWaters_250fmol.wiff, Sample: \2008_10_22\PepMixWaters_250fmol (sample number 1), Elution: 17.462 to 17.543 min, Period: 1, Cycle(s): 345-346 (Experiment 2)
102.0593 0.0407
129.1028 0.0661
136.0656 0.0104
141.0638 0.1859
147.1094 0.1085
149.0208 0.0819
155.1365 0.0111
158.0879 0.1012
169.0529 0.1803
181.0928 0.012
186.0829 0.8662
197.1329 0.0188
199.1832 0.0189
205.081 0.0768
214.1196 0.0393
216.1104 0.0394
226.0964 0.0336
227.176 0.0135
228.1189 0.0473
244.0907 0.1188
246.1985 0.0561
270.0954 0.0367
278.1136 0.0149
279.1789 0.0374
287.1326 0.0227
298.1076 0.3475
315.1255 0.3652
327.2048 0.097
338.2317 0.0165
340.1419 0.0743
357.1733 0.0338
360.2233 0.3056
365.1652 0.077
382.7325 0.0175
383.1839 0.7091
393.1664 0.0177
400.2188 0.0805
411.1815 0.2629
412.287 0.109
425.24 0.0184
428.2192 0.2406
435.232 0.028
440.2896 0.1314
451.2135 0.0285
453.2529 0.019
453.775 0.1715
455.2549 0.0668
456.28 0.0287
471.7899 0.0194
472.0812 0.0194
473.2916 1.0312
476.775 0.0488
478.2551 0.0294
489.7456 0.0396
490.2478 0.0297
496.2551 0.0299
498.7825 0.03
499.2724 0.02
507.2006 0.0403
508.3239 0.0504
513.3004 0.081
553.3889 0.0421
569.3963 0.0213
583.4059 0.0324
586.371 0.8013
654.3963 0.0114
656.365 0.0115
682.448 0.0117
699.4829 0.5086
828.5245 0.5535
838.4356 0.0129
END IONS

BEGIN IONS
PEPMASS=472.256002122814
CHARGE=2+
TITLE=File: PepMixWaters_250fmol.wiff, Sample: \2008_10_22\PepMixWaters_250fmol (sample number 1), Elution: 17.72 to 17.797 min, Period: 1, Cycle(s): 347-348 (Experiment 4)
129.0528 0.0102
132.077 0.0052
141.0996 0.0584
147.075 0.0108
185.1614 0.0426
211.0775 0.013
213.0861 0.0065
226.1199 0.0134
229.1587 0.0068
272.1716 0.0516
286.1124 0.0227
300.1489 0.062
350.2507 0.0167
359.2311 0.0254
415.7195 0.0091
416.18 0.0182
427.1598 0.0185
447.2147 0.0095
472.2396 0.0389
472.7226 0.0194
473.2979 0.0973
474.2938 0.0779
590.3569 0.0217
644.3252 0.4654
675.3596 0.0232
733.4726 0.0121
830.4506 0.0644
END IONS

BEGIN IONS
PEPMASS=545.238416442382
CHARGE=2+
TITLE=File: PepMixWaters_250fmol.wiff, Sample: \2008_10_22\PepMixWaters_250fmol (sample number 1), Elution: 17.694 to 17.772 min, Period: 1, Cycle(s): 347-348 (Experiment 3)
120.0828 0.2842
129.0968 0.0203
133.0412 0.4075
155.0831 0.0501
183.0715 0.127
200.0948 0.0822
219.0862 0.0199
226.1512 0.0403
244.1638 0.1118
252.0812 0.071
280.1181 0.1048
283.1753 0.0452
301.182 0.4968
315.1347 0.0794
318.1803 0.0239
343.1059 0.9196
371.1579 0.112
379.1617 0.0436
399.1684 0.1251
405.1496 0.036
412.2019 0.2179
430.2192 0.5194
445.2315 0.0566
445.6419 0.0189
450.267 0.0285
454.2144 0.2573
462.1529 0.0384
490.1748 0.4059
529.2887 0.7201
529.8459 0.0206
535.7488 0.0207
546.2862 0.1254
561.214 0.2119
600.3266 1.8626
747.387 0.8437
END IONS

BEGIN IONS
PEPMASS=626.329152021467
CHARGE=2+
TITLE=File: PepMixWaters_250fmol.wiff, Sample: \2008_10_22\PepMixWaters_250fmol (sample number 1), Elution: 17.642 to 17.723 min, Period: 1, Cycle(s): 347-348 (Experiment 2)
128.1023 0.0861
173.125 3.4724
185.1621 0.1461
201.1211 2.2389
213.1519 0.0783
243.1315 0.1116
270.14 1.8015
288.1488 1.1767
300.1883 0.1627
329.1856 0.0974
338.1577 0.0741
346.1776 0.5325
355.2319 0.3288
369.2259 0.3007
383.2234 1.8823
401.236 0.421
407.1871 0.1626
417.207 0.2284
426.2044 0.2862
428.2081 0.2962
437.2793 0.0842
445.2394 0.6133
454.2711 0.0858
472.3302 0.1555
482.2525 0.1179
500.3163 0.18
608.3129 0.7169
695.325 0.8017
734.3228 0.1576
752.3549 7.2488
752.7283 0.1963
834.3613 0.2196
851.4294 4.8279
851.8487 0.1044
964.5153 0.4166
966.5298 0.1112
1051.525 1.5806
END IONS

BEGIN IONS
PEPMASS=590.274588339367
CHARGE=2+
TITLE=File: PepMixWaters_250fmol.wiff, Sample: \2008_10_22\PepMixWaters_250fmol (sample number 1), Elution: 17.9 to 17.978 min, Period: 1, Cycle(s): 349-350 (Experiment 4)
113.0765 0.0095
119.0436 0.0098
128.082 0.0202
129.129 0.0051
131.0884 0.0154
133.0654 0.0052
146.0709 0.0054
156.077 0.0447
159.0641 0.0451
166.1161 0.0115
169.097 0.0174
171.1057 0.0058
173.094 0.0059
175.079 0.0237
185.123 0.0426
186.1217 0.1526
214.1302 0.0655
218.1079 0.0198
227.1261 0.0877
235.1121 0.0137
260.1315 0.0144
274.1417 0.0222
284.1216 0.0075
290.1976 0.0076
294.1868 0.0077
302.1692 0.0078
305.1726 0.0156
340.2221 0.0247
355.15 0.0084
368.1922 0.0258
373.1502 0.0345
390.7023 0.0265
411.2059 0.0181
422.2076 0.046
428.1907 0.0185
432.6987 0.0186
437.6604 0.0094
438.2218 0.0374
440.7054 0.0188
452.7295 0.0381
458.2207 0.0383
466.7633 0.029
468.2278 0.0193
474.7125 0.0195
479.2128 0.0391
484.2132 0.0197
488.69 0.0198
495.2099 0.0099
495.7473 0.0398
497.2245 0.0299
511.2816 0.0202
525.2609 0.0205
532.7159 0.0206
537.2721 0.0311
538.7436 0.0208
558.7569 0.0211
564.2393 0.0212
582.1929 0.0324
590.2668 0.0978
593.2718 0.0218
594.2499 0.0763
632.3406 0.0225
667.2972 0.1039
694.6134 0.0118
695.3402 0.0354
697.2612 0.0472
754.3448 0.0368
853.3108 0.0653
922.4515 0.0272
966.4986 0.0695
994.5179 0.0282
1080.4889 0.0441
END IONS

BEGIN IONS
PEPMASS=457.266560838327
CHARGE=2+
TITLE=File: PepMixWaters_250fmol.wiff, Sample: \2008_10_22\PepMixWaters_250fmol (sample number 1), Elution: 17.874 to 17.952 min, Period: 1, Cycle(s): 349-350 (Experiment 3)
130.091 0.0051
132.0848 0.0051
133.0816 0.3043
136.063 0.0156
141.0911 0.0106
155.1204 0.0167
159.0901 0.0056
169.1028 0.0116
175.1145 0.0118
177.1029 0.0892
185.16 0.1643
189.0856 0.0184
200.1448 0.1202
211.1132 0.0325
213.1554 0.1436
214.1017 0.0327
228.1279 0.4052
231.1855 0.0612
244.1433 0.021
262.137 0.0217
265.1153 0.0218
270.1268 0.0147
283.2029 0.0075
299.1575 0.0619
312.2265 0.0158
327.181 0.1132
340.2326 0.0165
346.8439 0.0167
356.2085 0.1013
356.7091 0.0422
365.2172 0.0342
365.6787 0.0171
371.2612 0.0086
375.1868 0.0173
391.7428 0.0354
392.2237 0.0443
395.2463 0.0356
400.2033 0.0268
417.1884 0.0183
424.2289 0.0553
440.3301 0.0469
456.7257 0.0287
457.2573 0.2106
459.734 0.0288
464.3035 0.0096
466.2718 0.029
471.2384 0.0388
482.3114 0.0295
489.2556 0.0297
491.2234 0.0198
499.2474 0.03
513.3156 0.0203
517.2431 0.0203
570.2843 0.0534
573.3451 0.0107
584.266 0.0216
590.2809 0.0217
601.3246 0.0658
618.3266 0.0445
665.3757 0.0115
683.3594 0.0584
685.3827 0.0117
689.3876 0.1174
701.4229 0.0474
711.4183 0.0596
729.3771 0.0362
782.4298 0.0125
END IONS

BEGIN IONS
PEPMASS=501.786996875496
CHARGE=2+
TITLE=File: PepMixWaters_250fmol.wiff, Sample: \2008_10_22\PepMixWaters_250fmol (sample number 1), Elution: 17.823 to 17.904 min, Period: 1, Cycle(s): 349-350 (Experiment 2)
127.0897 0.0151
145.0891 0.0431
155.0781 0.0167
157.1276 0.0897
171.0882 0.0292
173.1009 0.0471
185.1627 1.3327
197.1235 0.0251
203.1398 1.1092
210.0902 0.0259
211.1392 0.0195
212.1027 0.0912
213.1613 1.2797
230.1136 0.1356
241.1606 0.0208
243.1175 0.0488
244.1713 0.0699
257.1698 0.0215
267.2066 0.0659
270.1437 0.0294
281.1339 0.015
283.1449 0.0603
286.1902 0.0605
299.1437 0.0232
300.1737 0.062
301.1494 0.0233
305.1922 0.0782
312.2067 0.1739
314.6565 0.0397
317.129 0.0637
333.2257 0.049
338.6668 0.0165
341.0248 0.0165
342.161 0.0662
347.6867 0.0167
351.1893 0.0251
351.7157 0.0168
353.1686 0.0336
356.2018 0.692
359.2015 0.0169
365.2151 0.3077
367.2197 0.1371
371.2483 0.0172
372.185 0.0259
374.2392 0.052
378.2196 0.0435
380.1959 0.0174
383.1853 0.0963
386.2786 0.0264
386.7225 0.0176
391.724 1.3189
397.2157 0.0267
398.2018 0.0625
400.196 0.4744
406.2121 0.027
407.2761 0.0361
408.1969 0.0271
414.2558 0.0273
416.2058 0.0912
418.1876 0.1097
423.2371 0.0645
432.2385 0.0186
435.1947 0.028
441.1889 0.0376
443.2181 0.0754
453.2101 0.1715
457.2642 0.0287
461.2499 0.0288
463.2524 0.0481
466.2829 0.0579
469.2995 0.0969
471.2175 0.3397
473.2953 0.0292
481.2838 0.1178
484.3021 0.2757
489.2566 0.0989
494.7722 0.0298
495.2326 0.0298
496.2526 0.0996
499.2208 0.27
503.2908 0.301
511.2428 0.0303
513.2953 0.0608
515.282 0.1218
516.3004 0.1118
523.2749 0.0205
525.2711 0.0821
529.3058 0.0514
538.2664 0.0207
540.2805 0.0416
543.2776 0.0208
544.3618 0.0209
550.2609 0.021
552.2587 0.0841
566.2722 0.0532
567.319 0.0852
570.27 0.3632
582.3458 0.0216
584.2812 0.1838
588.2785 0.1085
588.5822 0.0325
592.3411 0.0762
595.3263 0.0546
597.2859 0.0547
602.3071 0.1317
604.3433 0.022
610.35 0.0331
612.3877 0.0332
618.3378 0.0222
628.311 0.1569
633.3303 0.0338
636.377 0.079
639.3754 0.0226
654.4021 0.0343
656.3134 0.0344
665.4138 0.15
669.3719 0.0347
673.3395 0.0697
681.4498 0.0233
683.366 0.4092
693.4032 0.0353
699.3878 0.0236
701.3857 0.2605
711.3609 0.5844
729.4159 0.2295
746.4036 0.11
754.3974 0.0368
756.3696 0.0246
764.4138 0.0618
772.4468 0.0373
782.4379 0.5379
800.4184 0.1771
END IONS

BEGIN IONS
PEPMASS=422.230706283695
CHARGE=2+
TITLE=File: PepMixWaters_250fmol.wiff, Sample: \2008_10_22\PepMixWaters_250fmol (sample number 1), Elution: 18.081 to 18.158 min, Period: 1, Cycle(s): 351-352 (Experiment 4)
111.1004 0.0094
133.0664 0.0206
175.1204 0.0118
185.1609 0.1765
201.1175 0.019
213.1533 0.0653
229.1114 0.0203
231.0951 0.0136
290.1442 0.0076
315.1245 0.0159
413.2801 0.0091
417.2675 0.0365
421.7209 0.0368
422.228 0.1011
424.1456 0.0276
485.2074 0.0197
532.2737 0.1032
631.3573 0.2585
744.3861 0.0366
746.4123 0.0244
END IONS

BEGIN IONS
PEPMASS=507.299618505448
CHARGE=2+
TITLE=File: PepMixWaters_250fmol.wiff, Sample: \2008_10_22\PepMixWaters_250fmol (sample number 1), Elution: 18.055 to 18.132 min, Period: 1, Cycle(s): 351-352 (Experiment 3)
102.0522 0.0226
129.0977 0.0356
130.0668 0.0153
136.0656 0.0104
141.063 0.0743
147.1175 0.0759
149.0006 0.0109
158.0916 0.0394
169.0558 0.1628
186.0857 0.3661
199.186 0.0189
205.0735 0.0512
214.1224 0.0327
217.0988 0.0066
225.1696 0.0067
226.0762 0.0067
227.1778 0.027
243.1082 0.0209
244.1131 0.1189
246.1812 0.014
270.0894 0.0147
279.1546 0.0224
287.1136 0.0379
294.1255 0.0077
298.1145 0.1081
315.1285 0.2144
341.2271 0.0661
344.2108 0.0166
355.9825 0.0253
357.1623 0.0761
360.2402 0.0849
365.1445 0.0085
383.186 0.2626
400.2242 0.0089
405.1091 0.027
411.2072 0.0816
413.2837 0.0182
423.2279 0.0092
428.1788 0.1019
440.2765 0.0751
451.3037 0.019
454.2338 0.0191
463.2252 0.0192
470.2132 0.0097
473.2914 0.2919
473.7438 0.0097
479.9481 0.0196
496.275 0.0398
499.832 0.02
507.7696 0.0101
508.3088 0.1008
524.2163 0.0307
569.3412 0.0213
586.3797 0.6065
588.0888 0.0108
608.3671 0.011
699.4801 0.2839
811.4778 0.0127
828.4971 0.1545
END IONS

BEGIN IONS
PEPMASS=407.750150945957
CHARGE=2+
TITLE=File: PepMixWaters_250fmol.wiff, Sample: \2008_10_22\PepMixWaters_250fmol (sample number 1), Elution: 18.003 to 18.084 min, Period: 1, Cycle(s): 351-352 (Experiment 2)
129.1 0.631
141.1023 0.7387
147.1095 1.1336
156.1025 0.9448
183.1125 1.3137
201.1194 41.8584
228.1327 1.9786
229.1149 16.2943
260.1922 2.8997
293.6986 1.6939
299.2044 0.7658
327.2039 2.0639
341.2153 1.6603
359.2585 0.7119
395.2603 0.6402
412.289 1.2077
430.2947 0.9369
440.2795 2.2711
487.3177 21.7493
585.6907 1.3534
586.3846 62.0109
END IONS

BEGIN IONS
PEPMASS=555.826205819092
CHARGE=2+
TITLE=File: PepMixWaters_250fmol.wiff, Sample: \2008_10_22\PepMixWaters_250fmol (sample number 1), Elution: 18.261 to 18.338 min, Period: 1, Cycle(s): 353-354 (Experiment 4)
129.0924 0.0203
133.0525 0.0103
141.1087 0.0159
147.1075 0.0434
186.1099 0.0244
207.0856 0.0064
228.1582 0.0068
229.1283 0.0135
231.0883 0.0272
252.123 0.071
260.1978 0.0433
297.1696 0.0077
299.1846 0.0077
324.2273 0.0242
327.1781 0.0647
329.1218 0.0081
357.1496 0.0169
367.1335 0.0171
385.2118 0.0351
394.163 0.1066
399.1784 0.0089
412.1924 0.0454
414.1895 0.0091
416.1936 0.0091
423.2668 0.046
426.227 0.0185
428.2351 0.0463
430.2006 0.0093
439.2238 0.0094
442.2874 0.0188
444.1567 0.0471
452.3206 0.019
456.215 0.0955
468.2037 0.0193
487.3254 0.0395
492.1404 0.0198
497.2914 0.0299
508.1979 0.0101
511.2614 0.0202
522.2272 0.0204
525.2814 0.0102
547.8253 0.0314
555.2988 0.0316
555.8139 0.6115
586.4084 0.0867
814.4786 0.0638
END IONS

BEGIN IONS
PEPMASS=678.78881810301
CHARGE=2+
TITLE=File: PepMixWaters_250fmol.wiff, Sample: \2008_10_22\PepMixWaters_250fmol (sample number 1), Elution: 18.235 to 18.313 min, Period: 1, Cycle(s): 353-354 (Experiment 3)
101.0857 0.0135
129.0993 0.0965
130.0777 0.148
133.0457 0.1031
134.029 0.2847
139.0556 0.0158
147.1063 0.2982
157.0609 0.0224
161.0342 0.2156
178.0686 0.0537
179.0466 0.9277
187.0888 0.0183
196.0001 0.0188
203.0585 0.0573
205.0689 0.0576
211.1034 0.013
213.0329 0.1175
215.0987 0.0197
229.1317 0.0271
231.0349 0.1699
243.1076 0.0976
246.1655 0.1543
248.0428 0.0282
256.1229 0.0286
259.0313 0.036
261.1246 0.0217
262.0104 0.0145
273.063 0.0222
276.037 0.0594
282.0492 0.0225
284.1152 0.0452
294.0526 0.3297
296.0711 0.0308
300.0745 0.0852
302.1323 0.0777
304.0317 0.1326
318.0673 0.1835
322.0467 0.4413
324.0621 0.0724
327.192 0.0243
342.1953 0.0662
345.2305 0.1912
357.2637 0.0169
363.0907 0.1363
373.1536 0.0605
374.7496 0.0173
376.101 0.026
390.184 0.2651
397.1012 0.0535
400.1124 0.0179
409.0483 0.0904
411.0971 0.0181
413.2028 0.0182
415.0973 0.0547
421.1029 0.0183
424.2357 0.0184
441.2434 0.047
445.2126 0.0283
455.3128 0.0573
460.0912 0.0479
461.2883 0.0384
462.1529 0.0288
466.2033 0.0193
468.1456 0.0193
471.1831 0.0194
473.3089 0.0876
478.1084 0.0391
485.3354 0.0197
488.096 0.168
490.2095 0.0297
506.0962 0.2716
507.1037 0.0906
523.2472 0.0307
524.0992 0.3378
525.1431 0.0615
535.247 0.0103
543.2932 0.0521
554.3597 0.0316
560.2321 0.0106
560.4967 0.0106
563.199 0.0212
570.2799 0.1069
574.384 0.0107
577.1797 0.0322
580.2341 0.0323
587.3569 0.7046
595.1899 0.0546
599.3333 0.0328
604.242 0.066
606.1196 0.011
615.3675 0.0111
623.1174 0.067
674.3085 0.0813
679.3518 0.035
691.3086 0.0941
704.4278 0.0119
705.2883 0.0237
717.2894 0.012
734.4176 1.0059
745.3927 0.0244
774.3844 0.0124
790.3333 0.1383
833.4521 0.2582
835.2669 0.0129
836.4625 0.0259
948.4743 0.2341
951.463 0.0138
994.3205 0.0282
1012.3267 0.0142
1017.5183 0.0285
1035.515 0.9785
1035.9841 0.0144
1038.5832 0.0144
END IONS

BEGIN IONS
PEPMASS=625.78830730506
CHARGE=2+
TITLE=File: PepMixWaters_250fmol.wiff, Sample: \2008_10_22\PepMixWaters_250fmol (sample number 1), Elution: 18.183 to 18.264 min, Period: 1, Cycle(s): 353-354 (Experiment 2)
115.0483 0.0432
120.0782 0.7843
129.1027 0.1372
143.1158 2.6643
154.162 0.0278
166.0853 1.6308
171.1103 1.1875
173.1135 0.1531
186.1169 0.1769
187.0521 0.0367
201.128 0.1713
211.1771 0.0325
215.1477 0.0525
229.1001 0.122
243.1231 0.0279
244.0893 0.0978
254.1424 0.0428
259.0783 0.0288
270.1401 0.1176
279.167 0.426
286.14 0.2571
287.0897 0.0909
288.1335 0.1138
297.1499 0.0771
300.1869 0.031
315.1573 0.0556
346.167 0.0582
354.1607 0.0505
355.2324 0.059
359.1108 0.0593
366.2945 0.0342
368.1965 0.0515
372.1692 0.1294
380.168 0.0785
383.2096 0.3502
387.2062 0.0352
390.1811 0.053
398.1151 0.0892
399.2204 0.0536
401.6744 0.0358
408.1913 0.1446
411.2165 0.0544
413.1942 0.0454
416.1454 0.2007
420.1366 0.0275
421.2344 0.0551
426.204 0.12
428.2314 0.1111
433.1824 0.0465
437.2116 0.028
444.2043 0.2639
451.2563 0.038
454.1814 0.0667
458.1952 0.0383
464.2313 0.0482
465.2019 0.0868
472.7129 0.1654
478.2429 0.0293
482.2503 0.177
486.6906 0.069
487.2511 0.0592
496.2866 0.2889
500.2533 0.3003
511.214 0.1214
520.7417 0.0408
526.1775 0.0821
529.2476 0.2057
532.2578 0.0309
539.273 0.0623
541.263 0.0624
543.265 0.0625
544.2078 0.1565
557.2957 0.5912
568.2458 0.0533
573.1952 0.0428
586.2958 0.0325
608.2924 0.0551
616.7956 0.0555
617.301 0.0333
626.3402 0.056
655.2487 0.0916
665.3757 0.0346
668.2908 0.0578
673.2082 0.1277
687.3285 0.2345
695.3029 0.0472
708.3252 0.0357
714.3493 0.0956
722.3623 0.4568
743.3325 0.0609
752.3778 0.4293
774.2873 0.0498
782.3641 0.05
783.3805 0.1127
800.4115 0.1265
802.3215 0.38
825.3569 0.0771
843.3751 0.0909
851.3987 0.3783
908.3542 0.1752
915.4041 0.4059
938.3979 0.0548
944.381 0.055
954.4466 0.0829
964.4912 0.0278
965.4715 0.2501
972.3412 0.5997
1046.4577 0.0289
1051.5649 0.145
1054.5362 0.0436
1062.4406 0.1166
1067.4533 0.073
1080.4331 0.4851
1085.5376 0.2063
END IONS

BEGIN IONS
PEPMASS=418.721685046766
CHARGE=2+
TITLE=File: PepMixWaters_250fmol.wiff, Sample: \2008_10_22\PepMixWaters_250fmol (sample number 1), Elution: 18.441 to 18.519 min, Period: 1, Cycle(s): 355-356 (Experiment 4)
129.0909 0.0102
133.0577 0.0103
147.1021 0.0217
159.1042 0.0113
171.1028 0.0117
173.1146 0.0118
186.0977 0.0305
201.1264 0.0063
272.1403 0.0074
286.1599 0.0076
314.0738 0.0079
319.1492 0.024
323.6255 0.0161
339.1944 0.0082
339.635 0.0082
340.6492 0.066
341.1304 0.0248
358.6745 0.0254
362.1946 0.0255
363.6723 0.0171
367.1764 0.0086
367.6548 0.0772
369.1709 0.0258
375.3081 0.0087
375.6387 0.026
376.1691 0.1301
376.6995 0.026
383.2225 0.0175
384.6416 0.0175
385.1986 0.0088
394.6669 0.0178
401.2265 0.009
402.6543 0.0808
409.2047 0.0181
411.1687 0.0181
411.6578 0.1815
418.2941 0.0091
418.7478 0.1556
419.2376 0.3298
420.6663 0.1467
421.1426 0.0092
446.2414 0.0283
464.1879 0.0385
482.1298 0.0196
523.1931 0.0102
552.3184 0.021
577.3075 0.0215
597.2696 0.0109
611.2542 0.0221
666.3621 0.0808
723.369 0.2886
780.274 0.025
END IONS

BEGIN IONS
PEPMASS=411.173269968422
CHARGE=2+
TITLE=File: PepMixWaters_250fmol.wiff, Sample: \2008_10_22\PepMixWaters_250fmol (sample number 1), Elution: 18.416 to 18.493 min, Period: 1, Cycle(s): 355-356 (Experiment 3)
102.0718 0.009
164.074 0.0057
169.0563 0.0116
187.1347 0.0857
198.1889 0.0189
213.1709 0.0065
215.1402 0.0197
228.1784 0.0068
298.1046 0.054
322.1313 0.016
365.2086 0.0171
368.1703 0.0257
368.7157 0.0086
383.1711 0.1314
393.1895 0.0089
396.156 0.0089
404.176 0.0809
404.7357 0.018
411.1584 0.0544
412.2461 0.0272
412.7039 0.3451
413.2195 0.0909
544.3201 0.0209
592.2812 0.0218
608.312 0.0551
610.3371 0.0221
END IONS

BEGIN IONS
PEPMASS=528.755608323965
CHARGE=2+
TITLE=File: PepMixWaters_250fmol.wiff, Sample: \2008_10_22\PepMixWaters_250fmol (sample number 1), Elution: 18.364 to 18.445 min, Period: 1, Cycle(s): 355-356 (Experiment 2)
102.0528 0.0632
127.0847 0.0202
130.0472 0.5201
133.0602 0.0206
141.1075 0.0159
147.0747 1.562
185.1006 0.0182
186.1242 0.4027
197.1015 0.0251
199.1152 0.0252
201.1327 0.0254
214.121 0.4255
217.0879 0.0263
227.1017 0.1617
229.1249 0.0203
260.158 0.3534
340.1454 0.1651
343.1599 0.232
352.2282 0.0168
358.1784 0.127
370.1723 0.0172
371.2483 0.0172
395.1556 0.0178
410.1956 0.0363
423.6649 0.0184
427.2199 0.0277
429.2275 0.0278
437.1882 0.0561
440.1956 0.075
455.2137 0.2577
458.2159 0.0383
467.1808 0.0193
486.2891 0.0986
495.1751 0.0199
511.3199 0.0303
528.272 0.216
536.2508 0.0311
553.2224 0.021
554.2165 0.0737
568.3164 0.0533
571.2513 0.1283
577.3075 0.0215
584.2537 0.054
601.2674 0.0329
682.358 0.035
697.2966 0.0236
797.3305 0.101
END IONS

BEGIN IONS
PEPMASS=536.773953595049
CHARGE=2+
TITLE=File: PepMixWaters_250fmol.wiff, Sample: \2008_10_22\PepMixWaters_250fmol (sample number 1), Elution: 18.622 to 18.699 min, Period: 1, Cycle(s): 357-358 (Experiment 4)
129.0782 0.0152
131.054 0.0102
147.1005 0.0217
159.0896 0.0733
164.0682 0.0057
170.0401 0.0117
197.1279 0.0314
209.1398 0.0129
215.1127 0.0393
225.1093 0.0335
240.1223 0.0069
243.147 0.0349
244.1014 0.007
359.1973 0.0339
373.1502 0.0086
389.1838 0.0441
391.2415 0.0265
407.207 0.1173
411.2195 0.0182
416.2088 0.0365
453.1958 0.019
455.211 0.0286
468.2271 0.0677
487.2974 0.1384
493.7385 0.0099
518.7032 0.0102
527.8256 0.0103
528.3136 0.0206
536.2669 0.0414
536.7634 0.0207
537.2822 0.1244
587.3843 0.0433
644.3317 0.1929
668.3139 0.0231
830.5316 0.0129
831.3499 0.0516
END IONS

BEGIN IONS
PEPMASS=422.234487935583
CHARGE=2+
TITLE=File: PepMixWaters_250fmol.wiff, Sample: \2008_10_22\PepMixWaters_250fmol (sample number 1), Elution: 18.596 to 18.673 min, Period: 1, Cycle(s): 357-358 (Experiment 3)
106.0485 0.0092
133.0542 0.0361
169.0505 0.0116
175.1174 0.0177
185.1622 0.14
190.0737 0.0247
213.146 0.0653
243.114 0.0139
247.1494 0.007
277.1518 0.0149
286.1183 0.0151
288.005 0.0228
305.1609 0.0078
315.1245 0.0159
342.1361 0.0083
368.1408 0.0086
376.1877 0.0087
382.02 0.0087
401.2041 0.0179
414.6992 0.0273
415.2411 0.0091
422.2391 0.1195
423.6853 0.046
486.2568 0.0099
513.2649 0.0203
533.2629 0.0103
631.353 0.1573
637.3647 0.0339
END IONS

BEGIN IONS
PEPMASS=407.748449452881
CHARGE=2+
TITLE=File: PepMixWaters_250fmol.wiff, Sample: \2008_10_22\PepMixWaters_250fmol (sample number 1), Elution: 18.544 to 18.625 min, Period: 1, Cycle(s): 357-358 (Experiment 2)
115.0814 0.0671
129.1036 0.1017
141.098 0.0744
147.1133 0.103
156.1034 0.0782
183.1093 0.1816
201.1193 5.0165
228.1356 0.1148
229.1154 1.8955
260.1938 0.2236
293.696 0.0996
299.1939 0.1238
327.2024 0.1862
341.1599 0.0826
390.2252 0.0618
408.2471 0.0723
412.2809 0.0999
430.2864 0.0835
440.2687 0.1126
487.3195 1.9745
568.3749 0.0853
586.3798 6.0429
672.4349 0.0928
END IONS

BEGIN IONS
PEPMASS=500.76158021003
CHARGE=2+
TITLE=File: PepMixWaters_250fmol.wiff, Sample: \2008_10_22\PepMixWaters_250fmol (sample number 1), Elution: 18.802 to 18.879 min, Period: 1, Cycle(s): 359-360 (Experiment 4)
113.058 0.0143
120.0816 0.0245
129.0664 0.0406
130.0454 0.2909
133.0842 0.9284
147.0723 0.6779
155.0859 0.0334
175.0869 0.0237
177.1081 0.4462
179.1248 0.012
185.1553 0.0304
200.0879 0.0253
203.1367 0.051
213.1368 0.0196
219.1259 0.0199
221.142 0.1197
229.1171 0.0541
239.1015 0.0138
246.1329 0.0701
271.1729 0.0221
283.1803 0.0301
285.1474 0.0302
300.1303 0.0232
309.2199 0.0157
314.1412 0.0158
317.1994 0.0159
353.1938 0.0168
371.2225 0.0345
382.2603 0.0612
395.1822 0.0178
398.2232 0.0625
410.2473 0.0362
427.2106 0.1387
430.2609 0.0371
439.2144 0.0281
444.185 0.0094
448.1938 0.0189
453.2529 0.019
455.2873 0.0095
466.3019 0.0676
471.7316 0.0194
479.1991 0.0196
482.1985 0.0196
485.2812 0.0394
493.2618 0.0099
498.254 0.0399
500.2789 0.09
502.8101 0.01
503.3034 0.0401
509.2567 0.0101
511.3119 0.0202
528.2571 0.0103
538.339 0.0207
540.2857 0.0312
542.262 0.0104
553.2381 0.0315
556.3447 0.0316
571.2862 0.0214
582.308 0.0324
585.3219 0.0108
598.3353 0.0219
602.2898 0.0219
648.3887 0.0228
652.3507 0.0114
654.3906 0.0229
655.3574 0.0344
666.3483 0.0923
684.9809 0.0234
726.4184 0.0482
737.3705 0.0243
755.4293 0.0614
836.4561 0.0259
END IONS

BEGIN IONS
PEPMASS=472.268120751852
CHARGE=2+
TITLE=File: PepMixWaters_250fmol.wiff, Sample: \2008_10_22\PepMixWaters_250fmol (sample number 1), Elution: 18.776 to 18.854 min, Period: 1, Cycle(s): 359-360 (Experiment 3)
103.0429 0.0182
129.0955 0.0559
130.0655 0.0255
132.0988 0.8533
141.0936 0.0691
143.1231 0.0214
147.1113 0.0217
171.1213 0.0468
183.1217 0.0242
185.1663 0.0608
187.0871 0.0367
191.0848 0.0185
200.1284 0.019
213.1625 0.0196
214.0825 0.0131
226.093 0.0134
227.0992 0.1283
231.1721 0.4623
240.1358 0.0762
244.1573 0.021
246.1418 0.014
258.1365 0.0287
259.0625 0.0216
272.1476 0.0295
300.1706 0.0233
313.1831 0.0158
315.1642 0.0159
328.22 0.0729
339.1532 0.0165
343.1789 0.116
348.1938 0.0501
357.188 0.203
368.2077 0.0429
373.1243 0.0259
384.1946 0.0439
392.7419 0.0354
393.2214 0.0089
406.7214 0.0271
411.2406 0.0363
412.349 0.0182
417.2323 0.2831
417.7213 0.0366
422.18 0.0092
424.2679 0.0092
426.1994 0.0185
428.2185 0.0278
437.1929 0.0093
440.2128 0.0188
442.2272 0.0094
447.1769 0.0095
454.2644 0.0667
456.2639 0.1528
458.2562 0.0287
465.2111 0.0289
466.1888 0.0676
468.281 0.0387
472.276 0.2333
473.7556 0.0292
482.665 0.0098
483.1916 0.059
485.2435 0.0493
488.2463 0.0296
494.285 0.0099
497.2765 0.0299
501.2554 0.05
508.3121 0.0403
522.3191 0.0204
527.3481 0.0205
537.3436 0.0207
539.3249 0.0623
541.2901 0.0312
554.2428 0.0316
557.273 0.0211
565.3018 0.0106
567.3111 0.1491
582.2828 0.108
585.3472 0.0758
596.3212 0.0328
600.3 0.0329
613.3316 0.0997
624.325 0.067
642.3558 0.0227
644.3149 0.2497
667.3342 0.0578
677.3304 0.0233
681.3506 0.0117
695.3671 0.5779
713.3628 0.5853
713.9227 0.0119
732.3308 0.0968
736.3984 0.0243
767.4515 0.0495
784.4696 0.0125
794.4335 0.0882
812.4749 0.2804
830.3576 0.0258
833.446 0.0387
END IONS

BEGIN IONS
PEPMASS=527.312576208647
CHARGE=2+
TITLE=File: PepMixWaters_250fmol.wiff, Sample: \2008_10_22\PepMixWaters_250fmol (sample number 1), Elution: 18.724 to 18.805 min, Period: 1, Cycle(s): 359-360 (Experiment 2)
129.0988 1.6323
147.1095 0.8244
201.1232 0.1332
222.1206 0.2934
228.1295 0.4457
240.1321 1.6078
242.1823 0.1531
260.1895 0.5266
327.1799 0.2024
337.1489 0.3366
339.1994 0.2882
341.2155 0.1817
355.1602 1.5422
359.2413 0.2966
430.2969 0.1762
440.2412 1.3327
454.2211 0.3907
456.245 0.4107
468.2409 1.9643
471.7931 0.1263
487.3183 4.482
518.2951 0.4379
521.2943 0.1328
527.3141 11.8824
539.3071 0.9243
567.3053 1.0333
586.3653 2.3935
695.3487 0.2594
699.4656 0.4022
794.4157 0.2143
814.4971 0.7147
END IONS

BEGIN IONS
PEPMASS=464.237896910691
CHARGE=2+
TITLE=File: PepMixWaters_250fmol.wiff, Sample: \2008_10_22\PepMixWaters_250fmol (sample number 1), Elution: 18.982 to 19.06 min, Period: 1, Cycle(s): 361-362 (Experiment 4)
120.0776 0.0147
134.035 0.0155
136.0711 0.1669
158.0738 0.0112
171.1057 0.0058
185.0732 0.0122
245.0768 0.014
246.1804 0.007
249.1485 0.0988
262.1443 0.0072
277.1451 0.0149
293.1142 0.0077
299.1807 0.0155
326.1713 0.0161
463.7209 0.0096
464.2554 0.0193
465.2105 0.0579
488.2305 0.0494
651.3246 0.1712
END IONS

BEGIN IONS
PEPMASS=418.712250606023
CHARGE=2+
TITLE=File: PepMixWaters_250fmol.wiff, Sample: \2008_10_22\PepMixWaters_250fmol (sample number 1), Elution: 18.957 to 19.034 min, Period: 1, Cycle(s): 361-362 (Experiment 3)
129.0965 0.0152
133.0474 0.0103
147.1178 0.0108
171.0991 0.0468
183.1126 0.0181
201.1074 0.0063
213.0991 0.0065
286.1372 0.0227
317.2113 0.0319
348.1412 0.025
365.1616 0.0427
369.1451 0.0086
376.1964 0.026
389.1485 0.0088
412.1927 0.0272
413.8756 0.0182
418.1889 0.0366
418.7356 0.1098
419.8994 0.055
420.2307 0.2475
577.2162 0.0107
637.2857 0.0113
666.3448 0.0808
723.3542 0.3728
END IONS

BEGIN IONS
PEPMASS=461.715305269962
CHARGE=2+
TITLE=File: PepMixWaters_250fmol.wiff, Sample: \2008_10_22\PepMixWaters_250fmol (sample number 1), Elution: 18.905 to 18.986 min, Period: 1, Cycle(s): 361-362 (Experiment 2)
110.0632 0.0141
130.0619 0.0153
136.0786 0.0209
145.0488 0.0108
155.0642 0.0111
173.1038 0.0176
187.128 0.0122
195.0887 0.0125
201.0734 0.0507
211.1457 0.0195
217.1213 0.8236
283.1246 0.1881
292.1102 0.0229
297.1115 0.0385
297.6168 0.0231
310.0979 0.0472
330.2137 0.0162
394.1786 0.0178
447.6356 0.0189
452.7343 0.0285
461.2235 0.1057
461.7147 0.0192
463.6775 0.0096
464.1964 0.0289
468.2182 0.029
474.2645 0.0389
496.1946 0.1594
594.225 0.0109
651.2961 0.0342
660.2249 0.023
662.2713 0.023
678.2649 0.0699
706.3389 0.3328
722.3874 0.0481
END IONS

BEGIN IONS
PEPMASS=435.248728388099
CHARGE=2+
TITLE=File: PepMixWaters_250fmol.wiff, Sample: \2008_10_22\PepMixWaters_250fmol (sample number 1), Elution: 19.163 to 19.24 min, Period: 1, Cycle(s): 363-364 (Experiment 4)
120.0844 0.1323
158.0879 0.0393
175.1202 0.2367
191.1157 0.0742
201.1179 0.0507
219.1027 0.0596
233.1816 0.0478
400.196 0.0447
417.2602 0.1005
434.7751 0.0373
435.2603 3.2279
437.2715 0.0748
580.2842 0.0323
643.3949 0.0567
651.3417 0.0799
722.3813 0.0601
END IONS

BEGIN IONS
PEPMASS=407.742581269949
CHARGE=2+
TITLE=File: PepMixWaters_250fmol.wiff, Sample: \2008_10_22\PepMixWaters_250fmol (sample number 1), Elution: 19.137 to 19.214 min, Period: 1, Cycle(s): 363-364 (Experiment 3)
115.0831 0.0576
141.0889 0.0266
143.0851 0.0428
147.1249 0.0163
156.0912 0.0448
183.1091 0.0545
201.1193 1.0907
228.139 0.0338
229.1107 0.5076
260.1863 0.101
282.1881 0.03
390.2404 0.0265
407.7379 0.0271
408.1653 0.0542
440.3066 0.0563
486.3701 0.0197
487.3435 0.2962
585.6681 0.0433
586.3923 1.3752
672.4128 0.1043
END IONS

BEGIN IONS
PEPMASS=468.253856539443
CHARGE=2+
TITLE=File: PepMixWaters_250fmol.wiff, Sample: \2008_10_22\PepMixWaters_250fmol (sample number 1), Elution: 19.085 to 19.166 min, Period: 1, Cycle(s): 363-364 (Experiment 2)
120.0777 0.4068
128.0983 0.0659
147.1069 0.0813
173.1274 3.7249
201.1236 1.0718
228.1177 0.0608
246.1854 0.1123
263.0934 0.0943
343.1553 0.1077
356.1997 0.0676
362.1654 0.1106
368.1991 0.2746
374.2536 0.1298
379.194 0.0609
425.2446 0.0461
442.2354 0.0846
463.2516 0.0481
468.2182 0.058
469.2442 0.1745
473.2942 0.5449
490.2097 0.2475
561.2887 0.0424
588.3333 1.0089
735.3913 3.6504
735.728 0.0728
END IONS

BEGIN IONS
PEPMASS=527.293863720521
CHARGE=2+
TITLE=File: PepMixWaters_250fmol.wiff, Sample: \2008_10_22\PepMixWaters_250fmol (sample number 1), Elution: 19.343 to 19.42 min, Period: 1, Cycle(s): 365-366 (Experiment 4)
120.0743 0.0196
128.0744 0.0051
129.0852 0.0763
147.0723 0.0271
169.0737 0.0116
172.0808 0.0117
191.1034 0.0062
199.0698 0.0379
214.0923 0.0065
216.1034 0.0658
228.1481 0.0135
229.108 0.0135
240.1154 0.0208
260.1983 0.0577
262.1696 0.0145
309.1256 0.0079
340.1667 0.0165
355.1521 0.0421
357.137 0.0169
359.1729 0.1271
389.175 0.0353
392.1596 0.0531
410.192 0.0362
432.1966 0.0093
440.2691 0.0094
448.1891 0.0095
454.2671 0.0095
461.1923 0.0384
468.2259 0.058
487.2464 0.0197
507.266 0.0201
509.2416 0.0202
510.1803 0.0303
518.3338 0.0305
527.3339 0.2978
529.244 0.0309
577.3021 0.043
586.4041 0.0217
692.2705 0.0353
696.382 0.0354
700.4701 0.0118
815.5635 0.0128
839.3161 0.0648
840.4433 0.013
END IONS

BEGIN IONS
PEPMASS=472.251668485996
CHARGE=2+
TITLE=File: PepMixWaters_250fmol.wiff, Sample: \2008_10_22\PepMixWaters_250fmol (sample number 1), Elution: 19.317 to 19.395 min, Period: 1, Cycle(s): 365-366 (Experiment 3)
103.0475 0.0136
120.0815 0.0637
132.0982 0.0462
141.1006 0.0638
157.1085 0.0168
170.0634 0.0117
173.0764 0.0059
175.0938 0.0059
185.1261 0.0608
201.1264 0.0063
213.1103 0.0261
229.1148 0.0135
231.18 0.0068
261.0524 0.0072
272.1993 0.0369
288.179 0.0076
298.1801 0.0232
300.1636 0.0155
343.1748 0.0166
356.1365 0.0084
359.217 0.0339
360.1299 0.0085
407.1724 0.018
416.2301 0.0456
427.206 0.0185
463.7449 0.0193
472.261 0.2043
472.7372 0.0097
488.9321 0.0198
587.2813 0.0108
644.3536 0.1021
646.3411 0.0227
732.33 0.1089
830.4027 0.0129
END IONS

BEGIN IONS
PEPMASS=559.272403029971
CHARGE=2+
TITLE=File: PepMixWaters_250fmol.wiff, Sample: \2008_10_22\PepMixWaters_250fmol (sample number 1), Elution: 19.265 to 19.346 min, Period: 1, Cycle(s): 365-366 (Experiment 2)
120.0834 0.0245
129.0985 0.0152
143.1215 0.0695
157.0917 0.0112
171.1044 0.0819
175.1043 0.0355
197.1172 0.0126
219.0961 0.0132
229.1114 0.0068
242.1523 0.0696
245.1643 0.007
290.1176 0.0152
313.1871 0.0237
318.1596 0.008
329.6655 0.0244
344.196 0.0249
358.1939 0.0169
388.2406 0.1058
432.2338 0.0093
498.2889 0.01
541.211 0.0104
559.2643 0.0423
561.2749 0.0212
658.3292 0.195
660.6826 0.023
805.3368 0.0508
877.3911 0.0265
END IONS

BEGIN IONS
PEPMASS=418.715080586573
CHARGE=2+
TITLE=File: PepMixWaters_250fmol.wiff, Sample: \2008_10_22\PepMixWaters_250fmol (sample number 1), Elution: 19.523 to 19.601 min, Period: 1, Cycle(s): 367-368 (Experiment 4)
128.0719 0.0101
136.0917 0.0104
161.0812 0.017
199.1215 0.0063
251.1648 0.0142
255.1222 0.0286
339.2232 0.0082
363.6808 0.0171
377.1769 0.0087
388.2274 0.0353
401.2041 0.0179
410.1413 0.0091
411.6502 0.0181
412.1538 0.0091
417.9147 0.0183
418.7219 0.0274
419.2334 0.1924
419.8736 0.1191
420.5662 0.055
486.74 0.0099
551.3312 0.042
611.3095 0.0221
666.3736 0.0462
723.3534 0.3848
724.4436 0.012
END IONS

BEGIN IONS
PEPMASS=442.707504342909
CHARGE=2+
TITLE=File: PepMixWaters_250fmol.wiff, Sample: \2008_10_22\PepMixWaters_250fmol (sample number 1), Elution: 19.498 to 19.575 min, Period: 1, Cycle(s): 367-368 (Experiment 3)
110.0771 0.0235
120.0825 0.0147
136.0742 0.4643
156.0731 0.2123
158.0225 0.0562
191.0769 0.0185
213.1665 0.0261
214.0903 1.341
215.0799 0.0262
219.1151 0.0265
227.1123 0.128
231.1048 0.1019
299.1374 0.5569
327.1395 0.1132
332.1818 0.0163
357.1708 0.0169
389.197 0.0176
403.2225 0.0269
411.2433 0.0907
426.1901 0.0185
442.6927 0.0659
444.2756 0.0754
474.1915 0.0195
558.2911 0.4333
656.3134 0.0229
END IONS

BEGIN IONS
PEPMASS=582.305006543192
CHARGE=2+
TITLE=File: PepMixWaters_250fmol.wiff, Sample: \2008_10_22\PepMixWaters_250fmol (sample number 1), Elution: 19.446 to 19.527 min, Period: 1, Cycle(s): 367-368 (Experiment 2)
129.0988 0.1067
130.0833 0.0612
147.109 0.1518
185.1621 3.9984
213.1605 1.835
215.1345 0.0525
216.0892 0.1381
218.1538 0.1849
226.081 0.0739
231.1138 0.0408
244.0902 0.482
327.2097 0.2589
343.1375 0.0415
357.1724 0.1605
365.2185 0.4102
371.1449 0.0517
378.165 0.0957
405.0981 0.045
411.2214 0.1995
423.1596 0.1196
428.2416 0.1018
431.147 0.065
437.2209 0.0842
439.2321 0.225
441.1485 0.047
449.1835 0.1138
456.2666 0.105
457.2403 0.4305
459.2054 0.4887
467.2368 0.1547
473.2347 0.0778
476.2236 0.2927
491.2221 0.0793
494.2528 0.5667
516.7551 0.0712
525.266 0.1025
543.2584 0.0834
550.2399 0.0525
552.2606 0.0946
569.255 0.2241
573.8055 0.0857
578.2693 0.043
584.3564 0.1297
587.2622 0.2167
595.3015 1.222
620.296 0.0446
690.4073 0.047
699.2926 0.071
708.3695 1.4045
710.3793 0.0477
717.2868 0.0958
734.2996 0.0485
787.4002 0.0753
805.3854 0.0508
837.4082 0.4659
915.4852 0.0948
933.4967 0.041
934.4313 0.2461
934.6992 0.041
951.4683 3.9593
963.464 0.0416
1050.5164 0.2464
1052.4876 0.058
1061.476 0.0728
END IONS

BEGIN IONS
PEPMASS=407.74968996066
CHARGE=2+
TITLE=File: PepMixWaters_250fmol.wiff, Sample: \2008_10_22\PepMixWaters_250fmol (sample number 1), Elution: 19.704 to 19.781 min, Period: 1, Cycle(s): 369-370 (Experiment 4)
115.0861 0.0192
123.0722 0.0099
136.0734 0.0156
141.065 0.0106
142.0917 0.0534
147.1156 0.038
188.0869 0.0184
201.1191 0.8436
215.1293 0.1902
228.1289 0.0473
229.1162 0.3114
260.2058 0.0216
293.6771 0.0153
300.1559 0.0155
327.1822 0.0162
407.1363 0.018
408.215 0.0633
429.1858 0.0278
440.3676 0.0094
487.3252 0.2764
528.2212 0.0206
557.3997 0.0106
586.3952 0.6064
588.1972 0.0325
672.4233 0.0812
744.4409 0.0244
END IONS

BEGIN IONS
PEPMASS=436.253364669065
CHARGE=2+
TITLE=File: PepMixWaters_250fmol.wiff, Sample: \2008_10_22\PepMixWaters_250fmol (sample number 1), Elution: 19.678 to 19.755 min, Period: 1, Cycle(s): 369-370 (Experiment 3)
101.0692 0.0135
120.0825 0.0245
127.0514 0.0101
129.1061 0.0153
132.1013 0.036
145.0633 0.0538
147.1021 0.0108
169.0737 0.0116
173.0617 0.0118
179.0948 0.012
185.1614 0.0183
189.1084 0.0307
191.0997 0.0124
198.1188 0.0441
213.1278 0.0914
219.0928 0.0331
228.1404 0.081
240.1251 0.0693
258.1386 0.8121
286.1311 0.1589
327.1943 0.0323
331.1567 0.0163
341.1941 0.0248
350.2256 0.0167
359.2566 0.0254
373.1786 0.0259
378.1475 0.0261
383.1787 0.0175
385.1503 0.0175
391.1045 0.0177
418.2621 0.0183
435.2133 0.0466
435.7414 0.028
436.2619 0.2616
487.3194 0.3259
585.6356 0.0108
586.3591 0.9313
594.3068 0.0436
651.3748 0.0571
END IONS

BEGIN IONS
PEPMASS=643.852359989093
CHARGE=2+
TITLE=File: PepMixWaters_250fmol.wiff, Sample: \2008_10_22\PepMixWaters_250fmol (sample number 1), Elution: 19.626 to 19.707 min, Period: 1, Cycle(s): 369-370 (Experiment 2)
127.0868 0.0605
129.1019 0.0406
141.0958 0.1328
147.1156 0.0488
169.0933 0.3083
185.1188 0.0182
186.1225 1.8121
197.0902 0.0879
202.0888 0.0191
214.1189 0.9423
230.09 0.1628
243.0966 0.0209
246.1746 0.0421
266.0896 0.0365
283.1427 0.0301
294.1276 0.023
301.127 0.0388
311.1191 0.0394
316.1404 0.0636
329.1355 0.3813
339.1408 0.0412
342.1899 0.0248
353.2484 0.0252
383.1811 0.0875
387.213 0.2288
392.1883 0.0266
393.242 0.1064
397.2004 0.0892
400.2152 0.0627
409.1459 0.0905
415.2239 0.319
420.2119 0.0459
425.1628 0.2953
428.2037 0.0555
433.2057 0.0186
438.1861 0.1217
442.2215 0.0846
443.1778 0.4424
443.681 0.0188
445.177 0.0472
457.2164 0.067
463.1193 0.0192
464.265 0.0193
467.2464 0.058
472.2172 0.0194
474.2879 0.0195
478.2453 0.0391
480.2111 0.098
485.2714 0.0197
486.2746 0.1183
496.302 0.0299
497.2303 0.0798
500.2716 0.13
508.1991 0.0907
513.2552 0.1724
521.2366 0.0204
523.2749 0.0205
525.2404 0.0922
529.2749 0.0721
540.2701 0.0208
542.2391 0.0833
543.2619 0.0208
551.2892 0.021
561.3334 1.7587
569.2577 0.0213
571.3396 0.0214
591.7808 0.0218
592.3139 0.0327
599.363 0.1314
610.3481 0.0221
614.395 0.0554
627.2748 0.0336
631.6775 0.0337
632.3881 0.8885
636.3718 0.0338
643.3552 0.1249
655.3963 0.0229
663.3418 0.023
745.476 0.7938
844.515 0.4029
959.552 0.1662
1057.5727 0.0582
1073.513 0.4396
1075.6489 0.0587
END IONS

BEGIN IONS
PEPMASS=447.205122022521
CHARGE=2+
TITLE=File: PepMixWaters_250fmol.wiff, Sample: \2008_10_22\PepMixWaters_250fmol (sample number 1), Elution: 19.884 to 19.961 min, Period: 1, Cycle(s): 371-372 (Experiment 4)
111.0768 0.0047
125.0791 0.01
129.1046 0.0203
136.0776 0.1304
147.1118 0.0325
169.0824 0.0233
193.1018 0.0124
195.1012 0.0125
197.1423 0.0251
201.1023 0.019
202.1612 0.0064
213.1073 0.0719
221.0876 0.0399
236.0728 0.1374
263.1297 0.0073
297.0309 0.0077
333.2206 0.0653
338.1577 0.0164
390.2031 0.0177
439.1722 0.0187
447.1755 0.0567
448.227 0.0189
449.2031 0.1042
449.7253 0.0569
469.3071 0.0194
526.2758 0.0308
560.2638 0.0317
665.438 0.0231
673.3105 0.0232
730.2372 0.0242
766.3743 0.0248
END IONS

BEGIN IONS
PEPMASS=407.215844627673
CHARGE=2+
TITLE=File: PepMixWaters_250fmol.wiff, Sample: \2008_10_22\PepMixWaters_250fmol (sample number 1), Elution: 19.858 to 19.936 min, Period: 1, Cycle(s): 371-372 (Experiment 3)
115.0821 0.0624
141.0986 0.0372
143.0906 0.0321
156.0986 0.0391
166.0937 0.0173
169.0883 0.0174
183.1108 0.0303
201.1222 1.294
215.1344 0.9904
229.1099 0.2099
249.1453 0.0141
255.1269 0.0214
274.0353 0.0148
283.1465 0.015
286.1627 0.1059
294.2136 0.0153
300.1293 0.0775
325.1837 0.0161
369.2267 0.0172
372.2008 0.0259
379.2158 0.0174
407.7545 0.0271
408.246 0.1175
412.2809 0.0636
429.2085 0.2223
440.2832 0.0375
470.2374 0.0194
487.3122 0.2567
500.2486 0.08
510.2712 0.0303
528.273 0.072
585.3381 0.0216
586.3787 0.6389
599.3211 0.0657
625.2944 0.0224
743.4532 0.0244
END IONS

BEGIN IONS
PEPMASS=505.757681782763
CHARGE=2+
TITLE=File: PepMixWaters_250fmol.wiff, Sample: \2008_10_22\PepMixWaters_250fmol (sample number 1), Elution: 19.806 to 19.887 min, Period: 1, Cycle(s): 371-372 (Experiment 2)
129.0934 0.0051
137.0661 0.0052
147.0733 0.0217
164.0737 0.0802
175.1233 0.0177
181.1003 0.0301
182.0356 0.006
186.0927 0.0488
192.0625 0.0248
197.1287 0.0251
201.1088 0.0254
209.0907 0.1875
262.1503 0.0507
276.145 0.0074
277.1638 0.1042
277.7334 0.0149
294.1612 0.0844
305.1361 0.039
315.1444 0.0397
322.1652 0.1204
348.1802 0.025
360.219 0.017
376.2224 0.026
382.1729 0.035
393.192 0.0443
410.2112 0.0272
441.704 0.0376
472.2804 0.0097
473.2896 0.0778
489.2867 0.1979
497.2495 0.0598
505.2674 0.1006
586.3878 0.0433
600.3328 0.0658
618.3166 0.1556
619.3777 0.0111
638.2962 0.0226
672.2992 0.058
689.3328 0.1996
699.4505 0.0591
823.4175 0.0257
829.4625 0.0129
END IONS

BEGIN IONS
PEPMASS=582.311260088646
CHARGE=2+
TITLE=File: PepMixWaters_250fmol.wiff, Sample: \2008_10_22\PepMixWaters_250fmol (sample number 1), Elution: 20.064 to 20.142 min, Period: 1, Cycle(s): 373-374 (Experiment 4)
102.0605 0.0045
129.096 0.0203
147.1063 0.0163
173.1028 0.0118
185.1675 0.1034
199.194 0.0126
213.1578 0.0653
215.1353 0.0262
228.1278 0.0203
243.1287 0.0627
338.2193 0.0082
340.1873 0.0082
356.1997 0.0253
365.2283 0.0427
441.6163 0.0094
442.1896 0.0094
456.2275 0.0191
476.2187 0.0195
541.3254 0.0104
566.3227 0.0106
582.1947 0.0216
583.328 0.0432
595.3208 0.0218
596.2866 0.0655
675.3015 0.0232
708.3728 0.0119
805.3368 0.0254
951.4883 0.0966
END IONS

BEGIN IONS
PEPMASS=418.727759485989
CHARGE=2+
TITLE=File: PepMixWaters_250fmol.wiff, Sample: \2008_10_22\PepMixWaters_250fmol (sample number 1), Elution: 20.039 to 20.116 min, Period: 1, Cycle(s): 373-374 (Experiment 3)
111.0768 0.0047
120.0751 0.0098
127.0645 0.005
129.0985 0.0051
147.0994 0.0163
153.0844 0.0111
169.0476 0.0058
171.1109 0.0644
183.0987 0.006
193.1328 0.0124
215.1337 0.0328
217.0857 0.0066
221.1125 0.0133
233.1726 0.0137
244.1783 0.007
340.6516 0.0248
358.6382 0.0085
373.1372 0.0173
383.0518 0.0088
384.1551 0.0263
403.6347 0.018
407.1724 0.018
418.1697 0.0183
418.7133 0.0183
419.2105 0.3392
419.8759 0.0458
420.6638 0.0734
521.3591 0.0204
552.3499 0.021
581.2243 0.0431
595.1954 0.0109
638.172 0.0226
723.3561 0.2286
END IONS

BEGIN IONS
PEPMASS=527.27867842
CHARGE=2+
TITLE=File: PepMixWaters_250fmol.wiff, Sample: \2008_10_22\PepMixWaters_250fmol (sample number 1), Elution: 19.987 to 20.068 min, Period: 1, Cycle(s): 373-374 (Experiment 2)
120.0769 0.3185
129.0592 0.051
147.0726 0.2115
175.1171 0.1065
185.1629 2.2272
187.1092 0.0978
213.1572 0.8947
215.1046 0.1511
233.1637 0.28
260.1596 0.0433
261.1556 0.1662
315.1841 0.0397
321.1651 0.0561
344.1403 0.1659
358.1534 0.0847
360.2228 0.1189
390.1921 0.053
421.2053 0.2019
435.1987 0.112
440.2081 0.0469
452.2218 0.3043
468.2423 0.0484
486.2222 0.0888
504.2397 0.0402
527.3002 0.1027
528.2592 0.0822
563.2467 0.0637
581.2625 0.8302
677.2955 0.0698
694.3345 0.9661
824.3906 0.0513
840.3591 0.0518
841.4088 3.8917
954.4493 0.0553
956.4839 0.0415
END IONS

BEGIN IONS
PEPMASS=472.249820323401
CHARGE=2+
TITLE=File: PepMixWaters_250fmol.wiff, Sample: \2008_10_22\PepMixWaters_250fmol (sample number 1), Elution: 20.245 to 20.322 min, Period: 1, Cycle(s): 375-376 (Experiment 4)
132.1002 0.0206
133.0802 0.098
141.0996 0.0319
159.076 0.0113
171.1209 0.0175
177.0974 0.0178
185.1675 0.0243
199.1625 0.0126
201.1201 0.019
214.1669 0.0131
227.1733 0.0202
247.1248 0.0141
251.14 0.0142
259.0445 0.0144
315.1206 0.0079
339.1614 0.0165
344.1901 0.0083
357.1965 0.0422
359.1775 0.0339
403.1902 0.0269
415.7195 0.0091
434.1833 0.0186
454.1957 0.0191
465.2105 0.0289
470.2277 0.0194
472.248 0.0583
473.2449 0.0876
473.7535 0.0097
488.2107 0.0099
587.3518 0.0217
644.3422 0.193
668.3948 0.0231
732.3228 0.0605
END IONS

BEGIN IONS
PEPMASS=529.250628689303
CHARGE=2+
TITLE=File: PepMixWaters_250fmol.wiff, Sample: \2008_10_22\PepMixWaters_250fmol (sample number 1), Elution: 20.219 to 20.296 min, Period: 1, Cycle(s): 375-376 (Experiment 3)
113.0218 0.0143
120.0762 0.0147
130.0434 0.0459
147.0741 0.1681
155.0502 0.0056
157.0833 0.0056
187.1011 0.0428
213.0763 0.0131
215.1031 0.0853
225.126 0.0134
229.108 0.0135
245.1133 0.021
260.1523 0.0216
342.1586 0.0248
344.1275 0.0581
359.1944 0.0254
372.162 0.0172
413.1483 0.0182
430.2238 0.0185
455.2036 0.0477
469.1086 0.0194
486.2568 0.0296
529.3418 0.0824
572.3072 0.0214
843.492 0.026
END IONS

BEGIN IONS
PEPMASS=435.212053378104
CHARGE=2+
TITLE=File: PepMixWaters_250fmol.wiff, Sample: \2008_10_22\PepMixWaters_250fmol (sample number 1), Elution: 20.167 to 20.248 min, Period: 1, Cycle(s): 375-376 (Experiment 2)
115.0701 0.0144
120.0786 0.049
129.0401 0.0102
175.1204 0.0118
189.0938 0.0123
190.1219 0.0062
191.1237 0.0433
197.1178 0.0188
209.0978 0.0065
217.1087 0.0132
219.1127 0.0596
229.1215 0.0135
241.1244 0.0139
251.1478 0.0213
258.133 0.0719
276.119 0.0149
283.1653 0.0075
417.161 0.0091
419.2364 0.0275
434.7797 0.0373
435.2203 0.0747
467.2609 0.0097
580.3655 0.0539
586.3445 0.0758
651.3431 0.1826
722.4294 0.024
END IONS

BEGIN IONS
PEPMASS=432.238896770544
CHARGE=2+
TITLE=File: PepMixWaters_250fmol.wiff, Sample: \2008_10_22\PepMixWaters_250fmol (sample number 1), Elution: 20.399 to 20.451 min, Period: 1, Cycle(s): 377-378 (Experiment 3)
120.0678 0.0245
123.0623 0.0099
129.1011 0.0102
147.0926 0.0271
155.0725 0.0223
165.0777 0.0057
173.0587 0.0059
199.0931 0.0126
208.9556 0.0129
214.089 0.0131
225.1193 0.0134
230.0903 0.0136
249.1107 0.0141
344.2025 0.0166
369.1709 0.0086
379.2027 0.0261
381.1641 0.0262
397.1497 0.0089
416.0888 0.0182
423.7063 0.0184
431.746 0.0186
432.2701 0.1674
434.2066 0.0093
551.2944 0.0105
END IONS

BEGIN IONS
PEPMASS=464.250756843672
CHARGE=2+
TITLE=File: PepMixWaters_250fmol.wiff, Sample: \2008_10_22\PepMixWaters_250fmol (sample number 1), Elution: 20.347 to 20.403 min, Period: 1, Cycle(s): 377-378 (Experiment 2)
115.0731 0.024
136.0661 0.0939
161.0954 0.0113
169.0883 0.0174
199.1026 0.0189
247.1178 0.007
249.1619 0.0918
263.1224 0.0073
277.1593 0.0447
282.1543 0.015
383.1953 0.0175
410.0915 0.0181
429.2321 0.0185
465.2119 0.0386
488.2968 0.0296
651.3406 0.2054
END IONS

BEGIN IONS
PEPMASS=422.237641817792
CHARGE=2+
TITLE=File: PepMixWaters_250fmol.wiff, Sample: \2008_10_22\PepMixWaters_250fmol (sample number 1), Elution: 20.528 to 20.579 min, Period: 1, Cycle(s): 379-380 (Experiment 3)
171.1145 0.0234
179.1188 0.012
181.0837 0.006
185.159 0.0913
213.1709 0.0457
223.0947 0.0067
230.1072 0.0068
287.9893 0.0228
306.005 0.0469
421.2206 0.0184
422.6425 0.0276
423.2228 0.1748
424.7131 0.0276
532.2826 0.0206
631.334 0.1236
END IONS

BEGIN IONS
PEPMASS=407.747744155949
CHARGE=2+
TITLE=File: PepMixWaters_250fmol.wiff, Sample: \2008_10_22\PepMixWaters_250fmol (sample number 1), Elution: 20.476 to 20.531 min, Period: 1, Cycle(s): 379-380 (Experiment 2)
115.0773 0.0336
137.0897 0.0105
141.1022 0.0053
143.0782 0.0214
147.1021 0.0108
149.0334 0.0109
201.1208 0.2917
215.1367 0.0328
229.1098 0.1625
260.1595 0.0216
286.1826 0.0076
326.16 0.0081
328.1871 0.0243
355.1777 0.0253
372.2129 0.0173
407.6958 0.0181
408.1789 0.0633
409.6932 0.0181
487.3206 0.0592
586.3866 0.5198
673.4 0.0348
END IONS

BEGIN IONS
PEPMASS=685.361265174812
CHARGE=2+
TITLE=File: PepMixWaters_250fmol.wiff, Sample: \2008_10_22\PepMixWaters_250fmol (sample number 1), Elution: 20.682 to 20.76 min, Period: 1, Cycle(s): 381-382 (Experiment 4)
171.097 0.0117
173.1328 0.0176
185.0981 0.0243
213.1644 0.0065
261.1282 0.0144
270.1305 0.0073
284.1479 0.0151
297.1619 0.0308
314.2046 0.0158
357.1581 0.0084
366.0963 0.0342
392.154 0.4162
410.1628 0.3623
425.2657 0.0277
428.1768 0.074
443.2566 0.4519
451.1328 0.019
455.1776 0.0191
463.2444 0.0577
485.2615 0.0295
492.2396 0.0099
500.2619 0.02
509.222 0.3935
527.2586 0.0924
529.28 0.0206
574.2875 0.0321
631.3348 0.2472
640.3084 0.0566
686.4131 0.0117
730.3641 0.1329
843.427 0.1039
845.5253 0.026
942.5408 0.0275
END IONS

BEGIN IONS
PEPMASS=418.718369226507
CHARGE=2+
TITLE=File: PepMixWaters_250fmol.wiff, Sample: \2008_10_22\PepMixWaters_250fmol (sample number 1), Elution: 20.657 to 20.734 min, Period: 1, Cycle(s): 381-382 (Experiment 3)
120.0874 0.0049
130.0706 0.0051
141.0969 0.0053
143.1216 0.0107
147.1156 0.0217
155.0586 0.0056
157.0793 0.0168
169.0824 0.0349
171.1101 0.0702
209.0758 0.0194
211.1262 0.0065
213.1024 0.0131
244.1678 0.014
309.1492 0.0079
312.0527 0.0158
327.1943 0.0081
390.1855 0.0177
402.3378 0.009
410.644 0.0091
411.2739 0.0091
413.862 0.0091
418.1687 0.2473
418.732 0.0549
419.8836 0.0641
420.5511 0.0275
549.2231 0.021
551.3377 0.0315
723.3439 0.3247
725.3765 0.0241
END IONS

BEGIN IONS
PEPMASS=527.274406019876
CHARGE=2+
TITLE=File: PepMixWaters_250fmol.wiff, Sample: \2008_10_22\PepMixWaters_250fmol (sample number 1), Elution: 20.605 to 20.686 min, Period: 1, Cycle(s): 381-382 (Experiment 2)
102.0514 0.0045
113.0527 0.0048
120.0783 0.0441
123.0697 0.005
129.1011 0.0305
130.0426 0.0102
144.0731 0.0054
147.0831 0.0163
158.0317 0.0056
171.0853 0.0117
172.062 0.0176
184.0649 0.0121
185.1585 0.2434
191.0663 0.0062
213.1621 0.0849
214.097 0.0196
216.0889 0.0329
229.0911 0.0068
233.1897 0.0068
243.1384 0.007
244.084 0.014
260.1538 0.0433
307.0656 0.0157
327.1134 0.0081
341.1634 0.0248
359.2015 0.0848
377.1682 0.0087
382.1729 0.0175
392.1592 0.0266
410.1504 0.0362
421.1977 0.0275
421.675 0.0275
428.2046 0.0185
452.1875 0.019
453.1958 0.0286
457.2498 0.0191
461.1891 0.0384
488.2848 0.0198
505.7366 0.0302
506.252 0.0402
507.5581 0.0201
509.3324 0.0202
519.2023 0.0102
526.7477 0.0924
528.2806 0.0617
564.218 0.0106
577.2645 0.0215
581.2383 0.0431
692.3529 0.0118
694.2953 0.0118
839.355 0.0648
841.4157 0.2075
END IONS

BEGIN IONS
PEPMASS=559.283495958342
CHARGE=2+
TITLE=File: PepMixWaters_250fmol.wiff, Sample: \2008_10_22\PepMixWaters_250fmol (sample number 1), Elution: 20.837 to 20.888 min, Period: 1, Cycle(s): 383-384 (Experiment 3)
133.0899 0.0258
159.0985 0.0113
171.1233 0.0117
175.1411 0.0059
214.1217 0.0131
242.1439 0.0557
313.1554 0.0238
361.1828 0.0085
389.1926 0.0353
394.1297 0.0089
403.1767 0.0359
483.2447 0.0098
559.2431 0.0106
658.2939 0.1606
805.3516 0.0254
838.4615 0.0129
END IONS

BEGIN IONS
PEPMASS=677.798773082563
CHARGE=2+
TITLE=File: PepMixWaters_250fmol.wiff, Sample: \2008_10_22\PepMixWaters_250fmol (sample number 1), Elution: 20.785 to 20.84 min, Period: 1, Cycle(s): 383-384 (Experiment 2)
129.0985 0.0152
130.0782 0.0102
139.0439 0.0105
147.1071 0.0488
159.9976 0.017
177.0366 0.0119
179.05 0.006
187.1133 0.0061
229.0268 0.0135
256.9727 0.0072
302.0333 0.0311
320.0337 0.064
345.2443 0.0083
378.163 0.0174
383.2093 0.0088
390.1705 0.0353
407.0841 0.0271
442.105 0.0094
456.2895 0.0096
462.1625 0.0096
465.1758 0.0096
489.2485 0.0594
500.2169 0.01
504.0941 0.01
522.0744 0.1431
544.3097 0.0209
587.3138 0.0759
677.3583 0.0233
734.4036 0.1212
END IONS

BEGIN IONS
PEPMASS=447.208821751635
CHARGE=2+
TITLE=File: PepMixWaters_250fmol.wiff, Sample: \2008_10_22\PepMixWaters_250fmol (sample number 1), Elution: 20.966 to 21.017 min, Period: 1, Cycle(s): 385-386 (Experiment 3)
116.0529 0.0096
131.0668 0.0051
136.0738 0.1461
141.0943 0.0053
143.1195 0.0053
147.1156 0.0054
149.1016 0.0055
169.1015 0.0349
171.1204 0.0117
173.1175 0.0059
193.0966 0.0186
195.0963 0.0187
197.1078 0.0314
201.1299 0.0571
214.0923 0.0327
216.0921 0.0527
221.0726 0.0133
225.0824 0.0067
236.0668 0.0962
333.2034 0.0572
357.1557 0.0253
377.2029 0.0087
384.1507 0.0175
413.1619 0.0454
429.16 0.0556
447.2053 0.0946
449.1677 0.019
449.7174 0.0379
559.259 0.0529
665.4295 0.0923
730.3278 0.0362
END IONS

BEGIN IONS
PEPMASS=464.236271170801
CHARGE=2+
TITLE=File: PepMixWaters_250fmol.wiff, Sample: \2008_10_22\PepMixWaters_250fmol (sample number 1), Elution: 20.914 to 20.969 min, Period: 1, Cycle(s): 385-386 (Experiment 2)
115.072 0.0096
120.0678 0.0147
136.077 0.0991
211.1164 0.013
229.1384 0.0068
246.1734 0.007
249.1551 0.0917
252.062 0.0142
277.1472 0.0372
367.0821 0.0171
398.083 0.0268
404.6638 0.009
429.2275 0.0093
464.2441 0.106
634.3321 0.0338
651.3329 0.1484
END IONS

BEGIN IONS
PEPMASS=413.207285882853
CHARGE=2+
TITLE=File: PepMixWaters_250fmol.wiff, Sample: \2008_10_22\PepMixWaters_250fmol (sample number 1), Elution: 21.043 to 21.072 min, Period: 1, Cycle(s): 387-388 (Experiment 2)
129.1011 0.0305
133.0852 0.0361
137.0609 0.0052
139.1019 0.0105
145.0784 0.0054
159.0929 0.0113
165.0592 0.0287
169.0853 0.0058
173.122 0.0588
174.0925 0.0118
181.1054 0.006
182.0757 0.0422
195.1355 0.0062
201.1271 0.0571
209.0894 0.0453
211.1294 0.013
221.1371 0.0266
245.1433 0.007
249.1475 0.0212
251.0905 0.0142
270.161 0.0367
287.1591 0.0076
308.1517 0.0078
310.1444 0.0079
339.2008 0.0247
371.1966 0.0172
379.1505 0.0261
397.1737 0.0267
401.2131 0.0179
405.1631 0.018
413.2059 0.0636
413.721 0.0364
414.2967 0.0728
426.2409 0.0092
490.2181 0.0099
520.335 0.102
609.3103 0.0221
633.3247 0.0225
END IONS

BEGIN IONS
PEPMASS=418.727911962358
CHARGE=2+
TITLE=File: PepMixWaters_250fmol.wiff, Sample: \2008_10_22\PepMixWaters_250fmol (sample number 1), Elution: 21.171 to 21.223 min, Period: 1, Cycle(s): 389-390 (Experiment 3)
115.0701 0.024
120.0751 0.0098
135.0506 0.0104
141.0863 0.0212
145.0757 0.0108
147.1238 0.0108
149.0252 0.0055
157.1377 0.0168
165.0605 0.0172
171.0897 0.0175
183.0806 0.0181
185.1127 0.0061
209.0848 0.0065
215.1304 0.0131
227.1059 0.0202
229.1268 0.0203
265.1533 0.0146
267.1408 0.0073
287.1364 0.0076
289.1399 0.0076
292.1544 0.0153
367.1507 0.0171
373.2236 0.0173
383.1437 0.0175
384.6767 0.0175
388.245 0.0176
393.2427 0.0089
402.9927 0.009
412.1947 0.0182
418.2376 0.247
419.8382 0.0275
420.2175 0.1375
420.7335 0.0183
439.1629 0.0187
540.2827 0.0312
655.2658 0.0801
666.3494 0.0231
723.3233 0.1804
END IONS

BEGIN IONS
PEPMASS=407.253891809818
CHARGE=2+
TITLE=File: PepMixWaters_250fmol.wiff, Sample: \2008_10_22\PepMixWaters_250fmol (sample number 1), Elution: 21.12 to 21.175 min, Period: 1, Cycle(s): 389-390 (Experiment 2)
111.0663 0.0141
113.048 0.019
115.0845 0.048
129.0967 0.0559
130.0706 0.0153
143.0678 0.016
147.1127 0.1301
169.0824 0.0174
183.126 0.0121
201.1242 0.4629
209.0879 0.2069
215.1376 0.0197
217.0692 0.0132
229.1171 0.0812
233.187 0.0205
261.1535 0.0217
294.1945 0.023
296.1416 0.0154
311.1333 0.0079
324.1238 0.1932
345.1488 0.0166
373.1968 0.0173
390.159 0.0353
407.263 0.7676
408.5403 0.009
441.2828 0.0188
487.3201 0.0395
586.3295 0.1625
END IONS

BEGIN IONS
PEPMASS=459.235250791259
CHARGE=2+
TITLE=File: PepMixWaters_250fmol.wiff, Sample: \2008_10_22\PepMixWaters_250fmol (sample number 1), Elution: 21.3 to 21.352 min, Period: 1, Cycle(s): 391-392 (Experiment 3)
129.0884 0.0356
132.1027 0.0258
139.0729 0.0053
141.1128 0.0319
143.1061 0.0107
153.0913 0.0055
155.0614 0.0278
169.1028 0.0349
177.112 0.0476
196.0985 0.0188
200.1347 0.0444
207.0824 0.0129
212.1104 0.026
326.164 0.0161
353.177 0.0168
384.1858 0.0351
393.1717 0.0089
405.1676 0.009
424.224 0.1934
424.735 0.0645
441.2688 0.0094
450.7361 0.038
458.728 0.0767
460.2185 0.1247
461.1827 0.0192
489.2881 0.0099
502.2238 0.02
521.3263 0.0306
608.323 0.0993
689.3382 0.1057
750.5036 0.049
END IONS

BEGIN IONS
PEPMASS=507.798900618857
CHARGE=2+
TITLE=File: PepMixWaters_250fmol.wiff, Sample: \2008_10_22\PepMixWaters_250fmol (sample number 1), Elution: 21.248 to 21.303 min, Period: 1, Cycle(s): 391-392 (Experiment 2)
101.0678 0.0584
129.103 0.1067
130.0853 0.1276
140.0639 0.1006
147.1058 0.2332
149.0211 0.0982
157.1271 0.0616
184.1044 0.164
202.1114 0.0508
205.0757 0.1601
212.1043 0.1173
230.1048 0.0949
238.0967 0.0897
260.1982 0.1515
266.1161 0.1022
279.154 0.1121
284.0914 0.0528
351.1945 0.0419
369.1993 0.1203
373.2915 0.1296
393.2382 0.0621
396.2041 0.2495
413.236 0.0636
455.273 0.1241
467.3044 0.1258
484.2888 0.059
489.7645 0.0594
490.2896 0.1683
495.2426 0.1295
498.2962 0.0699
498.797 4.1052
502.308 0.8219
526.3047 0.0718
586.3932 0.0541
601.3977 0.8774
624.3187 0.3799
714.4673 0.3586
737.3809 0.1336
785.5113 0.2882
END IONS

BEGIN IONS
PEPMASS=463.716462656522
CHARGE=2+
TITLE=File: PepMixWaters_250fmol.wiff, Sample: \2008_10_22\PepMixWaters_250fmol (sample number 1), Elution: 21.454 to 21.532 min, Period: 1, Cycle(s): 393-394 (Experiment 4)
120.08 0.0098
129.0966 0.0559
136.0678 0.0469
143.1034 0.0321
153.083 0.0111
169.065 0.0174
171.0882 0.0058
172.116 0.0117
186.1338 0.0305
187.097 0.0245
205.1599 0.0064
229.1181 0.0068
230.0767 0.0068
231.0991 0.0884
233.0975 0.0137
237.094 0.0138
249.1425 0.0282
267.1408 0.0219
277.1451 0.0149
295.1538 0.0077
313.0669 0.0633
334.1248 0.0163
357.7117 0.0169
359.2227 0.0085
384.2603 0.0088
392.06 0.0177
393.1895 0.0532
398.0804 0.0268
399.2141 0.0089
407.213 0.0271
409.0671 0.0271
417.1382 0.0183
423.1268 0.0092
428.0751 0.0185
455.2969 0.0095
463.2364 0.0289
464.212 0.2024
488.263 0.0296
529.2646 0.0103
651.3252 0.1369
813.439 0.1275
END IONS

BEGIN IONS
PEPMASS=498.77804977286
CHARGE=2+
TITLE=File: PepMixWaters_250fmol.wiff, Sample: \2008_10_22\PepMixWaters_250fmol (sample number 1), Elution: 21.429 to 21.506 min, Period: 1, Cycle(s): 393-394 (Experiment 3)
120.0792 0.1666
129.1014 0.0611
136.0813 0.0209
147.1066 0.0813
184.1182 0.0182
235.1094 0.0891
237.1102 0.2823
251.0931 0.0425
260.1955 0.0649
263.1011 0.1378
279.0837 0.0149
284.1411 0.0226
368.2223 0.0172
397.18 0.0267
410.1721 0.0272
412.1765 0.0182
490.2924 0.0198
490.7974 0.0198
495.2447 0.0199
498.229 0.0299
498.8074 1.4183
502.334 0.0201
558.3113 0.0423
596.3193 0.0218
602.3446 0.0219
624.3327 0.0559
737.4106 0.0486
785.4892 0.0251
END IONS

BEGIN IONS
PEPMASS=411.70886980779
CHARGE=2+
TITLE=File: PepMixWaters_250fmol.wiff, Sample: \2008_10_22\PepMixWaters_250fmol (sample number 1), Elution: 21.377 to 21.458 min, Period: 1, Cycle(s): 393-394 (Experiment 2)
115.0797 0.0577
123.0403 0.0496
136.0734 0.5061
143.0803 0.0214
147.0258 0.0325
157.0889 0.0224
161.0879 0.0397
165.0548 0.5285
171.0758 0.0526
182.0779 1.7621
187.1218 0.0306
189.0938 0.0307
199.1076 0.0568
207.0617 0.0193
211.1457 0.0195
227.0993 0.7683
284.1563 0.196
295.1704 0.1384
302.1786 0.0311
312.1798 0.1185
322.1875 0.0402
340.1796 0.3876
357.2046 0.0423
376.1465 0.0521
397.2038 0.0267
399.2088 0.0536
409.2047 0.0362
410.1821 0.1179
413.167 0.0909
415.2319 0.0182
423.2739 0.046
427.217 0.0554
453.3148 0.0571
464.2698 0.0193
465.2336 0.029
492.2495 0.1092
500.3069 0.02
510.2633 0.2324
521.2347 0.0715
528.2457 0.37
560.2691 0.0212
595.3655 0.0655
605.3164 0.033
608.3451 0.0772
613.375 0.1107
623.3395 0.1452
641.3079 0.2152
END IONS

BEGIN IONS
PEPMASS=422.23987122889
CHARGE=2+
TITLE=File: PepMixWaters_250fmol.wiff, Sample: \2008_10_22\PepMixWaters_250fmol (sample number 1), Elution: 21.635 to 21.712 min, Period: 1, Cycle(s): 395-396 (Experiment 4)
113.0551 0.0048
115.0773 0.0192
121.1012 0.0098
123.1144 0.0149
131.0719 0.0051
139.0861 0.0105
141.0836 0.0053
143.1056 0.0107
167.0741 0.0116
168.1101 0.0116
173.094 0.0059
175.121 0.0177
182.0748 0.0121
185.1567 0.0669
197.1235 0.0126
209.0654 0.0194
213.1627 0.0587
255.1805 0.0143
281.1152 0.0225
288.0083 0.0228
301.676 0.0155
306.0497 0.0235
328.2303 0.0081
351.155 0.0168
362.1308 0.017
369.2009 0.0086
370.1852 0.0344
383.0124 0.0175
387.1886 0.0352
404.1827 0.027
417.266 0.0183
421.7117 0.0275
422.1778 0.1471
424.2347 0.0553
424.7432 0.0276
486.1877 0.0099
532.2619 0.0206
631.3123 0.1348
744.3739 0.0366
END IONS

BEGIN IONS
PEPMASS=447.199028875351
CHARGE=2+
TITLE=File: PepMixWaters_250fmol.wiff, Sample: \2008_10_22\PepMixWaters_250fmol (sample number 1), Elution: 21.609 to 21.686 min, Period: 1, Cycle(s): 395-396 (Experiment 3)
113.0456 0.0048
115.0653 0.0144
127.0696 0.005
129.1036 0.0102
133.0577 0.0206
136.0742 0.0887
139.0764 0.0158
148.0689 0.0109
153.083 0.0111
157.0917 0.0112
169.1266 0.0174
173.1175 0.0059
176.1187 0.0059
183.1169 0.0182
191.0632 0.0124
193.0987 0.0249
199.1026 0.0063
201.1312 0.038
203.1222 0.0064
209.0654 0.0065
213.1252 0.0196
221.1206 0.0199
226.1502 0.0067
229.1114 0.0068
236.0711 0.0275
270.1746 0.0073
293.1487 0.0153
331.1323 0.0081
333.2142 0.0408
333.7449 0.0082
365.1146 0.0171
367.1806 0.0086
375.1219 0.026
386.1337 0.0176
389.197 0.0088
395.1911 0.0356
413.1074 0.0273
416.7091 0.0183
429.2229 0.0185
431.147 0.0093
446.7043 0.0378
447.2147 0.0946
469.3556 0.0194
559.2753 0.0529
665.3988 0.0577
681.3565 0.0233
730.3882 0.0483
END IONS

BEGIN IONS
PEPMASS=500.235791992692
CHARGE=2+
TITLE=File: PepMixWaters_250fmol.wiff, Sample: \2008_10_22\PepMixWaters_250fmol (sample number 1), Elution: 21.557 to 21.638 min, Period: 1, Cycle(s): 395-396 (Experiment 2)
110.0801 0.0047
119.0266 0.0049
120.0849 0.0736
129.1061 0.0203
130.0706 0.0051
136.0711 0.1044
139.0729 0.0264
147.1102 0.0054
156.072 0.1509
191.0725 0.0186
219.1087 0.0132
222.1408 0.0067
227.0998 0.0944
235.1087 0.0412
237.1091 0.0345
251.0999 0.411
263.0905 0.0218
279.0936 0.0224
283.1183 0.0301
288.1562 0.0152
311.1346 0.0237
340.2203 0.0247
361.1884 0.0255
370.211 0.0086
382.1703 0.0525
401.1862 0.0179
411.2483 0.0453
413.1983 0.0091
483.284 0.059
499.792 0.06
500.2769 0.1901
521.2672 0.0204
558.321 0.074
560.285 0.0423
721.3567 0.1201
721.6786 0.012
END IONS

BEGIN IONS
PEPMASS=411.179522409072
CHARGE=2+
TITLE=File: PepMixWaters_250fmol.wiff, Sample: \2008_10_22\PepMixWaters_250fmol (sample number 1), Elution: 21.815 to 21.893 min, Period: 1, Cycle(s): 397-398 (Experiment 4)
115.0893 0.0048
118.0919 0.0049
120.0727 0.0049
139.0755 0.0105
143.0821 0.0053
155.0929 0.0223
165.0332 0.0115
173.0852 0.0059
179.1158 0.012
182.0742 0.2413
187.1369 0.0795
189.0908 0.0246
211.1489 0.013
213.1285 0.0065
215.138 0.0787
227.1032 0.0202
229.1181 0.0203
259.1308 0.0144
265.0914 0.0073
267.1079 0.0146
269.1431 0.0147
282.1806 0.0075
284.1571 0.0226
291.2114 0.0076
295.1423 0.0154
331.1689 0.0244
340.1774 0.0577
352.245 0.0168
359.1549 0.0085
375.1955 0.0173
392.1928 0.0177
395.1622 0.0444
409.2228 0.0181
411.1889 0.3628
413.2165 0.0545
484.2821 0.0197
528.2468 0.0308
608.307 0.1765
641.3553 0.0113
END IONS

BEGIN IONS
PEPMASS=559.279841454239
CHARGE=2+
TITLE=File: PepMixWaters_250fmol.wiff, Sample: \2008_10_22\PepMixWaters_250fmol (sample number 1), Elution: 21.789 to 21.867 min, Period: 1, Cycle(s): 397-398 (Experiment 3)
131.0668 0.0051
133.0809 0.0309
143.112 0.016
171.1233 0.0234
175.1089 0.0296
191.0879 0.0124
219.116 0.0132
242.1648 0.0278
245.1258 0.014
253.11 0.0071
330.1641 0.0162
333.1938 0.0163
361.1743 0.0425
388.2538 0.0176
403.1946 0.018
412.2083 0.0273
427.2568 0.0092
484.2034 0.0197
543.189 0.0104
558.255 0.1375
658.2861 0.1262
805.4446 0.0381
947.4267 0.0413
END IONS

BEGIN IONS
PEPMASS=420.223563896736
CHARGE=2+
TITLE=File: PepMixWaters_250fmol.wiff, Sample: \2008_10_22\PepMixWaters_250fmol (sample number 1), Elution: 21.738 to 21.818 min, Period: 1, Cycle(s): 397-398 (Experiment 2)
109.0716 0.014
115.0797 0.0144
123.0772 0.0298
139.1335 0.0053
141.0964 0.0106
147.1075 0.0108
155.0642 0.0111
157.1309 0.0112
165.1064 0.0057
169.0835 0.0233
183.0879 0.0242
185.1627 0.0608
201.0979 0.0127
209.101 0.0065
213.1644 0.0261
215.0779 0.0131
219.1074 0.0331
223.1181 0.0134
227.1194 0.0202
229.1136 0.0271
259.1452 0.0144
271.6574 0.0147
279.1061 0.0149
285.17 0.0075
331.1934 0.0081
333.2183 0.0163
343.1996 0.0166
368.1751 0.0172
385.1701 0.0439
387.1358 0.0176
390.318 0.0177
403.1812 0.009
413.2346 0.0091
417.2295 0.0183
419.8903 0.0641
420.2359 0.2934
420.5419 0.0183
420.8124 0.0092
422.1755 0.0276
532.2671 0.0206
582.6605 0.0216
631.318 0.0674
726.4064 0.012
END IONS

BEGIN IONS
PEPMASS=435.233339132251
CHARGE=2+
TITLE=File: PepMixWaters_250fmol.wiff, Sample: \2008_10_22\PepMixWaters_250fmol (sample number 1), Elution: 21.995 to 22.073 min, Period: 1, Cycle(s): 399-400 (Experiment 4)
101.058 0.009
111.0815 0.0047
113.0422 0.0143
115.0629 0.0096
120.0814 0.0686
123.0871 0.0099
129.1188 0.0051
139.0676 0.0053
147.0858 0.0217
153.0471 0.0055
157.0927 0.0841
159.076 0.0169
183.0957 0.0121
191.1173 0.0865
193.1111 0.0062
197.1046 0.0126
201.1149 0.0444
207.1017 0.0129
208.962 0.0194
215.131 0.0197
219.1181 0.0397
225.1549 0.0335
239.1326 0.0069
242.1982 0.007
245.1503 0.007
267.1372 0.0146
270.1739 0.0808
279.1661 0.2316
322.89 0.008
381.199 0.0087
389.2102 0.0088
417.2249 0.0548
419.2318 0.0183
434.7844 0.028
435.2721 0.1119
437.21 0.0467
580.3311 0.0323
651.3082 0.0571
722.3393 0.0361
END IONS

BEGIN IONS
PEPMASS=475.729254600894
CHARGE=2+
TITLE=File: PepMixWaters_250fmol.wiff, Sample: \2008_10_22\PepMixWaters_250fmol (sample number 1), Elution: 21.97 to 22.047 min, Period: 1, Cycle(s): 399-400 (Experiment 3)
116.0842 0.0145
120.0798 0.0441
127.0418 0.0101
155.0692 0.039
157.1281 0.0281
175.1192 0.071
181.1212 0.0181
183.1065 0.0302
201.1141 0.0444
205.0735 0.0128
211.1099 0.013
229.1138 0.1151
229.1626 0.0135
235.1037 0.0206
246.1406 0.1614
263.1079 0.0218
268.1673 0.0659
296.1449 0.1154
311.1294 0.0158
365.1864 0.1282
367.1935 0.0171
376.1733 0.0347
392.8216 0.0089
393.2237 0.5233
411.1796 0.3536
423.1543 0.0276
425.193 0.0184
466.7344 0.0193
476.255 0.0488
477.1265 0.0195
513.1535 0.0203
530.2422 0.0103
540.2819 0.8733
637.3064 0.079
655.3025 0.4465
655.6149 0.0114
END IONS

BEGIN IONS
PEPMASS=484.737147398705
CHARGE=2+
TITLE=File: PepMixWaters_250fmol.wiff, Sample: \2008_10_22\PepMixWaters_250fmol (sample number 1), Elution: 21.918 to 21.999 min, Period: 1, Cycle(s): 399-400 (Experiment 2)
102.0531 0.3976
120.0775 0.6469
155.0791 1.0247
157.1334 0.3082
173.088 2.0829
175.1145 1.296
183.0713 1.8395
185.1291 0.1643
201.0838 2.4733
229.1157 1.8411
235.1048 0.3635
246.1531 2.4067
263.1052 0.174
268.1611 0.8056
270.657 0.2133
296.1566 1.4929
314.1757 0.1823
365.1777 1.3504
375.7089 0.156
376.1934 0.5118
384.6955 0.5877
393.2226 7.4497
411.1896 3.8181
466.7213 0.1933
477.2483 0.3127
523.2759 0.2557
530.2516 0.2986
540.2846 12.0161
542.2994 0.3957
558.2573 0.3804
637.2778 1.0501
653.6352 0.2288
655.3144 14.9749
665.2871 0.2769
750.3506 0.2205
768.3985 4.4627
839.4167 0.3628
END IONS

BEGIN IONS
PEPMASS=447.214021252776
CHARGE=2+
TITLE=File: PepMixWaters_250fmol.wiff, Sample: \2008_10_22\PepMixWaters_250fmol (sample number 1), Elution: 22.176 to 22.253 min, Period: 1, Cycle(s): 401-402 (Experiment 4)
115.0823 0.024
119.0534 0.0098
123.0772 0.0099
125.0616 0.005
129.1011 0.0152
136.078 0.1148
139.07 0.0264
147.1048 0.0163
148.058 0.0109
155.0781 0.0056
169.0805 0.0523
179.1098 0.006
181.0861 0.012
183.0927 0.0181
193.0909 0.0249
197.1109 0.0126
201.1364 0.0254
203.0999 0.0127
215.1468 0.0066
216.1009 0.0395
221.0759 0.0199
223.1214 0.0067
229.0911 0.0338
236.0678 0.055
245.1783 0.007
249.1249 0.0141
297.0116 0.0154
333.2142 0.049
335.139 0.0164
394.2185 0.0444
413.2255 0.0364
430.1913 0.0093
446.2839 0.0189
446.7554 0.0378
447.1877 0.0946
448.6909 0.0095
469.2974 0.0194
559.2778 0.0423
665.4449 0.0346
731.3552 0.0363
END IONS

BEGIN IONS
PEPMASS=464.232645605378
CHARGE=2+
TITLE=File: PepMixWaters_250fmol.wiff, Sample: \2008_10_22\PepMixWaters_250fmol (sample number 1), Elution: 22.15 to 22.227 min, Period: 1, Cycle(s): 401-402 (Experiment 3)
115.0725 0.0096
125.0881 0.015
127.0444 0.005
136.0739 0.0626
153.0996 0.0111
165.0978 0.0115
169.065 0.0058
183.132 0.0121
187.1011 0.0061
189.1215 0.0123
227.0992 0.0067
229.1452 0.0068
231.1189 0.0068
243.1454 0.007
249.1481 0.0494
253.142 0.0142
277.1236 0.0223
382.0375 0.0175
410.0734 0.0181
411.2013 0.0181
429.158 0.0185
447.2195 0.0189
464.2602 0.1061
466.7247 0.0193
652.3193 0.0571
END IONS

BEGIN IONS
PEPMASS=484.9
CHARGE=2+
TITLE=File: PepMixWaters_250fmol.wiff, Sample: \2008_10_22\PepMixWaters_250fmol (sample number 1), Elution: 22.098 to 22.179 min, Period: 1, Cycle(s): 401-402 (Experiment 2) (Charge not auto determined)
102.0536 0.3344
120.08 0.5392
155.0817 0.8577
157.1277 0.2522
158.0903 0.1237
173.0895 1.8768
175.1178 0.935
183.074 1.2345
201.0832 2.4224
229.1146 1.3199
235.1123 0.4183
246.1519 1.9295
263.1021 0.1958
268.163 0.6443
296.1535 1.1313
365.1819 0.8973
376.1937 0.2429
384.6982 0.649
393.2208 5.2943
411.186 2.7568
477.2374 0.1465
484.2181 0.2463
540.2849 9.3347
541.4466 0.1457
558.2666 0.2958
637.293 0.9823
654.5702 0.2862
654.9073 0.1374
655.3131 11.3908
655.4557 0.2289
768.4051 2.7767
768.5852 0.124
839.4025 0.2073
END IONS

BEGIN IONS
PEPMASS=484.9
CHARGE=3+
TITLE=File: PepMixWaters_250fmol.wiff, Sample: \2008_10_22\PepMixWaters_250fmol (sample number 1), Elution: 22.098 to 22.179 min, Period: 1, Cycle(s): 401-402 (Experiment 2) (Charge not auto determined)
102.0536 0.3344
120.08 0.5392
155.0817 0.8577
157.1277 0.2522
158.0903 0.1237
173.0895 1.8768
175.1178 0.935
183.074 1.2345
201.0832 2.4224
229.1146 1.3199
235.1123 0.4183
246.1519 1.9295
263.1021 0.1958
268.163 0.6443
296.1535 1.1313
365.1819 0.8973
376.1937 0.2429
384.6982 0.649
393.2208 5.2943
411.186 2.7568
477.2374 0.1465
484.2181 0.2463
540.2849 9.3347
541.4466 0.1457
558.2666 0.2958
637.293 0.9823
654.5702 0.2862
654.9073 0.1374
655.3131 11.3908
655.4557 0.2289
768.4051 2.7767
768.5852 0.124
839.4025 0.2073
END IONS

BEGIN IONS
PEPMASS=534.759432575156
CHARGE=2+
TITLE=File: PepMixWaters_250fmol.wiff, Sample: \2008_10_22\PepMixWaters_250fmol (sample number 1), Elution: 22.356 to 22.434 min, Period: 1, Cycle(s): 403-404 (Experiment 4)
102.0469 0.0135
129.0655 0.0102
130.0458 0.2039
139.0834 0.0158
147.0741 0.5152
159.0804 0.0169
175.0938 0.0059
183.0897 0.0121
185.0732 0.0122
197.1141 0.0063
198.1189 0.1322
214.0988 0.0262
225.1126 0.0402
226.1228 0.1481
229.1317 0.0068
241.1626 0.0069
242.1495 0.0348
260.1629 0.101
299.1366 0.0309
323.119 0.0161
327.17 0.0323
340.1584 0.0247
342.1196 0.0331
355.1621 0.1854
359.2086 0.0339
385.1109 0.0088
396.1916 0.0089
405.2126 0.009
407.1679 0.0271
409.2319 0.0181
411.2557 0.0091
415.6967 0.0182
423.2555 0.0092
427.2032 0.0462
440.2419 0.0281
455.2015 0.0668
463.2252 0.0192
468.2569 0.1065
486.2913 0.1184
498.1642 0.02
519.2481 0.0204
534.3103 0.0207
534.8127 0.031
536.3026 0.0414
536.81 0.0104
540.2805 0.0208
568.2767 0.0213
581.2835 0.0323
583.2945 0.0216
668.3255 0.0231
684.3473 0.0234
697.332 0.0236
809.4146 0.0254
830.3834 0.0258
END IONS

BEGIN IONS
PEPMASS=453.204861905021
CHARGE=2+
TITLE=File: PepMixWaters_250fmol.wiff, Sample: \2008_10_22\PepMixWaters_250fmol (sample number 1), Elution: 22.33 to 22.408 min, Period: 1, Cycle(s): 403-404 (Experiment 3)
143.1174 0.016
147.1156 0.0325
230.1218 0.1289
241.1048 0.0208
258.1126 0.0575
273.1442 0.0222
336.2052 0.0328
351.1382 0.0168
399.1784 0.0268
401.1702 0.0269
435.3383 0.0933
453.3425 1.5615
453.6623 0.019
455.2522 0.0954
549.2936 0.0314
648.2748 0.0228
END IONS

BEGIN IONS
PEPMASS=409.723049501351
CHARGE=2+
TITLE=File: PepMixWaters_250fmol.wiff, Sample: \2008_10_22\PepMixWaters_250fmol (sample number 1), Elution: 22.279 to 22.359 min, Period: 1, Cycle(s): 403-404 (Experiment 2)
101.0715 0.009
123.0767 0.0099
129.1008 0.5284
131.0681 0.0154
133.0551 0.0155
135.0999 0.0104
136.0765 0.2034
147.0614 0.0054
162.053 0.0057
169.0899 0.0174
182.0597 0.0181
183.1005 0.0181
185.1188 0.0061
187.1459 0.0306
189.0938 0.0123
207.113 0.1352
213.1611 0.0131
227.1175 0.0202
229.1276 0.0135
235.1043 0.0755
242.1634 0.007
261.1066 0.0144
284.1818 0.0226
292.1047 0.0229
320.1204 0.016
353.1602 0.0168
356.1786 0.0253
375.2085 0.0087
377.1977 0.0174
389.1838 0.0088
393.1496 0.0532
396.2361 0.0445
405.2351 0.009
407.1537 0.0541
409.2334 0.172
409.7249 0.0453
411.1963 0.4986
414.2395 0.1274
432.257 0.0186
437.277 0.0093
455.2301 0.0095
464.1253 0.0096
517.2685 0.0102
530.3194 0.0309
543.3297 0.0208
549.3122 0.0419
552.2869 0.021
559.1902 0.0211
577.2618 0.0537
584.3488 0.2378
588.2863 0.0325
608.3782 0.0331
645.3526 0.0227
655.3536 0.0343
674.5001 0.0232
705.4249 0.0713
END IONS

BEGIN IONS
PEPMASS=422.235903385992
CHARGE=2+
TITLE=File: PepMixWaters_250fmol.wiff, Sample: \2008_10_22\PepMixWaters_250fmol (sample number 1), Elution: 22.536 to 22.614 min, Period: 1, Cycle(s): 405-406 (Experiment 4)
111.0909 0.0047
117.0641 0.0048
123.0697 0.005
125.0691 0.01
127.0595 0.005
131.0565 0.0051
137.0871 0.0262
165.1093 0.0115
169.0853 0.0058
171.1081 0.0117
173.0787 0.0118
175.1039 0.0177
185.1647 0.073
193.0925 0.0062
199.0899 0.0063
209.1091 0.0129
211.0807 0.0065
213.1662 0.0392
306.0128 0.0235
328.1452 0.0162
333.1979 0.0245
367.9992 0.0172
378.1543 0.0174
387.1402 0.0088
388.2019 0.0264
405.2621 0.018
421.5877 0.0184
422.1203 0.0184
423.2486 0.1288
532.2774 0.0206
631.3485 0.1236
744.4226 0.0366
END IONS

BEGIN IONS
PEPMASS=407.75374728335
CHARGE=2+
TITLE=File: PepMixWaters_250fmol.wiff, Sample: \2008_10_22\PepMixWaters_250fmol (sample number 1), Elution: 22.511 to 22.588 min, Period: 1, Cycle(s): 405-406 (Experiment 3)
109.0506 0.0047
115.0767 0.0432
121.0987 0.0197
123.0811 0.0149
129.0965 0.1778
134.0445 0.0104
136.0674 0.0939
139.0602 0.0158
143.0675 0.016
147.0939 0.0054
153.0769 0.0111
156.1098 0.0056
159.076 0.0113
169.0873 0.1048
187.1377 0.0061
189.0717 0.0123
195.1324 0.0125
201.1228 0.1902
203.1127 0.0064
207.104 0.0643
215.1189 0.0197
217.1087 0.0132
223.1916 0.0134
228.1177 0.0947
229.4058 0.0135
235.0961 0.0754
244.1329 0.014
299.173 0.0155
309.1059 0.0157
336.1054 0.0164
345.0989 0.0166
354.1901 0.0084
359.1464 0.0085
372.1491 0.0604
390.2561 0.0177
391.1675 0.0884
405.2238 0.027
407.1408 0.018
408.2263 0.0361
408.6216 0.009
409.1753 0.0723
410.2608 0.0453
487.2875 0.0296
531.2258 0.0206
577.2914 0.0107
584.3685 0.0648
586.3991 0.1516
672.4407 0.0812
705.2705 0.0119
END IONS

BEGIN IONS
PEPMASS=484.739075262356
CHARGE=2+
TITLE=File: PepMixWaters_250fmol.wiff, Sample: \2008_10_22\PepMixWaters_250fmol (sample number 1), Elution: 22.459 to 22.54 min, Period: 1, Cycle(s): 405-406 (Experiment 2)
102.0571 0.0497
113.0633 0.0143
120.0853 0.0686
155.0583 0.0167
157.1225 0.0393
169.0866 0.0174
173.0839 0.2059
175.1174 0.1065
183.0773 0.1029
185.1249 0.0243
201.0791 0.2029
202.1167 0.0191
227.1295 0.0135
229.1154 0.2505
235.119 0.0206
246.152 0.2456
251.1471 0.0213
263.1032 0.0725
268.1707 0.1098
270.6419 0.0368
272.2546 0.0148
295.8147 0.0154
296.1703 0.2617
300.1443 0.0232
329.1583 0.0325
365.1813 0.1538
376.2199 0.052
377.2854 0.0174
384.7249 0.0263
385.2118 0.0263
393.2153 0.8248
411.1925 0.4534
447.2478 0.0189
467.1715 0.0193
485.2451 0.0394
486.3899 0.0197
487.2964 0.0197
530.2506 0.0824
540.2875 1.2786
540.6443 0.0208
558.2656 0.0528
637.3679 0.0226
638.2793 0.0339
655.3005 0.8814
659.2718 0.023
766.3743 0.0248
768.3627 0.3967
839.4715 0.0259
END IONS

BEGIN IONS
PEPMASS=418.72394758578
CHARGE=2+
TITLE=File: PepMixWaters_250fmol.wiff, Sample: \2008_10_22\PepMixWaters_250fmol (sample number 1), Elution: 22.717 to 22.794 min, Period: 1, Cycle(s): 407-408 (Experiment 4)
109.0412 0.0047
111.0462 0.0094
115.0822 0.024
123.0767 0.0099
127.0847 0.005
131.0653 0.0154
132.1038 0.0771
136.0659 0.0783
143.1017 0.0053
147.1048 0.0054
149.0879 0.0055
151.064 0.0165
153.0946 0.0166
157.0861 0.0112
159.0901 0.0056
166.0643 0.0115
169.0824 0.0698
171.0765 0.0175
173.0806 0.0176
183.0987 0.006
185.1006 0.0122
189.0846 0.0123
197.089 0.0251
199.1057 0.0189
201.0884 0.019
213.1089 0.0196
216.0895 0.0197
231.1053 0.0272
239.1326 0.0207
263.1297 0.0073
295.1461 0.0077
299.1382 0.0077
307.1322 0.0235
311.153 0.0158
318.1676 0.008
328.1412 0.0081
347.0993 0.0083
357.1623 0.0169
361.1318 0.0255
363.6936 0.0341
366.1875 0.0428
383.2006 0.0613
385.1214 0.0351
388.2516 0.044
397.1889 0.0268
401.1728 0.009
409.1505 0.0181
418.2327 0.0457
418.6942 0.0366
419.9065 0.055
420.3242 0.0458
420.7849 0.0092
421.1289 0.0183
447.1486 0.0095
473.2476 0.0195
526.2501 0.0205
544.221 0.0209
577.2592 0.0322
666.3159 0.0231
723.3525 0.3729
END IONS

BEGIN IONS
PEPMASS=435.243581084392
CHARGE=2+
TITLE=File: PepMixWaters_250fmol.wiff, Sample: \2008_10_22\PepMixWaters_250fmol (sample number 1), Elution: 22.691 to 22.768 min, Period: 1, Cycle(s): 407-408 (Experiment 3)
101.062 0.009
113.0694 0.0048
115.072 0.0336
120.0881 0.0343
123.0787 0.0198
130.0527 0.0102
133.0706 0.0052
137.0871 0.0052
141.0996 0.0053
153.0941 0.0166
155.1031 0.0111
157.0799 0.0392
165.0461 0.0115
169.1348 0.0058
171.0882 0.0234
173.1146 0.0059
175.1204 0.0118
183.1068 0.0242
191.1157 0.0309
193.1173 0.0186
207.1017 0.0129
209.0881 0.0129
210.9443 0.0195
213.1017 0.0131
219.127 0.0794
270.1604 0.022
279.1651 0.0747
284.1743 0.0075
323.1271 0.0161
343.2079 0.0166
382.1686 0.0525
417.2041 0.0548
419.0579 0.0183
424.2357 0.0184
435.2879 0.0933
436.7069 0.028
437.1952 0.0561
651.2873 0.0457
722.7158 0.024
END IONS

BEGIN IONS
PEPMASS=669.792681776725
CHARGE=2+
TITLE=File: PepMixWaters_250fmol.wiff, Sample: \2008_10_22\PepMixWaters_250fmol (sample number 1), Elution: 22.639 to 22.72 min, Period: 1, Cycle(s): 407-408 (Experiment 2)
101.0699 0.0494
116.0093 0.077
129.1003 0.0914
130.0841 0.2601
147.1112 0.3525
161.0366 0.1645
187.1055 0.0428
200.1448 0.0316
213.0389 0.0522
228.1244 0.0473
231.0182 0.0747
243.1058 0.0976
246.1808 0.3579
259.0107 0.0791
262.1122 0.0651
272.0665 0.0369
274.1446 0.0888
276.0447 0.5276
282.0604 0.1652
300.0653 0.3563
302.1382 0.0389
303.6892 0.0312
304.0403 1.2241
306.0423 0.086
325.095 0.0403
327.1846 0.0404
342.1392 0.1075
345.2324 0.133
361.2022 0.0425
363.0843 0.0341
373.0854 0.0518
390.1767 0.4946
391.0865 0.3008
397.0963 0.1782
403.1884 0.0539
415.1017 0.0638
427.1829 0.0647
434.1429 0.0279
441.2087 0.047
442.0887 0.0846
444.2255 0.1225
455.2492 0.0286
456.2611 0.2484
460.0917 0.163
461.252 0.0384
468.1263 0.0677
469.2636 0.0291
472.2355 0.2626
478.0742 0.0391
488.0945 0.8692
489.2277 0.5243
491.0868 0.0297
496.1688 0.0398
505.5205 0.0302
506.1016 1.6499
517.177 0.0305
518.2706 0.0407
543.3161 0.0417
559.1497 0.1163
570.3195 0.0961
577.1786 0.1612
587.34 1.1706
605.1723 0.4401
670.3207 0.0347
703.3365 0.0356
717.3493 0.1797
734.4101 2.7146
734.7687 0.0364
744.3299 0.0366
833.4925 0.2453
948.5102 0.179
976.3293 0.0699
994.2952 0.0564
1018.4669 0.0285
1035.5288 0.2303
END IONS

BEGIN IONS
PEPMASS=447.213626795383
CHARGE=2+
TITLE=File: PepMixWaters_250fmol.wiff, Sample: \2008_10_22\PepMixWaters_250fmol (sample number 1), Elution: 22.897 to 22.974 min, Period: 1, Cycle(s): 409-410 (Experiment 4)
111.0933 0.0094
113.0599 0.0143
125.0566 0.015
127.0645 0.0151
129.0985 0.0152
136.0678 0.0678
137.1015 0.0262
139.0661 0.0053
141.0874 0.0159
143.1329 0.0107
147.056 0.0163
149.0525 0.0055
151.1118 0.0055
153.083 0.0111
161.0557 0.0057
165.0748 0.0115
169.0824 0.0639
171.084 0.0175
181.0717 0.006
183.1048 0.006
187.0705 0.0061
193.1253 0.0124
195.0918 0.0125
201.1158 0.0697
211.0969 0.013
216.0816 0.0131
225.0824 0.0067
229.1215 0.0135
236.044 0.0275
241.1229 0.0208
251.1456 0.0142
257.0988 0.0215
271.0682 0.0147
285.1398 0.0075
299.1304 0.0387
301.1365 0.0233
313.1238 0.0079
329.13 0.0081
333.2142 0.0408
333.6992 0.0163
337.6687 0.0082
349.2182 0.0251
375.6416 0.0087
377.1653 0.0174
385.1942 0.0175
393.1673 0.0089
393.8369 0.0089
395.1854 0.0533
396.2673 0.0178
413.1947 0.1
431.2305 0.0279
447.2313 0.0946
448.2554 0.0284
449.1645 0.0095
469.2878 0.0387
559.2325 0.0423
665.4141 0.0461
667.4301 0.0116
673.3221 0.0464
730.3641 0.0725
END IONS

BEGIN IONS
PEPMASS=464.250325979847
CHARGE=2+
TITLE=File: PepMixWaters_250fmol.wiff, Sample: \2008_10_22\PepMixWaters_250fmol (sample number 1), Elution: 22.871 to 22.949 min, Period: 1, Cycle(s): 409-410 (Experiment 3)
111.065 0.0141
115.081 0.0144
123.0811 0.0149
125.0666 0.015
136.0734 0.1095
155.0781 0.0056
157.1309 0.0056
159.1098 0.0113
167.129 0.0058
169.0775 0.0291
169.909 0.0058
171.096 0.0234
173.1175 0.0059
175.1174 0.0177
179.0709 0.012
187.0919 0.0122
193.1173 0.0062
243.0896 0.007
249.1637 0.0423
255.1055 0.0071
263.0861 0.0073
277.1824 0.0149
293.118 0.0153
326.689 0.0162
413.1492 0.0273
431.1423 0.0186
447.2299 0.0095
464.23 0.1446
651.3149 0.057
764.4695 0.0247
END IONS

BEGIN IONS
PEPMASS=550.276029261489
CHARGE=2+
TITLE=File: PepMixWaters_250fmol.wiff, Sample: \2008_10_22\PepMixWaters_250fmol (sample number 1), Elution: 22.819 to 22.9 min, Period: 1, Cycle(s): 409-410 (Experiment 2)
120.0769 0.2353
143.1061 0.0214
155.0669 0.0056
191.1003 0.0062
193.0396 0.0062
209.1236 0.0065
214.0956 0.0131
270.1048 0.0441
321.1811 0.008
341.1734 0.0165
370.1895 0.0172
392.2149 0.0443
405.7187 0.027
406.1896 0.018
427.2014 0.0277
440.7711 0.0094
441.2473 0.1785
462.764 0.0481
463.2228 0.0481
476.7549 0.0976
477.2271 0.0391
479.2284 0.0391
501.2123 0.02
536.2907 0.0828
541.7884 0.0208
550.3343 0.021
551.2209 0.0315
613.406 0.0111
703.3247 0.0119
952.3941 0.0552
END IONS

BEGIN IONS
PEPMASS=415.205181079405
CHARGE=2+
TITLE=File: PepMixWaters_250fmol.wiff, Sample: \2008_10_22\PepMixWaters_250fmol (sample number 1), Elution: 23.077 to 23.155 min, Period: 1, Cycle(s): 411-412 (Experiment 4)
109.059 0.0187
115.072 0.0096
120.0762 0.196
123.0739 0.0298
129.0934 0.0152
137.0897 0.0105
139.0691 0.0158
147.1087 0.0163
157.0938 0.1569
165.1064 0.0172
169.0824 0.0523
171.1174 0.0175
183.1169 0.0182
187.0845 0.0428
195.1248 0.0187
209.0751 0.0129
212.1571 0.0261
221.1325 0.0133
225.1576 0.1409
227.1666 0.0202
229.1012 0.0135
231.1375 0.0272
233.1629 0.0887
242.1764 0.1252
249.1037 0.0282
252.1809 0.0355
253.0851 0.0142
259.1481 0.1008
269.1064 0.0147
270.1856 0.8084
304.16 0.1092
343.1872 0.0083
347.2409 0.0083
353.1266 0.0168
363.1798 0.0256
369.1064 0.0172
371.2095 0.0259
379.2027 0.0087
381.1903 0.0349
389.2619 0.097
399.1427 0.0357
414.706 0.0364
415.2228 0.0638
416.6909 0.0457
417.2473 0.1005
446.3217 0.0189
575.3326 0.0215
END IONS

BEGIN IONS
PEPMASS=422.227172544602
CHARGE=2+
TITLE=File: PepMixWaters_250fmol.wiff, Sample: \2008_10_22\PepMixWaters_250fmol (sample number 1), Elution: 23.051 to 23.129 min, Period: 1, Cycle(s): 411-412 (Experiment 3)
123.0787 0.0198
125.0537 0.01
133.0422 0.0103
151.0602 0.0165
155.0614 0.0111
169.0853 0.0233
171.1057 0.0351
185.1572 0.1095
197.0733 0.0126
201.1296 0.0127
203.0904 0.0064
207.0952 0.0129
213.1644 0.0392
244.1503 0.007
255.1162 0.0143
292.1047 0.0076
304.1621 0.0234
313.1277 0.0158
369.1795 0.0258
387.179 0.0176
404.2232 0.072
406.1626 0.018
422.2413 0.0276
423.1855 0.2759
532.231 0.031
631.3376 0.1573
END IONS

BEGIN IONS
PEPMASS=484.744363486497
CHARGE=2+
TITLE=File: PepMixWaters_250fmol.wiff, Sample: \2008_10_22\PepMixWaters_250fmol (sample number 1), Elution: 23 to 23.081 min, Period: 1, Cycle(s): 411-412 (Experiment 2)
102.046 0.0181
120.079 0.0294
125.0591 0.01
135.0843 0.0052
155.0791 0.0334
157.1337 0.0168
167.0654 0.0173
173.0901 0.0353
175.1153 0.0888
183.0728 0.0363
201.0757 0.0697
223.1348 0.0067
229.12 0.0541
242.0973 0.0139
295.1231 0.0308
350.1587 0.0167
360.1469 0.0085
364.1371 0.0512
373.1243 0.0259
376.2571 0.0087
383.1437 0.0175
386.1512 0.0176
393.2193 0.195
411.1936 0.0997
466.715 0.0193
484.289 0.0394
485.2338 0.0887
487.3319 0.0099
505.2139 0.0201
540.2828 0.2391
637.3083 0.0677
655.2554 0.0114
655.3176 0.3663
768.3776 0.0868
768.6719 0.0124
779.3814 0.0125
END IONS

BEGIN IONS
PEPMASS=506.667941356063
CHARGE=2+
TITLE=File: PepMixWaters_250fmol.wiff, Sample: \2008_10_22\PepMixWaters_250fmol (sample number 1), Elution: 23.18 to 23.209 min, Period: 1, Cycle(s): 413-414 (Experiment 2)
101.0665 0.0809
116.0126 0.0337
120.0798 0.2499
129.0559 0.0305
130.0527 0.0918
133.0551 0.0206
139.0782 0.0105
141.0486 0.0106
147.0729 0.2766
158.1019 0.0112
161.0316 0.1192
169.0786 0.0233
185.0589 0.067
199.0805 0.0126
213.042 0.0196
226.0807 0.0875
231.0373 0.0204
244.0944 0.1746
247.1213 0.0422
259.02 0.1008
261.1194 0.3977
272.0562 0.0221
276.0626 0.1859
282.0529 0.0225
293.1908 0.0077
300.0474 0.0852
302.1328 0.0622
304.0416 0.4446
326.164 0.0161
344.1694 0.0166
346.1088 0.0083
347.2076 0.0083
353.1308 0.0084
362.1435 0.0425
373.1718 0.0605
390.1697 0.0265
391.0673 0.0973
392.1883 0.0089
397.0672 0.0356
398.2232 0.0089
399.0419 0.0268
403.1955 0.0269
407.1724 0.009
408.1969 0.1265
411.1923 0.0091
415.0862 0.0273
417.2249 0.0091
431.2027 0.0093
442.6645 0.0188
449.2024 0.0284
453.1767 0.019
460.0408 0.0096
462.0952 0.0288
468.1053 0.0581
473.2703 0.0389
488.095 0.3755
496.1583 0.0598
498.8109 0.03
499.3154 0.05
501.1623 0.02
506.0998 0.7444
507.7747 0.0101
508.2761 0.131
509.0912 0.0303
547.2813 0.0105
559.1691 0.0317
563.2308 0.0212
577.1226 0.0645
586.3986 0.0217
589.2277 0.0217
605.136 0.187
624.311 0.0223
665.3699 0.0231
699.4233 0.0236
733.1457 0.0121
752.201 0.0123
END IONS

BEGIN IONS
PEPMASS=409.190451746147
CHARGE=2+
TITLE=File: PepMixWaters_250fmol.wiff, Sample: \2008_10_22\PepMixWaters_250fmol (sample number 1), Elution: 23.309 to 23.361 min, Period: 1, Cycle(s): 415-416 (Experiment 3)
109.0832 0.0047
113.0599 0.0048
115.0879 0.0144
123.0846 0.0248
125.0492 0.01
129.0325 0.0152
137.0996 0.0105
139.0703 0.0105
147.0723 0.038
153.0526 0.0055
155.0781 0.0056
169.0824 0.0291
182.1079 0.006
187.1255 0.0183
197.0984 0.0126
201.1191 0.038
211.1002 0.0195
228.0704 0.0203
235.0881 0.0137
262.1037 0.0579
356.1871 0.0084
375.1565 0.026
390.6183 0.0088
391.1354 0.0265
392.2503 0.0089
393.157 0.0355
409.1874 0.0904
410.1096 0.0181
410.7156 0.0181
411.1765 0.2357
END IONS

BEGIN IONS
PEPMASS=435.222393650733
CHARGE=2+
TITLE=File: PepMixWaters_250fmol.wiff, Sample: \2008_10_22\PepMixWaters_250fmol (sample number 1), Elution: 23.257 to 23.312 min, Period: 1, Cycle(s): 415-416 (Experiment 2)
109.0716 0.0093
115.0605 0.0096
120.0814 0.0588
137.0661 0.0052
139.0782 0.0053
141.0916 0.0106
145.0918 0.0108
147.1238 0.0108
153.0747 0.0055
157.0881 0.056
165.1093 0.0115
169.0853 0.0116
173.1234 0.0235
179.1038 0.0179
181.0898 0.006
191.1281 0.0185
197.0858 0.0126
210.9573 0.0065
213.0861 0.0065
215.0943 0.0066
233.1487 0.0068
270.1725 0.0735
279.1716 0.1569
290.1252 0.0152
381.1772 0.0175
383.1568 0.0263
399.1962 0.0089
434.7331 0.0186
435.2026 0.0653
436.298 0.028
437.1424 0.028
586.3174 0.0325
651.2664 0.0342
END IONS

BEGIN IONS
PEPMASS=447.1993362752
CHARGE=2+
TITLE=File: PepMixWaters_250fmol.wiff, Sample: \2008_10_22\PepMixWaters_250fmol (sample number 1), Elution: 23.386 to 23.415 min, Period: 1, Cycle(s): 417-418 (Experiment 2)
109.1089 0.0093
115.0739 0.024
129.0985 0.0152
136.0742 0.0783
139.0597 0.0053
141.0889 0.0053
157.0833 0.0056
159.059 0.0113
165.0869 0.0172
167.1087 0.0116
169.0883 0.0407
171.1092 0.0058
173.1152 0.0176
178.0941 0.006
183.1078 0.0121
195.0999 0.0187
199.0899 0.0063
201.109 0.0254
213.135 0.0131
222.1008 0.0067
236.0591 0.0412
253.1207 0.0142
270.1746 0.0073
283.1465 0.015
293.1601 0.023
333.2338 0.0163
338.1782 0.0082
349.168 0.0251
395.1944 0.08
413.1771 0.0273
447.2053 0.123
462.249 0.0096
469.3023 0.0291
509.2088 0.0303
527.2301 0.0103
END IONS

BEGIN IONS
PEPMASS=449.213749137934
CHARGE=2+
TITLE=File: PepMixWaters_250fmol.wiff, Sample: \2008_10_22\PepMixWaters_250fmol (sample number 1), Elution: 23.54 to 23.618 min, Period: 1, Cycle(s): 419-420 (Experiment 4)
102.0433 0.0135
109.0646 0.0047
111.0391 0.0141
115.0773 0.0192
123.0747 0.0149
129.1011 0.0102
139.0782 0.0158
141.0863 0.0106
151.0624 0.0165
153.0471 0.0055
157.1001 0.0056
159.0725 0.0677
167.0786 0.0173
169.0853 0.0116
185.061 0.0122
189.0754 0.0061
193.0862 0.0062
211.0872 0.0195
214.0956 0.0131
219.1358 0.0132
227.1239 0.0202
236.0625 0.0618
244.1049 0.014
254.1531 0.0143
258.135 0.0215
267.1189 0.0073
387.193 0.0088
392.1441 0.0089
395.2222 0.0089
397.18 0.0267
432.1502 0.0093
449.1693 0.019
449.7448 0.0284
450.2074 0.0665
509.2384 0.0504
527.2095 0.0513
640.3876 0.0226
END IONS

BEGIN IONS
PEPMASS=411.179249597274
CHARGE=2+
TITLE=File: PepMixWaters_250fmol.wiff, Sample: \2008_10_22\PepMixWaters_250fmol (sample number 1), Elution: 23.515 to 23.592 min, Period: 1, Cycle(s): 419-420 (Experiment 3)
123.0816 0.0099
133.0895 0.0464
139.0758 0.0264
142.0838 0.0053
147.1017 0.0271
151.1064 0.0055
153.0839 0.0111
155.0614 0.0167
159.0976 0.0226
169.0845 0.0465
177.1093 0.0178
183.1169 0.0121
185.0945 0.0182
187.1439 0.0612
189.0754 0.0061
195.0981 0.0062
205.1535 0.0064
207.0984 0.0064
215.1533 0.0066
225.1126 0.0134
244.1748 0.014
267.1152 0.0146
279.1061 0.0149
283.1728 0.0075
319.1372 0.0479
339.1267 0.0165
351.1215 0.0168
357.1285 0.0169
367.1806 0.0086
395.2311 0.0267
410.8343 0.0091
411.1551 0.1179
413.2067 0.1454
537.2607 0.0207
608.2936 0.0772
END IONS

BEGIN IONS
PEPMASS=498.164575045165
CHARGE=2+
TITLE=File: PepMixWaters_250fmol.wiff, Sample: \2008_10_22\PepMixWaters_250fmol (sample number 1), Elution: 23.463 to 23.544 min, Period: 1, Cycle(s): 419-420 (Experiment 2)
102.0582 0.009
120.0771 0.0882
125.0691 0.01
129.0604 0.0102
141.073 0.0053
147.0831 0.0271
161.0472 0.0057
185.0474 0.0487
226.0796 0.0134
244.1119 0.0419
259.0265 0.0072
276.0484 0.0074
285.1625 0.0075
304.0217 0.0702
383.1437 0.0175
401.1997 0.009
452.1875 0.019
488.1063 0.079
498.2739 0.0899
506.0947 0.1409
END IONS

BEGIN IONS
PEPMASS=422.24389596179
CHARGE=2+
TITLE=File: PepMixWaters_250fmol.wiff, Sample: \2008_10_22\PepMixWaters_250fmol (sample number 1), Elution: 23.695 to 23.747 min, Period: 1, Cycle(s): 421-422 (Experiment 3)
111.0909 0.0047
113.1312 0.0048
123.0912 0.0149
129.0528 0.0051
131.0668 0.0154
139.0782 0.0053
141.0916 0.0106
153.0802 0.0055
155.0809 0.0111
159.1042 0.0113
169.0853 0.0233
171.0823 0.0058
175.1056 0.0177
183.0383 0.006
185.1584 0.0426
199.0616 0.0063
201.0947 0.0063
203.0822 0.0191
213.1611 0.0522
221.1225 0.0066
239.1361 0.0138
257.1304 0.0072
288.0104 0.0228
337.2375 0.0164
402.1853 0.009
405.2036 0.009
422.2903 0.0092
422.7498 0.0092
423.1847 0.2299
424.1827 0.0368
532.2848 0.0516
631.3292 0.0899
END IONS

BEGIN IONS
PEPMASS=527.759049875731
CHARGE=2+
TITLE=File: PepMixWaters_250fmol.wiff, Sample: \2008_10_22\PepMixWaters_250fmol (sample number 1), Elution: 23.643 to 23.698 min, Period: 1, Cycle(s): 421-422 (Experiment 2)
129.0945 0.0152
130.0757 0.0408
132.0785 0.0154
157.0889 0.0336
159.0891 0.5528
170.0605 0.0525
175.1257 0.0651
185.1626 0.0243
187.0772 0.055
197.1116 0.0314
244.1009 0.0909
268.1392 0.0146
282.1318 0.015
294.1523 0.0153
298.147 0.054
315.1682 0.0476
342.2147 0.0497
351.1843 0.0419
359.1974 0.4746
383.199 0.0438
398.1563 0.0178
407.1902 0.3339
410.1911 0.0181
411.1925 0.3627
415.1727 0.0364
415.7203 0.1276
427.1884 0.037
445.2079 0.0189
454.1687 0.0763
468.2064 0.7354
470.2249 0.2327
488.2449 1.4525
488.5368 0.0296
528.2325 0.0308
539.2958 0.0519
567.2434 0.0213
587.3106 0.336
644.3092 0.7832
END IONS

BEGIN IONS
PEPMASS=484.739306542923
CHARGE=2+
TITLE=File: PepMixWaters_250fmol.wiff, Sample: \2008_10_22\PepMixWaters_250fmol (sample number 1), Elution: 23.824 to 23.875 min, Period: 1, Cycle(s): 423-424 (Experiment 3)
115.0797 0.0048
120.0808 0.0294
123.097 0.0099
131.077 0.0051
135.0298 0.0104
147.0967 0.0108
155.0697 0.0056
169.0921 0.0174
173.0809 0.0353
175.1161 0.0296
183.0685 0.006
185.134 0.0122
201.1042 0.0254
224.0741 0.0067
229.1202 0.0338
243.128 0.0139
246.1544 0.021
268.1538 0.0146
307.0735 0.0157
361.153 0.017
365.1445 0.0085
371.1234 0.0086
375.7283 0.026
376.1747 0.0173
384.7074 0.0088
385.1873 0.0263
393.2282 0.0798
409.1414 0.0181
411.1687 0.0454
415.2046 0.0182
433.1297 0.0372
449.2261 0.019
466.2853 0.0097
484.271 0.1281
540.2926 0.1663
655.3054 0.1603
768.4081 0.062
END IONS

BEGIN IONS
PEPMASS=506.667176153494
CHARGE=2+
TITLE=File: PepMixWaters_250fmol.wiff, Sample: \2008_10_22\PepMixWaters_250fmol (sample number 1), Elution: 23.772 to 23.827 min, Period: 1, Cycle(s): 423-424 (Experiment 2)
116.0111 0.0433
120.075 0.2205
130.0468 0.0918
139.0597 0.0105
147.0728 0.2657
161.0424 0.0284
177.105 0.0059
185.0732 0.0366
201.1391 0.0063
201.9833 0.0064
203.0585 0.0064
213.0241 0.0261
215.1074 0.0525
219.1491 0.0265
226.0777 0.0202
231.0951 0.0068
233.0327 0.0205
234.1499 0.0137
244.0956 0.0908
247.1332 0.0211
259.0233 0.0576
261.1129 0.3326
276.0435 0.1561
282.1318 0.015
300.078 0.0774
302.1413 0.0544
304.0392 0.2028
339.1244 0.0082
346.1254 0.0166
353.1266 0.0084
355.2848 0.0169
373.1272 0.0259
383.1831 0.0175
391.1478 0.0619
397.0664 0.0445
408.1969 0.0723
412.2037 0.0272
421.1472 0.0184
442.0768 0.0282
450.1647 0.019
452.1447 0.0095
455.1919 0.0286
460.0734 0.0288
488.0807 0.1581
490.1043 0.0297
496.1185 0.0299
499.2624 0.02
506.1015 0.5633
508.2785 0.0302
509.1508 0.0202
527.3327 0.0103
559.1502 0.0317
563.2669 0.0212
577.1303 0.0322
605.1861 0.066
709.337 0.0119
END IONS

BEGIN IONS
PEPMASS=415.226114290133
CHARGE=2+
TITLE=File: PepMixWaters_250fmol.wiff, Sample: \2008_10_22\PepMixWaters_250fmol (sample number 1), Elution: 23.978 to 24.056 min, Period: 1, Cycle(s): 425-426 (Experiment 4)
109.0681 0.028
111.0768 0.0188
113.0565 0.0143
115.0709 0.0336
123.0747 0.0248
125.0566 0.005
132.0693 0.0412
137.0897 0.0105
139.0624 0.0423
143.0553 0.0053
151.0789 0.0055
155.0809 0.0111
157.0911 0.0392
159.0882 0.0169
165.0949 0.0057
167.103 0.0116
169.0718 0.0349
171.0999 0.0702
173.0764 0.0059
177.0961 0.0119
181.0777 0.0301
185.058 0.0182
187.079 0.0122
191.1312 0.0124
197.1298 0.0063
199.1089 0.0252
209.1075 0.0129
211.1353 0.013
213.0934 0.0196
215.0386 0.0131
217.1021 0.0132
225.1193 0.0134
227.0969 0.0472
229.1046 0.0068
233.0839 0.0137
237.1181 0.0069
244.1154 0.007
253.1136 0.0213
259.1272 0.0072
270.1709 0.0955
271.1013 0.0074
283.1653 0.0075
285.1277 0.0151
293.1066 0.0077
325.1538 0.0242
343.1416 0.0166
355.1247 0.0084
358.2023 0.0169
363.1183 0.017
373.1847 0.0086
379.2332 0.0174
381.1973 0.0349
397.1533 0.0356
399.2029 0.0626
408.206 0.009
415.1909 0.0273
415.7268 0.0456
416.2192 0.1095
488.2542 0.0198
575.3625 0.0644
646.3354 0.0114
END IONS

BEGIN IONS
PEPMASS=463.262110020614
CHARGE=2+
TITLE=File: PepMixWaters_250fmol.wiff, Sample: \2008_10_22\PepMixWaters_250fmol (sample number 1), Elution: 23.952 to 24.03 min, Period: 1, Cycle(s): 425-426 (Experiment 3)
109.0716 0.0093
115.0675 0.0192
125.0716 0.005
129.0447 0.0102
131.0704 0.0051
132.1015 0.072
136.0713 0.0574
139.0793 0.0158
155.1087 0.0111
165.1265 0.0115
167.1001 0.0058
169.0937 0.0407
171.1077 0.0117
183.129 0.0121
185.0702 0.0182
195.1043 0.0187
197.1454 0.0063
201.1074 0.0127
213.1532 0.0196
229.0998 0.0203
231.1358 0.0136
241.0932 0.0069
245.1615 0.021
249.1442 0.0494
278.1769 0.0075
297.1465 0.0231
301.152 0.0078
313.1079 0.0079
323.1271 0.0161
328.1817 0.0081
339.2067 0.0247
360.2317 0.0085
389.152 0.0176
407.1904 0.018
409.2409 0.0181
411.1832 0.0363
440.2738 0.0281
445.1277 0.0094
454.2338 0.0191
463.2348 0.0192
464.212 0.0868
467.2368 0.0193
479.2235 0.0098
483.2201 0.0393
488.275 0.0198
537.2866 0.0104
565.1848 0.0106
568.2927 0.032
651.3508 0.1027
667.4103 0.0347
695.3795 0.0472
END IONS

BEGIN IONS
PEPMASS=418.725859223119
CHARGE=2+
TITLE=File: PepMixWaters_250fmol.wiff, Sample: \2008_10_22\PepMixWaters_250fmol (sample number 1), Elution: 23.901 to 23.982 min, Period: 1, Cycle(s): 425-426 (Experiment 2)
109.0973 0.0187
111.0768 0.0047
113.0475 0.0095
115.077 0.024
123.0772 0.0298
126.0586 0.005
131.0796 0.0103
137.0892 0.0105
139.0747 0.0211
143.1115 0.0107
153.0471 0.0166
155.1115 0.0167
169.0805 0.0523
171.1291 0.0058
173.1087 0.0118
175.0849 0.0118
180.1104 0.0241
183.0963 0.0181
185.1127 0.0061
187.0949 0.0061
195.0887 0.0375
199.0836 0.0189
201.1137 0.019
213.1187 0.0065
215.0969 0.0131
221.159 0.0133
225.0959 0.0268
231.1392 0.0068
257.116 0.0358
265.1933 0.0218
271.1492 0.0147
279.1397 0.0075
319.1292 0.016
336.1587 0.0082
339.145 0.0165
365.1909 0.0427
367.1749 0.0343
368.1022 0.0172
383.1918 0.0525
385.146 0.0526
386.2215 0.0176
401.1843 0.0269
403.2126 0.0359
418.1635 0.1557
418.6996 0.0183
419.8846 0.055
420.6886 0.0183
551.3259 0.0315
589.3146 0.0217
723.343 0.2405
END IONS

BEGIN IONS
PEPMASS=447.221355429588
CHARGE=2+
TITLE=File: PepMixWaters_250fmol.wiff, Sample: \2008_10_22\PepMixWaters_250fmol (sample number 1), Elution: 24.106 to 24.136 min, Period: 1, Cycle(s): 428-429 (Experiment 2)
111.0768 0.0188
113.0694 0.0048
115.0749 0.0048
123.0722 0.0099
125.0652 0.015
130.0941 0.0153
136.0688 0.0417
137.1499 0.0052
143.1106 0.0214
147.0831 0.0054
151.1421 0.011
155.1073 0.0334
165.0949 0.0115
167.1001 0.0058
169.0876 0.0523
171.0911 0.0117
179.0948 0.006
181.0958 0.018
183.0927 0.0121
189.0938 0.0061
197.1109 0.0126
201.1137 0.0634
209.1327 0.0129
211.0963 0.013
217.089 0.0132
229.1046 0.0271
236.0604 0.0343
237.125 0.0069
241.1001 0.0069
281.1576 0.0225
297.1735 0.0154
317.1516 0.0159
332.8756 0.0082
333.2329 0.049
335.1267 0.0246
337.1431 0.0246
355.1584 0.0084
377.1639 0.026
393.1983 0.0266
394.1386 0.0089
413.1725 0.0727
430.1876 0.0464
447.2105 0.0473
447.7113 0.0189
449.1787 0.0379
559.2828 0.0634
665.4244 0.0461
END IONS

BEGIN IONS
PEPMASS=464.233825141272
CHARGE=2+
TITLE=File: PepMixWaters_250fmol.wiff, Sample: \2008_10_22\PepMixWaters_250fmol (sample number 1), Elution: 24.183 to 24.213 min, Period: 1, Cycle(s): 430-431 (Experiment 2)
111.032 0.0094
115.0762 0.0144
123.0797 0.0149
127.0444 0.005
132.1079 0.0103
136.0786 0.0261
139.0887 0.0159
153.0471 0.0166
159.059 0.0113
167.0683 0.0116
169.0883 0.0174
171.0882 0.0058
184.0953 0.0121
187.0766 0.0061
189.1 0.0307
201.1327 0.0063
227.1059 0.0202
249.1375 0.0423
277.1749 0.0149
283.1013 0.015
301.1559 0.0155
394.2141 0.0178
447.199 0.0378
464.159 0.0965
651.3397 0.1598
END IONS

BEGIN IONS
PEPMASS=435.216783673675
CHARGE=2+
TITLE=File: PepMixWaters_250fmol.wiff, Sample: \2008_10_22\PepMixWaters_250fmol (sample number 1), Elution: 24.338 to 24.415 min, Period: 1, Cycle(s): 432-433 (Experiment 4)
107.0916 0.0093
111.054 0.0141
115.0749 0.0096
120.0816 0.0686
123.0797 0.0248
125.0517 0.005
133.0938 0.0103
137.0938 0.0157
141.0836 0.0053
155.1043 0.0279
158.0991 0.0113
165.0719 0.0172
169.0737 0.0058
183.132 0.0121
189.1031 0.0123
191.1065 0.0247
193.0738 0.0062
201.1169 0.0063
203.0929 0.0127
210.9508 0.0195
212.9229 0.0065
219.1127 0.0331
223.0981 0.0134
235.1464 0.0069
237.1181 0.0069
245.1503 0.007
251.1223 0.0071
270.1526 0.0073
279.177 0.0224
281.1339 0.015
356.1533 0.0169
358.1896 0.0169
400.1526 0.0179
417.2006 0.0183
419.1174 0.0183
435.2394 0.0839
435.5025 0.0093
435.7619 0.0467
436.2652 0.1495
651.3463 0.0685
END IONS

BEGIN IONS
PEPMASS=407.738744912926
CHARGE=2+
TITLE=File: PepMixWaters_250fmol.wiff, Sample: \2008_10_22\PepMixWaters_250fmol (sample number 1), Elution: 24.312 to 24.39 min, Period: 1, Cycle(s): 432-433 (Experiment 3)
109.063 0.0187
113.0527 0.0095
115.0809 0.0288
123.0755 0.0248
139.0729 0.0105
143.0914 0.0321
147.0831 0.0271
153.0935 0.0111
155.0892 0.0056
157.0849 0.0168
163.0819 0.0114
169.0873 0.0466
177.0872 0.0179
183.0987 0.006
185.1857 0.0061
197.0858 0.0126
201.1098 0.0507
211.1002 0.0065
213.1024 0.0131
215.0943 0.0197
219.0763 0.0132
223.1348 0.0134
227.1396 0.0202
229.1168 0.0338
239.1153 0.0138
241.0793 0.0139
255.0963 0.0214
262.1197 0.0217
267.1591 0.0146
275.1058 0.0074
277.1451 0.0149
283.1322 0.0226
295.1807 0.0154
338.1782 0.0082
354.207 0.0252
373.1614 0.0605
391.2268 0.0354
407.1498 0.0541
408.2035 0.226
442.2366 0.0094
586.3824 0.0325
620.3683 0.0223
END IONS

BEGIN IONS
PEPMASS=411.186806289001
CHARGE=2+
TITLE=File: PepMixWaters_250fmol.wiff, Sample: \2008_10_22\PepMixWaters_250fmol (sample number 1), Elution: 24.26 to 24.341 min, Period: 1, Cycle(s): 432-433 (Experiment 2)
102.065 0.0045
107.0892 0.0139
111.0297 0.0047
115.0701 0.0192
123.0779 0.0248
125.0442 0.01
127.0469 0.0101
131.0668 0.0051
133.0824 0.0774
137.0993 0.0209
139.085 0.0158
141.0571 0.0053
145.1015 0.0108
147.0994 0.0271
149.0879 0.0055
151.0899 0.0165
153.0747 0.0221
155.1226 0.0056
165.092 0.0057
167.0596 0.0058
169.0883 0.0407
177.1169 0.0238
179.1068 0.012
181.0915 0.012
183.1139 0.0121
185.1006 0.0061
187.1255 0.0245
191.1343 0.0062
195.0793 0.0062
207.0984 0.0064
211.0986 0.026
215.0845 0.0131
217.112 0.0066
221.1092 0.0066
225.1313 0.0201
232.1395 0.0068
237.1456 0.0207
245.1538 0.014
249.1319 0.0141
253.0709 0.0142
261.9887 0.0072
263.1224 0.0145
265.1162 0.0292
277.1303 0.0149
285.0908 0.0151
291.1313 0.0305
305.1609 0.0078
311.1727 0.0079
319.1732 0.024
332.1623 0.0081
335.1185 0.0082
339.1546 0.0329
367.2106 0.0171
375.1695 0.0346
377.1726 0.0434
394.1786 0.0444
411.1699 0.2086
413.1976 0.1181
608.2988 0.0772
END IONS

BEGIN IONS
PEPMASS=459.214035534507
CHARGE=2+
TITLE=File: PepMixWaters_250fmol.wiff, Sample: \2008_10_22\PepMixWaters_250fmol (sample number 1), Elution: 24.518 to 24.596 min, Period: 1, Cycle(s): 434-435 (Experiment 4)
109.0762 0.0093
115.0581 0.0096
125.0691 0.01
129.0909 0.0102
133.0912 0.0206
138.9411 0.0053
141.1182 0.0106
149.0929 0.0109
153.083 0.0166
155.1198 0.0056
157.0878 0.028
165.0863 0.0115
167.0567 0.0116
169.0848 0.0407
173.0764 0.0059
175.0997 0.0177
181.1319 0.006
183.0987 0.006
199.0773 0.0063
200.1427 0.0316
211.0904 0.013
229.1384 0.0203
230.0632 0.0136
237.1112 0.0138
255.1305 0.0143
281.1114 0.015
291.1046 0.0076
293.1563 0.0153
299.173 0.0155
327.1111 0.0243
380.1741 0.0174
389.1397 0.0088
405.2396 0.009
407.1528 0.0361
424.2084 0.2579
443.1679 0.0094
459.7223 0.0288
460.2395 0.0288
689.3035 0.0352
END IONS

BEGIN IONS
PEPMASS=484.749539760594
CHARGE=2+
TITLE=File: PepMixWaters_250fmol.wiff, Sample: \2008_10_22\PepMixWaters_250fmol (sample number 1), Elution: 24.492 to 24.57 min, Period: 1, Cycle(s): 434-435 (Experiment 3)
133.0731 0.0103
139.0703 0.0105
155.0642 0.0111
169.097 0.0116
171.1087 0.0117
173.094 0.0059
183.0504 0.006
185.0641 0.0243
201.0915 0.0317
211.0904 0.013
271.1087 0.0074
283.0825 0.0075
353.1224 0.0084
361.1785 0.017
365.1488 0.0171
376.1444 0.0087
383.793 0.0175
393.23 0.0709
427.7791 0.0185
431.1284 0.0093
433.1638 0.0465
450.1552 0.038
484.3054 0.0689
485.2195 0.0985
540.2708 0.0935
644.3195 0.0227
655.3231 0.0801
768.4117 0.0372
END IONS

BEGIN IONS
PEPMASS=443.245589295554
CHARGE=2+
TITLE=File: PepMixWaters_250fmol.wiff, Sample: \2008_10_22\PepMixWaters_250fmol (sample number 1), Elution: 24.441 to 24.522 min, Period: 1, Cycle(s): 434-435 (Experiment 2)
115.0677 0.0192
118.0784 0.0291
121.0973 0.0148
123.086 0.0149
139.0797 0.0158
140.9881 0.0053
152.0807 0.0055
158.0176 0.0112
167.0625 0.0116
169.0805 0.0465
173.0822 0.0176
181.0941 0.018
183.129 0.0061
186.1171 0.0488
198.0819 0.0189
201.0884 0.019
207.1049 0.0064
211.1034 0.013
214.0868 0.4973
217.1483 0.0132
225.0932 0.0201
231.1075 0.0885
238.107 0.0138
243.1152 0.0418
244.056 0.014
249.1107 0.0141
253.1242 0.0071
261.1355 0.0144
281.1451 0.0225
315.1404 0.0238
317.0959 0.0159
328.21 0.0162
341.2353 0.0083
345.2526 0.0083
355.1921 0.0253
357.1539 0.0338
363.1865 0.017
373.1459 0.0173
379.2027 0.0261
381.2034 0.0087
383.1918 0.0088
391.1561 0.0531
401.1639 0.009
407.1919 0.0271
409.1934 0.0543
410.2264 0.1088
427.1598 0.0185
428.1883 0.1018
443.2405 0.0754
470.2713 0.0097
496.275 0.01
525.3019 0.0102
541.2776 0.0936
638.3132 0.0113
END IONS

BEGIN IONS
PEPMASS=482.769754201481
CHARGE=2+
TITLE=File: PepMixWaters_250fmol.wiff, Sample: \2008_10_22\PepMixWaters_250fmol (sample number 1), Elution: 24.621 to 24.65 min, Period: 1, Cycle(s): 436-437 (Experiment 2)
109.0599 0.0047
113.067 0.0095
120.0848 0.049
127.0771 0.0101
139.0624 0.0158
151.0761 0.011
155.0892 0.0167
157.1421 0.0112
166.0813 0.0865
170.1013 0.0058
177.0366 0.0119
185.1553 0.0243
195.095 0.0125
201.0979 0.0254
203.1159 0.0064
210.0751 0.0065
213.1481 0.0261
229.1181 0.0203
231.1121 0.0068
246.1664 0.007
261.1246 0.0072
275.2208 0.0148
277.1042 0.0298
279.1173 0.0224
327.1256 0.0162
339.1432 0.0247
357.1632 0.0253
365.1274 0.0085
389.1794 0.0088
393.2161 0.0621
411.1923 0.0272
428.237 0.0185
440.2175 0.0094
447.158 0.0284
456.2169 0.0191
465.1179 0.0096
482.7288 0.0196
483.2619 0.1574
539.2522 0.0623
655.283 0.0458
717.4032 0.0239
836.469 0.0129
END IONS

BEGIN IONS
PEPMASS=418.207045300202
CHARGE=2+
TITLE=File: PepMixWaters_250fmol.wiff, Sample: \2008_10_22\PepMixWaters_250fmol (sample number 1), Elution: 24.723 to 24.753 min, Period: 1, Cycle(s): 439-440 (Experiment 2)
109.0599 0.0187
111.0683 0.0236
115.0771 0.0432
123.0831 0.0397
125.0541 0.01
127.0847 0.0202
133.1092 0.0052
135.1129 0.0104
137.0803 0.0157
139.0729 0.0264
141.0518 0.0053
143.05 0.0053
151.0679 0.0055
153.0874 0.0166
157.0889 0.028
169.0808 0.0233
171.1096 0.0175
173.094 0.0059
175.1322 0.0118
179.0958 0.006
181.0777 0.012
183.0915 0.0242
185.1067 0.0243
189.1123 0.0061
195.1137 0.0125
199.1013 0.0252
201.1137 0.0254
213.1291 0.0196
219.1034 0.0199
225.1313 0.0201
227.1497 0.0135
229.0708 0.0068
235.1368 0.0206
249.1319 0.0141
255.1369 0.0143
266.9253 0.0146
269.1431 0.0147
285.1247 0.0075
295.1615 0.0077
299.1652 0.0155
303.122 0.0156
305.1531 0.0234
307.1401 0.0078
325.1716 0.0161
343.1624 0.0083
347.1784 0.0167
365.2214 0.0256
367.1521 0.0257
383.2068 0.07
385.2162 0.0351
388.2186 0.0176
389.5102 0.0088
400.166 0.0448
403.1767 0.018
418.1889 0.0549
418.7111 0.0457
419.2077 0.1374
419.8848 0.1008
552.3184 0.021
667.3781 0.0231
723.3312 0.2766
725.3681 0.0722
END IONS

BEGIN IONS
PEPMASS=559.257690508816
CHARGE=2+
TITLE=File: PepMixWaters_250fmol.wiff, Sample: \2008_10_22\PepMixWaters_250fmol (sample number 1), Elution: 24.852 to 24.904 min, Period: 1, Cycle(s): 441-442 (Experiment 3)
115.0773 0.0096
123.0871 0.0099
151.0695 0.0165
155.1171 0.0056
169.0776 0.0174
171.1048 0.0409
175.1381 0.0118
197.1099 0.0251
225.116 0.0268
257.116 0.0072
265.1205 0.0073
269.1504 0.0147
330.1446 0.0081
353.1602 0.0168
389.2279 0.0088
415.2365 0.0091
559.3647 0.0211
658.3021 0.1148
805.3241 0.0254
END IONS

BEGIN IONS
PEPMASS=447.212110028059
CHARGE=2+
TITLE=File: PepMixWaters_250fmol.wiff, Sample: \2008_10_22\PepMixWaters_250fmol (sample number 1), Elution: 24.8 to 24.855 min, Period: 1, Cycle(s): 441-442 (Experiment 2)
109.0729 0.0233
120.0762 0.0147
123.0761 0.0149
125.0876 0.02
129.0985 0.0152
135.0843 0.0052
136.0715 0.0991
139.0824 0.0211
147.1021 0.0108
149.0934 0.0109
165.1122 0.0057
169.0799 0.1512
177.1377 0.0119
179.1008 0.012
185.0719 0.0182
187.0717 0.0245
190.1158 0.0062
193.08 0.0062
197.1706 0.0063
201.1208 0.0571
204.1366 0.0064
213.1168 0.0458
216.079 0.0066
221.0978 0.0199
227.1323 0.0539
229.1114 0.0068
236.0701 0.0206
237.1456 0.0069
243.1001 0.0279
244.1887 0.014
253.1065 0.0142
281.1077 0.0075
283.0788 0.015
285.1595 0.0226
333.2306 0.0408
333.7041 0.0408
335.1062 0.0164
395.2 0.0178
413.1818 0.0636
431.0727 0.0093
447.2463 0.0757
469.2694 0.0291
559.2537 0.0423
586.2417 0.0108
665.3872 0.0115
730.3319 0.0604
END IONS

BEGIN IONS
PEPMASS=411.206119232661
CHARGE=2+
TITLE=File: PepMixWaters_250fmol.wiff, Sample: \2008_10_22\PepMixWaters_250fmol (sample number 1), Elution: 24.98 to 25.009 min, Period: 1, Cycle(s): 445-446 (Experiment 2)
109.0801 0.0093
123.0741 0.0298
125.0583 0.02
133.0886 0.0309
137.1028 0.0209
139.1309 0.0053
145.1053 0.0054
152.0889 0.0276
161.0948 0.0113
163.087 0.0114
165.0926 0.0172
169.0812 0.0465
179.1014 0.0179
181.082 0.0241
187.1431 0.0795
189.0815 0.0061
191.1157 0.0124
195.09 0.0187
201.101 0.0063
203.1191 0.0127
213.1056 0.0065
215.126 0.0262
219.1424 0.0066
223.1014 0.02
227.1248 0.0337
229.1351 0.0135
237.1164 0.0275
239.1326 0.0207
251.1385 0.0213
257.0981 0.0143
263.0753 0.0145
267.1079 0.0146
277.134 0.0074
291.1046 0.0076
323.1592 0.0161
349.2056 0.0167
351.1717 0.0168
359.1549 0.0085
361.6715 0.017
375.1492 0.052
377.1881 0.026
393.1481 0.0355
394.7202 0.0089
395.1393 0.0355
411.1895 0.2358
413.2357 0.0636
608.2376 0.0441
638.381 0.0113
END IONS

BEGIN IONS
PEPMASS=425.177096471705
CHARGE=2+
TITLE=File: PepMixWaters_250fmol.wiff, Sample: \2008_10_22\PepMixWaters_250fmol (sample number 1), Elution: 25.082 to 25.111 min, Period: 1, Cycle(s): 448-449 (Experiment 2)
109.0552 0.014
111.0815 0.0047
123.0832 0.0149
133.0422 0.0103
139.0767 0.0158
158.0345 0.0112
169.097 0.0349
175.1204 0.0118
177.108 0.0119
183.0957 0.0121
191.0725 0.0062
195.0506 0.0125
197.0576 0.0188
212.0887 0.0065
214.0929 0.072
217.0692 0.0132
235.1429 0.0069
237.1112 0.0344
239.1188 0.0069
243.1977 0.0139
244.1468 0.014
249.1178 0.0071
256.0812 0.0358
261.1535 0.0072
267.1189 0.0219
277.16 0.0074
279.1023 0.0075
287.1212 0.0076
319.1528 0.0399
371.1527 0.0172
391.1885 0.0442
396.7524 0.0089
407.1844 0.0361
409.149 0.0362
425.1765 0.2674
426.2144 0.1662
504.2346 0.0703
END IONS

BEGIN IONS
PEPMASS=435.208645471056
CHARGE=2+
TITLE=File: PepMixWaters_250fmol.wiff, Sample: \2008_10_22\PepMixWaters_250fmol (sample number 1), Elution: 25.159 to 25.188 min, Period: 1, Cycle(s): 450-451 (Experiment 2)
101.0782 0.0135
107.0916 0.0093
109.0529 0.0093
111.074 0.0094
115.077 0.0288
120.0815 0.0294
123.0664 0.0198
137.0888 0.0105
141.0916 0.0212
153.0526 0.0055
157.0973 0.0112
165.0892 0.023
169.0883 0.0407
177.0901 0.0119
191.1095 0.0433
195.0793 0.0187
197.0984 0.0126
210.9508 0.0065
213.1056 0.0065
219.1083 0.0265
221.1325 0.0133
225.1093 0.0067
251.133 0.0142
259.0769 0.036
263.0861 0.0073
279.1733 0.0299
319.1652 0.008
323.1432 0.008
324.6652 0.0161
373.202 0.0086
383.1768 0.0263
400.1411 0.0358
417.2843 0.0091
419.2135 0.0183
434.7937 0.0186
435.201 0.1493
437.1859 0.0654
651.3838 0.0228
722.3934 0.024
END IONS

BEGIN IONS
PEPMASS=422.228278355452
CHARGE=2+
TITLE=File: PepMixWaters_250fmol.wiff, Sample: \2008_10_22\PepMixWaters_250fmol (sample number 1), Elution: 25.236 to 25.266 min, Period: 1, Cycle(s): 452-453 (Experiment 2)
101.058 0.009
111.0815 0.0141
113.0573 0.0333
115.0738 0.024
123.0832 0.0149
139.065 0.0105
141.0907 0.0212
153.1079 0.0166
155.1004 0.0056
163.0676 0.0057
169.0824 0.0174
173.1175 0.0059
181.1078 0.006
185.1736 0.0426
187.1011 0.0061
197.0795 0.0126
203.0936 0.0127
213.1461 0.0196
233.0907 0.0137
237.1112 0.0069
249.1672 0.0141
292.162 0.0153
306.0191 0.0313
387.1754 0.044
405.1646 0.027
406.2272 0.027
412.7713 0.0091
417.266 0.0274
421.5519 0.0092
422.1984 0.1931
474.0844 0.0195
631.3966 0.0787
END IONS

BEGIN IONS
PEPMASS=459.211212252405
CHARGE=2+
TITLE=File: PepMixWaters_250fmol.wiff, Sample: \2008_10_22\PepMixWaters_250fmol (sample number 1), Elution: 25.365 to 25.417 min, Period: 1, Cycle(s): 454-455 (Experiment 3)
111.0344 0.0188
115.0713 0.024
123.0673 0.0099
130.0859 0.0051
133.0769 0.0206
153.0833 0.0277
155.1087 0.0167
163.0819 0.0114
169.0842 0.0523
171.0736 0.0234
177.1154 0.0238
181.0877 0.0301
183.1108 0.0302
187.0827 0.0245
197.0701 0.0188
199.071 0.0063
200.1353 0.0253
205.0959 0.0064
209.1559 0.0065
227.116 0.027
241.1105 0.0278
243.1001 0.0139
255.0984 0.0071
268.1136 0.0073
277.16 0.0074
281.1227 0.0375
293.1142 0.023
297.1366 0.0231
301.1443 0.0078
359.1591 0.0169
407.213 0.0361
424.2121 0.2026
425.1478 0.0461
443.2008 0.0188
459.2894 0.048
459.6526 0.0288
521.3387 0.0204
689.4385 0.0117
751.3516 0.0368
END IONS

BEGIN IONS
PEPMASS=447.250820846275
CHARGE=2+
TITLE=File: PepMixWaters_250fmol.wiff, Sample: \2008_10_22\PepMixWaters_250fmol (sample number 1), Elution: 25.313 to 25.368 min, Period: 1, Cycle(s): 454-455 (Experiment 2)
113.0813 0.0048
115.0787 0.0192
121.0938 0.0049
123.0896 0.005
130.0731 0.0102
136.0669 0.0417
139.0753 0.0211
141.0943 0.0053
143.074 0.0107
148.1015 0.0109
151.1228 0.022
157.0844 0.0224
165.0949 0.0172
167.1087 0.0058
169.0776 0.0988
171.1057 0.0234
173.0822 0.0235
179.1218 0.006
185.0732 0.0243
187.0619 0.0183
191.0688 0.0124
195.1009 0.0375
197.1172 0.0126
199.1215 0.0252
209.1125 0.0194
213.0795 0.0196
217.1351 0.0132
221.0892 0.0332
223.1129 0.0067
225.0808 0.0402
229.108 0.0135
236.0743 0.0275
241.1244 0.0139
245.1173 0.021
263.1297 0.0363
267.1554 0.0073
269.0764 0.0147
270.1562 0.0147
281.1264 0.015
284.1366 0.0075
333.2061 0.0082
353.2064 0.0084
359.1803 0.0085
366.1875 0.0171
377.2116 0.026
393.2338 0.0266
395.1759 0.0711
413.1953 0.0818
431.2166 0.0093
447.2299 0.0757
449.7427 0.0095
469.3313 0.0097
559.278 0.0423
673.4091 0.0232
730.3319 0.0483
END IONS

BEGIN IONS
PEPMASS=464.240059504834
CHARGE=2+
TITLE=File: PepMixWaters_250fmol.wiff, Sample: \2008_10_22\PepMixWaters_250fmol (sample number 1), Elution: 25.442 to 25.471 min, Period: 1, Cycle(s): 456-457 (Experiment 2)
115.0725 0.0096
123.0846 0.0198
135.0999 0.0052
136.0832 0.0469
149.0852 0.0055
151.0541 0.0055
155.0836 0.0167
159.0675 0.0056
169.0799 0.1048
173.1146 0.0118
177.102 0.0119
183.0836 0.0121
185.055 0.0122
187.1163 0.0122
196.1194 0.0063
221.0992 0.0133
225.1048 0.0134
227.0924 0.0202
245.1223 0.007
249.1457 0.0494
251.1011 0.0071
257.0766 0.0143
267.097 0.0073
283.1653 0.0075
359.2354 0.0169
411.2104 0.0544
430.1635 0.0093
448.1181 0.0189
464.2457 0.0964
651.3662 0.0456
END IONS

BEGIN IONS
PEPMASS=411.190440201673
CHARGE=2+
TITLE=File: PepMixWaters_250fmol.wiff, Sample: \2008_10_22\PepMixWaters_250fmol (sample number 1), Elution: 25.519 to 25.548 min, Period: 1, Cycle(s): 458-459 (Experiment 2)
109.1043 0.0047
111.0747 0.0236
113.0512 0.038
115.0725 0.0096
123.0875 0.0298
125.07 0.01
127.0681 0.005
133.0912 0.0155
139.0624 0.0264
149.0989 0.0055
151.0825 0.0165
153.0897 0.0055
155.0669 0.0167
169.0763 0.0814
175.1263 0.0118
177.0812 0.0059
179.0859 0.012
181.0928 0.012
185.0806 0.0182
187.1439 0.0489
189.1123 0.0184
195.0856 0.025
199.0899 0.0063
205.0127 0.0064
209.0978 0.0065
211.0612 0.0065
215.1304 0.0262
219.1424 0.0132
221.0627 0.0066
223.0981 0.0134
227.1127 0.0202
241.1383 0.0139
245.1048 0.014
251.1507 0.0071
257.1196 0.0143
263.1297 0.0073
265.1314 0.0291
289.1399 0.0076
295.1308 0.0077
307.1166 0.0235
311.1491 0.0079
333.1286 0.0163
337.1185 0.0082
349.1847 0.0084
355.1837 0.0084
357.1074 0.0084
375.1479 0.0173
393.2116 0.0532
395.2096 0.0444
411.1852 0.1542
413.1672 0.0454
608.2789 0.0992
END IONS

BEGIN IONS
PEPMASS=460.223400405218
CHARGE=2+
TITLE=File: PepMixWaters_250fmol.wiff, Sample: \2008_10_22\PepMixWaters_250fmol (sample number 1), Elution: 25.621 to 25.651 min, Period: 1, Cycle(s): 461-462 (Experiment 2)
101.0737 0.0045
109.0319 0.0047
115.0806 0.0192
120.0834 0.0196
125.0541 0.01
141.0996 0.0212
143.0607 0.016
147.1129 0.0325
151.1064 0.0055
155.1031 0.0111
156.0763 0.0224
165.0892 0.0172
168.0898 0.0058
169.0708 0.0233
181.0849 0.0241
183.1139 0.0121
187.0827 0.0183
189.0846 0.0123
193.0862 0.0186
195.0887 0.0125
197.1235 0.0126
199.0742 0.0126
212.105 0.0261
217.0923 0.0066
230.0937 0.0068
253.078 0.0142
271.1308 0.0074
371.2311 0.0172
376.166 0.0173
389.1687 0.0265
407.1841 0.0451
409.1948 0.0271
424.2011 0.0737
424.741 0.0369
426.1624 0.0185
438.2124 0.0094
442.2084 0.0094
459.2453 0.0096
459.7362 0.0383
461.1961 0.048
575.3326 0.0214
751.4409 0.0123
END IONS

BEGIN IONS
PEPMASS=418.218239938989
CHARGE=2+
TITLE=File: PepMixWaters_250fmol.wiff, Sample: \2008_10_22\PepMixWaters_250fmol (sample number 1), Elution: 25.724 to 25.753 min, Period: 1, Cycle(s): 464-465 (Experiment 2)
109.0702 0.0187
111.0579 0.0141
113.0813 0.0095
115.0667 0.0336
123.0697 0.0149
125.0517 0.005
127.0681 0.0151
129.0985 0.0203
131.0642 0.0102
139.1151 0.0053
140.935 0.0053
153.0714 0.0111
155.1143 0.0111
157.0665 0.0168
167.1058 0.0058
168.0985 0.0349
171.1007 0.0526
173.0911 0.0059
175.1115 0.0059
177.0842 0.0119
181.0794 0.018
193.0676 0.0062
195.0793 0.0062
197.1248 0.0188
199.0944 0.0189
205.0639 0.0064
213.1122 0.0261
227.1194 0.0067
228.1582 0.0203
231.1053 0.0204
233.101 0.0068
253.1562 0.0142
257.0981 0.0143
259.1272 0.0432
265.1715 0.0073
267.1225 0.0146
271.1271 0.0221
295.1461 0.0077
321.1892 0.008
325.1313 0.0161
341.1817 0.0165
347.1376 0.025
357.1412 0.0253
359.1634 0.0085
363.6851 0.0085
365.2033 0.0598
367.2192 0.0171
383.1962 0.0525
385.1811 0.0702
401.1265 0.0627
403.2081 0.009
418.2141 0.1738
419.9004 0.0641
420.2022 0.0916
467.2706 0.0097
559.3013 0.0106
666.2871 0.0577
723.3083 0.1684
END IONS

BEGIN IONS
PEPMASS=435.224915856265
CHARGE=2+
TITLE=File: PepMixWaters_250fmol.wiff, Sample: \2008_10_22\PepMixWaters_250fmol (sample number 1), Elution: 25.853 to 25.904 min, Period: 1, Cycle(s): 466-467 (Experiment 3)
109.0552 0.014
112.0851 0.0095
115.0722 0.0144
120.0804 0.0833
123.0929 0.0149
125.0546 0.015
130.0655 0.0051
133.0989 0.0103
137.0923 0.0052
139.0758 0.0211
143.0821 0.0053
147.1021 0.0108
155.1019 0.0167
169.0929 0.0233
173.1146 0.0118
175.1056 0.0059
179.1158 0.006
185.1097 0.0122
191.1244 0.0433
193.0521 0.0124
209.0266 0.0065
211.0904 0.013
215.114 0.0197
219.1027 0.0265
223.1315 0.0134
237.0974 0.0069
270.182 0.0294
279.1621 0.0224
337.1965 0.0164
379.1393 0.0261
382.1948 0.0175
391.1683 0.0265
399.497 0.0179
401.1459 0.0716
417.1636 0.0274
434.7704 0.0186
435.1919 0.1399
435.6425 0.0187
437.1944 0.0654
581.2728 0.0323
651.3596 0.0342
END IONS

BEGIN IONS
PEPMASS=406.232679785224
CHARGE=2+
TITLE=File: PepMixWaters_250fmol.wiff, Sample: \2008_10_22\PepMixWaters_250fmol (sample number 1), Elution: 25.801 to 25.856 min, Period: 1, Cycle(s): 466-467 (Experiment 2)
101.0602 0.0361
104.0643 0.0091
109.0615 0.014
111.0809 0.0141
113.0694 0.0143
115.0749 0.0384
121.0987 0.0049
123.079 0.0446
125.0576 0.04
129.0427 0.0051
131.0809 0.0102
132.7613 0.0052
133.0837 0.0928
137.1002 0.0105
141.0943 0.0053
143.0749 0.0214
146.0898 0.0271
153.0885 0.0111
155.0973 0.0557
157.0889 0.0056
159.1183 0.0169
169.0839 0.0523
171.0953 0.0175
173.1058 0.0176
177.1179 0.0357
181.0807 0.012
183.0836 0.0121
185.0884 0.0061
187.1011 0.0183
195.1106 0.0187
197.0544 0.0126
201.1157 0.0888
203.1031 0.0064
207.0856 0.0064
213.12 0.0326
215.1173 0.0131
221.1325 0.0133
225.0992 0.0269
229.1181 0.0406
239.1153 0.0138
243.128 0.0279
245.1328 0.014
255.1627 0.0071
273.0999 0.0074
301.09 0.0078
314.1451 0.0238
325.1636 0.0242
335.1676 0.0082
353.1896 0.0084
371.1363 0.0603
389.1436 0.0617
406.2186 0.027
407.1612 0.0902
407.5243 0.0181
408.33 0.0903
586.4041 0.065
END IONS

BEGIN IONS
PEPMASS=447.218935607751
CHARGE=2+
TITLE=File: PepMixWaters_250fmol.wiff, Sample: \2008_10_22\PepMixWaters_250fmol (sample number 1), Elution: 25.981 to 26.033 min, Period: 1, Cycle(s): 468-469 (Experiment 3)
109.0716 0.0093
113.0587 0.0238
115.0581 0.0096
123.0759 0.0546
125.0591 0.02
129.1036 0.0152
131.0847 0.0102
136.0722 0.0939
139.0834 0.0053
143.066 0.0053
147.1156 0.0054
149.1043 0.0109
151.0569 0.0055
155.1059 0.0167
157.0693 0.0112
167.1078 0.0058
169.0833 0.0698
170.1421 0.0058
177.1258 0.0119
183.0967 0.0181
193.0956 0.0249
197.1367 0.0188
201.1124 0.0317
213.1056 0.0327
219.1127 0.0199
221.0978 0.0199
223.0847 0.0134
225.0757 0.0067
227.1194 0.0067
229.1249 0.0203
235.1052 0.0206
244.1748 0.014
253.1313 0.0213
256.1599 0.0143
283.1352 0.0075
295.1231 0.0307
311.1491 0.0237
333.7068 0.0572
334.1861 0.0245
377.2073 0.0174
394.1589 0.0622
411.1651 0.0272
431.2166 0.0186
447.1627 0.1609
447.7775 0.0095
469.3168 0.0194
559.2096 0.0211
673.2931 0.0232
731.3612 0.0242
END IONS

BEGIN IONS
PEPMASS=458.726453866787
CHARGE=2+
TITLE=File: PepMixWaters_250fmol.wiff, Sample: \2008_10_22\PepMixWaters_250fmol (sample number 1), Elution: 25.93 to 25.985 min, Period: 1, Cycle(s): 468-469 (Experiment 2)
111.0721 0.0047
123.0797 0.005
127.0729 0.0202
133.0778 0.0103
137.0949 0.0052
139.07 0.0264
141.0976 0.0637
144.0731 0.0054
151.1064 0.0055
153.0526 0.0166
165.0863 0.0345
169.0766 0.0291
175.1115 0.0059
177.0782 0.0119
183.125 0.0242
185.078 0.0182
195.0856 0.0187
199.1593 0.0063
209.101 0.0129
214.0727 0.0262
216.1119 0.0197
223.1214 0.0067
228.1312 0.0068
231.0271 0.0136
237.1132 0.0207
239.1361 0.0138
243.1001 0.0139
265.1242 0.0146
273.1221 0.0074
276.1524 0.0074
281.1676 0.03
283.1051 0.0075
287.1439 0.0076
315.1563 0.0159
325.1756 0.0161
328.1574 0.0081
337.1705 0.0328
387.1402 0.0088
389.1617 0.0176
395.2 0.0178
397.1533 0.0089
407.234 0.0361
415.7169 0.0273
423.2371 0.0368
424.2257 0.1658
424.7377 0.0369
425.1201 0.0184
442.1547 0.0564
458.1977 0.0287
458.7185 0.0863
636.3155 0.0338
704.3329 0.0119
721.3543 0.012
750.4057 0.0245
END IONS

BEGIN IONS
PEPMASS=411.188781026122
CHARGE=2+
TITLE=File: PepMixWaters_250fmol.wiff, Sample: \2008_10_22\PepMixWaters_250fmol (sample number 1), Elution: 26.058 to 26.087 min, Period: 1, Cycle(s): 470-471 (Experiment 2)
109.0566 0.0187
111.0316 0.0094
123.0764 0.0347
125.0802 0.015
129.0985 0.0051
137.1054 0.0105
139.0697 0.0105
143.066 0.0053
153.0921 0.0387
155.0682 0.0278
161.1209 0.017
165.0892 0.0287
167.1075 0.0116
169.0894 0.0174
171.1028 0.0117
175.1026 0.0118
179.1098 0.018
181.1228 0.012
183.0987 0.0423
185.1279 0.0122
187.1316 0.0306
191.112 0.0124
193.071 0.0311
195.0856 0.0062
197.1141 0.0251
199.0679 0.0126
205.1567 0.0128
207.0984 0.0064
209.1107 0.0323
211.0677 0.0195
215.1386 0.0328
225.1026 0.0067
229.1317 0.0068
233.0737 0.0205
235.1258 0.0069
241.0862 0.0069
249.206 0.0212
263.1659 0.0073
267.0677 0.0073
273.0683 0.0222
281.1152 0.0225
283.1352 0.0226
295.1823 0.023
307.1361 0.0157
310.1641 0.0236
319.1612 0.016
331.1486 0.0163
333.1449 0.0163
339.1738 0.0082
347.1534 0.0167
349.1881 0.0167
351.1466 0.0168
353.156 0.0252
357.1539 0.0169
365.1232 0.0171
375.6936 0.0173
377.1443 0.0347
393.1983 0.0443
395.1723 0.1155
410.3179 0.0091
411.1832 0.0907
412.2519 0.109
608.2968 0.1213
END IONS

BEGIN IONS
PEPMASS=418.717447332815
CHARGE=2+
TITLE=File: PepMixWaters_250fmol.wiff, Sample: \2008_10_22\PepMixWaters_250fmol (sample number 1), Elution: 26.186 to 26.215 min, Period: 1, Cycle(s): 474-475 (Experiment 2)
101.0677 0.0135
109.0599 0.0093
111.0697 0.0094
113.0585 0.0143
115.079 0.048
119.0786 0.0146
123.0821 0.0198
129.0985 0.0152
137.091 0.0262
141.0783 0.0159
147.0994 0.0163
151.0663 0.0165
153.0836 0.0332
155.1115 0.0167
157.0861 0.0112
161.084 0.0113
167.0712 0.0058
169.0791 0.0523
171.1057 0.0234
173.0646 0.0176
175.0731 0.0118
179.0894 0.0179
182.111 0.0121
183.0745 0.006
185.1036 0.0122
187.0858 0.0122
193.0831 0.0124
195.1043 0.0312
197.1182 0.0188
205.1375 0.0128
211.1197 0.0195
213.1078 0.0261
225.1093 0.0201
229.1114 0.0068
239.1395 0.0069
243.1106 0.0209
245.1188 0.014
253.1456 0.0213
254.0961 0.0143
271.105 0.0147
273.1258 0.0148
285.1625 0.0075
299.1536 0.0077
316.1452 0.0159
339.1532 0.0247
363.7302 0.0256
365.1659 0.0684
367.1806 0.0343
383.1555 0.0525
385.1811 0.0263
388.2142 0.0088
401.1459 0.0358
403.2036 0.018
418.7194 0.0366
419.1723 0.0366
419.9019 0.0641
420.2383 0.2568
552.2606 0.0105
560.2691 0.0212
666.2813 0.0231
723.3455 0.1684
725.3344 0.0361
END IONS

BEGIN IONS
PEPMASS=464.233798110224
CHARGE=2+
TITLE=File: PepMixWaters_250fmol.wiff, Sample: \2008_10_22\PepMixWaters_250fmol (sample number 1), Elution: 26.339 to 26.368 min, Period: 1, Cycle(s): 479-480 (Experiment 2)
109.0589 0.0233
111.0601 0.033
113.0575 0.019
115.0749 0.0144
121.1012 0.0049
123.0697 0.0248
136.0734 0.0522
139.1072 0.0105
147.1124 0.0108
150.0694 0.0055
155.0744 0.0223
165.0818 0.0172
169.0816 0.0523
175.1233 0.0059
225.1093 0.0067
227.1396 0.0067
245.1188 0.014
249.1478 0.0423
259.0913 0.0072
267.1225 0.0146
353.1476 0.0084
444.7458 0.0189
447.1423 0.0378
464.0338 0.0193
465.1709 0.0289
488.3244 0.0198
549.2415 0.0734
651.2955 0.057
END IONS

BEGIN IONS
PEPMASS=459.224044058165
CHARGE=2+
TITLE=File: PepMixWaters_250fmol.wiff, Sample: \2008_10_22\PepMixWaters_250fmol (sample number 1), Elution: 26.442 to 26.471 min, Period: 1, Cycle(s): 482-483 (Experiment 2)
111.0737 0.0188
115.0749 0.0048
123.0755 0.0347
127.0897 0.005
130.0772 0.0153
133.0809 0.0052
135.0739 0.0052
139.0602 0.0053
141.0943 0.0266
143.0687 0.0107
149.1043 0.0109
153.0895 0.0221
155.0753 0.0111
169.079 0.0639
170.0168 0.0117
171.0911 0.0117
179.0799 0.012
183.1018 0.0121
185.0854 0.0122
191.0725 0.0062
193.0614 0.0062
195.1106 0.0125
197.1166 0.0126
200.1227 0.0126
211.0807 0.0195
213.1024 0.0131
215.0648 0.0131
217.1219 0.0132
225.1037 0.047
231.0985 0.0204
235.0984 0.0069
237.1456 0.0069
249.0825 0.0071
253.1562 0.0142
263.1245 0.0218
280.164 0.0075
389.2102 0.0265
407.1408 0.0361
424.2126 0.1289
425.1964 0.1198
443.1867 0.0282
459.2006 0.0767
689.4209 0.047
760.371 0.0247
END IONS

BEGIN IONS
PEPMASS=527.271575278361
CHARGE=2+
TITLE=File: PepMixWaters_250fmol.wiff, Sample: \2008_10_22\PepMixWaters_250fmol (sample number 1), Elution: 26.544 to 26.573 min, Period: 1, Cycle(s): 485-486 (Experiment 2)
111.0791 0.0094
113.0504 0.0048
120.0812 0.0539
123.0846 0.005
129.0528 0.0152
139.0676 0.0053
159.0478 0.0056
166.0762 0.0461
199.0552 0.0126
203.1095 0.0191
221.1181 0.0266
233.1652 0.1844
249.1185 0.12
261.1515 0.2168
265.1132 0.0073
267.1291 0.4459
359.193 0.0169
362.1946 0.034
390.2076 0.0442
396.2209 0.0623
397.1577 0.0178
427.139 0.0277
475.1656 0.0195
491.1689 0.0099
506.2747 0.0101
509.3071 0.0101
518.7287 0.0204
527.2579 0.0308
577.3129 0.0107
839.342 0.013
END IONS

BEGIN IONS
PEPMASS=418.223256388178
CHARGE=1+
TITLE=File: PepMixWaters_250fmol.wiff, Sample: \2008_10_22\PepMixWaters_250fmol (sample number 1), Elution: 26.621 to 26.65 min, Period: 1, Cycle(s): 487-488 (Experiment 2)
100.1052 0.0045
101.0602 0.0045
113.1074 0.0048
115.068 0.0384
123.0772 0.0149
125.0586 0.01
133.086 0.0052
137.101 0.0157
139.0744 0.0158
141.0815 0.0319
143.1195 0.016
147.0955 0.0163
149.0552 0.0109
153.0996 0.0055
155.1004 0.0167
157.1197 0.0056
159.0703 0.0113
165.0984 0.0172
169.0833 0.093
171.1174 0.0526
173.1175 0.0235
175.079 0.0118
179.1055 0.018
209.0978 0.0259
210.1464 0.0065
211.0742 0.0065
213.1122 0.0065
215.129 0.0197
219.1292 0.0132
225.1327 0.0134
227.1356 0.0135
251.1436 0.0213
275.2134 0.0148
287.1591 0.0076
293.1754 0.023
299.1536 0.0387
305.1844 0.0078
309.1688 0.0314
321.1811 0.008
323.1093 0.0241
329.1867 0.0243
343.1375 0.0083
356.2251 0.0169
364.1883 0.0598
366.1747 0.0428
377.1986 0.0174
383.1461 0.0263
385.2144 0.0526
401.1325 0.009
409.7204 0.0181
418.7107 0.0915
419.2364 0.174
487.2678 0.0197
549.265 0.021
551.3259 0.0105
632.38 0.0225
723.3766 0.0842
END IONS

BEGIN IONS
PEPMASS=447.219764130165
CHARGE=2+
TITLE=File: PepMixWaters_250fmol.wiff, Sample: \2008_10_22\PepMixWaters_250fmol (sample number 1), Elution: 26.723 to 26.753 min, Period: 1, Cycle(s): 490-491 (Experiment 2)
101.0591 0.009
109.0622 0.0093
111.0721 0.0141
115.0714 0.0336
136.0734 0.0835
139.0694 0.0211
141.1022 0.0106
151.0569 0.0055
153.0913 0.0055
155.0864 0.0056
161.0812 0.0057
167.0712 0.0173
169.0786 0.0931
177.105 0.0178
179.1613 0.018
181.0898 0.0301
185.0884 0.0182
201.1095 0.0317
211.1327 0.0065
217.1153 0.0132
221.1006 0.0199
229.1162 0.0203
239.1188 0.0207
241.1626 0.0208
276.1468 0.0371
281.1301 0.0075
293.141 0.0153
299.115 0.0387
309.1413 0.0079
313.1356 0.0158
327.166 0.0162
333.2142 0.0163
333.5625 0.0163
347.1368 0.0167
349.2015 0.0084
373.1934 0.0259
376.1964 0.026
395.1936 0.0444
413.1722 0.0545
430.1682 0.0371
447.2223 0.0662
447.7595 0.0095
462.2298 0.0096
559.2726 0.0317
673.3279 0.0232
730.283 0.0362
END IONS

BEGIN IONS
PEPMASS=411.185243746182
CHARGE=2+
TITLE=File: PepMixWaters_250fmol.wiff, Sample: \2008_10_22\PepMixWaters_250fmol (sample number 1), Elution: 26.826 to 26.855 min, Period: 1, Cycle(s): 493-494 (Experiment 2)
109.0692 0.014
113.0504 0.0143
123.0778 0.0347
125.0641 0.01
127.0696 0.005
131.0719 0.0154
133.0499 0.0052
135.0688 0.0052
139.0729 0.0422
147.0777 0.0054
149.0798 0.0164
155.0864 0.0111
159.1126 0.0056
165.0849 0.023
169.0865 0.0756
175.1174 0.0059
179.0995 0.0179
185.0702 0.0061
187.1439 0.0367
195.0999 0.0187
199.1246 0.0126
201.1264 0.019
203.1414 0.0064
209.1255 0.0194
211.1132 0.0065
213.1317 0.0065
215.1402 0.0066
225.1294 0.0201
227.1228 0.0135
235.1052 0.0206
243.1315 0.007
247.1536 0.0211
251.1117 0.0142
253.1598 0.0071
255.1269 0.0214
259.1129 0.0072
265.1351 0.0073
273.1442 0.0074
277.1712 0.0074
281.1276 0.06
307.111 0.0235
310.9874 0.0158
323.1592 0.0161
331.155 0.0244
335.143 0.0164
337.1431 0.0246
349.1847 0.0251
353.135 0.0336
355.1668 0.0084
358.8019 0.0169
375.1046 0.0087
377.1986 0.0608
393.1939 0.0621
394.1519 0.0533
411.1819 0.2176
412.2049 0.1453
609.2441 0.0221
721.4083 0.024
END IONS

BEGIN IONS
PEPMASS=464.231601649573
CHARGE=2+
TITLE=File: PepMixWaters_250fmol.wiff, Sample: \2008_10_22\PepMixWaters_250fmol (sample number 1), Elution: 26.928 to 26.957 min, Period: 1, Cycle(s): 496-497 (Experiment 2)
109.0669 0.0093
115.0581 0.0048
136.0742 0.0365
139.0676 0.0264
147.0723 0.0163
155.092 0.0111
157.0665 0.0224
169.0887 0.0756
177.103 0.0178
179.1008 0.012
184.1044 0.0061
187.1225 0.0122
205.1343 0.0064
207.1081 0.0129
209.1255 0.0194
213.1024 0.0131
249.1496 0.0494
253.1385 0.0071
257.0945 0.0072
283.1089 0.015
393.2294 0.0177
411.2285 0.0091
412.2037 0.0182
419.2227 0.0183
429.1488 0.0185
463.7257 0.0193
464.3083 0.0579
466.1734 0.0193
488.2206 0.0099
651.4147 0.0228
652.2937 0.0228
END IONS

BEGIN IONS
PEPMASS=459.214178937134
CHARGE=2+
TITLE=File: PepMixWaters_250fmol.wiff, Sample: \2008_10_22\PepMixWaters_250fmol (sample number 1), Elution: 27.057 to 27.109 min, Period: 1, Cycle(s): 498-499 (Experiment 3)
107.0916 0.0046
109.0646 0.0047
111.0791 0.0188
113.0599 0.0048
115.0831 0.0144
121.0963 0.0049
123.0648 0.0099
129.0858 0.0153
136.0682 0.0262
139.0782 0.0053
151.0789 0.0165
153.0747 0.0221
155.1004 0.0167
157.0889 0.0168
165.0777 0.0057
167.092 0.0058
169.095 0.0349
173.0999 0.0059
179.0978 0.006
181.0813 0.018
183.094 0.0302
197.1266 0.0188
200.1385 0.0253
207.0959 0.0193
211.1262 0.0195
223.1014 0.0067
251.1436 0.0071
263.1297 0.0218
281.128 0.0225
285.1172 0.0075
299.1846 0.0077
301.1831 0.0078
303.1181 0.0078
333.1041 0.0163
379.1635 0.0174
401.7192 0.0179
406.2076 0.0631
413.1438 0.0273
424.2211 0.2027
424.7397 0.0461
443.1735 0.0282
459.1207 0.0192
459.7306 0.0192
460.2626 0.0768
618.3433 0.0334
689.3295 0.0352
END IONS

BEGIN IONS
PEPMASS=461.217423380368
CHARGE=2+
TITLE=File: PepMixWaters_250fmol.wiff, Sample: \2008_10_22\PepMixWaters_250fmol (sample number 1), Elution: 27.005 to 27.06 min, Period: 1, Cycle(s): 498-499 (Experiment 2)
102.0447 0.009
109.0646 0.0047
111.0768 0.033
113.0646 0.0048
115.0749 0.0336
123.0775 0.0248
129.0833 0.0051
131.0745 0.0102
137.096 0.0262
149.0989 0.0109
167.0779 0.0173
169.0916 0.0465
171.1028 0.0175
173.1058 0.0176
179.0799 0.006
183.1169 0.0181
197.1015 0.0189
201.0739 0.019
213.1219 0.0065
214.0839 0.0196
227.1281 0.0202
230.1513 0.0136
244.1014 0.007
253.1242 0.0071
255.102 0.0071
257.1355 0.0215
265.1533 0.0146
271.1124 0.0147
281.1376 0.0075
293.1601 0.0077
295.1384 0.023
311.1727 0.0079
316.1611 0.0079
343.1541 0.0083
365.183 0.0171
397.2335 0.0089
408.2286 0.0181
410.2047 0.0091
427.1829 0.0277
461.2931 0.0384
722.3573 0.024
END IONS

BEGIN IONS
PEPMASS=450.258441989462
CHARGE=2+
TITLE=File: PepMixWaters_250fmol.wiff, Sample: \2008_10_22\PepMixWaters_250fmol (sample number 1), Elution: 27.134 to 27.163 min, Period: 1, Cycle(s): 500-501 (Experiment 2)
109.0552 0.014
111.0485 0.0094
113.1312 0.0048
115.0783 0.0144
123.0747 0.0497
133.0809 0.0361
139.0714 0.0158
143.0682 0.0107
149.0497 0.0109
153.0968 0.0166
155.0864 0.0056
165.0892 0.023
169.0844 0.0407
171.1158 0.0234
173.0911 0.0118
177.102 0.0119
187.1011 0.0061
207.0837 0.0193
214.0956 0.0131
233.1556 0.0068
275.0984 0.0074
297.1234 0.0077
337.102 0.0082
397.1399 0.0267
415.109 0.0091
416.1891 0.0182
433.2196 0.0372
450.1695 0.0095
451.2006 0.0475
452.3362 0.0571
END IONS

BEGIN IONS
PEPMASS=418.721269968692
CHARGE=2+
TITLE=File: PepMixWaters_250fmol.wiff, Sample: \2008_10_22\PepMixWaters_250fmol (sample number 1), Elution: 27.314 to 27.391 min, Period: 1, Cycle(s): 503-504 (Experiment 4)
109.0389 0.0093
110.9732 0.0047
113.0575 0.0143
115.0756 0.0671
121.0914 0.0049
123.0737 0.0198
125.0591 0.035
130.0655 0.0051
139.0703 0.0211
141.0791 0.0266
143.193 0.016
149.0934 0.0109
151.0701 0.011
153.0943 0.0332
155.1164 0.0334
157.0817 0.0168
166.0557 0.0173
167.1058 0.0058
169.0957 0.0174
171.1016 0.0117
173.0881 0.0176
181.1063 0.0361
183.0897 0.0181
185.0823 0.0061
189.0963 0.0123
191.0786 0.0062
193.1142 0.0124
195.1057 0.025
197.0921 0.0126
199.0994 0.0189
201.082 0.019
205.0863 0.0128
209.1128 0.0129
211.1197 0.0065
213.0893 0.0327
217.1186 0.0066
221.1225 0.0066
231.0917 0.0068
244.4368 0.014
249.1037 0.0141
251.1294 0.0213
259.1236 0.0144
260.2043 0.0144
267.1335 0.0219
279.1516 0.0224
281.1227 0.0075
348.5167 0.0167
365.1702 0.0085
367.2021 0.0171
385.2074 0.0263
401.1836 0.0358
403.2171 0.0359
418.1524 0.0274
419.8947 0.0916
420.2145 0.0733
421.1163 0.0642
464.1638 0.0096
551.3229 0.0315
666.3275 0.0231
723.3109 0.1684
END IONS

BEGIN IONS
PEPMASS=447.228853138671
CHARGE=2+
TITLE=File: PepMixWaters_250fmol.wiff, Sample: \2008_10_22\PepMixWaters_250fmol (sample number 1), Elution: 27.288 to 27.365 min, Period: 1, Cycle(s): 503-504 (Experiment 3)
109.0529 0.0093
111.0297 0.0047
115.0697 0.0336
119.0851 0.0049
123.0736 0.0248
125.058 0.05
129.0554 0.0102
136.0753 0.1043
141.0969 0.0106
145.0568 0.0054
149.0934 0.0109
151.0679 0.0055
153.0448 0.0166
155.0669 0.0223
163.0819 0.0114
165.0806 0.0057
167.0811 0.0173
169.0861 0.1454
173.1133 0.0176
179.1128 0.006
183.0947 0.0242
185.1158 0.0122
187.0936 0.0306
193.1028 0.0186
195.0793 0.0187
197.0795 0.0126
201.128 0.0444
211.1392 0.0065
215.1074 0.0197
227.1025 0.027
236.0694 0.0275
253.1527 0.0213
256.1241 0.0143
263.1253 0.0145
265.1351 0.0218
277.1228 0.0074
279.1696 0.0075
336.2366 0.0164
339.1861 0.0165
355.1608 0.0253
377.1986 0.0174
385.1328 0.0175
395.1889 0.0622
410.1866 0.0091
411.1107 0.0091
412.2018 0.0545
431.263 0.0186
438.6852 0.0187
447.2809 0.0378
448.1891 0.0095
449.2119 0.0853
469.3023 0.0291
559.2843 0.074
665.3642 0.0346
673.3163 0.0232
730.3399 0.0362
END IONS

BEGIN IONS
PEPMASS=420.209857374977
CHARGE=2+
TITLE=File: PepMixWaters_250fmol.wiff, Sample: \2008_10_22\PepMixWaters_250fmol (sample number 1), Elution: 27.236 to 27.317 min, Period: 1, Cycle(s): 503-504 (Experiment 2)
109.0973 0.0047
111.0768 0.0141
113.0607 0.038
115.0855 0.0192
121.0963 0.0197
123.0868 0.0546
125.0583 0.02
131.0699 0.0154
135.035 0.0104
137.1002 0.0105
139.0834 0.0158
149.077 0.0055
151.0322 0.011
153.0968 0.0055
155.1019 0.0167
157.0844 0.0224
167.1261 0.0058
169.081 0.0407
172.0955 0.0059
175.1021 0.0118
185.1675 0.0183
193.1266 0.0124
197.0782 0.0188
201.0979 0.0063
211.1327 0.026
213.1653 0.0522
225.1026 0.0067
227.0958 0.0135
233.1214 0.0068
239.1153 0.0138
243.1106 0.007
249.1354 0.0071
253.1349 0.0071
255.1198 0.0143
281.1339 0.0225
285.136 0.0151
299.1382 0.0232
324.1405 0.0161
350.1587 0.0167
358.1896 0.0254
361.1488 0.0085
364.1822 0.0256
367.1592 0.0514
375.1349 0.0173
385.1854 0.0263
387.171 0.0176
402.1674 0.0539
419.9233 0.0183
420.205 0.1835
420.574 0.0275
532.2671 0.0206
631.3826 0.0562
END IONS

BEGIN IONS
PEPMASS=415.187590539233
CHARGE=2+
TITLE=File: PepMixWaters_250fmol.wiff, Sample: \2008_10_22\PepMixWaters_250fmol (sample number 1), Elution: 27.417 to 27.446 min, Period: 1, Cycle(s): 505-506 (Experiment 2)
101.0608 0.018
109.0646 0.0093
111.0744 0.0094
113.0565 0.0333
115.0965 0.0096
121.1037 0.0049
123.0738 0.0298
125.0517 0.005
127.0796 0.0151
133.0891 0.0155
139.0716 0.0633
141.0874 0.0053
143.066 0.016
153.0526 0.0166
155.0948 0.0223
157.0861 0.0112
161.0869 0.0057
164.0992 0.0344
167.0439 0.0173
169.0865 0.1105
175.108 0.0118
177.0931 0.0178
179.111 0.0239
181.0817 0.006
183.0927 0.0363
185.0762 0.0304
187.0827 0.0183
189.0785 0.0123
193.1266 0.0062
195.0865 0.0312
197.135 0.0251
205.1856 0.0064
207.0791 0.0064
209.1172 0.0129
211.1002 0.0195
213.0991 0.0392
215.132 0.0262
225.0523 0.0067
227.1127 0.0067
229.1046 0.0338
231.1155 0.0136
239.1099 0.0207
241.1036 0.0069
245.1153 0.021
249.139 0.0141
253.1385 0.0356
262.1551 0.0435
271.1234 0.0221
273.1221 0.0222
275.1244 0.0074
277.1079 0.0149
279.1372 0.0149
281.1331 0.015
291.1694 0.0153
293.1372 0.0077
295.1538 0.0077
307.1753 0.0157
311.1018 0.0079
333.1612 0.0163
337.2047 0.0164
351.2723 0.0168
353.1812 0.042
361.17 0.017
363.1865 0.0256
373.1416 0.0086
379.1766 0.0697
381.166 0.1571
397.229 0.0178
399.2163 0.0447
415.1898 0.0273
416.221 0.0639
416.6772 0.0091
509.2315 0.0202
540.2712 0.052
575.2522 0.0107
END IONS

BEGIN IONS
PEPMASS=411.185572978313
CHARGE=2+
TITLE=File: PepMixWaters_250fmol.wiff, Sample: \2008_10_22\PepMixWaters_250fmol (sample number 1), Elution: 27.544 to 27.574 min, Period: 1, Cycle(s): 509-510 (Experiment 2)
101.0527 0.0135
109.0679 0.014
111.032 0.0094
113.048 0.019
115.0677 0.0096
123.0874 0.0248
125.0492 0.005
137.0609 0.0105
139.0808 0.0211
141.0996 0.0053
143.0847 0.0107
151.0679 0.0165
153.0462 0.0332
155.1143 0.0056
157.0805 0.0112
165.0978 0.0115
167.1133 0.0173
169.0752 0.0465
171.1174 0.0058
177.0961 0.0119
179.1018 0.0359
181.0867 0.0241
183.1129 0.0182
187.1428 0.0673
193.1297 0.0062
195.0897 0.0187
197.1235 0.0126
199.1057 0.0126
205.1194 0.0192
207.1467 0.0129
211.0956 0.039
215.1402 0.0262
219.1027 0.0132
223.0932 0.0334
225.1294 0.0134
227.1127 0.0067
233.1146 0.0068
235.1121 0.0274
237.1009 0.0207
239.0911 0.0069
253.1195 0.0285
267.1262 0.0073
281.1505 0.0225
283.1465 0.015
287.1439 0.0076
289.1893 0.0152
293.0874 0.0153
297.1696 0.0077
311.1294 0.0473
313.1577 0.0237
319.1549 0.024
321.121 0.016
323.1231 0.008
335.139 0.0164
337.1226 0.0164
339.2026 0.0165
349.1597 0.0251
357.1708 0.0169
359.1549 0.0085
375.1392 0.0433
377.1943 0.0521
393.1402 0.0443
395.1648 0.0444
411.1748 0.1813
412.1873 0.2724
608.3545 0.1103
END IONS

BEGIN IONS
PEPMASS=464.222469136744
CHARGE=2+
TITLE=File: PepMixWaters_250fmol.wiff, Sample: \2008_10_22\PepMixWaters_250fmol (sample number 1), Elution: 27.621 to 27.651 min, Period: 1, Cycle(s): 511-512 (Experiment 2)
109.0646 0.0047
111.0415 0.0047
115.0701 0.0144
123.0722 0.005
125.0942 0.01
129.0934 0.0051
136.0758 0.0313
149.1098 0.0109
165.0863 0.0115
169.0852 0.1046
173.1038 0.0176
183.1108 0.006
197.1423 0.0126
225.1093 0.0067
227.1598 0.0067
249.1648 0.0494
253.174 0.0071
277.1638 0.0223
371.1449 0.0172
377.1161 0.0087
411.2195 0.0272
447.1982 0.0378
465.2124 0.0772
488.27 0.0296
651.3434 0.0571
END IONS

BEGIN IONS
PEPMASS=418.194982994273
CHARGE=2+
TITLE=File: PepMixWaters_250fmol.wiff, Sample: \2008_10_22\PepMixWaters_250fmol (sample number 1), Elution: 27.698 to 27.728 min, Period: 1, Cycle(s): 513-514 (Experiment 2)
101.0724 0.0135
109.0832 0.0187
111.0872 0.0094
113.0527 0.038
115.0879 0.0144
125.0731 0.015
127.0813 0.0202
129.0579 0.0152
133.103 0.0155
135.1025 0.0104
137.0923 0.0209
139.074 0.0316
141.0889 0.0106
143.0206 0.0107
146.0574 0.0217
149.0798 0.0055
151.0767 0.0165
153.0979 0.0166
155.1048 0.0223
156.0763 0.0056
159.0957 0.0056
161.067 0.0113
163.0562 0.0057
165.093 0.0287
167.1174 0.0173
169.0883 0.0581
171.094 0.0819
179.0679 0.006
181.1259 0.0301
183.091 0.0181
187.0845 0.0183
189.1017 0.0184
195.1106 0.0312
207.1242 0.0064
209.0751 0.0129
212.144 0.013
215.1173 0.0262
221.1291 0.0066
239.1741 0.0207
265.1444 0.0218
273.1332 0.0369
281.1789 0.015
289.1551 0.0076
295.1384 0.0077
299.1459 0.0232
303.1765 0.0156
307.1557 0.0314
323.1271 0.0161
325.2079 0.0081
326.1277 0.0081
337.1759 0.0082
349.182 0.0251
365.1702 0.0598
367.1702 0.0257
377.2768 0.0174
383.2356 0.0088
384.2077 0.0789
388.2582 0.0264
400.1929 0.0089
401.128 0.0627
403.1991 0.0359
417.1838 0.0274
418.7316 0.0457
419.2273 0.1466
419.8668 0.055
420.5648 0.0092
723.3896 0.1443
END IONS

BEGIN IONS
PEPMASS=447.227314943136
CHARGE=2+
TITLE=File: PepMixWaters_250fmol.wiff, Sample: \2008_10_22\PepMixWaters_250fmol (sample number 1), Elution: 27.776 to 27.805 min, Period: 1, Cycle(s): 515-516 (Experiment 2)
109.0653 0.028
111.0815 0.0141
113.0527 0.0095
115.0773 0.0096
123.0598 0.0149
125.0866 0.005
129.0566 0.0305
136.0712 0.0887
139.0595 0.0369
141.0624 0.0212
147.0641 0.0054
149.0907 0.0164
153.0913 0.0166
154.925 0.0111
157.1253 0.0112
165.0605 0.0172
169.08 0.1163
171.1116 0.0175
179.1317 0.018
185.0969 0.0122
187.0858 0.0122
193.1024 0.0373
195.1043 0.0187
199.0426 0.0063
201.1149 0.038
209.1172 0.0194
211.1002 0.0065
221.0793 0.0133
225.1227 0.0067
226.1521 0.0471
233.1249 0.0137
236.0659 0.0137
243.0862 0.0139
276.1227 0.0074
307.1087 0.0078
325.1474 0.0161
333.2142 0.0408
336.171 0.0164
365.1787 0.0256
376.2224 0.0087
393.1762 0.0177
394.2274 0.0444
412.1357 0.0273
429.1673 0.0185
447.2147 0.0567
449.193 0.0284
665.4507 0.0231
730.2976 0.0363
END IONS

BEGIN IONS
PEPMASS=435.202547144377
CHARGE=2+
TITLE=File: PepMixWaters_250fmol.wiff, Sample: \2008_10_22\PepMixWaters_250fmol (sample number 1), Elution: 27.853 to 27.882 min, Period: 1, Cycle(s): 517-518 (Experiment 2)
111.0367 0.0094
116.076 0.0145
120.0678 0.0196
125.0591 0.01
131.0586 0.0102
137.0987 0.0262
139.0691 0.0422
155.1059 0.0056
157.0693 0.0224
169.0679 0.0116
170.1091 0.0233
177.1139 0.0059
179.1021 0.0179
183.0987 0.0181
191.1065 0.0185
195.0887 0.0125
199.1278 0.0063
201.1211 0.019
210.9151 0.013
219.1027 0.0265
237.1491 0.0138
253.0851 0.0142
255.1412 0.0071
265.1496 0.0073
271.1197 0.0074
273.1406 0.0148
281.1751 0.0075
289.0997 0.0228
313.1594 0.0158
325.1958 0.0161
382.186 0.035
384.7425 0.0088
389.2367 0.0177
399.1337 0.0268
401.1728 0.0179
417.2523 0.0274
419.159 0.0458
435.2562 0.0466
437.1849 0.1589
580.3192 0.0215
651.3234 0.0228
END IONS

BEGIN IONS
PEPMASS=422.230175619581
CHARGE=2+
TITLE=File: PepMixWaters_250fmol.wiff, Sample: \2008_10_22\PepMixWaters_250fmol (sample number 1), Elution: 27.98 to 28.01 min, Period: 1, Cycle(s): 521-522 (Experiment 2)
109.0599 0.0047
115.0653 0.0288
123.0747 0.0397
125.0641 0.01
127.0681 0.0151
137.1028 0.0052
139.0676 0.0053
149.0961 0.0164
153.083 0.0111
155.0586 0.0111
156.1321 0.0056
159.0675 0.0056
163.0689 0.0228
171.0736 0.0117
175.0967 0.0118
181.0777 0.006
185.1502 0.0365
211.1113 0.0195
213.1481 0.0131
229.1012 0.0135
253.1498 0.0213
255.1055 0.0214
288.0272 0.0076
387.237 0.0264
405.1631 0.063
417.2752 0.0183
421.2023 0.0092
422.2333 0.331
532.2929 0.0309
567.254 0.0213
END IONS

BEGIN IONS
PEPMASS=406.209935361857
CHARGE=2+
TITLE=File: PepMixWaters_250fmol.wiff, Sample: \2008_10_22\PepMixWaters_250fmol (sample number 1), Elution: 28.057 to 28.087 min, Period: 1, Cycle(s): 523-524 (Experiment 2)
104.062 0.0046
111.0697 0.0094
113.0551 0.0143
115.0845 0.0288
120.0795 0.0539
123.0806 0.0546
125.0467 0.005
131.0565 0.0154
137.0923 0.0157
139.0676 0.0211
143.0633 0.0214
153.083 0.0111
155.0703 0.0167
156.0679 0.028
165.1007 0.0057
169.0988 0.0465
175.076 0.0059
179.1058 0.0239
181.1168 0.012
187.0871 0.0183
193.1173 0.0249
195.1137 0.025
199.1089 0.0189
201.1319 0.0444
217.0923 0.0066
227.1261 0.0067
229.1133 0.0203
233.0054 0.0068
247.1283 0.0211
265.1132 0.0073
269.1578 0.0147
277.1613 0.0149
295.1461 0.023
303.1259 0.0234
313.1475 0.0237
325.1353 0.0081
327.17 0.0081
337.1513 0.0082
347.1576 0.0083
352.1443 0.0336
371.1794 0.0259
389.1838 0.0441
392.1441 0.0089
406.2212 0.2345
411.1778 0.0181
463.1626 0.0289
586.3756 0.1191
672.3653 0.0232
END IONS

BEGIN IONS
PEPMASS=407.183543001788
CHARGE=2+
TITLE=File: PepMixWaters_250fmol.wiff, Sample: \2008_10_22\PepMixWaters_250fmol (sample number 1), Elution: 28.134 to 28.164 min, Period: 1, Cycle(s): 525-526 (Experiment 2)
111.0627 0.0047
113.0599 0.0095
115.0861 0.0192
120.079 0.1715
125.0616 0.01
127.125 0.005
131.0565 0.0256
139.0782 0.0211
143.0803 0.016
147.1238 0.0108
153.0664 0.0111
155.0976 0.0111
159.1098 0.0113
167.0943 0.0058
169.079 0.0407
177.107 0.0238
179.0918 0.006
185.1401 0.0122
191.1003 0.0124
195.0887 0.0125
201.1257 0.0444
203.084 0.0191
229.1114 0.0271
237.1181 0.0207
243.1071 0.0139
247.1494 0.007
261.0957 0.0072
263.1333 0.0145
273.1221 0.0222
274.1834 0.0148
277.1191 0.0074
285.1398 0.0075
297.1581 0.0154
303.122 0.0156
306.1262 0.0157
329.1583 0.0162
343.1458 0.0083
344.103 0.0332
351.1424 0.0084
354.1943 0.0168
363.1226 0.0256
365.1659 0.0171
371.132 0.0086
372.1979 0.0259
389.1838 0.0441
391.1761 0.0531
392.0998 0.0089
407.2 0.1714
408.322 0.0452
408.9289 0.009
409.2025 0.1718
411.147 0.0453
433.2336 0.0186
442.2272 0.0094
487.3122 0.0296
555.2906 0.0105
576.3035 0.0215
586.3932 0.0433
672.4059 0.0116
END IONS

BEGIN IONS
PEPMASS=411.190252034196
CHARGE=2+
TITLE=File: PepMixWaters_250fmol.wiff, Sample: \2008_10_22\PepMixWaters_250fmol (sample number 1), Elution: 28.211 to 28.241 min, Period: 1, Cycle(s): 527-528 (Experiment 2)
109.0529 0.0093
111.0768 0.0047
113.0578 0.0475
115.0642 0.024
123.0846 0.005
125.0606 0.025
127.0766 0.0101
129.063 0.0152
136.0839 0.0523
139.0706 0.0527
149.0743 0.0055
151.1228 0.0055
153.0538 0.0277
154.0942 0.0055
155.0642 0.0223
163.1219 0.0114
165.092 0.023
167.0725 0.0289
169.0809 0.0814
171.0748 0.0175
179.1178 0.0239
181.0737 0.0241
183.0992 0.0485
187.1548 0.0673
191.0786 0.0062
193.0756 0.0186
195.1012 0.025
199.0931 0.0126
203.1049 0.0191
205.1215 0.0192
209.1391 0.0129
210.1205 0.026
213.1089 0.0131
215.1829 0.0131
219.1458 0.0132
223.1348 0.0067
225.1227 0.0268
231.1324 0.0068
235.1395 0.0069
239.1257 0.0069
241.2147 0.0139
243.1001 0.0139
247.1143 0.007
251.1223 0.0425
255.0877 0.0143
265.1184 0.0218
267.1664 0.0146
269.1627 0.022
275.1392 0.0148
283.1427 0.0226
287.2197 0.0076
293.1793 0.0153
305.1765 0.0078
307.1692 0.0313
317.0799 0.0159
321.1371 0.016
325.1313 0.0161
331.2137 0.0163
335.1349 0.0573
339.1738 0.0082
353.135 0.0168
357.1877 0.0169
359.1532 0.0424
365.2043 0.0171
367.0984 0.0171
375.2456 0.026
377.137 0.0521
393.1693 0.1064
395.1985 0.0178
411.1881 0.1723
413.1556 0.0454
608.3079 0.0992
END IONS

BEGIN IONS
PEPMASS=418.225699361784
CHARGE=2+
TITLE=File: PepMixWaters_250fmol.wiff, Sample: \2008_10_22\PepMixWaters_250fmol (sample number 1), Elution: 28.339 to 28.368 min, Period: 1, Cycle(s): 531-532 (Experiment 2)
101.0569 0.027
109.0576 0.0093
115.0807 0.024
120.0776 0.0049
123.0733 0.0546
129.0579 0.0051
135.0688 0.0156
137.0923 0.0052
139.0752 0.0264
143.0727 0.016
151.0761 0.011
153.0927 0.0277
155.1115 0.0223
157.1197 0.0112
167.0596 0.0058
169.0883 0.064
171.099 0.0351
173.0675 0.0118
175.0967 0.0118
179.0998 0.0239
183.1108 0.0181
185.1036 0.0122
187.1011 0.0061
195.0762 0.0375
197.1203 0.0063
205.0991 0.0321
209.1042 0.0065
213.1056 0.0131
215.1665 0.0066
229.1162 0.0203
234.1225 0.0137
251.1259 0.0142
255.1269 0.0286
269.1394 0.0073
274.139 0.0148
297.1349 0.0154
307.1597 0.0078
309.1728 0.0079
323.1311 0.008
339.1738 0.0247
343.0837 0.0166
347.2242 0.0167
363.7022 0.0085
365.1915 0.0342
367.1635 0.0086
383.2054 0.0788
385.1401 0.0351
390.2076 0.0088
400.1303 0.0448
403.1568 0.0269
414.235 0.0091
418.16 0.0274
418.7213 0.0091
419.2534 0.2199
419.8958 0.0733
420.5648 0.0092
493.2469 0.0199
551.3364 0.0105
666.3717 0.0462
723.3535 0.1203
END IONS

BEGIN IONS
PEPMASS=447.223081493914
CHARGE=2+
TITLE=File: PepMixWaters_250fmol.wiff, Sample: \2008_10_22\PepMixWaters_250fmol (sample number 1), Elution: 28.416 to 28.445 min, Period: 1, Cycle(s): 533-534 (Experiment 2)
101.0636 0.0225
109.0576 0.0187
111.0485 0.0047
115.0749 0.0048
121.0938 0.0148
123.076 0.0496
125.0492 0.01
127.0696 0.0151
136.0715 0.0678
139.1177 0.0053
141.0927 0.0159
153.0747 0.0111
155.1093 0.0167
157.1029 0.0224
169.0861 0.0407
173.1234 0.0059
177.1014 0.0119
183.097 0.0181
187.0888 0.0061
189.1031 0.0123
193.1142 0.0124
199.0899 0.0315
201.1246 0.019
205.1375 0.0128
211.102 0.0195
221.0759 0.0199
225.1294 0.0067
231.146 0.0068
235.1573 0.0206
239.0911 0.0069
241.114 0.0069
243.1315 0.0279
246.1488 0.0281
249.146 0.0141
253.0531 0.0071
259.0985 0.0072
281.1751 0.0225
285.1323 0.0226
299.1614 0.0077
333.1653 0.0163
393.1185 0.0089
395.2156 0.0178
411.1787 0.0181
413.1619 0.0182
429.246 0.0093
431.2336 0.0371
447.2641 0.0378
448.0699 0.0189
449.2087 0.019
469.341 0.0097
559.2722 0.0423
730.3278 0.0121
END IONS

BEGIN IONS
PEPMASS=418.720638546051
CHARGE=2+
TITLE=File: PepMixWaters_250fmol.wiff, Sample: \2008_10_22\PepMixWaters_250fmol (sample number 1), Elution: 28.493 to 28.523 min, Period: 1, Cycle(s): 535-536 (Experiment 2)
107.0892 0.0046
109.0692 0.0047
115.0845 0.0144
121.0938 0.0049
123.0833 0.0645
125.0916 0.005
137.1013 0.0052
139.074 0.0264
141.0751 0.0106
143.0714 0.0267
149.1 0.0164
153.0802 0.0221
155.0558 0.0056
157.0945 0.0224
165.0518 0.0115
167.1116 0.0231
169.0999 0.0407
171.1067 0.0409
173.097 0.0118
175.079 0.0118
183.0967 0.0242
185.0823 0.0061
191.1034 0.0062
195.1043 0.025
197.1141 0.0188
201.1074 0.019
211.1034 0.013
213.1122 0.0261
219.0895 0.0132
223.1214 0.0401
227.1059 0.0202
247.1986 0.007
249.1601 0.0141
251.1542 0.0142
253.1136 0.0285
273.1265 0.0222
283.0976 0.0075
289.1095 0.0076
303.1493 0.0078
342.1568 0.0165
349.1847 0.0084
363.6936 0.0256
365.1309 0.0171
367.1892 0.0257
383.2028 0.0438
385.1701 0.0175
401.1857 0.0717
403.1842 0.0359
407.1408 0.0271
418.2026 0.0274
418.7213 0.0091
419.1193 0.0458
419.879 0.0916
420.2191 0.1375
420.7436 0.0275
421.1481 0.0551
551.2944 0.0105
723.3553 0.1804
END IONS

BEGIN IONS
PEPMASS=475.730918485964
CHARGE=2+
TITLE=File: PepMixWaters_250fmol.wiff, Sample: \2008_10_22\PepMixWaters_250fmol (sample number 1), Elution: 28.57 to 28.6 min, Period: 1, Cycle(s): 537-538 (Experiment 2)
113.0504 0.0048
115.0816 0.0096
120.0825 0.0393
123.0623 0.0099
127.0494 0.005
137.0609 0.0052
143.078 0.016
151.1173 0.0055
155.0934 0.0278
158.0794 0.0056
159.1267 0.0113
167.058 0.0173
169.0874 0.0291
171.0882 0.0058
175.1166 0.0592
183.1149 0.0182
185.0823 0.0243
187.0827 0.0183
199.1057 0.0252
201.1201 0.0063
203.0968 0.0191
205.0927 0.0128
211.1359 0.013
217.1252 0.0198
229.1055 0.0609
235.1361 0.0137
239.1465 0.0069
246.1594 0.1052
253.1183 0.0213
255.1341 0.0214
257.1053 0.0143
263.1297 0.0218
267.1627 0.0146
296.1416 0.0385
301.1481 0.0155
313.1238 0.0079
365.1663 0.0427
376.1964 0.026
385.2205 0.0175
393.2152 0.2662
405.192 0.027
411.2083 0.136
423.2034 0.0276
439.1816 0.0375
441.1655 0.047
466.7247 0.0193
476.3797 0.0098
477.1362 0.0195
512.2576 0.0101
523.2647 0.0307
540.2714 0.3118
541.5231 0.0104
558.2603 0.0211
637.2349 0.0226
655.2791 0.2175
END IONS

BEGIN IONS
PEPMASS=422.243169899686
CHARGE=2+
TITLE=File: PepMixWaters_250fmol.wiff, Sample: \2008_10_22\PepMixWaters_250fmol (sample number 1), Elution: 28.75 to 28.828 min, Period: 1, Cycle(s): 540-541 (Experiment 4)
111.1168 0.0094
112.0377 0.0095
123.0865 0.0446
125.0616 0.02
131.0704 0.0154
139.0834 0.0158
141.0412 0.0053
153.0885 0.0111
167.0741 0.0116
170.8354 0.0175
175.1204 0.0118
183.0987 0.0181
185.1624 0.0487
195.1168 0.0062
197.094 0.0377
205.0813 0.0192
213.1574 0.0653
225.0844 0.0201
306.0324 0.0156
309.1256 0.0079
311.1451 0.0158
365.1787 0.0085
369.1408 0.0172
387.1696 0.0352
404.2007 0.054
406.2797 0.018
418.1889 0.0183
421.1931 0.0643
423.1478 0.1932
538.3493 0.0207
631.3422 0.0786
745.3988 0.0122
END IONS

BEGIN IONS
PEPMASS=459.232773436107
CHARGE=2+
TITLE=File: PepMixWaters_250fmol.wiff, Sample: \2008_10_22\PepMixWaters_250fmol (sample number 1), Elution: 28.724 to 28.802 min, Period: 1, Cycle(s): 540-541 (Experiment 3)
109.0552 0.014
113.0523 0.0095
115.0797 0.0288
123.0846 0.0198
127.1048 0.005
129.0884 0.0203
133.0925 0.0206
139.0703 0.0211
141.0943 0.0212
151.0651 0.011
152.7762 0.0055
155.092 0.0223
157.1169 0.0056
165.0662 0.0057
167.0712 0.0058
169.096 0.0349
171.1028 0.0117
181.0958 0.006
183.0826 0.0242
185.0806 0.0182
187.0797 0.0122
193.1111 0.0249
199.1026 0.0126
200.1417 0.0126
201.0662 0.0254
213.1187 0.0065
221.1125 0.0133
225.1133 0.0067
227.0902 0.0269
233.1249 0.0137
240.1084 0.0069
251.0905 0.0142
279.1584 0.0149
283.1164 0.015
297.1234 0.0077
299.1266 0.031
315.1126 0.0079
401.1101 0.009
405.0911 0.018
406.1581 0.0271
423.2261 0.0552
424.2183 0.2303
424.6824 0.0092
440.2222 0.0375
443.2055 0.0094
459.1622 0.0863
461.2355 0.0192
689.3728 0.0704
750.3628 0.0368
END IONS

BEGIN IONS
PEPMASS=407.189180590149
CHARGE=2+
TITLE=File: PepMixWaters_250fmol.wiff, Sample: \2008_10_22\PepMixWaters_250fmol (sample number 1), Elution: 28.673 to 28.754 min, Period: 1, Cycle(s): 540-541 (Experiment 2)
101.0602 0.027
109.1043 0.0093
113.0539 0.019
115.0869 0.0096
120.0923 0.0049
123.0797 0.0149
125.0616 0.025
129.0562 0.0152
131.0565 0.0154
137.0818 0.0052
139.0782 0.0053
141.1022 0.0053
143.066 0.0321
149.1098 0.0109
151.0748 0.0275
153.0498 0.0221
155.0558 0.0167
159.0619 0.0056
165.0869 0.0172
167.1116 0.0173
169.0853 0.0116
177.0842 0.0119
183.102 0.0302
191.091 0.0185
193.0831 0.0124
200.1069 0.0063
201.1201 0.038
215.1179 0.0197
221.1192 0.0066
223.1148 0.0067
227.1261 0.0067
229.1587 0.0068
231.1562 0.0136
235.1464 0.0069
243.1064 0.0139
245.1503 0.007
247.0932 0.007
263.1333 0.0145
265.1496 0.0073
267.1481 0.0073
281.1002 0.0075
307.1361 0.0157
309.1138 0.0157
331.1934 0.0081
349.163 0.0167
353.1728 0.0084
355.1476 0.0253
363.1822 0.0341
372.2094 0.0259
373.1416 0.0345
389.145 0.0265
390.7023 0.0088
391.215 0.0442
400.1858 0.0268
407.1785 0.1624
409.1788 0.1447
487.3023 0.0099
587.3788 0.0108
672.4407 0.0116
END IONS

BEGIN IONS
PEPMASS=435.221451526742
CHARGE=2+
TITLE=File: PepMixWaters_250fmol.wiff, Sample: \2008_10_22\PepMixWaters_250fmol (sample number 1), Elution: 28.853 to 28.882 min, Period: 1, Cycle(s): 542-543 (Experiment 2)
109.0552 0.0047
115.0693 0.024
120.0832 0.0638
123.0755 0.0298
127.0771 0.0101
130.0706 0.0102
137.0818 0.0157
141.0794 0.0266
153.0899 0.0111
157.0833 0.0168
165.0825 0.0402
169.0766 0.0291
177.111 0.0178
181.1228 0.012
189.0908 0.0123
191.0601 0.0062
213.1383 0.0196
217.0956 0.0132
219.0958 0.0463
223.1381 0.0134
227.1396 0.0067
255.1734 0.0143
270.1709 0.0147
279.1973 0.0224
299.173 0.0155
303.0714 0.0078
359.1125 0.0085
375.1522 0.0087
377.2203 0.0087
383.1612 0.0175
402.1469 0.0269
417.2003 0.0457
419.1907 0.0275
434.8123 0.0093
435.2463 0.1679
436.2259 0.243
651.3348 0.0342
END IONS

BEGIN IONS
PEPMASS=475.21814420002
CHARGE=2+
TITLE=File: PepMixWaters_250fmol.wiff, Sample: \2008_10_22\PepMixWaters_250fmol (sample number 1), Elution: 29.007 to 29.059 min, Period: 1, Cycle(s): 545-546 (Experiment 3)
111.0909 0.0047
115.0725 0.0288
123.0747 0.0347
125.0455 0.015
129.1011 0.0102
145.0945 0.0054
153.0747 0.0166
155.1115 0.0167
159.0731 0.0056
163.1161 0.0114
169.0883 0.0233
172.1072 0.0059
177.1199 0.0119
179.0978 0.006
181.0928 0.0481
183.1068 0.0242
189.06 0.0123
191.0879 0.0124
193.0987 0.0062
197.1109 0.0126
199.153 0.0063
203.1095 0.0064
211.1034 0.013
213.0861 0.0065
215.1009 0.0066
219.0829 0.0132
227.1261 0.0067
229.1264 0.0271
235.095 0.0137
246.1664 0.0351
251.1259 0.0142
253.1669 0.0213
255.1269 0.0214
263.1442 0.0218
279.1658 0.0149
296.1955 0.0154
323.1391 0.008
325.1998 0.0081
335.1308 0.0164
363.2078 0.0085
373.1804 0.0173
393.2409 0.0355
411.2081 0.0181
422.2535 0.0092
423.1482 0.0276
427.171 0.0277
439.2612 0.0094
441.1748 0.0282
457.2211 0.0191
476.287 0.0195
477.2075 0.0586
540.2831 0.0936
655.3116 0.0572
END IONS

BEGIN IONS
PEPMASS=447.214577408992
CHARGE=2+
TITLE=File: PepMixWaters_250fmol.wiff, Sample: \2008_10_22\PepMixWaters_250fmol (sample number 1), Elution: 28.955 to 29.01 min, Period: 1, Cycle(s): 545-546 (Experiment 2)
115.0701 0.0192
123.1045 0.0248
125.0591 0.015
130.0808 0.0255
136.077 0.0992
139.0729 0.0158
141.0916 0.0159
143.0834 0.0267
147.0723 0.0054
149.0934 0.0109
153.0526 0.0055
155.0809 0.0111
157.0889 0.0224
163.1361 0.0057
165.0926 0.0172
169.0803 0.1395
171.0911 0.0117
173.1352 0.0059
187.097 0.0245
191.1157 0.0185
193.0893 0.0124
197.0952 0.0126
199.172 0.0063
201.1099 0.038
207.121 0.0129
209.1314 0.0259
211.1262 0.0065
213.0926 0.0196
221.0782 0.0399
225.0724 0.0134
226.1435 0.0337
235.1532 0.0069
236.0694 0.0137
251.1365 0.0213
253.1413 0.0142
256.142 0.0072
277.1141 0.0149
280.1715 0.0075
282.068 0.0075
305.1687 0.0078
333.2142 0.0326
333.7123 0.0082
335.1512 0.0246
369.085 0.0086
372.1749 0.0086
385.1767 0.0175
389.1706 0.0176
395.2133 0.0356
401.1585 0.0179
411.1696 0.0363
413.2195 0.0364
431.1907 0.0279
439.7252 0.0188
447.1622 0.0662
449.1219 0.0189
449.7474 0.019
559.3194 0.0741
665.5141 0.0231
730.3278 0.0604
END IONS

BEGIN IONS
PEPMASS=411.172051595596
CHARGE=2+
TITLE=File: PepMixWaters_250fmol.wiff, Sample: \2008_10_22\PepMixWaters_250fmol (sample number 1), Elution: 29.16 to 29.189 min, Period: 1, Cycle(s): 550-551 (Experiment 2)
109.0632 0.014
111.0839 0.0188
115.0762 0.0144
121.1086 0.0049
123.084 0.0397
127.0708 0.0151
133.0963 0.0052
135.0843 0.0156
137.0902 0.0314
139.065 0.0158
143.0782 0.016
151.0664 0.0385
153.0906 0.0443
155.0792 0.0278
165.0796 0.0115
169.0813 0.0291
173.0705 0.0059
177.0848 0.0178
178.1209 0.0359
181.0812 0.0722
183.1068 0.0242
185.0722 0.0243
187.1428 0.0856
191.0354 0.0185
195.0561 0.0187
197.1015 0.0063
198.1763 0.0252
199.0994 0.0126
203.0936 0.0127
207.137 0.0193
209.0784 0.0323
211.1262 0.0195
213.1317 0.0065
215.1512 0.0262
219.116 0.0132
221.0845 0.0199
223.1195 0.0067
225.1045 0.047
227.0992 0.0337
231.1121 0.0136
237.1147 0.0275
239.105 0.0069
243.1524 0.007
251.0822 0.0283
255.1127 0.0214
261.1535 0.0072
263.1181 0.0145
267.0897 0.0073
279.1248 0.0075
281.1264 0.0075
283.1465 0.015
287.1591 0.0227
293.1295 0.023
295.1461 0.0077
299.1536 0.0077
301.1132 0.0078
303.1454 0.0156
307.144 0.0157
323.1954 0.008
329.1746 0.0162
333.1734 0.0082
335.1349 0.0246
341.1528 0.0083
351.1173 0.0251
353.1308 0.0252
357.1665 0.0422
359.1252 0.0169
365.1702 0.0256
375.1792 0.1299
377.1808 0.1042
392.1573 0.0177
393.156 0.1507
395.1398 0.08
410.1775 0.0091
410.7708 0.0091
411.1716 0.3355
413.2214 0.1272
444.2226 0.0283
608.3203 0.0441
END IONS

BEGIN IONS
PEPMASS=464.23797810249
CHARGE=2+
TITLE=File: PepMixWaters_250fmol.wiff, Sample: \2008_10_22\PepMixWaters_250fmol (sample number 1), Elution: 29.289 to 29.341 min, Period: 1, Cycle(s): 552-553 (Experiment 3)
101.0692 0.0045
115.0797 0.024
123.0871 0.0249
127.0726 0.0151
136.0775 0.047
151.0773 0.0165
153.1079 0.0055
156.1014 0.0224
169.0795 0.0058
175.1157 0.0177
221.0759 0.0199
235.0847 0.0069
249.199 0.0071
273.159 0.0074
277.16 0.0298
279.0725 0.0075
303.1726 0.0078
349.1179 0.0084
375.1175 0.0173
429.1719 0.0278
447.2384 0.0189
464.2409 0.0482
465.1832 0.2122
488.2404 0.0099
651.3597 0.1141
END IONS

BEGIN IONS
PEPMASS=418.714583838694
CHARGE=2+
TITLE=File: PepMixWaters_250fmol.wiff, Sample: \2008_10_22\PepMixWaters_250fmol (sample number 1), Elution: 29.237 to 29.292 min, Period: 1, Cycle(s): 552-553 (Experiment 2)
101.0647 0.0225
109.0568 0.0187
111.0815 0.0141
115.0678 0.0288
121.0471 0.0098
125.0841 0.01
129.0934 0.0051
131.0634 0.0205
133.0963 0.0052
135.0705 0.0104
139.0782 0.0264
141.0449 0.0159
147.1156 0.0217
149.0497 0.0109
151.0679 0.0055
152.0972 0.0055
153.0925 0.0277
155.1189 0.0223
157.0777 0.0224
159.081 0.0113
167.0637 0.0173
169.0773 0.0581
171.1116 0.0526
173.114 0.0118
175.121 0.0474
179.1185 0.0419
181.1018 0.018
183.1018 0.0121
185.0726 0.0122
187.0674 0.0122
189.1061 0.0061
193.0862 0.0249
195.095 0.025
199.1044 0.0189
201.1296 0.0127
206.0767 0.0257
209.0719 0.0065
211.1327 0.0065
213.1161 0.0392
214.1642 0.0065
221.1258 0.0066
223.1114 0.0134
227.1261 0.0067
239.1395 0.0207
245.0733 0.021
249.1264 0.0212
251.14 0.0142
253.1408 0.0285
255.1341 0.0214
257.1017 0.0287
265.1132 0.0073
267.1591 0.0219
271.1529 0.0221
273.1332 0.0074
275.0836 0.0074
281.1601 0.0375
289.2235 0.0076
297.1311 0.0077
301.1908 0.0078
306.181 0.0156
309.1256 0.0236
343.1334 0.0166
347.1729 0.0333
355.1711 0.0169
362.1988 0.017
364.2054 0.0256
365.1488 0.0342
373.215 0.0345
377.1205 0.0174
382.1729 0.0175
383.1831 0.0876
385.1789 0.0351
388.2626 0.0176
403.0735 0.009
418.7255 0.0274
419.1975 0.2749
419.8784 0.0733
552.2658 0.021
589.3254 0.0217
723.3475 0.1082
END IONS

BEGIN IONS
PEPMASS=435.176276294761
CHARGE=2+
TITLE=File: PepMixWaters_250fmol.wiff, Sample: \2008_10_22\PepMixWaters_250fmol (sample number 1), Elution: 29.443 to 29.521 min, Period: 1, Cycle(s): 554-555 (Experiment 4)
101.0647 0.0135
111.0415 0.0047
113.0551 0.0143
115.072 0.0336
120.0776 0.0686
123.0714 0.0198
127.0418 0.005
131.0653 0.0154
135.0812 0.0104
137.1028 0.0052
139.0676 0.0211
141.0996 0.0053
145.0784 0.0054
153.083 0.0055
155.1004 0.0278
157.1001 0.0168
165.1323 0.0115
167.0728 0.0116
169.089 0.0465
171.1057 0.0058
173.0587 0.0059
175.1293 0.0177
181.0687 0.012
183.0987 0.006
185.0823 0.0061
189.1215 0.0061
191.132 0.0185
195.148 0.0062
197.1046 0.0188
201.1232 0.0127
207.0824 0.0129
209.1236 0.0065
217.145 0.0066
219.1193 0.0132
223.1348 0.02
235.119 0.0206
239.0635 0.0069
243.1768 0.0139
255.1412 0.0071
265.2006 0.0073
279.177 0.0299
285.1549 0.0075
289.1437 0.0152
309.1256 0.0079
329.1462 0.0081
341.161 0.0083
365.183 0.0171
377.1031 0.0174
383.1656 0.0263
385.1679 0.0175
391.1531 0.0088
399.0623 0.0089
400.1526 0.0537
417.2085 0.0731
419.1595 0.0549
435.1978 0.1306
437.1991 0.0841
580.3246 0.0108
651.3463 0.0799
END IONS

BEGIN IONS
PEPMASS=499.279736271292
CHARGE=2+
TITLE=File: PepMixWaters_250fmol.wiff, Sample: \2008_10_22\PepMixWaters_250fmol (sample number 1), Elution: 29.418 to 29.495 min, Period: 1, Cycle(s): 554-555 (Experiment 3)
111.0754 0.0141
123.0797 0.0298
125.0591 0.01
129.1019 0.0102
130.0836 0.0255
135.0765 0.0104
141.0757 0.0106
147.1063 0.0434
153.0526 0.0277
155.0725 0.0111
157.1377 0.0392
167.0683 0.0116
169.0775 0.0349
185.13 0.0365
193.1173 0.0186
195.0682 0.05
203.1509 0.0127
211.1164 0.0065
213.0939 0.0326
219.0645 0.0199
227.1396 0.0067
229.1227 0.0474
237.1043 0.0069
238.1277 0.0414
242.1704 0.0279
251.1223 0.0071
260.1941 0.0649
266.0969 0.0073
279.1061 0.0299
299.0609 0.0077
321.1811 0.008
342.2189 0.0331
357.7329 0.0423
365.1488 0.0171
369.1946 0.1203
373.24 0.0173
393.1363 0.0089
397.2023 0.2139
423.1819 0.0092
436.1325 0.0374
445.1654 0.0377
447.2147 0.0284
463.1791 0.0289
483.2299 0.0393
496.2999 0.0199
498.4137 0.02
502.3117 0.3909
601.3821 0.625
604.3378 0.011
625.3447 0.0112
715.4885 0.0239
787.5718 0.0251
END IONS

BEGIN IONS
PEPMASS=443.198518811869
CHARGE=2+
TITLE=File: PepMixWaters_250fmol.wiff, Sample: \2008_10_22\PepMixWaters_250fmol (sample number 1), Elution: 29.366 to 29.447 min, Period: 1, Cycle(s): 554-555 (Experiment 2)
107.0777 0.0046
109.0599 0.0233
111.0492 0.0236
113.0551 0.0238
123.0779 0.0298
125.1092 0.01
127.0796 0.0151
129.0604 0.0102
131.0668 0.0051
137.0483 0.0157
139.0609 0.0527
141.09 0.0212
151.0651 0.011
153.0858 0.0277
155.0697 0.0334
157.1057 0.0056
163.1047 0.0114
167.0509 0.0116
169.0824 0.0698
171.0882 0.0234
173.1264 0.0118
175.1441 0.0118
179.1307 0.018
181.0807 0.0241
183.104 0.0423
185.1067 0.0061
193.1422 0.0062
195.095 0.025
197.0973 0.0126
207.092 0.0193
209.1028 0.0323
211.1392 0.0065
214.0956 0.0851
221.0712 0.0199
225.1126 0.0268
227.0924 0.0067
229.0978 0.0203
231.1392 0.0204
233.1249 0.0137
237.1043 0.0069
239.0946 0.0138
240.1431 0.0069
243.1213 0.0628
253.1329 0.0285
255.0984 0.0214
265.106 0.0073
267.1379 0.0219
271.0903 0.0147
277.1593 0.0149
279.1023 0.0075
281.1479 0.0375
293.1831 0.0077
295.1192 0.0154
297.1773 0.0077
317.0799 0.0159
336.1341 0.0082
337.0528 0.0082
343.1085 0.0166
349.1722 0.0167
355.1963 0.0169
371.1536 0.0172
379.1679 0.0087
391.1822 0.0619
407.1679 0.1084
425.1919 0.0184
427.2014 0.0647
443.1888 0.0376
444.298 0.0283
445.1994 0.0283
END IONS

BEGIN IONS
PEPMASS=407.1937796723
CHARGE=2+
TITLE=File: PepMixWaters_250fmol.wiff, Sample: \2008_10_22\PepMixWaters_250fmol (sample number 1), Elution: 29.624 to 29.701 min, Period: 1, Cycle(s): 556-557 (Experiment 4)
101.0557 0.0225
109.0655 0.0187
111.0564 0.0141
113.0472 0.0143
115.0789 0.0384
121.0791 0.0049
123.0737 0.0546
127.0746 0.0202
129.1163 0.0102
139.0887 0.0211
143.0826 0.0481
149.0907 0.0055
153.0648 0.0332
155.1004 0.0056
165.0777 0.0115
166.0787 0.0231
169.0856 0.0581
173.0734 0.0118
179.1038 0.012
193.08 0.0124
199.1026 0.0063
201.1238 0.0951
203.0745 0.0127
207.1145 0.0064
213.1024 0.0131
227.1261 0.0067
237.1009 0.0138
242.0939 0.007
249.1037 0.0141
253.0816 0.0071
258.1027 0.0432
261.121 0.0144
262.0574 0.0072
265.1132 0.0218
273.1184 0.0296
275.0799 0.0148
277.1117 0.0223
281.1077 0.0075
295.1269 0.0154
300.183 0.0232
309.1413 0.0236
327.166 0.0162
349.1647 0.0251
355.156 0.0253
363.2078 0.0085
371.1441 0.0172
372.1404 0.0518
389.2147 0.0529
391.1908 0.0796
407.1742 0.2076
408.7094 0.009
409.1624 0.2532
430.2971 0.0185
487.2629 0.0099
586.3689 0.0433
END IONS

BEGIN IONS
PEPMASS=418.206945704444
CHARGE=2+
TITLE=File: PepMixWaters_250fmol.wiff, Sample: \2008_10_22\PepMixWaters_250fmol (sample number 1), Elution: 29.598 to 29.675 min, Period: 1, Cycle(s): 556-557 (Experiment 3)
107.0784 0.0139
109.0607 0.028
110.0895 0.0047
112.0851 0.0047
113.0504 0.0095
115.0653 0.0384
123.0834 0.0298
127.0872 0.0101
129.0884 0.0152
131.0719 0.0154
137.0609 0.0157
139.0597 0.0211
141.0783 0.0212
143.1275 0.0107
147.1197 0.0108
149.0279 0.0109
151.0695 0.0165
153.0991 0.0111
155.0725 0.0111
157.0553 0.0168
159.0675 0.0056
169.0895 0.0581
171.0911 0.0585
173.1254 0.0235
176.1436 0.1781
179.1158 0.0299
183.1035 0.0302
185.1107 0.0182
187.0725 0.0245
189.1088 0.0307
197.1163 0.0314
199.2004 0.0063
200.0942 0.019
206.1248 0.0128
209.1236 0.0065
211.1262 0.0065
215.1042 0.0131
225.1193 0.0134
227.1261 0.0067
230.1005 0.0068
239.1188 0.0069
243.1524 0.007
251.1648 0.0071
259.0892 0.0216
263.1623 0.0145
265.095 0.0146
269.1248 0.0073
283.1879 0.0075
287.1364 0.0076
341.1775 0.0248
343.1044 0.0083
348.1454 0.0167
361.1275 0.017
363.7082 0.0256
382.1773 0.0087
383.1778 0.0788
385.1986 0.0614
401.1579 0.0358
403.1991 0.018
418.1798 0.0183
418.7377 0.0915
419.1595 0.1832
419.87 0.0916
420.7207 0.0092
464.1831 0.0096
504.2246 0.0402
616.2772 0.0111
633.2891 0.1126
666.3525 0.0693
698.3773 0.0118
723.3534 0.3006
END IONS

BEGIN IONS
PEPMASS=416.216624896577
CHARGE=2+
TITLE=File: PepMixWaters_250fmol.wiff, Sample: \2008_10_22\PepMixWaters_250fmol (sample number 1), Elution: 29.546 to 29.627 min, Period: 1, Cycle(s): 556-557 (Experiment 2)
109.0669 0.014
111.0566 0.0424
113.058 0.0428
115.0746 0.0623
121.0963 0.0049
123.0775 0.0397
125.0566 0.02
127.0796 0.0101
137.0923 0.0262
139.0782 0.0316
153.0869 0.0221
155.0935 0.0167
157.0845 0.028
161.0926 0.0057
165.1323 0.0115
166.0873 0.0231
169.0812 0.1454
171.1057 0.0526
173.0911 0.0118
175.1115 0.0474
181.0898 0.0241
183.1229 0.0061
191.1034 0.0062
195.0981 0.0375
197.0746 0.0188
199.1656 0.0063
200.0816 0.0063
203.1254 0.0127
207.1242 0.0064
209.1042 0.0194
211.1088 0.026
217.0857 0.0198
223.0747 0.0067
225.1059 0.0134
227.1261 0.0135
231.1291 0.0136
241.0793 0.0069
251.133 0.0283
253.1364 0.0213
255.1392 0.05
258.1027 0.0072
263.1224 0.0218
269.1101 0.0073
273.1274 0.0222
279.1882 0.0149
299.1343 0.0155
303.1674 0.0311
305.1648 0.0156
307.1792 0.0235
311.1491 0.0079
322.1634 0.0402
325.1595 0.0242
343.1624 0.0083
345.1612 0.0249
347.2117 0.0167
363.1695 0.0341
365.1798 0.094
371.1923 0.0086
372.7012 0.0086
381.1652 0.0961
383.1947 0.035
398.1696 0.0447
401.2126 0.0448
416.7365 0.0091
417.1732 0.1279
417.9101 0.0091
418.7034 0.0366
551.2659 0.0315
575.3358 0.0751
633.3078 0.0338
723.3652 0.1804
END IONS

BEGIN IONS
PEPMASS=559.273357540266
CHARGE=2+
TITLE=File: PepMixWaters_250fmol.wiff, Sample: \2008_10_22\PepMixWaters_250fmol (sample number 1), Elution: 29.829 to 29.881 min, Period: 1, Cycle(s): 560-561 (Experiment 3)
103.0656 0.0045
109.0622 0.0093
113.0646 0.0143
115.0677 0.0096
120.0805 0.0147
123.0706 0.0298
125.0631 0.015
133.086 0.0206
137.1028 0.0052
143.0714 0.0267
147.112 0.0217
153.0836 0.0166
155.1171 0.0056
167.1087 0.0116
169.0737 0.0116
171.1291 0.0175
175.1189 0.0177
181.0867 0.012
183.1018 0.006
185.0884 0.0243
191.125 0.0124
197.1172 0.0126
215.1042 0.0131
227.1228 0.0135
229.0809 0.0135
239.1188 0.0069
242.1286 0.0278
257.0925 0.0215
296.107 0.0077
313.1501 0.0316
318.1995 0.008
361.1955 0.017
389.2085 0.0529
409.1912 0.009
459.183 0.0192
470.2568 0.0194
489.1744 0.0198
559.2643 0.0741
658.3162 0.1032
END IONS

BEGIN IONS
PEPMASS=447.212687905308
CHARGE=2+
TITLE=File: PepMixWaters_250fmol.wiff, Sample: \2008_10_22\PepMixWaters_250fmol (sample number 1), Elution: 29.777 to 29.832 min, Period: 1, Cycle(s): 560-561 (Experiment 2)
102.0627 0.009
109.0544 0.0374
111.0297 0.0047
113.057 0.0095
115.0677 0.0288
127.0757 0.0252
131.0693 0.0102
136.0697 0.1096
139.0767 0.0369
141.0544 0.0106
147.1184 0.0108
151.0693 0.0165
153.0913 0.0221
165.0949 0.0287
169.0708 0.0465
171.1057 0.0234
173.1335 0.0176
177.0842 0.0238
181.1138 0.0181
183.1048 0.0302
185.0854 0.0243
193.0893 0.0249
197.0997 0.0251
199.1026 0.0189
201.1185 0.0507
211.1015 0.026
213.1122 0.0196
215.1599 0.0066
221.0892 0.0266
223.1615 0.0067
229.1268 0.0135
236.0694 0.0137
241.1348 0.0208
259.1524 0.0144
299.1614 0.0232
329.1624 0.0162
333.217 0.0571
355.1711 0.0169
365.2043 0.0085
393.2205 0.0177
395.1778 0.0178
403.1748 0.0449
412.1992 0.0363
429.1997 0.0278
430.0569 0.065
447.1691 0.0378
447.6687 0.0473
449.2014 0.0758
462.2144 0.0192
469.2829 0.0387
559.222 0.0211
561.2696 0.0106
730.4245 0.0362
END IONS
