# Supplementary material for: Identification of a novel Plasmopara halstedii elicitor protein combining de novo peptide sequencing algorithms and RACE-PCR
Source: Proteome Sci. 2010 May 10;8:24. doi: 10.1186/1477-5956-8-24 (PMC2881003; doi:10.1186/1477-5956-8-24)
Supplement: Additional file 1 — Processed data in mascot generic file format. Raw data of the described QTof measurements are converted to Mascot generic file format (mgf) for processing with CompNovo, PepNovo, and Peaks online. Files are zipped. [file 1477-5956-8-24-S2.ZIP › Phalstedii.mgf]

SEARCH=MIS
REPTYPE=Peptide
BEGIN IONS
PEPMASS=535.216433118009
CHARGE=2+
TITLE=File: 0094OtSp-Pha-R0001-F01-2G01E04-01.wiff, Sample: \2006_11_01\0094OtSp-Pha-R0001-F01-2G01E04-01 (sample number 1), Elution: 4.408 to 4.44 min, Period: 1, Cycle(s): 157-158 (Experiment 2)
133.0856 1
153.0621 1
172.0608 1
175.0723 1
176.0602 1
176.0661 1
176.0958 1
188.0831 1
192.9699 1
194.0754 1
210.0849 1
219.1298 1
240.1796 1
245.0614 1
258.9802 1
267.3233 1
280.9234 1
334.9697 1
370.0047 1
376.9849 1
382.1167 1
402.1846 1
430.1973 1
454.9057 1
601.2985 1
812.85 1
END IONS

BEGIN IONS
PEPMASS=481.744550615839
CHARGE=2+
TITLE=File: 0094OtSp-Pha-R0001-F01-2G01E04-01.wiff, Sample: \2006_11_01\0094OtSp-Pha-R0001-F01-2G01E04-01 (sample number 1), Elution: 4.792 to 4.824 min, Period: 1, Cycle(s): 170-171 (Experiment 2)
101.016 1
112.0346 1
113.0672 1
114.0425 2
117.0322 1
119.0646 1
124.0259 1
126.0829 1
127.0221 1
127.0372 1
128.0607 1
128.0708 1
130.0387 1
130.0438 1
130.0489 1
131.0027 1
135.0552 1
136.0793 1
137.0445 1
137.0758 1
138.0708 1
138.0813 1
140.0292 1
140.4892 1
141.0878 1
142.0706 1
143.9607 1
145.2384 1
154.0912 1
155.0682 1
155.1071 1
156.0761 1
158.0793 1
159.035 1
160.0388 1
163.0633 1
165.0419 1
165.082 1
165.1107 1
166.0874 1
167.0728 1
167.1247 1
168.1189 1
172.9873 1
175.1314 1
175.8411 1
176.0306 1
176.0898 1
177.0806 1
177.1163 1
178.0504 1
178.1099 1
179.0466 1
179.0705 1
179.0825 1
180.0637 1
181.1557 1
182.0401 1
182.1244 1
183.0958 1
183.1078 1
183.126 1
184.0757 1
185.1009 1
185.1738 1
186.074 1
187.1047 1
189.0701 1
190.0783 1
191.1199 1
196.1146 1
198.1204 1
198.2712 1
200.048 1
203.0778 1
205.0549 1
208.0064 1
209.0766 1
210.0137 1
211.1605 1
212.1153 1
213.1243 1
215.1562 1
216.2053 1
217.0858 1
218.1528 1
222.2337 1
223.1132 1
224.1146 1
227.0987 1
228.136 1
228.9932 1
229.1757 1
231.0585 1
231.0924 1
233.9518 1
241.0869 1
241.1839 1
245.1173 1
245.9498 1
246.0829 1
247.9423 1
249.0473 1
253.0511 1
254.0393 1
254.1176 1
254.1389 1
254.1887 3
254.2101 1
254.2243 1
255.1078 1
255.1577 1
255.2005 1
256.1142 1
257.1585 1
261.169 1
263.2149 1
266.142 1
272.9588 1
278.0349 1
279.1303 1
282.1144 1
293.9875 1
295.1062 1
303.1754 1
307.02 1
312.1654 1
319.9197 1
320.1433 1
322.0233 1
325.1313 1
328.044 1
337.0976 1
347.0641 1
354.1363 1
357.9019 1
371.1564 1
379.0422 1
381.7241 1
404.9919 1
405.1896 1
429.7159 1
441.2405 1
449.0494 1
456.2112 1
471.3346 1
472.6926 1
474.6554 1
481.0087 1
481.2242 1
481.616 1
481.6454 1
481.6748 1
481.6846 2
481.7042 2
481.7238 2
481.7728 1
481.7924 1
481.8022 1
481.8218 1
481.8806 1
481.9688 1
482.2041 1
482.2139 1
482.2237 1
482.2825 1
482.3021 1
482.3119 1
482.3315 1
482.3609 1
482.6355 1
482.763 1
482.8121 1
483.0279 1
483.2438 1
483.2831 1
485.8186 1
545.2791 1
588.287 1
595.3467 1
621.3775 1
634.8943 1
688.329 1
692.2233 1
692.4113 1
692.423 1
693.3044 1
693.4337 1
693.4808 1
761.4377 1
806.5107 1
END IONS

BEGIN IONS
PEPMASS=494.704006906505
CHARGE=2+
TITLE=File: 0094OtSp-Pha-R0001-F01-2G01E04-01.wiff, Sample: \2006_11_01\0094OtSp-Pha-R0001-F01-2G01E04-01 (sample number 1), Elution: 4.327 to 4.904 min, Period: 1, Cycle(s): 155-156, 172-173 (Experiment 2)
102.8596 1
111.8315 1
113.0624 1
117.0563 1
119.0841 1
122.045 1
122.9493 1
124.0706 1
125.0373 1
129.063 1
130.0438 1
130.0489 1
131.0487 1
133.0599 1
134.0195 1
136.0584 1
137.0706 1
139.0851 1
140.0609 1
140.1402 1
144.0518 1
144.0571 1
146.0628 1
146.1168 1
148.1095 1
149.0565 1
153.0621 1
154.058 1
156.0649 1
156.0705 1
156.0817 1
157.1041 1
159.0519 1
159.0631 1
159.0688 1
162.0785 1
162.0842 1
164.0854 1
165.0476 1
165.0763 1
166.0529 1
166.1047 1
166.1162 1
167.0785 1
167.142 1
167.9974 1
168.0379 1
168.0726 1
168.0958 2
169 1
169.0928 1
171.1601 1
172.0608 1
173.1224 1
174.0872 1
175.0841 1
175.09 1
175.0959 2
175.1018 1
175.1077 5
175.2023 1
176.001 1
176.0898 1
176.1135 1
177.0509 1
177.1579 1
178.098 1
179.0705 1
179.0884 1
180.0457 1
183.1018 1
185.0948 1
185.1009 1
185.113 1
185.1495 1
186.1227 1
187.0619 1
188.0831 1
189.1622 1
189.9552 1
190.0906 1
190.9842 1
192.0778 1
193.9635 1
196.0896 1
198.0953 1
198.2524 1
200.0733 1
200.99 1
201.1483 1
203.0587 1
203.0906 2
203.0969 1
203.1096 2
204.9718 1
208.045 1
208.1287 1
209.1283 1
214.1031 1
215.0187 1
215.0907 1
215.0972 1
215.1103 1
215.1234 1
215.9887 1
216.0871 1
216.1068 1
220.0759 1
221.1037 1
229.1149 1
230.1026 1
233.0785 1
235.0388 1
237.0073 1
237.0554 1
238.0808 1
240.1242 1
240.969 1
242.8717 1
243.0387 1
243.0666 1
247.0643 1
248.9275 1
249.9217 1
252.0507 1
252.2208 1
252.9517 1
253.0014 1
256.0928 1
257.094 1
261.0752 1
262.0283 1
266.0255 1
266.9584 1
269.0927 1
272.2217 1
279.0184 1
279.9589 1
286.05 1
286.1406 1
286.919 1
290.1116 1
292.1074 1
296.035 1
296.4884 1
298.1589 1
299.2315 1
303.1599 1
303.8832 1
304.0701 1
306.1132 1
311.984 1
314.9402 1
317.0195 1
322.0313 1
328.1491 1
330.5961 1
331.0021 1
333.9899 1
334.0307 1
342.1742 1
346.9643 1
351.9469 1
358.8147 1
359.1361 1
363.1407 1
378.9987 1
383.1909 1
384.7044 1
384.7394 1
385.1861 1
387.1338 1
390.2498 1
394.0338 1
400.1904 1
400.1993 1
400.235 2
400.2529 2
400.2618 2
400.2797 1
401.2182 1
407.1511 1
411.1156 1
418.2342 1
428.2364 1
431.2072 1
434.6536 1
448.066 1
453.1077 1
454.1728 1
454.6391 1
454.7724 1
455.725 1
463.6123 1
470.1432 1
470.269 1
476.6613 1
485.671 1
485.7301 1
486.173 1
486.2616 1
495.2022 1
527.177 1
528.4181 1
597.2873 1
626.0606 1
664.3073 1
671.3221 1
673.2206 1
673.2901 2
673.3364 1
673.348 1
673.3828 1
673.3943 1
675.8759 1
683.2548 1
683.2664 1
684.2004 1
685.2869 1
765.904 1
766.5096 1
768.34 1
768.3524 1
769.3675 1
769.5285 1
786.3266 2
786.4017 1
786.4142 1
786.5019 1
787.4538 1
788.3435 2
788.3686 1
788.4438 1
788.5065 2
889.5783 1
897.4388 1
1048.8697 1
1225.3173 1
1759.0836 1
END IONS

BEGIN IONS
PEPMASS=447.650898741598
CHARGE=2+
TITLE=File: 0094OtSp-Pha-R0001-F01-2G01E04-01.wiff, Sample: \2006_11_01\0094OtSp-Pha-R0001-F01-2G01E04-01 (sample number 1), Elution: 5.419 to 5.451 min, Period: 1, Cycle(s): 190-191 (Experiment 2)
107.9796 1
112.0204 1
124.0706 1
127.0472 1
127.9344 1
128.0607 1
133.029 1
138.0813 1
138.0918 1
145.0609 1
155.9924 1
156.0538 1
156.0928 1
157.1097 1
158.068 1
158.1017 1
159.0519 1
160.067 1
161.057 1
161.074 1
165.0706 1
166.1392 1
167.0728 1
170.0347 1
170.1453 1
172.0549 1
172.0784 1
172.0842 1
174.1284 1
176.0128 1
179.0227 1
181.0295 1
182.0702 1
183.1018 1
183.1139 1
187.0802 1
188.0892 1
189.0763 1
190.0906 1
192.1149 1
193.0629 1
194.0754 1
195.0905 1
196.027 1
196.0896 1
197.0723 2
201.1293 1
202.0865 1
202.0929 1
202.1246 1
205.0933 1
211.1151 1
212.0437 1
213.9986 1
215.0776 1
221.9476 1
225.0915 1
226.0705 1
227.1458 1
228.1225 1
231.9348 1
232.0504 1
232.1592 1
235.073 1
235.0867 1
235.0936 1
236.0735 1
242.9343 1
244.1676 1
245.0824 1
247.0784 1
249.153 1
255.0935 1
256.9938 1
257.9896 1
260.0375 1
262.9831 1
266.0401 1
270.1337 1
271.1399 1
276.073 1
276.1324 1
276.1472 2
276.162 1
276.1695 1
276.1917 1
276.2066 1
277.1943 1
278.1689 1
279.1452 1
281.1329 1
285.0692 1
286.9644 1
291.322 1
292.9474 1
298.9767 1
302.0803 1
304.9972 1
306.1601 1
311.9366 1
320.1034 1
324.0053 1
330.1498 1
330.1579 1
330.7341 1
342.2898 1
343.7037 1
345.992 1
348.0796 1
348.0963 1
348.1046 1
348.1296 2
350.976 1
360.9744 1
361.0253 1
365.1855 1
365.7317 1
366.1758 1
369.2665 1
372.0256 1
375.729 1
379.3117 1
385.1073 1
386.291 1
389.0864 1
391.1852 1
392.2014 1
393.7148 1
398.6557 1
415.7271 1
415.7817 1
416.1004 1
422.2796 1
435.2682 1
438.6185 1
438.6559 1
439.292 1
447.7447 1
448.0093 1
448.2077 1
448.2361 1
448.255 1
448.2739 1
448.6237 1
449.2007 1
469.6399 1
528.2539 1
547.1782 1
547.1887 1
558.1883 1
620.2206 1
660.3433 1
660.4351 1
661.3074 1
661.3762 1
730.3826 1
731.3603 1
753.7206 1
758.3486 1
1018.2121 1
1237.8517 1
1495.9546 1
1606.2917 1
END IONS

BEGIN IONS
PEPMASS=624.780012724072
CHARGE=2+
TITLE=File: 0094OtSp-Pha-R0001-F01-2G01E04-01.wiff, Sample: \2006_11_01\0094OtSp-Pha-R0001-F01-2G01E04-01 (sample number 1), Elution: 5.339 to 5.889 min, Period: 1, Cycle(s): 188-189, 197-198, 204-205 (Experiment 2)
118.8504 1
147.0844 1
159.0744 1
173.1224 1
176.078 1
201.0976 1
201.1356 1
206.1112 1
207.1637 1
221.1037 1
228.1563 1
240.1312 1
264.9925 1
276.0285 1
297.4963 1
302.0881 1
317.099 1
326.8483 1
338.9856 1
372.0084 1
410.6178 1
441.2124 1
441.2312 1
446.159 1
491.3648 1
513.2167 1
529.5579 1
558.1251 1
577.3149 1
595.3031 1
611.501 1
617.666 1
624.8212 1
624.8324 1
625.7813 1
625.8148 1
654.2881 1
654.311 1
654.3224 1
655.3506 1
655.7278 1
774.3042 1
792.4103 1
902.4345 1
1048.7395 1
1049.5928 1
1246.9318 1
1282.4963 1
1365.1697 1
1458.8199 1
1672.9243 1
1700.3542 1
END IONS

BEGIN IONS
PEPMASS=988.90172491264
CHARGE=2+
TITLE=File: 0094OtSp-Pha-R0001-F01-2G01E04-01.wiff, Sample: \2006_11_01\0094OtSp-Pha-R0001-F01-2G01E04-01 (sample number 1), Elution: 7.189 to 7.268 min, Period: 1, Cycle(s): 240-241 (Experiment 4)
288.0696 1
323.1941 1
384.1966 1
400.0832 1
400.2261 1
400.235 1
400.244 1
400.2529 1
400.2618 1
401.2629 1
646.3071 1
944.5453 1
988.3181 1
988.6269 1
988.8094 1
989.666 1
1767.8579 1
END IONS

BEGIN IONS
PEPMASS=501.682756297298
CHARGE=2+
TITLE=File: 0094OtSp-Pha-R0001-F01-2G01E04-01.wiff, Sample: \2006_11_01\0094OtSp-Pha-R0001-F01-2G01E04-01 (sample number 1), Elution: 7.163 to 7.242 min, Period: 1, Cycle(s): 240-241 (Experiment 3)
119.0598 1
119.0744 1
121.0458 1
123.0731 1
128.0607 1
130.0336 1
130.0438 1
130.0489 1
130.054 1
130.0693 1
130.0744 1
130.0794 1
140.5898 1
142.0706 1
150.0611 1
154.0413 1
154.0469 1
154.069 1
157.0761 3
157.0817 2
157.0873 1
157.0985 2
157.1153 1
158.0568 1
158.0737 1
158.0849 1
158.0961 1
158.1017 1
158.1635 1
158.9337 1
159.0631 1
159.0688 1
159.0913 1
162.0671 1
163.1032 1
167.0901 1
169.1219 1
170.0579 1
172.0667 1
172.1135 1
173.1224 2
174.0577 1
175.0782 4
175.0841 4
175.09 2
175.0959 5
175.1018 6
175.1077 5
175.1137 2
175.1255 3
175.1314 1
175.155 2
175.1609 1
176.0958 1
176.1017 1
176.1135 1
180.9154 1
181.1136 1
182.1365 1
183.0897 1
183.0958 1
183.1078 1
183.1199 1
184.0939 1
184.1242 1
184.1666 1
185.0523 1
185.0705 1
185.0766 2
185.0826 2
185.0887 3
185.0948 1
185.1009 2
185.113 3
185.1191 1
185.4837 1
186.0679 1
187.1108 1
187.1474 2
190.9718 1
191.0397 1
191.0829 1
191.1261 1
192.0036 1
192.1211 1
193.1125 1
196.1146 1
196.1208 1
197.0598 1
197.0786 1
197.0849 1
197.1225 2
198.1141 1
199.1082 1
201.0786 1
201.085 1
201.4904 1
201.9913 1
202.0929 1
202.1056 1
202.7344 1
203.0142 1
203.0715 1
203.0778 1
203.0842 3
203.0906 4
203.0969 5
203.1033 4
203.1096 6
203.116 5
203.1287 2
203.1351 2
204.129 1
205.023 1
207.0737 1
207.1251 1
209.0766 1
209.1024 1
211.0826 1
211.1021 1
212.1283 1
213.0526 1
214.0574 1
216.1002 1
216.882 1
217.099 1
218.1462 1
219.1695 1
220.1157 1
220.1289 1
221.0573 1
221.1701 1
223.0598 1
224.0611 2
224.0812 1
224.0879 1
224.1413 1
225.0312 1
225.1116 1
225.1585 1
226.0973 1
226.1309 1
226.1511 1
227.0785 1
227.1189 1
230.1432 1
231.0924 1
231.1603 1
232.1252 1
232.166 1
233.1671 2
236.1146 1
236.1352 1
237.0073 1
238.991 1
240.0136 1
241.0383 1
241.1007 1
243.0735 1
243.1083 1
243.1431 2
243.1571 1
243.9444 1
244.063 1
244.1048 1
245.1662 1
246.0478 1
248.1673 1
250.0841 1
251.1159 2
252.0365 1
254.0677 1
255.1007 1
255.1934 1
256.1142 1
256.1643 1
262.2452 1
263.9905 1
265.9527 1
266.0765 1
270.0897 1
271.0223 1
271.2282 1
274.059 1
274.9318 1
276.1398 1
279.1751 1
283.0826 1
296.1426 1
298.1358 1
298.1512 2
298.1589 1
298.1744 2
298.1821 1
298.2052 1
299.0848 1
299.1079 1
300.1048 1
301.1034 1
301.1421 1
302.1269 2
303.1055 1
303.1443 1
305.9882 1
312.1023 1
314.1089 1
314.1484 1
315.178 1
316.1695 1
316.1854 1
317.099 1
323.0817 1
323.178 1
325.1233 1
325.1474 1
325.1555 1
332.0996 1
332.1403 1
332.1566 1
332.1728 2
333.1581 1
335.1168 1
337.1386 1
337.1714 3
339.1418 1
339.1582 1
340.1868 1
341.1344 1
343.1411 1
343.1577 1
343.1908 1
344.126 1
344.184 1
349.1967 1
350.8421 1
351.1516 1
353.1372 1
355.1705 1
356.1219 1
357.159 1
359.0769 1
360.9999 1
361.2544 1
363.0727 1
363.1407 1
364.1709 1
364.222 1
366.2271 1
367.2959 1
369.1893 1
370.1335 1
372.2409 1
374.1729 1
378.6859 1
380.2426 1
381.1312 1
381.1573 1
381.1922 1
382.6143 1
383.156 1
383.2084 2
383.2434 1
383.7417 1
385.2037 1
385.2124 1
385.2475 1
385.2562 1
386.1243 1
386.2296 1
387.169 2
387.1953 1
387.2129 1
387.2656 1
388.1447 1
388.1975 1
388.2063 1
388.6374 1
391.1941 1
391.671 1
392.1572 1
392.6967 1
392.7055 1
393.1657 1
394.0692 1
396.1458 1
396.3236 1
396.4925 1
397.1951 1
398.121 1
398.1566 1
398.1655 1
398.1744 1
398.1834 3
398.1923 3
398.2012 4
398.2101 3
398.219 3
398.2279 3
398.2368 1
398.2457 1
398.2546 1
398.3437 1
399.0391 1
399.1729 1
399.2264 1
399.2442 1
399.2531 1
400.1636 1
400.1815 2
400.1904 1
400.1993 1
400.2083 3
400.2172 5
400.2261 5
400.235 7
400.244 5
400.2529 2
400.2618 4
400.2708 5
400.2797 1
400.2886 1
400.2976 1
400.4048 1
400.4405 1
401.1377 1
401.1556 1
401.1824 1
401.236 3
401.245 1
401.2629 2
401.3165 1
401.3255 1
401.3702 1
401.7102 1
401.7996 1
402.2293 1
403.188 1
403.2059 1
403.2238 1
403.2328 1
403.2597 1
404.2645 1
409.7227 1
411.188 1
412.1754 1
413.2275 1
414.0538 1
414.1355 1
414.1446 1
414.181 1
414.1991 2
414.2082 2
414.2173 2
414.2264 2
414.2355 1
414.2628 1
415.1992 1
415.2083 1
416.1368 1
416.1823 2
416.2097 1
416.237 1
416.2552 1
417.2122 1
417.2487 2
417.2578 1
418.4168 1
422.2337 1
424.1441 1
431.2165 1
438.1605 1
438.2166 1
439.1704 1
444.2655 1
448.2172 1
448.2644 1
451.7118 1
453.2408 1
454.1157 1
454.1442 1
457.2798 1
457.2894 1
464.0354 1
465.0843 1
466.8479 1
467.0409 1
468.3057 1
470.2981 1
470.8792 1
471.1311 1
471.7127 1
476.2032 1
477.1097 1
479.1696 1
480.1572 1
480.4116 1
481.1752 1
484.6581 1
484.7171 1
485.2284 1
486.2025 1
492.8108 1
493.6734 1
498.3069 1
499.2242 1
501.7312 1
502.1913 1
509.1286 1
515.1604 1
515.1908 1
515.2111 1
515.2821 1
515.3023 1
516.3264 1
525.18 1
528.1308 1
532.1913 1
532.2222 1
532.3561 1
543.2064 1
561.3255 1
563.8034 1
571.1312 1
571.2699 1
574.1868 1
586.1556 1
586.2854 1
587.2911 1
589.262 1
598.1278 1
600.2261 1
602.2404 1
603.2159 1
605.8834 1
612.2189 1
625.3123 1
627.2229 1
643.3255 1
645.3201 1
655.2363 1
655.4078 1
656.1852 1
656.311 1
656.3225 1
671.2064 1
673.2437 1
673.2785 1
673.2901 1
673.3017 1
673.3132 2
673.3248 3
673.3364 1
673.348 1
673.3596 7
673.3712 1
673.3943 1
674.2519 1
674.3099 1
674.3215 2
674.3331 1
674.3447 1
675.2725 1
687.2284 1
687.2518 1
687.2752 2
687.2869 1
687.2986 1
687.322 1
687.4274 1
688.2821 1
688.2939 1
688.3056 1
688.3173 1
689.2781 1
689.3015 2
689.3133 1
689.3367 1
689.3484 1
690.2865 1
690.3452 1
690.3921 1
691.237 1
694.3158 1
697.2717 1
701.3686 1
705.2996 1
710.3954 1
729.3333 1
756.6161 1
782.3629 1
782.4379 1
783.3998 1
783.4123 2
783.4248 2
784.3998 1
785.4755 1
786.3016 1
786.4268 1
791.5182 1
800.3856 1
800.3983 1
800.4488 1
800.4867 1
800.512 1
801.2827 1
801.3332 1
802.294 1
802.3573 1
802.3826 1
802.3952 1
802.4079 1
802.4205 1
802.4332 2
802.4711 2
802.4964 1
802.6988 1
803.3693 1
803.4706 1
803.5465 1
828.3891 1
867.348 1
903.4407 1
1239.8002 1
1641.6268 1
END IONS

BEGIN IONS
PEPMASS=485.695746796709
CHARGE=2+
TITLE=File: 0094OtSp-Pha-R0001-F01-2G01E04-01.wiff, Sample: \2006_11_01\0094OtSp-Pha-R0001-F01-2G01E04-01 (sample number 1), Elution: 7.108 to 7.193 min, Period: 1, Cycle(s): 240-241 (Experiment 2)
112.0535 1
112.1102 1
123.9762 1
124.1353 1
126.0127 1
128.0809 1
130.054 1
130.0693 1
130.0744 1
131.0794 1
133.0496 1
133.0805 1
135.0189 1
141.056 1
142.1026 1
151.9814 1
156.0817 1
156.9642 1
157.0929 1
158.0624 1
158.1017 1
159.0857 1
161.023 1
161.9819 1
165.0935 1
167.0843 1
169.1567 1
169.4937 1
170.0463 1
173.1166 1
175.0605 1
175.09 1
175.0959 1
175.1018 2
175.1077 1
175.1137 2
175.1196 1
176.1195 1
178.104 1
182.0642 1
183.0837 1
183.1139 1
185.0826 1
185.0948 3
185.1009 1
187.1535 1
191.1014 1
193.1436 1
195.0469 1
195.1529 1
197.0473 1
197.1225 1
197.1287 1
197.5992 1
198.0638 1
199.0956 1
199.1271 1
203.0842 1
203.1096 2
203.1924 1
204.0843 1
206.124 1
209.0314 1
209.1347 1
210.0914 1
210.1431 1
215.1627 1
219.1232 1
219.1298 1
221.1236 1
224.0879 1
224.148 1
224.1814 1
226.0571 1
226.1041 2
226.1309 1
226.1443 1
226.1511 2
226.1578 1
226.1712 2
226.2048 1
226.9642 1
227.1189 2
227.1391 1
228.1832 1
237.1036 1
237.1379 1
239.0669 1
239.1221 1
243.0666 1
251.0028 1
252.1996 1
254.1033 1
254.1176 1
254.1958 1
255.1078 1
255.1221 1
260.0447 1
265.1306 1
269.0415 1
270.075 1
274.0516 1
284.1503 1
286.1028 1
286.1481 1
296.1118 1
298.1512 1
298.1589 1
314.2513 1
325.2199 1
328.141 1
335.1822 1
340.5162 1
341.1674 1
342.1494 1
351.1767 1
351.2186 1
355.1789 1
366.2356 1
367.2531 1
382.204 1
383.1734 1
383.1909 1
383.2084 1
383.2171 1
383.2608 1
383.3133 1
384.7044 1
386.2383 1
398.6646 1
399.1818 1
400.1904 1
400.1993 1
400.2172 4
400.2261 6
400.235 2
400.244 2
400.2529 1
400.2618 3
400.2708 1
400.2797 2
400.3244 1
401.2271 1
401.236 1
401.2539 2
402.2293 1
403.2597 1
404.7314 1
406.7368 1
408.7202 1
410.4279 1
412.2388 2
420.2087 1
426.2154 1
441.7471 1
446.2344 1
454.2679 1
454.7724 1
455.1247 1
456.1063 1
458.2446 1
462.0563 1
463.6411 1
463.6604 2
463.6892 2
463.6988 1
463.7565 1
464.17 1
464.3047 1
464.6511 1
464.834 1
467.1567 1
485.7891 1
486.2419 1
486.2911 1
487.3353 1
495.8184 1
499.2541 1
508.3129 1
509.2595 1
516.154 1
528.3565 1
551.1749 1
560.8073 1
570.2353 1
586.2421 1
586.2529 1
602.7774 1
604.1812 1
605.0375 1
625.3347 1
655.3163 1
673.2901 1
673.3017 2
673.348 1
673.4059 1
674.3099 1
674.3563 1
674.5302 1
684.3405 1
754.2723 1
754.3581 1
768.3029 1
769.3428 1
769.4666 1
778.3346 1
784.4498 1
786.4643 1
814.4418 1
852.4363 1
897.4522 1
1634.724 1
END IONS

BEGIN IONS
PEPMASS=502.706737488312
CHARGE=2+
TITLE=File: 0094OtSp-Pha-R0001-F01-2G01E04-01.wiff, Sample: \2006_11_01\0094OtSp-Pha-R0001-F01-2G01E04-01 (sample number 1), Elution: 7.376 to 7.455 min, Period: 1, Cycle(s): 242-243 (Experiment 4)
103.6627 1
112.011 1
126.0628 1
129.058 1
129.1188 1
130.0489 1
130.0591 1
130.1304 1
131.0232 1
134.0815 1
139.0693 1
141.0719 1
144.0732 1
147.1169 1
157.0705 1
157.0985 1
159.0688 1
159.0969 1
160.0501 1
162.0387 1
169.0928 1
171.1134 1
174.0636 1
174.0754 1
174.0813 1
175.0782 1
175.0959 2
175.1196 1
175.1255 1
175.1609 1
176.0839 1
178.0444 1
183.0958 1
183.1018 1
184.0212 1
185.0826 1
185.0887 1
185.0948 4
185.1009 2
185.1069 1
185.1252 2
185.1495 1
186.0923 1
187.0924 1
187.1474 1
189.0886 1
190.1521 1
191.1138 1
191.1261 1
191.4657 1
194.063 1
194.0878 1
196.0896 1
200.1112 1
201.0597 1
201.1166 1
203.0651 1
203.0906 1
203.0969 2
203.1033 1
203.1096 1
203.116 2
203.1224 1
205.0805 1
213.1243 1
215.13 1
215.1496 1
217.0727 1
219.11 1
220.1422 1
223.0398 1
224.021 1
224.0411 1
224.0478 1
224.1146 1
224.128 1
225.058 1
226.0973 1
227.0382 1
228.9797 1
236.0323 1
237.9981 1
238.0739 1
243.0179 1
243.171 1
249.8723 1
253.2145 1
259.1239 1
264.0413 1
268.1634 1
272.0007 1
284.1428 1
299.023 1
301.0414 1
303.121 1
304.1323 1
314.2117 1
314.2434 1
317.1706 1
317.274 1
321.1346 1
321.9753 1
326.7757 1
334.3 1
338.1394 1
339.0184 1
339.076 1
340.1538 1
340.9365 1
342.1577 1
353.2379 1
354.1867 1
354.9938 1
356.9818 1
359.1276 1
364.1283 1
366.2186 1
368.1691 1
370.1593 1
382.2913 1
383.1123 1
387.1602 1
387.1953 1
394.1401 1
397.2307 1
398.1388 1
398.219 1
398.2368 3
398.3081 1
399.2353 1
399.2442 1
399.2888 1
400.1904 1
400.2083 1
400.2529 1
400.2618 1
400.2708 1
400.3065 1
401.2182 2
401.245 1
402.2114 1
402.2741 1
403.2597 1
414.2355 1
414.2446 1
414.2628 1
416.1095 1
416.1459 1
416.2006 1
416.237 1
416.2461 1
416.2916 1
417.2487 1
419.2391 1
439.2827 1
444.2467 1
449.5793 1
451.6549 1
454.0681 1
462.6419 1
462.8628 1
463.6604 1
472.3529 1
481.6454 1
485.1595 1
492.1667 1
503.2123 1
518.3371 1
541.387 1
565.1824 1
571.1845 1
589.1753 1
660.1827 1
670.8248 1
672.3057 1
673.2322 1
673.348 1
674.2983 1
674.3563 1
676.2474 1
684.3055 1
689.2312 1
689.2898 1
689.3484 1
690.31 1
690.3569 1
690.5915 1
743.2406 1
766.3736 1
767.2885 1
784.3373 1
801.3838 1
802.3699 1
802.3952 1
802.4458 1
803.4706 1
913.5468 1
END IONS

BEGIN IONS
PEPMASS=505.70286070836
CHARGE=2+
TITLE=File: 0094OtSp-Pha-R0001-F01-2G01E04-01.wiff, Sample: \2006_11_01\0094OtSp-Pha-R0001-F01-2G01E04-01 (sample number 1), Elution: 7.003 to 7.615 min, Period: 1, Cycle(s): 244-245 (Experiment 3), 238-239 (Experiment 4)
101.9155 1
113.0434 1
114.0473 1
115.0747 1
115.9768 1
116.7715 1
117.0418 1
117.8014 1
118.0292 1
118.8552 1
119.0159 1
120.0556 2
122.0499 1
123.9314 1
124.0557 1
125.0373 1
125.0672 1
129.0529 1
129.1087 2
131.0232 1
131.0692 2
132.0524 1
137.0497 1
137.0601 1
138.0865 1
139.0746 1
139.1062 1
140.0451 1
140.0556 2
140.0662 1
140.1085 1
141.9376 1
142.0334 1
142.0653 1
142.0759 1
142.1026 1
142.7739 1
142.9127 1
143.0355 1
143.0728 1
147.0627 1
148.0281 1
148.1041 1
150.0228 1
151.0581 1
151.0636 1
153.0566 1
153.0732 1
153.9804 1
154.0469 1
154.0524 1
155.0793 1
155.0904 1
156.037 1
156.0482 1
156.0594 1
156.0649 1
156.0817 1
156.104 1
156.1096 1
156.2993 1
157.0929 1
158.0793 1
158.0849 1
158.0961 1
160.0839 1
161.074 1
162.0501 1
162.0558 1
162.1012 1
162.124 1
162.6417 1
164.0568 1
165.0361 1
165.0419 1
165.0648 1
166.0529 1
166.1162 1
167.0901 1
168.9651 1
169.0812 1
170.0579 1
170.0871 1
170.122 1
170.9849 1
172.9462 1
173.0167 1
173.0637 1
173.0931 1
174.0106 1
175.09 1
175.0959 1
175.1018 1
175.1077 1
175.1196 3
175.1373 1
175.1432 1
175.1491 1
176.0247 1
176.1195 1
177.0925 1
178.0563 1
178.0682 1
178.0801 1
178.0921 1
178.098 1
179.0705 1
179.1303 1
181.0896 1
182.1304 1
183.0656 1
183.0837 1
184.0394 1
184.0515 1
184.1848 1
185.0705 1
185.0887 1
185.1069 1
186.0496 1
187.0619 1
187.0741 1
189.0886 1
190.066 1
190.0967 1
191.0829 1
191.9726 1
194.0567 1
194.0754 1
194.0941 1
194.9908 1
195.0843 1
195.1092 1
196.0333 1
196.0771 1
196.0896 1
197.0285 1
197.041 1
199.0516 1
199.1082 1
199.146 1
200.0543 2
200.1301 1
201.085 1
203.1033 1
203.1987 1
204.0078 1
204.0652 1
204.0907 1
206.1112 1
207.048 1
207.0737 1
207.138 1
209.096 1
210.1043 1
211.0178 1
211.0762 1
211.0891 1
212.994 1
213.1374 1
213.9398 1
215.058 1
218.0407 1
218.1132 1
220.1422 1
220.9776 1
222.1006 1
222.1339 1
224.9441 1
225.0714 1
226.0436 1
226.1242 1
226.1511 1
227.9607 1
227.9675 1
228.0012 1
229.9807 1
230.1365 1
231.0381 1
231.1128 1
232.0096 1
232.0504 1
234.02 1
234.0679 1
234.1088 1
235.0114 1
235.9706 1
236.0186 1
238.0532 1
238.9979 1
239.0876 1
240.0136 2
245.0963 1
245.1732 1
245.9498 1
246.0408 1
248.9486 1
249.005 1
252.0932 1
253.0156 1
254.9794 1
255.0793 1
257.0511 1
260.9814 1
261.985 1
263.0411 1
265.1233 1
266.0619 1
267.1335 1
269.1513 1
270.0383 1
276.1175 1
277.0754 1
278.0126 1
279.0408 1
279.1303 1
279.9813 1
280.0784 1
280.1158 1
280.1382 1
281.1105 1
284.0826 1
284.0976 1
287.9863 1
289.1087 1
290.629 1
292.0006 1
292.0616 1
296.1579 1
296.2194 1
298.1281 1
298.1435 1
299.0462 1
299.077 1
300.0043 1
301.9251 1
302.0415 1
306.0429 1
309.1593 1
310.9833 1
311.1565 1
312.1654 1
313.0969 2
316.9718 1
322.1355 1
326.0417 1
327.1874 1
334.0796 1
334.8798 1
335.9919 1
341.1674 1
342.5707 1
343.2735 1
344.2502 1
350.0064 1
350.0231 1
351.0763 1
351.1433 1
353.1288 1
354.2876 1
356.1641 1
359.1023 1
359.2292 1
362.146 1
364.0005 1
365.1087 1
368.1006 1
368.1777 1
375.21 1
380.1382 1
382.1865 1
382.204 1
382.2302 1
382.2738 1
383.1909 1
383.1997 1
385.1423 1
385.2037 1
387.2129 1
388.2415 1
390.2233 1
392.9356 1
394.7519 1
395.1335 1
395.2488 1
396.1636 1
397.2218 1
397.3464 1
398.2546 1
400.1368 1
400.1457 3
400.1636 2
400.1725 2
400.1904 4
400.1993 5
400.2083 7
400.2172 7
400.2261 13
400.235 10
400.244 6
400.2529 3
400.2618 3
400.2708 4
400.2797 2
400.2976 1
400.3422 1
400.369 1
401.1913 1
401.2003 1
401.2092 1
401.2182 1
401.2271 1
401.236 1
401.245 2
401.2539 3
401.2897 1
401.3165 1
401.3434 1
401.9249 1
402.0861 1
404.1747 1
404.5159 1
406.0438 1
409.289 1
410.1294 1
410.247 1
411.1065 1
411.197 1
415.8636 1
418.7822 1
419.2208 1
421.0877 1
423.1241 1
424.1441 1
425.2574 1
425.3218 1
431.2258 1
436.2561 1
438.1324 1
442.254 1
444.915 1
446.6495 1
447.1592 1
447.2347 1
447.6502 1
447.6975 1
450.8961 1
452.6517 1
454.6677 1
456.0682 1
461.8644 1
462.1235 1
462.2866 1
462.5651 1
462.6227 1
467.6682 1
468.1125 1
468.2284 1
474.6749 1
475.1711 1
483.6365 1
483.6561 2
483.6758 1
483.6856 1
483.715 1
483.7347 1
483.7445 1
483.8034 1
483.8231 1
484.1472 1
484.157 1
484.3044 1
484.5009 1
484.6287 1
484.668 1
485.2186 1
485.3071 1
491.157 1
495.242 1
496.6638 2
496.7036 1
497.2012 1
498.1375 1
501.8612 1
505.1772 1
505.4883 1
505.6188 1
505.6389 5
505.649 5
505.659 6
505.669 8
505.6791 4
505.6891 3
505.6992 3
505.7092 5
505.7192 4
505.7293 7
505.7393 4
505.7494 12
505.7594 2
505.7694 5
505.7895 3
505.7996 2
505.8297 1
505.8397 2
505.8498 1
505.8699 1
505.9 2
506.1511 1
506.1611 3
506.1711 3
506.1812 3
506.2013 6
506.2113 2
506.2214 5
506.2314 1
506.2415 2
506.2515 5
506.2616 4
506.2716 3
506.2816 3
506.2917 1
506.3017 2
506.3218 2
506.3319 3
506.362 1
506.4625 1
506.7137 1
506.7237 1
506.7338 1
506.7438 3
506.7539 1
506.8142 1
507.1962 1
507.2465 1
507.2867 1
510.0356 1
513.247 1
513.3077 1
514.2995 1
514.3501 1
516.3264 1
520.0971 1
520.6368 1
523.1459 1
524.3107 1
537.7883 1
539.1662 1
539.2077 1
539.218 1
539.2595 1
539.2803 1
539.3528 1
552.9792 1
554.3449 1
567.169 1
567.2009 1
567.2859 1
568.1689 1
576.768 1
579.269 1
584.1469 1
586.2313 1
587.2262 1
593.1918 1
593.257 1
593.7682 1
594.2361 1
607.2139 1
610.1328 1
610.221 1
611.1699 1
611.1809 3
611.214 3
611.2251 3
611.2361 2
611.2471 2
611.2582 1
611.2692 1
611.2802 4
611.3023 1
611.3575 1
611.3686 1
612.1857 1
612.1968 1
612.2078 2
612.2299 2
612.241 3
612.252 2
612.2851 1
613.2688 1
619.3204 1
619.3648 1
622.8029 2
624.2856 1
624.3526 1
633.1293 1
634.2757 1
635.2318 1
635.8058 1
644.7871 1
644.7984 1
644.8211 1
644.8325 2
644.8438 1
644.8778 1
645.286 4
645.3087 2
645.3201 1
645.3654 1
645.8305 1
646.3071 1
651.7781 1
656.3225 1
660.2171 1
661.2155 1
673.3712 1
678.2342 1
678.2691 1
679.2112 1
679.3043 1
679.316 1
690.9083 2
694.0805 1
695.2808 1
697.3071 1
698.2742 1
725.2516 1
727.4174 1
734.2972 1
737.337 1
749.1189 1
768.4514 1
791.3298 1
791.3549 1
791.4554 1
792.3474 1
794.4224 1
801.3206 1
808.2613 1
808.4391 1
808.4771 1
837.4085 1
837.4731 1
837.4989 1
838.4424 1
854.4319 1
855.9856 1
869.4925 1
895.26 1
900.6114 1
928.8862 1
960.4046 1
973.6634 1
988.7532 1
988.8936 1
1024.2901 1
1058.3764 1
1543.7309 1
1679.6694 1
END IONS

BEGIN IONS
PEPMASS=521.16522191225
CHARGE=2+
TITLE=File: 0094OtSp-Pha-R0001-F01-2G01E04-01.wiff, Sample: \2006_11_01\0094OtSp-Pha-R0001-F01-2G01E04-01 (sample number 1), Elution: 6.977 to 8.075 min, Period: 1, Cycle(s): 253-254 (Experiment 2), 238-239 (Experiment 3), 244-245 (Experiment 4)
112.0583 1
114.0568 1
114.0711 1
116.0634 1
119.0549 1
119.0598 1
128.0961 1
130.0387 1
130.0693 2
130.0794 1
130.2272 1
132.0626 1
134.0608 1
135.076 1
138.0918 1
138.1128 1
140.0292 1
140.0609 1
140.1085 1
141.056 1
142.0706 1
146.0628 1
149.002 1
150.0447 1
151.1185 1
156.0817 1
158.1017 1
160.0783 1
160.1009 1
163.0462 1
165.0361 1
167.0843 1
168.0263 1
172.0432 1
175.1137 1
175.1255 1
175.1314 1
175.1373 1
175.1727 1
176.0543 1
176.0721 1
178.0504 1
179.0705 1
182.0762 1
183.0776 1
183.1441 1
183.6883 1
185.1009 1
186.0984 1
187.0863 2
188.0524 1
188.0586 1
189.8813 1
190.0044 1
193.6589 1
194.1065 1
194.1376 1
195.0594 1
199.0075 1
205.0805 1
206.1176 1
207.1187 1
210.1108 1
211.1281 1
215.0645 1
217.1187 1
219.0836 1
219.1166 1
220.1488 1
226.0973 1
226.1443 1
228.0888 1
228.1091 1
229.0878 1
229.1216 1
235.9569 1
237.9981 1
239.0186 1
239.3017 1
242.107 1
243.0596 1
248.8923 1
253.0653 1
257.0869 1
266.0765 1
268.0684 1
269.1513 1
269.987 1
273.1432 1
276.125 1
277.068 1
278.0647 1
282.0544 1
283.1202 1
283.902 1
291.0706 1
291.1011 1
296.0196 1
299.1388 1
300.159 1
301.9484 1
306.9887 1
308.2024 1
308.9553 1
309.0809 1
311.0777 1
315.1859 1
320.7107 1
320.9666 1
324.9784 1
325.0508 1
325.075 1
333.5983 1
338.0409 1
344.7723 1
346.6401 1
348.0379 1
349.1883 1
351.2186 1
352.0306 1
353.2631 1
354.1363 1
354.2204 1
355.0443 1
355.1116 1
355.2967 1
355.6334 1
362.1205 1
364.1113 1
371.0961 1
373.2494 1
373.258 1
381.0701 1
393.0949 1
398.1923 1
400.1993 1
400.2172 1
400.235 2
400.2708 2
400.3065 1
401.2003 1
401.2092 1
401.2629 1
411.1246 1
412.1391 1
417.0025 1
419.2117 1
420.6115 1
423.1332 1
425.2021 1
426.0219 1
426.1048 1
434.1418 1
434.6909 1
437.0771 1
439.4043 1
440.1252 2
440.1721 1
440.6124 2
444.1808 1
445.4049 1
448.0943 1
449.0967 1
449.1534 1
449.7592 1
451.949 1
452.8132 1
455.0104 1
455.1057 1
456.7167 1
457.108 1
459.5645 1
462.0083 1
462.0851 1
462.2099 1
462.2578 1
462.5747 1
462.6035 1
464.1123 1
465.1131 1
467.0216 1
468.0642 1
468.5859 1
468.5956 2
468.7212 1
469.0693 1
469.1273 1
471.0536 1
475.1516 1
475.5604 1
477.0902 1
477.1097 2
477.5877 1
478.1147 1
478.1245 1
478.6225 1
483.0672 1
483.7641 1
484.1177 1
490.1779 1
490.1878 1
490.6327 1
492.1965 1
498.2271 1
498.3168 1
499.1444 1
499.1743 1
499.6432 1
499.6632 1
499.9227 1
500.3321 1
500.6517 1
503.6531 1
506.0908 1
512.2057 1
512.6909 1
513.7023 1
518.4082 1
521.2686 1
521.5541 1
521.7682 1
551.4999 1
553.9771 1
554.1032 1
554.2608 1
555.1651 1
565.3629 1
567.2753 1
568.0731 1
580.1612 1
599.7777 1
600.1823 1
602.2513 1
637.8112 1
647.2382 1
648.9658 1
656.3682 1
657.0318 1
660.8023 1
661.2959 1
663.1801 1
665.2052 1
665.2167 1
665.2743 1
673.3132 1
677.2579 1
686.3041 1
690.1927 1
696.3878 1
698.2388 1
723.2331 1
727.3211 1
728.2485 1
729.3212 1
734.8659 1
752.2749 1
793.2651 1
793.2777 1
810.5223 1
825.4234 1
831.4759 1
837.4214 1
839.451 1
848.1922 1
867.9398 1
894.4587 1
981.8722 1
1103.0362 1
1141.0808 1
1328.4037 1
1530.9346 1
1722.7403 1
1723.0924 1
END IONS

BEGIN IONS
PEPMASS=510.699411966276
CHARGE=2+
TITLE=File: 0094OtSp-Pha-R0001-F01-2G01E04-01.wiff, Sample: \2006_11_01\0094OtSp-Pha-R0001-F01-2G01E04-01 (sample number 1), Elution: 6.922 to 8.124 min, Period: 1, Cycle(s): 238-239, 244-245 (Experiment 2), 253-254 (Experiment 3)
112.0772 1
112.0819 1
112.0866 1
113.0767 1
117.0708 1
118.0583 1
118.0632 1
119.0549 2
119.0598 2
121.1392 1
124.011 1
124.0607 1
125.0822 1
126.0628 1
126.0929 1
128.0506 1
128.0607 1
128.0708 1
128.1113 1
129.0783 1
130.0387 1
130.0591 1
130.0693 1
130.0794 2
130.0845 1
130.0896 2
131.013 1
131.0692 1
132.0216 1
133.1062 1
137.0549 1
140.0821 1
141.0295 1
141.0878 1
142.0919 1
143.0301 1
143.0355 1
144.0786 1
144.0839 1
144.1429 1
147.0736 2
147.1386 1
147.8814 1
148.9856 1
149.0456 1
153.0014 1
155.0737 1
156.0538 1
156.1151 1
157.0649 2
157.0705 1
157.0761 1
157.0817 1
157.0873 2
157.0929 5
158.0456 1
158.0624 1
158.1017 1
159.0688 1
159.0744 1
159.0857 1
159.9653 1
160.0613 1
160.0726 1
160.0896 1
162.0671 1
164.0854 1
165.9896 1
166.0529 1
167.067 1
168.09 1
171.1134 1
172.0725 1
173.1107 1
173.1166 2
174.0636 1
174.152 1
175.0723 3
175.0782 2
175.0841 1
175.09 4
175.0959 5
175.1018 5
175.1077 4
175.1137 6
175.1196 1
175.1255 3
176.0188 1
176.0365 1
176.0661 1
176.0898 1
176.1432 1
177.0747 1
179.0884 1
180.0816 1
180.0876 1
181.0475 1
182.0461 1
183.0837 3
183.1078 1
184.0818 1
184.6274 1
185.0401 1
185.0523 1
185.0705 2
185.0826 2
185.0887 5
185.0948 2
185.1009 3
185.113 2
185.1312 1
185.1434 1
186.0679 1
186.1105 1
186.1471 1
187.0558 1
187.0863 1
187.1047 1
187.123 2
187.1291 1
187.9973 1
191.052 1
192.0902 1
193.0071 1
194.0878 1
195.1279 1
196.0708 1
196.1458 1
198.0513 1
198.089 1
198.1078 1
198.7367 1
200.6041 1
201.0533 1
201.066 1
201.0786 1
201.085 1
201.104 2
201.123 1
201.1293 1
201.1356 1
201.142 1
201.1546 1
202.1056 1
203.0142 1
203.0333 2
203.0778 2
203.0969 4
203.1033 6
203.1096 6
203.116 1
203.1224 4
203.1287 2
203.1351 2
203.1415 1
203.1605 1
203.1669 1
204.0524 1
204.0907 2
204.1098 1
204.129 1
205.1253 1
206.0919 1
207.138 1
208.0386 1
208.0643 1
208.0901 1
210.0073 1
213.0982 1
214.077 1
215.0121 1
215.0645 1
215.1365 1
216.1265 1
217.0464 1
217.1319 1
220.0825 1
222.1406 1
224.0745 1
224.1146 1
224.1213 1
224.148 1
224.9575 1
225.058 1
225.1183 1
226.0571 1
226.0906 1
226.1846 1
227.1458 1
227.1593 1
228.136 1
228.8717 1
229.0473 1
229.0608 1
229.0743 1
229.0878 1
229.1014 1
229.1081 1
229.1419 1
229.1622 1
229.1892 1
229.2433 1
230.1026 1
230.1635 1
233.0785 1
233.0853 1
233.0989 1
233.1057 1
235.0388 1
236.0529 2
237.0898 1
237.1242 1
238.0739 1
238.991 1
239.0324 1
239.0462 2
239.5849 1
241.1215 1
242.0514 1
242.0583 1
243.1014 1
243.1083 1
243.1153 1
244.049 1
246.0408 1
246.0618 1
246.0759 1
246.1039 1
246.1109 1
247.0994 1
247.1205 1
249.0684 1
249.0896 1
250.1476 1
250.2182 1
251.9515 1
252.8807 1
253.0937 1
253.1861 1
253.1932 1
254.0891 1
254.1033 1
254.1104 1
254.146 1
255.9999 1
257.0081 1
257.0296 1
257.0439 1
259.0305 1
261.0391 1
265.1233 1
267.9587 1
267.9733 1
268.0976 1
268.178 1
269.0048 1
272.1038 1
272.1112 1
272.148 1
273.1359 1
274.0664 1
274.2068 1
274.9984 1
277.068 1
279.9962 1
282.1069 1
283.1202 1
283.9923 1
284.1202 1
285.039 1
285.1295 1
287.1157 1
287.1459 1
288.1075 1
290.1116 1
294.1024 1
294.1177 1
297.0806 1
298.1127 1
298.1435 2
298.1512 3
298.1744 1
298.1975 1
298.2592 1
299.0384 1
299.1465 1
299.1543 1
299.2469 1
299.9656 1
300.1125 1
300.1203 1
300.1358 1
300.933 1
301.0879 1
301.1344 1
302.1269 1
302.1812 1
302.4762 1
303.1521 1
303.1599 1
303.1676 1
304.1479 1
305.005 1
305.122 1
309.073 2
312.0707 1
312.1496 1
314.1801 1
314.9323 1
316.114 1
316.1378 1
316.1616 1
316.1695 1
317.0831 1
318.0777 1
318.1095 1
319.0259 1
324.1339 1
324.1419 1
326.0981 1
326.1062 1
326.1223 1
328.1734 1
329.0799 2
329.1204 2
329.1447 1
329.169 1
329.2095 1
330.1092 1
330.1498 1
330.1579 2
330.1823 1
330.1985 1
331.6767 1
331.9613 1
334.1694 1
334.202 1
336.1474 1
337.0402 1
337.1468 1
342.1907 1
343.1163 1
343.1494 2
344.1923 1
346.1 1
348.1296 1
348.1462 1
348.1546 1
348.2129 1
349.0131 1
352.1982 1
353.1624 1
353.2044 1
353.3051 1
354.2372 1
355.6418 1
356.2483 1
357.2518 1
358.1722 1
358.1891 1
359.9996 1
360.1352 1
361.9166 1
363.0812 1
363.0982 1
366.0221 1
369.7127 1
371.1392 1
371.1478 1
371.251 1
372.1978 1
373.1632 1
374.1211 1
375.2446 1
379.1986 1
379.2334 1
382.2476 1
383.1385 1
383.1997 1
383.2171 2
383.2259 2
383.2434 1
385.1774 1
385.2212 1
386.2296 1
386.4314 1
387.1338 1
387.169 1
387.2305 1
387.2656 1
387.3095 1
388.1359 1
388.1975 1
388.2151 1
388.2327 1
392.2102 1
392.7232 1
397.0883 1
397.1951 1
397.2396 1
398.1566 2
398.1744 2
398.1834 1
398.1923 2
398.2012 3
398.2101 3
398.219 3
398.2279 4
398.2368 2
398.2457 1
398.2546 2
398.2635 2
398.2814 1
398.3259 1
399.1461 1
399.1818 1
399.1996 1
399.2085 1
399.2175 2
399.2264 1
399.2353 1
399.2442 1
400.1279 1
400.1547 1
400.1815 1
400.1904 2
400.1993 2
400.2083 8
400.2172 6
400.2261 1
400.235 3
400.244 6
400.2529 7
400.2618 4
400.2708 1
400.2797 2
400.2886 2
400.3065 1
400.3154 1
400.3422 1
400.6996 1
400.7533 1
401.1556 1
401.2271 1
401.245 3
401.2539 1
401.2718 1
401.2808 1
401.2897 1
401.3255 2
402.1935 2
402.2114 1
402.2293 1
402.2651 1
402.292 1
403.3583 1
404.1927 2
405.1447 1
406.98 1
407.1872 1
407.2232 1
409.1896 1
409.7317 1
411.1608 1
412.1844 1
413.1367 1
414.1628 2
414.181 2
414.2082 1
414.2355 1
414.2809 1
415.1174 1
415.1992 1
415.2174 1
416.155 1
417.2031 1
417.2304 1
419.3763 1
428.1163 1
429.2163 1
432.1348 1
432.2276 3
434.1791 1
436.1535 1
438.2166 1
438.2539 1
439.2546 1
439.3294 1
442.2164 1
442.2634 1
443.4942 1
446.093 1
448.6994 1
453.4404 1
454.1632 1
454.2679 1
455.2486 1
456.2493 1
456.2875 1
458.3497 1
460.0719 1
462.0659 1
463.0549 1
463.1798 1
463.2567 1
463.2663 1
467.1953 1
468.0931 1
470.7339 1
472.0231 1
473.1198 1
474.2178 1
474.3053 1
476.3007 1
478.0659 1
479.678 1
479.766 1
479.7855 1
480.1866 1
481.2046 1
483.1457 1
487.1776 1
487.1874 1
495.2619 1
499.1643 1
499.2741 2
502.2013 1
511.3775 1
512.2866 1
515.1199 1
515.2517 1
515.2618 1
515.3023 1
515.4138 1
526.2446 1
550.3158 1
553.1997 1
553.2312 1
553.3047 1
554.4921 1
572.2948 1
573.2137 1
580.7528 1
585.2048 1
586.2205 2
586.2745 1
586.3502 1
587.2154 1
587.2587 1
588.2437 1
588.2761 1
589.2403 1
589.2511 1
590.1835 1
590.2052 1
598.237 1
599.8214 1
602.7774 1
608.8212 1
613.2356 1
614.2974 1
618.232 1
618.2542 1
626.2282 1
628.7557 1
630.2343 1
630.2679 1
641.3001 1
642.2615 1
642.3746 1
642.4765 1
644.1524 1
654.2881 1
658.3371 1
671.299 1
671.3221 2
672.2363 1
672.3405 1
673.2669 1
673.2785 2
673.2901 1
673.3017 2
673.3132 3
673.3364 3
673.348 1
673.3828 1
673.4407 1
673.5334 1
674.2751 2
674.2867 2
674.3099 1
674.3215 2
674.3563 1
674.6578 1
675.2609 1
684.3756 1
687.2869 2
687.2986 1
687.3103 1
691.3074 1
694.3275 1
705.2403 1
705.2522 2
705.264 2
705.2759 1
705.2996 2
705.3233 1
705.3352 1
705.347 1
705.3707 2
705.3945 1
705.4182 1
711.2643 1
711.3238 1
712.0861 1
712.3125 1
725.3718 1
726.286 1
727.3091 1
729.3092 1
730.4068 1
730.4309 1
735.3622 1
740.4317 1
742.2916 1
742.3645 1
743.2528 1
743.3624 1
759.4063 1
765.3851 1
766.4107 1
766.4725 1
776.3429 1
783.3873 1
784.3248 1
784.3998 1
784.4123 1
784.4248 1
784.4748 1
784.4998 1
785.4004 1
786.3266 1
786.3391 1
786.3767 1
786.5144 1
803.4579 2
814.2507 1
818.3454 1
818.4092 1
818.4348 1
818.4603 2
818.6008 1
819.4569 1
820.3645 1
820.4029 1
829.4817 1
830.3306 1
848.3872 1
920.5908 1
1045.0992 1
1077.2546 1
1143.8877 1
END IONS

BEGIN IONS
PEPMASS=425.156841391094
CHARGE=2+
TITLE=File: 0094OtSp-Pha-R0001-F01-2G01E04-01.wiff, Sample: \2006_11_01\0094OtSp-Pha-R0001-F01-2G01E04-01 (sample number 1), Elution: 8.261 to 8.293 min, Period: 1, Cycle(s): 259-260 (Experiment 2)
103.068 1
104.0631 2
111.068 1
113.0719 1
113.0957 1
114.0473 1
114.0616 1
115.0363 1
117.0515 1
119.0208 1
121.036 1
124.0607 1
125.0373 1
125.1122 1
126.0578 1
127.0774 2
128.0607 1
128.9565 1
129.063 1
129.0681 1
129.0884 1
129.0935 2
129.0985 1
129.1899 1
130.0285 1
131.0692 1
137.0654 1
137.0811 1
138.076 1
138.0813 1
139.0693 1
141.0348 1
142.0547 1
142.0866 1
142.1132 1
145.0287 1
145.0556 1
146.0358 1
146.0466 1
146.052 1
146.0574 2
146.9437 1
147.0519 1
151.0636 1
152.0365 1
155.1015 1
156.0426 1
156.0482 2
156.0817 1
157.0593 1
157.0873 1
158.0288 1
158.0849 1
158.0905 2
162.0671 1
163.0804 1
164.0339 1
164.0454 1
164.074 1
166.0701 2
166.1219 1
169.9881 1
170.0812 1
170.9674 1
171.1309 1
172.0491 1
172.0667 1
173.0872 1
173.1107 2
173.1166 2
173.1224 1
173.1518 2
174.0283 1
174.0577 1
174.1107 1
175.0841 1
175.1491 1
176.9975 1
177.0628 1
179.0586 1
180.0217 1
181.0896 2
182.0702 1
183.1078 1
184.0879 1
184.9551 1
185.0766 1
186.0801 1
186.1045 1
186.1105 1
186.1227 1
188.0708 1
189.0886 1
191.0891 1
191.0952 1
191.1138 1
192.1273 1
193.1312 1
194.0754 1
195.0718 1
197.0097 1
200.1175 1
200.971 1
201.0786 1
201.104 1
201.1166 1
203.1096 1
204.0843 1
205.1189 1
205.9958 1
206.1048 1
207.8776 1
208.1352 1
209.0185 1
209.0895 1
210.169 1
212.1348 1
212.1543 1
212.2323 1
212.2518 1
213.0982 1
213.1178 1
214.09 1
214.1162 1
214.1227 1
214.1358 1
214.9794 1
217.0464 1
219.0637 2
219.077 2
219.0836 2
219.0902 3
219.0968 2
220.0958 1
221.0174 1
221.0639 1
221.0705 1
226.0772 1
233.1535 1
237.0692 1
240.1381 1
242.0792 1
242.1 1
242.1278 1
242.1417 2
243.0179 1
244.1536 1
249.9782 1
250.9886 1
251.6044 1
251.7531 1
252.1712 1
256.0857 1
276.0582 1
276.0879 1
276.1027 1
276.1101 3
276.1175 2
276.125 4
276.1324 5
276.1398 2
276.1472 2
276.1546 2
276.162 7
276.1695 2
276.1769 3
276.1843 4
276.214 2
276.2362 1
276.2585 2
276.2659 1
276.2882 1
277.1348 1
277.1423 1
286.0726 1
286.1028 1
291.1772 1
295.0679 1
301.1266 1
302.9889 1
304.1635 1
314.1484 1
317.1785 1
327.0663 1
327.0824 1
328.9827 1
329.2176 2
331.1809 1
332.1728 1
335.2231 1
342.0999 1
345.1869 1
351.1935 1
356.1641 1
357.1505 1
357.2096 1
360.186 2
360.203 1
360.2114 1
360.2199 2
360.6861 1
360.6946 1
361.1611 1
361.2459 1
362.146 1
373.2322 1
375.9974 1
378.2169 1
379.1899 1
383.2346 1
391.1499 1
391.1764 2
391.1852 1
391.1941 1
391.2294 1
391.2382 1
391.247 1
392.1572 1
392.2367 1
392.7321 1
408.269 1
410.7083 1
411.7042 1
416.6379 1
416.7837 1
417.2395 1
418.2342 1
424.282 1
424.4567 1
424.7143 1
425.1929 1
425.239 1
425.5797 1
425.6073 1
425.6257 1
425.6533 1
425.6718 1
425.681 2
425.6994 1
425.7086 1
425.7178 1
425.727 2
425.7363 3
425.7455 2
425.7547 4
425.7639 2
425.7731 2
425.7915 1
425.8192 1
425.8284 1
425.856 2
426.1232 1
426.1785 1
426.197 2
426.2062 1
426.2154 1
426.2523 1
426.2615 1
426.2799 1
426.2892 1
426.5012 1
426.7041 2
426.7133 1
426.7225 1
426.7686 1
428.1625 1
432.2184 1
442.2352 1
444.2937 1
460.2155 1
461.2409 1
472.1589 1
485.2087 1
491.3252 1
499.4038 1
499.8129 1
502.2413 1
502.7718 1
519.1709 1
519.1811 2
519.2218 1
519.3133 3
519.3642 1
519.3947 1
519.4151 1
520.2192 1
520.3007 1
528.7363 1
531.3368 1
532.8301 1
556.8179 1
557.2183 1
557.3132 1
558.22 1
563.655 1
564.4185 1
564.7898 1
564.8004 1
564.8216 2
564.8428 1
564.9383 1
565.1824 1
565.4584 1
565.7663 1
565.8407 1
576.0927 1
576.4463 1
577.0468 1
577.2506 1
577.3042 1
590.6934 1
617.2444 1
632.2983 1
632.332 1
632.3432 1
633.3203 1
633.4102 1
634.3094 1
641.4018 1
649.3981 1
650.3997 1
694.4099 1
702.4095 1
717.3259 1
719.3841 1
719.396 1
719.42 1
719.432 1
720.4262 1
720.4382 2
960.3354 1
1365.2027 1
1581.0366 1
END IONS

BEGIN IONS
PEPMASS=454.16658683882
CHARGE=2+
TITLE=File: 0094OtSp-Pha-R0001-F01-2G01E04-01.wiff, Sample: \2006_11_01\0094OtSp-Pha-R0001-F01-2G01E04-01 (sample number 1), Elution: 8.423 to 8.502 min, Period: 1, Cycle(s): 261-262 (Experiment 4)
104.0357 1
107.7848 1
113.0245 1
115.0363 1
121.9809 1
124.0458 1
125.0622 1
126.0778 1
127.0472 1
127.0522 1
127.0573 1
129.0326 1
129.0428 1
131.0487 1
133.029 1
133.0341 1
136.0636 1
136.0845 1
138.0446 1
140.0715 1
140.0768 2
140.0821 2
140.1085 1
142.0706 1
142.0866 1
143.0728 1
143.0889 1
143.1476 1
144.0625 1
145.0932 1
145.104 1
146.0628 1
147.0411 1
149.0183 2
149.0292 1
149.0347 1
153.0732 1
154.0413 1
154.0746 1
156.0315 1
157.0537 1
159.0631 1
161.0683 1
163.4341 1
164.074 1
165.0419 1
165.0992 1
165.105 1
165.1107 1
165.1394 1
166.1162 1
167.0554 1
168.061 1
168.1131 1
169.0812 1
170.0521 1
170.0871 1
170.9441 1
171.0316 1
171.0433 1
171.1367 1
172.0022 1
172.0315 1
172.0549 1
172.9991 1
173.0578 1
175.2082 1
176.1017 1
177.0628 1
178.0384 1
178.0742 1
178.0861 1
178.1099 1
179.1482 1
180.0876 1
181.0475 1
181.0896 1
181.1557 1
182.022 1
182.975 1
183.0776 1
185.0826 1
185.1069 1
185.1191 1
186.1166 1
187.0436 1
188.0708 1
189.1254 1
190.1029 1
191.0952 1
192.0654 1
192.9637 1
193.0753 1
193.1498 1
194.0319 1
197.1162 1
198.089 1
199.1082 1
201.0976 1
203.0142 1
205.1445 1
210.0784 1
210.1043 2
212.0827 1
216.0674 1
216.074 1
218.9448 1
219.0571 1
219.1166 1
219.1298 1
219.1496 1
221.1303 1
221.8811 1
222.0341 1
222.1206 1
225.1317 1
226.1511 1
231.0721 1
231.0992 1
233.1398 1
234.0405 1
234.0542 1
238.0326 1
238.0877 1
239.1083 1
241.0314 1
241.0938 1
242.9483 1
251.024 1
251.1938 1
253.0511 1
254.0677 1
259.0592 1
270.097 1
270.8092 1
274.2068 1
275.5688 1
276.1175 1
276.1324 1
276.1398 2
276.1472 3
276.1546 1
276.162 2
276.1695 1
276.1769 2
276.214 1
276.2288 1
276.2956 1
276.3253 1
277.1125 1
277.1423 1
277.1794 1
277.1869 1
279.1974 1
280.1232 1
292.9856 1
293.1155 1
298.1898 1
307.1217 1
312.9942 1
317.1547 1
324.1741 1
325.0428 1
325.9449 1
325.9772 1
333.093 1
339.0678 1
345.1538 1
345.2035 1
345.6682 1
346.1747 1
356.1556 1
357.0156 1
360.966 1
372.9907 1
387.96 1
388.6902 1
388.699 2
388.7078 1
388.7167 1
388.7343 1
388.7431 1
391.1852 1
391.2029 1
392.2544 1
393.2277 1
393.7059 1
393.7502 1
396.208 1
411.1789 1
415.1629 1
415.5905 1
423.2159 1
423.712 1
431.7266 1
438.1324 1
439.8068 1
453.1077 1
453.7067 1
453.992 1
454.1062 1
454.1347 1
454.1632 1
454.1728 1
454.2108 1
454.2394 1
454.2774 1
454.2869 1
454.306 1
454.601 1
454.6201 1
454.6486 4
454.7438 2
454.7914 1
455.22 1
455.2867 1
455.3819 1
455.7345 1
472.1977 1
473.2363 1
480.2257 1
484.2552 1
484.3044 1
501.2513 1
528.3052 1
542.2184 1
576.2427 1
576.2641 1
576.2963 2
577.2184 1
578.2701 1
579.3549 1
592.333 1
593.8008 1
593.8117 1
594.2361 1
594.4538 1
624.2856 1
632.2197 1
633.2192 1
633.2978 1
633.3091 1
634.2645 1
673.3596 1
689.3367 1
689.3602 1
689.3719 1
717.3976 1
731.3965 1
731.4207 1
769.4418 1
776.3554 1
777.4007 1
777.438 1
907.6997 1
END IONS

BEGIN IONS
PEPMASS=433.661057959794
CHARGE=2+
TITLE=File: 0094OtSp-Pha-R0001-F01-2G01E04-01.wiff, Sample: \2006_11_01\0094OtSp-Pha-R0001-F01-2G01E04-01 (sample number 1), Elution: 8.397 to 8.476 min, Period: 1, Cycle(s): 261-262 (Experiment 3)
100.0178 1
108.8722 1
114.0854 1
123.9563 1
125.0473 1
125.0772 1
127.2939 1
128.0658 1
129.058 1
130.0387 1
135.9335 1
137.0758 1
138.055 1
138.097 1
139.0693 1
140.0504 1
140.0715 1
140.0821 1
141.1038 1
143.0782 2
145.0663 1
151.5799 1
152.0915 1
153.3992 1
155.0682 1
156.0538 1
156.0649 1
157.0817 1
157.0985 1
158.0849 1
160.067 1
161.04 1
162.1183 1
167.0381 1
167.1132 1
168.0495 1
168.1363 1
171.0024 1
172.0549 1
172.0784 1
173.0461 1
173.0931 1
173.1107 1
173.1283 1
175.0959 1
175.1077 1
175.1255 1
175.1314 1
177.0569 1
179.0705 2
179.0884 1
180.0816 1
181.0775 1
182.2389 1
183.0776 1
183.0837 1
185.0158 1
185.9766 1
186.0862 1
187.0802 1
189.1008 1
190.0598 1
192.1088 1
193.9945 1
194.0319 1
195.1217 1
195.1279 1
197.0974 1
197.1287 1
198.1078 1
199.039 1
199.0579 1
199.1397 1
201.104 1
201.1166 1
202.0802 1
203.0651 1
205.0549 1
206.0407 1
206.0727 1
207.0737 1
208.9604 1
210.0461 1
210.1237 1
210.9205 1
210.9724 1
212.0892 1
212.8637 1
214.09 1
214.9532 1
215.0383 1
220.1952 1
221.0838 1
223.0331 1
223.9408 1
229.1149 1
230.1229 1
231.0992 1
233.1262 1
234.1635 1
235.0867 1
238.0739 1
238.1359 1
244.063 1
248.0126 1
248.1111 1
250.5856 1
252.0578 1
252.9304 1
253.1434 1
256.1571 1
256.9938 1
259.0377 1
259.0521 1
259.1742 1
260.0879 1
260.1455 1
266.6157 1
270.9121 1
271.9787 1
272.9441 1
274.0738 1
276.1175 1
276.125 2
276.1398 1
276.1472 2
276.1546 1
276.162 3
276.1917 2
276.2214 2
277.1125 1
277.1571 1
277.1646 2
277.2166 1
278.1689 1
279.0408 1
279.1601 1
283.9471 1
285.0767 1
287.9408 1
288.0242 1
299.023 1
305.0128 1
306.0039 1
307.1452 1
308.0143 1
311.1486 1
315.979 1
316.2886 1
319.9915 1
320.1513 1
320.1833 1
320.5428 1
320.9027 1
322.9453 1
329.6714 1
333.0522 1
333.15 1
339.1747 1
344.2088 1
347.2305 1
348.0879 1
348.1546 1
351.16 1
351.1851 1
351.2018 1
351.2353 1
351.9469 1
359.1361 1
360.2368 1
361.0678 1
365.2025 1
370.1335 1
370.185 1
373.9743 1
381.1922 1
388.2151 1
391.1411 1
391.1587 1
391.1764 1
392.1925 1
393.1923 2
401.6654 1
401.6833 1
401.7102 1
401.7281 1
401.746 1
401.7907 2
402.2383 1
402.2472 3
408.0615 1
414.4718 1
415.7635 1
416.073 1
424.6775 1
424.7327 1
425.7363 1
426.2062 1
426.7041 1
428.3842 1
433.6583 1
433.6861 1
433.6954 2
433.7233 2
433.7419 1
433.7605 2
433.7698 1
434.1046 1
434.1698 1
434.1977 1
434.2442 1
434.6257 1
434.635 1
434.7002 1
434.7281 1
434.7374 1
434.8026 1
435.0353 1
435.054 1
435.203 1
435.2216 1
435.2309 1
478.31 1
483.0966 1
483.1261 1
509.1487 1
509.2696 1
509.3301 1
519.3032 1
519.3439 1
519.3846 1
521.5949 1
527.2385 1
529.2086 1
540.2864 1
541.7402 1
544.7997 1
562.7438 1
572.7862 1
573.2564 1
573.2885 1
573.7376 1
590.8887 1
591.1927 1
591.2252 1
591.2686 1
592.1375 1
592.2026 1
592.2787 1
628.308 1
632.3432 1
644.2771 1
644.3451 1
669.4148 1
679.9096 1
705.3707 1
719.4559 1
END IONS

BEGIN IONS
PEPMASS=431.197078345491
CHARGE=2+
TITLE=File: 0094OtSp-Pha-R0001-F01-2G01E04-01.wiff, Sample: \2006_11_01\0094OtSp-Pha-R0001-F01-2G01E04-01 (sample number 1), Elution: 8.664 to 8.716 min, Period: 1, Cycle(s): 265-266 (Experiment 3)
114.033 1
115.0699 1
117.0515 1
120.0801 1
124.0607 1
124.0657 1
126.0528 1
126.0879 1
126.2935 1
128.0809 1
131.0181 1
133.0444 1
133.0547 1
137.0758 1
138.0918 1
140.0609 1
140.0821 1
141.0985 1
142.0547 1
142.0866 1
145.1093 1
148.9911 1
149.051 2
154.0192 1
154.0524 1
155.0626 1
155.0737 1
155.096 2
156.0482 1
156.0705 1
157.132 1
158.0624 1
158.0905 1
159.1195 1
161.074 1
165.0533 1
165.0992 1
165.1164 1
166.0586 1
166.0989 1
166.1047 1
167.0728 1
167.3845 1
169.087 1
170.0405 1
170.0812 1
172.9697 1
173.0519 1
174.0342 1
174.0931 1
175.0487 1
175.9418 1
176.0661 1
176.0958 1
177.0093 1
177.045 1
178.104 1
183.0414 1
183.0958 1
183.1078 1
185.1009 1
186.007 1
186.0496 1
186.0923 1
187.0375 1
188.1014 1
189.0517 1
189.9429 1
190.9842 1
193.0505 1
199.0704 2
199.0956 1
201.0407 1
203.0842 1
204.0652 1
205.0805 1
206.1176 1
207.1059 1
208.0128 1
208.954 2
211.0502 1
211.1216 1
214.1096 1
217.1056 1
219.0571 1
223.1198 1
226.0571 1
227.0718 1
227.671 1
230.0823 1
231.9484 1
233.1126 1
234.1362 1
234.143 1
235.0525 1
238.129 1
241.9403 1
243.1849 1
243.9862 1
246.0128 1
251.1089 1
251.9586 1
252.1074 1
254.0962 1
254.1104 1
255.0793 1
257.0582 1
270.0823 1
271.1252 1
273.1137 1
276.1398 1
277.1497 1
289.1011 1
289.2682 1
298.1589 1
298.1821 1
301.0956 1
306.9809 1
318.6751 1
320.9027 1
320.9266 1
326.6869 1
326.7515 1
326.7676 1
326.8483 1
326.8645 1
327.1551 1
327.1955 1
328.1896 1
340.7057 1
347.963 1
349.7058 1
349.7141 1
349.7308 2
349.7559 1
349.7726 1
350.2319 1
353.1876 1
362.0865 1
380.1991 1
388.2063 1
391.1499 1
396.6525 1
396.9638 1
408.7202 1
408.7472 2
408.8646 1
409.2077 1
409.298 1
410.2379 1
413.8812 1
417.6865 1
422.2612 1
422.509 1
429.9195 1
431.096 1
431.1516 2
431.1609 1
431.198 1
431.2072 2
431.2258 2
431.235 1
431.2443 1
431.2536 2
431.2721 1
431.2814 1
431.2907 1
431.2999 1
431.3463 2
431.4298 1
431.6709 2
431.7266 1
431.7451 1
431.7544 1
431.7637 1
431.7729 1
431.7822 2
431.8008 1
431.8286 1
431.875 2
431.9121 1
431.9585 1
432.1905 2
432.3576 1
432.7383 1
432.7662 1
432.7755 1
432.8683 1
435.2961 1
436.2374 1
443.4096 1
453.1553 1
471.2959 1
491.1867 1
499.294 1
505.2073 1
517.3617 1
519.293 1
581.3447 1
591.2686 1
600.3792 1
635.2768 1
635.2881 1
652.428 1
654.448 1
705.3589 1
705.4656 1
816.4945 1
861.546 1
1306.4624 1
1730.142 1
END IONS

BEGIN IONS
PEPMASS=496.736942023788
CHARGE=2+
TITLE=File: 0094OtSp-Pha-R0001-F01-2G01E04-01.wiff, Sample: \2006_11_01\0094OtSp-Pha-R0001-F01-2G01E04-01 (sample number 1), Elution: 8.608 to 8.667 min, Period: 1, Cycle(s): 265-266 (Experiment 2)
110.054 1
111.068 1
113.0482 1
114.0139 1
116.0586 1
117.0322 1
121.0507 1
123.0632 1
127.007 1
127.0221 1
128.0658 1
129.1138 1
131.0589 1
135.0448 1
136.0376 1
139.0693 1
140.0715 1
141.0507 1
141.4699 1
142.0387 1
142.044 1
142.0866 1
150.0447 1
150.0556 1
155.0904 1
157.0089 1
157.0985 1
159.0462 1
159.0688 1
165.0935 1
165.105 1
167.0497 1
167.0785 1
167.1247 1
169.0232 1
170.0579 1
170.9966 1
171.055 1
171.1835 1
172.1135 1
172.1194 1
175.9595 1
176.0602 1
176.078 1
178.0504 1
179.9498 1
182.0883 1
183.0897 1
187.0802 1
188.0708 2
189.0394 1
190.0721 1
190.0844 1
190.109 1
192.0407 1
192.0593 1
193.0567 1
194.1003 1
196.002 1
196.9846 1
198.0324 1
203.0778 1
203.0969 1
204.1035 1
205.1061 1
206.9838 1
207.0866 1
210.1237 1
211.0567 1
211.1151 1
213.0982 1
218.133 1
219.1034 1
226.0772 1
226.1443 1
227.0314 1
228.0281 1
229.5408 1
229.6017 1
230.0349 1
230.0416 3
230.0552 1
230.062 1
230.0687 2
230.0755 1
230.089 1
230.0958 2
230.1026 2
230.1094 3
230.1161 3
230.1229 2
230.1297 3
230.1365 1
230.1432 2
230.15 3
230.1703 1
230.1771 1
230.1906 1
230.5769 1
231.0789 1
231.1128 1
231.1467 2
234.1772 1
235.0456 1
237.0829 1
241.0591 1
247.1065 1
249.957 1
257.094 1
257.9753 1
266.0401 1
267.0533 1
271.2061 1
285.1521 1
299.162 1
299.1929 2
299.2006 1
299.2083 1
299.216 1
300.159 1
308.971 1
311.0147 1
320.9906 1
323.162 1
324.0294 1
325.0025 1
325.9288 1
327.9874 1
331.0184 1
332.1484 1
337.0976 1
337.967 1
339.0842 1
349.1633 1
353.9767 1
360.2453 1
360.2538 1
367.1846 1
368.2205 1
368.7433 1
368.7519 1
368.7862 1
381.1834 1
381.7415 1
382.204 1
382.2476 1
382.7628 1
382.7715 1
383.2871 1
384.2491 1
384.2666 1
384.3104 1
384.3542 2
385.3176 1
400.2797 1
406.1428 1
409.0722 1
412.266 1
412.2841 1
412.3295 1
413.3092 1
416.2643 1
418.2433 1
430.6419 1
430.6697 1
431.1609 1
465.2672 1
467.6972 1
471.199 1
474.85 1
476.1545 1
478.0073 1
478.2026 1
479.942 1
488.2326 1
488.7556 1
488.9826 1
491.5726 1
496.7135 1
496.7235 1
496.7434 1
496.7732 1
496.7832 1
496.823 1
497.2012 1
497.2211 1
497.2809 1
497.3506 1
497.4302 1
497.5198 1
497.7489 1
498.257 1
505.2475 1
525.2414 1
525.487 1
539.3528 1
566.8607 1
581.7861 1
583.2947 1
583.3594 1
583.4026 2
600.4121 1
607.3569 1
608.3476 1
608.3916 2
608.4357 1
609.3611 1
609.3831 1
609.3941 2
609.4052 1
610.3754 1
616.1135 1
617.3886 1
624.386 1
626.4293 1
626.4404 1
626.4516 1
627.4242 1
627.4465 1
633.2978 1
633.3091 1
636.3463 1
636.887 1
661.3877 1
684.0369 1
690.3804 1
696.4114 1
701.475 1
717.5651 1
718.3905 1
719.4679 1
719.6236 1
735.3986 1
735.4349 1
735.5439 2
735.556 1
746.4696 1
746.5306 1
754.2845 1
756.8985 1
761.4747 1
763.3732 1
763.4348 2
763.4595 1
763.4718 3
763.5212 1
763.5335 2
763.5459 3
764.4344 1
764.4591 1
765.521 1
765.5704 1
772.3921 1
806.1684 1
831.4244 1
1683.9538 1
END IONS

BEGIN IONS
PEPMASS=425.670908756813
CHARGE=2+
TITLE=File: 0094OtSp-Pha-R0001-F01-2G01E04-01.wiff, Sample: \2006_11_01\0094OtSp-Pha-R0001-F01-2G01E04-01 (sample number 1), Elution: 8.342 to 8.964 min, Period: 1, Cycle(s): 261-262, 271-272 (Experiment 2)
103.0862 1
103.7536 1
104.0312 1
104.0357 1
104.054 1
111.0491 1
111.9638 1
112.0488 1
115.0747 1
118.0195 1
118.0341 2
119.0354 1
119.0403 1
120.0507 2
124.0458 1
124.0507 1
124.0657 1
125.0273 1
125.0523 1
125.0622 1
126.0778 2
126.0829 1
126.0979 1
127.0271 1
127.0724 1
127.7729 1
128.0153 1
128.0304 1
128.0809 1
129.063 1
129.0732 3
129.0833 2
129.0884 5
129.1239 1
130.0336 1
130.054 1
130.0744 1
130.0794 1
131.0487 1
132.0113 1
132.0216 1
132.0626 1
133.8128 1
135.0189 1
137.0863 1
138.0393 1
138.076 1
138.097 1
139.8655 1
140.0504 1
140.0821 3
140.0873 1
140.1032 1
142.0387 1
142.0547 1
142.0653 1
142.0706 1
142.3475 1
143.0889 1
144.0571 1
145.0609 1
148.0389 1
149.0892 1
151.0581 1
151.0966 1
151.9869 1
153.0345 1
153.0897 1
153.1118 1
154.069 2
155.1126 1
156.0203 1
156.0594 1
156.1263 1
158.0568 1
159.0969 1
160.0613 1
161.0853 1
162.0671 1
162.0956 1
164.0568 1
164.074 1
164.0911 1
165.0304 1
165.0935 1
165.1107 1
166.0586 1
166.0932 1
166.1047 1
167.1074 1
167.1189 1
167.1247 1
168.0321 1
168.09 1
170.0463 1
170.1045 1
171.0433 1
171.0725 1
171.1017 1
171.9671 1
172.0725 1
172.0901 1
172.1545 1
173.0931 1
173.1107 2
173.1224 1
173.1283 1
173.1401 2
173.1459 1
174.0931 1
174.1048 1
174.1284 1
175.0014 1
175.0546 1
175.0723 1
175.0782 1
175.1018 2
175.1137 1
175.1196 2
175.1255 1
175.1373 1
175.155 2
176.0247 1
176.0484 1
176.0661 1
176.0958 1
177.0687 1
177.0866 1
178.098 1
179.0884 1
179.1183 1
180.0996 1
181.0295 1
181.1016 2
181.1076 1
181.1136 1
181.9798 1
183.0354 1
183.0958 1
183.1199 1
184.0879 1
184.209 1
185.0887 1
186.0314 1
186.0679 1
187.0131 1
187.0986 1
187.1047 1
189.0272 1
189.0456 1
189.0947 1
190.0598 1
190.1029 1
191.0027 1
191.0397 1
191.0644 3
191.0706 1
191.0767 2
191.0829 1
191.0891 1
191.1014 1
191.1138 1
192.0654 1
192.0716 1
193.0691 1
193.0877 1
194.0381 1
194.0878 1
194.1003 1
194.9721 1
195.0032 1
195.0656 1
195.0781 1
195.0968 1
195.103 1
196.0771 1
196.1146 1
197.0974 1
197.1413 1
198.1141 1
198.1267 1
199.0767 1
199.083 1
199.1019 1
199.1082 1
199.1208 1
199.1271 1
200.0417 1
200.0607 1
200.1049 1
201.0153 1
201.0723 2
201.085 1
201.0913 1
201.1166 1
201.142 1
201.2369 1
202.0738 2
202.1246 1
203.046 1
203.1033 1
205.0677 1
205.1189 1
206.1176 1
206.1304 1
206.1753 1
207.0416 1
208.0321 1
208.148 1
209.0056 1
209.0895 1
209.1089 1
210.0978 1
210.1755 1
211.0956 1
211.1021 1
212.1608 1
212.3494 1
212.9223 1
212.981 1
213.0852 1
213.1048 1
214.0966 1
214.1096 1
214.1227 1
214.1488 1
214.9139 1
215.1169 1
217.0661 1
217.1385 1
217.145 1
218.0737 1
219.0307 1
219.0571 1
219.0637 4
219.0703 1
219.0836 2
219.0968 1
219.1034 1
219.11 1
219.1166 1
220.0296 1
220.0825 1
221.0705 2
221.0971 1
222.0807 1
223.0931 1
224.1146 1
225.9832 1
226.0638 1
226.1108 1
226.1242 1
227.0785 1
227.1122 1
227.1526 1
229.0946 1
229.9468 1
230.1094 1
230.1297 1
231.9892 1
231.996 1
232.1116 1
235.0388 1
236.0392 1
236.0598 1
237.0417 1
237.0623 1
237.0692 1
240.5534 1
241.9055 1
241.9611 1
242.0514 1
242.1625 2
242.2459 1
242.7117 1
243.1292 1
243.1571 1
243.2058 1
243.2197 2
244.0699 1
244.0769 1
244.1048 1
245.0824 1
245.1243 1
245.1732 1
245.1942 1
245.355 1
246.0128 1
247.0222 1
247.0784 1
249.012 1
249.1741 1
250.9815 1
250.9886 1
252.1145 1
252.1216 1
254.0677 1
254.1104 1
255.0222 1
255.1434 1
256.0499 1
256.0785 1
257.6026 1
257.9466 1
258.0972 1
258.1403 1
259.0377 1
259.0808 1
259.088 1
259.167 1
260.1023 1
260.1239 1
260.1455 1
260.5777 1
261.1113 1
261.1401 1
263.1135 1
263.4612 1
265.007 1
266.0765 1
267.0095 1
268.1195 1
269.1367 1
271.0738 1
272.0891 1
272.1775 1
273.0031 1
275.9098 1
275.9321 1
276.0582 1
276.0953 2
276.1027 2
276.1101 7
276.1175 7
276.125 7
276.1324 4
276.1398 12
276.1472 6
276.1546 12
276.162 4
276.1695 7
276.1769 1
276.1917 2
276.1991 1
276.2066 2
276.214 2
276.2214 1
276.2511 1
276.2734 1
276.303 1
277.1051 1
277.1125 1
277.1274 2
277.1348 1
277.1497 2
277.1646 2
277.1794 1
277.1943 1
277.2166 1
277.2463 1
278.1019 1
278.1689 1
281.103 1
283.0601 1
283.2479 1
284.0826 1
288.0318 1
288.0545 1
288.9873 1
296.1733 1
299.1079 1
305.1142 1
307.1452 1
307.6305 1
308.1867 1
311.1407 1
311.7238 1
312.1259 2
312.1575 1
314.101 1
314.1247 1
314.2513 1
315.1225 1
316.6301 1
316.6619 1
316.6699 3
316.6778 3
316.6858 2
316.6937 3
316.7016 1
316.7096 2
317.1547 2
317.1706 3
317.2024 1
317.2183 1
317.4171 1
317.6717 1
318.986 1
319.0498 1
321.6709 1
322.0153 1
322.1515 1
328.0763 1
329.0475 1
329.9308 1
332.1403 1
332.181 1
332.1891 1
334.1041 1
335.0759 1
336.696 1
337.0484 1
339.15 1
343.2073 1
343.7451 1
349.0715 1
349.205 1
351.1767 1
351.1851 3
351.2018 1
351.7961 1
352.2987 1
353.0701 1
356.6782 1
357.2181 2
357.6063 1
358.2229 1
358.8823 1
359.9573 1
360.1521 1
360.1775 2
360.186 1
360.1945 4
360.203 3
360.2114 1
360.2199 1
360.2453 2
360.2538 1
360.2623 1
360.6776 1
360.6861 2
360.6946 1
360.7031 2
360.7115 1
360.72 1
361.2035 1
363.1918 1
365.1002 2
365.2111 1
365.2196 1
365.7829 1
368.212 1
373.1545 1
374.1643 1
379.1812 1
379.2334 1
382.9463 1
383.2084 1
384.1966 1
385.1686 1
389.1657 1
391.1322 2
391.1499 1
391.1676 1
391.1764 3
391.1852 5
391.1941 4
391.2029 2
391.2117 1
391.2206 2
391.247 1
391.3089 1
391.4325 1
391.7152 1
392.1572 1
392.1925 1
392.2014 1
392.2191 1
392.2279 1
392.2456 1
392.5817 1
392.909 1
393.2011 1
393.2542 1
397.1417 1
398.6378 1
399.7439 1
400.9231 1
401.1824 1
402.1935 1
402.713 1
408.26 1
408.3411 1
408.9368 1
409.1535 1
409.1806 1
412.8736 1
416.647 1
416.7108 1
416.729 2
416.7472 1
416.7563 1
417.1666 1
417.2578 1
417.3034 1
417.6956 1
425.4968 1
425.5981 1
425.6073 1
425.6257 2
425.6349 2
425.6441 2
425.6533 1
425.6626 2
425.6718 1
425.6994 2
425.7086 5
425.7178 1
425.727 2
425.7363 8
425.7455 6
425.7547 2
425.7639 3
425.7731 1
425.7823 1
425.7915 3
425.81 2
425.8192 3
425.8376 1
425.9021 1
425.9113 1
425.9297 1
426.068 1
426.114 1
426.1232 1
426.1325 1
426.1601 2
426.1693 1
426.197 2
426.2062 1
426.2154 1
426.2246 1
426.2338 3
426.2431 1
426.2523 1
426.2615 1
426.2707 3
426.2799 1
426.3445 1
426.3721 1
426.5381 1
426.575 1
426.5934 1
426.6303 1
426.6395 1
426.6764 1
426.6948 2
426.7041 1
426.7133 2
426.7225 2
426.7317 2
426.741 1
426.7502 1
426.7594 1
426.7778 1
426.7871 1
427.1376 1
427.2207 1
427.2391 1
427.2576 1
427.276 1
429.1885 1
440.1533 1
441.278 1
444.2184 1
444.2279 1
444.2561 2
445.2918 1
445.3672 1
454.2489 1
455.7631 1
460.1868 1
460.1964 1
461.1067 1
461.2121 1
463.5066 1
464.3143 1
465.1517 1
467.1374 1
468.1994 1
472.2171 1
485.2087 1
485.2874 1
486.1238 1
487.3057 1
502.2713 1
519.2116 2
519.2625 1
519.3337 2
519.354 1
519.3744 2
519.3947 1
519.4049 1
519.4863 1
520.2192 1
520.2396 1
520.2803 1
520.3211 1
520.3414 1
520.372 1
520.3822 1
520.4229 1
520.4331 1
522.2987 1
525.3232 1
527.3308 1
529.2805 1
531.275 1
532.3252 1
533.7889 1
538.3475 1
543.2377 1
551.133 1
557.2183 1
557.2816 1
557.3343 1
557.5135 1
558.1567 1
558.1672 1
558.2411 1
558.2516 1
563.8458 1
564.1957 1
564.7261 1
564.8322 1
565.2355 1
565.2567 1
565.2673 1
565.2886 1
570.214 1
573.2885 1
575.2357 1
575.3107 1
575.3214 3
575.5249 1
575.5463 1
575.557 1
575.6213 1
576.2427 1
576.2534 1
576.2856 1
576.307 1
577.3042 1
580.4731 1
592.2787 1
616.313 1
621.3219 1
621.3998 1
624.2856 1
630.4248 1
632.3095 1
632.3207 1
632.3432 2
632.3656 1
632.3769 1
632.3881 1
633.3091 1
633.3315 1
634.3432 1
675.4233 1
683.6399 1
689.3836 1
693.3985 1
701.3095 1
701.4277 1
702.4686 1
719.2284 1
719.2883 1
719.3242 1
719.3601 2
719.3721 5
719.3841 1
719.396 2
719.408 3
719.432 2
719.5158 1
720.3783 1
720.4023 1
720.4143 1
720.4502 1
720.5581 1
721.4692 1
729.4056 1
982.4319 1
1401.9694 1
1730.662 1
END IONS

BEGIN IONS
PEPMASS=586.908325828809
CHARGE=3+
TITLE=File: 0094OtSp-Pha-R0001-F01-2G01E04-01.wiff, Sample: \2006_11_01\0094OtSp-Pha-R0001-F01-2G01E04-01 (sample number 1), Elution: 9.146 to 9.225 min, Period: 1, Cycle(s): 273-274 (Experiment 4)
135.2265 1
136.0636 1
142.0813 1
155.0793 1
156.0538 1
159.0294 1
168.0668 1
175.09 1
175.1137 1
175.1255 1
176.1135 1
180.5073 1
187.0192 1
187.1413 1
216.133 1
223.0398 1
250.9108 1
279.1378 1
303.2687 1
322.1515 1
325.1394 1
351.5952 1
359.1699 1
369.6183 1
384.2141 1
385.1599 1
401.1734 1
401.2003 1
401.2182 1
401.245 1
401.2539 1
401.2629 2
411.2332 1
422.197 1
495.2619 1
496.7533 1
587.1613 1
587.1938 1
587.2587 1
587.2911 1
587.3236 1
588.2112 1
588.2653 1
588.2978 1
633.354 1
655.2935 1
721.733 1
761.7458 1
795.0391 1
944.1612 1
1240.8223 1
END IONS

BEGIN IONS
PEPMASS=581.23541341878
CHARGE=3+
TITLE=File: 0094OtSp-Pha-R0001-F01-2G01E04-01.wiff, Sample: \2006_11_01\0094OtSp-Pha-R0001-F01-2G01E04-01 (sample number 1), Elution: 9.12 to 9.199 min, Period: 1, Cycle(s): 273-274 (Experiment 3)
102.8415 1
153.1063 1
159.0181 1
172.1018 1
173.0696 1
175.1255 1
183.0716 1
183.3073 1
198.1015 1
200.6104 1
201.1166 1
203.1033 1
224.1547 1
230.0146 1
242.0653 1
242.9622 1
254.0179 1
257.1728 1
259.6344 1
267.097 1
272.1922 1
275.2428 1
305.9414 1
316.0187 1
317.107 1
328.2462 1
354.0439 1
370.228 1
401.2092 1
411.9579 1
425.2666 1
425.4784 1
454.2584 1
479.6388 1
489.6937 1
497.7091 1
520.3414 1
556.2071 1
573.1389 1
575.5998 1
575.8998 1
603.7643 1
633.3877 1
633.6349 1
652.8158 1
674.5186 1
686.2807 1
714.3396 1
788.3811 1
973.2455 1
END IONS

BEGIN IONS
PEPMASS=506.19204323792
CHARGE=2+
TITLE=File: 0094OtSp-Pha-R0001-F01-2G01E04-01.wiff, Sample: \2006_11_01\0094OtSp-Pha-R0001-F01-2G01E04-01 (sample number 1), Elution: 9.333 to 9.412 min, Period: 1, Cycle(s): 275-276 (Experiment 4)
102.8687 1
112.0488 1
114.0568 1
116.0393 1
119.0598 1
125.0423 1
127.556 1
129.058 1
129.0681 2
139.1062 1
145.0717 1
146.0574 1
151.0966 1
158.0905 1
164.0968 1
165.0935 1
165.0992 1
165.1107 1
166.1219 1
175.0546 1
175.0959 1
175.1018 1
175.1137 1
175.1196 1
176.1076 1
179.0825 1
179.0944 1
182.016 1
188.0586 1
190.146 1
192.0531 1
193.0381 1
193.1001 1
194.0319 1
196.027 1
197.9947 1
198.1015 1
208.103 1
208.2382 1
210.059 1
212.1218 1
213.0657 1
213.9202 1
214.09 1
214.1358 1
215.1103 1
215.13 1
223.6403 1
228.0484 1
229.0743 1
230.0281 1
231.0653 1
231.1128 1
231.1399 1
232.0368 1
232.1796 1
233.058 1
233.1194 1
234.061 1
234.0815 1
235.0662 1
239.9997 1
243.0248 1
243.9862 1
244.0839 1
248.0829 1
254.1958 1
258.1976 1
262.1801 1
265.1015 1
266.8709 1
273.1654 1
277.1497 1
277.9753 1
283.1127 1
283.2103 1
288.244 1
297.4809 1
304.1557 1
304.1868 1
305.1376 1
306.0273 1
310.1414 1
310.999 1
312.189 1
315.2097 1
325.1152 1
326.1384 1
331.1402 1
331.189 1
332.1728 1
336.1556 1
336.1719 1
338.2133 1
340.1621 1
343.1577 1
343.3066 1
344.2005 1
351.6287 1
356.0798 1
359.2292 1
360.1691 1
360.1945 2
360.8048 1
360.9914 1
361.1526 1
361.1696 2
361.1865 1
361.229 1
361.2374 1
366.21 1
370.0047 1
375.2186 1
376.0147 1
378.2082 1
378.2342 1
378.2603 1
380.1991 1
388.1711 1
388.2239 1
389.289 1
390.1439 1
392.2014 1
392.8117 1
397.1506 1
401.084 1
401.1108 1
401.1645 1
401.1734 1
401.1824 1
401.1913 3
401.2003 1
401.2092 5
401.2182 1
401.236 2
401.245 2
401.2539 1
401.3613 1
402.2025 1
402.2831 1
403.179 1
403.2149 2
411.9126 1
417.1848 1
418.1703 1
424.3924 1
431.2072 1
439.1236 1
442.1225 1
442.1976 1
449.1156 1
462.3058 1
463.1606 1
463.2855 1
464.1893 1
466.6068 1
475.1419 1
475.7065 1
479.1208 1
484.3535 1
484.6188 1
484.7073 1
485.2087 1
485.2186 1
487.3057 1
488.1438 1
488.1537 1
488.1833 1
488.2424 1
488.272 1
488.2918 1
489.1603 1
489.2591 1
489.269 1
489.3183 1
491.1372 1
493.356 1
493.8619 1
496.3156 1
497.1614 1
497.1913 1
505.1973 2
505.2575 1
506.131 2
506.1511 1
506.1611 2
506.1711 3
506.1812 6
506.1912 1
506.2113 4
506.2214 3
506.2314 1
506.2415 5
506.2515 2
506.2616 2
506.2716 2
506.2816 4
506.2917 1
506.3017 5
506.3218 1
506.3319 4
506.3419 3
506.352 1
506.362 2
506.3721 3
506.3821 3
506.3922 1
506.4022 3
506.4122 1
506.4323 4
506.5027 1
506.6434 1
506.6936 1
506.7137 1
506.7237 1
506.7338 1
506.7438 1
506.8444 1
507.1359 1
507.1459 1
507.1962 1
507.2465 1
507.2565 1
507.3169 1
507.3772 1
507.3873 1
507.3973 1
507.4174 1
507.679 1
510.076 1
510.1566 1
514.2185 1
539.2388 1
540.3591 1
550.1273 1
566.2337 1
567.169 1
568.8502 1
585.1184 1
595.2487 1
611.1809 1
611.1919 1
611.2692 1
611.2802 1
612.1084 1
613.2356 1
645.286 2
645.3201 1
645.8192 1
645.8419 1
646.3071 1
646.8634 1
669.1607 1
675.3537 1
680.2588 1
698.2742 1
783.3873 1
788.519 1
811.3995 1
819.393 1
890.4041 1
919.2232 1
END IONS

BEGIN IONS
PEPMASS=503.188984189148
CHARGE=2+
TITLE=File: 0094OtSp-Pha-R0001-F01-2G01E04-01.wiff, Sample: \2006_11_01\0094OtSp-Pha-R0001-F01-2G01E04-01 (sample number 1), Elution: 9.52 to 9.599 min, Period: 1, Cycle(s): 277-278 (Experiment 4)
126.0829 1
128.1163 1
130.0591 1
130.0642 1
131.0794 1
132.0062 1
133.0547 1
137.0811 1
142.0547 1
147.0844 1
150.8442 1
151.0911 1
152.0695 1
155.1071 1
156.0705 1
157.0649 2
159.0744 1
161.04 1
163.0633 1
165.0992 1
169.0406 1
171.0959 1
173.0637 1
173.0931 1
175.0959 1
175.1255 1
176.0188 1
176.1135 1
185.0826 1
186.0984 1
187.1474 1
190.0844 1
191.0644 1
197.0535 1
200.0859 1
201.1103 1
203.0842 1
203.1033 1
203.1542 1
204.0907 1
216.0871 1
219.1034 1
220.0494 1
222.1006 1
223.6069 1
226.1376 1
227.0987 1
227.9405 1
230.0484 1
233.0989 1
237.0761 1
240.6434 1
241.073 1
242.517 1
245.1523 1
249.1812 1
254.025 1
254.0962 1
254.1247 1
258.0972 1
259.0592 1
270.0677 1
271.0885 1
274.0959 1
276.2066 1
283.0826 1
289.01 1
294.1483 2
294.9912 1
296.0888 1
297.0883 1
298.3748 1
299.0539 1
304.1946 1
314.1247 1
315.2414 1
323.0657 1
324.1901 1
325.1796 1
327.1309 1
329.0313 1
331.1646 1
332.1484 1
334.1123 1
341.1261 1
343.1659 1
357.159 1
357.2349 1
358.1553 1
358.2145 1
360.1691 1
360.1945 1
363.9835 1
369.1721 1
377.141 1
384.1879 1
384.2054 1
387.1163 1
391.1941 1
397.1061 1
398.727 1
398.9588 1
399.1639 1
399.1907 1
399.1996 2
399.2264 1
399.2353 1
401.2092 2
401.2629 1
402.1398 1
403.197 1
410.1746 1
415.0537 1
416.0639 1
420.2087 1
434.3186 1
438.2913 1
441.7096 1
462.2578 1
471.1311 1
474.1109 1
482.1746 1
486.1238 1
486.2616 1
487.1677 1
487.1973 1
487.2072 1
487.4733 1
504.2945 1
504.6756 1
505.1672 1
505.1772 3
505.1873 2
505.1973 3
505.2073 2
505.2374 1
505.2575 1
505.2675 1
505.2876 1
505.3177 2
505.3378 1
505.3478 5
505.398 1
505.408 1
505.4281 1
549.1538 1
604.28 1
613.2688 1
615.2716 1
691.2839 1
726.2499 1
744.2878 1
778.0979 1
803.3314 1
803.382 1
803.4073 1
803.4706 1
871.4025 1
1071.2112 1
1220.0718 1
1389.7761 1
END IONS

BEGIN IONS
PEPMASS=486.187143639486
CHARGE=2+
TITLE=File: 0094OtSp-Pha-R0001-F01-2G01E04-01.wiff, Sample: \2006_11_01\0094OtSp-Pha-R0001-F01-2G01E04-01 (sample number 1), Elution: 9.493 to 9.572 min, Period: 1, Cycle(s): 277-278 (Experiment 3)
112.0772 1
112.9438 1
115.0507 1
115.0603 1
117.037 1
118.0292 1
118.0486 1
122.0499 1
123.0037 1
123.0879 1
124.0557 1
126.0327 1
126.0528 1
127.0975 1
128.0607 1
128.0759 1
130.0489 1
130.0744 1
130.0845 1
131.0794 2
133.9575 1
135.1019 1
140.0028 1
140.0556 2
141.0454 1
142.0493 1
142.0813 1
142.0919 1
142.1398 1
145.0771 1
145.4268 1
147.0952 1
151.0197 1
151.0417 1
151.0856 1
153.0566 1
153.0676 1
156.0036 1
156.104 1
157.0817 1
157.0873 1
157.0985 2
157.1041 1
157.1376 1
157.1432 1
157.1488 1
158.0905 1
159.0744 1
163.0747 1
164.0625 1
165.0935 1
168.0205 1
168.0958 1
169.0348 1
169.0696 2
170.0521 1
171.1075 1
172.0549 1
172.0725 1
175.09 1
175.1018 3
175.1077 1
175.1137 2
175.2023 1
176.0721 1
176.1135 1
178.0742 1
179.0765 1
179.0884 1
181.1196 1
183.0595 1
184.1 1
185.0766 1
185.0826 2
185.0887 2
185.1069 2
185.1373 1
186.0923 1
186.1166 1
186.1349 1
187.0802 1
188.0586 1
189.0087 1
190.0967 1
191.1014 1
192.0654 1
193.1249 1
193.1312 1
194.1003 1
194.1127 1
195.1155 1
197.0661 1
197.1099 2
197.1664 1
199.1019 1
201.0786 1
201.1166 1
201.123 1
201.1293 1
202.1436 1
202.9379 1
202.9888 1
203.0906 1
203.0969 2
204.1035 1
206.1432 1
208.103 1
208.1287 1
209.167 1
210.0978 1
211.1021 1
211.1281 1
212.9223 1
214.09 1
215.0972 1
215.1234 1
215.1562 1
219.143 1
224.6697 1
225.1049 1
225.9967 1
226.0906 1
226.1041 3
226.1175 1
226.1376 1
226.1443 2
226.1511 3
226.1578 1
226.1645 2
226.2182 1
227.0853 1
227.1055 1
227.1324 1
227.1458 1
227.1593 2
227.166 1
227.2198 1
228.1023 1
228.1091 2
228.9595 1
229.0608 1
229.0878 1
231.2621 1
233.058 1
236.1284 1
237.0967 1
239.0186 1
243.1083 1
244.0839 1
244.6632 1
245.0404 1
246.1109 1
252.1074 1
252.1783 1
253.1079 1
253.1292 1
253.2145 1
254.0891 2
254.1033 1
254.1104 1
254.1247 1
254.146 2
254.1958 2
254.2599 1
255.0935 1
255.1221 1
255.1363 1
255.1791 1
258.9299 1
261.9777 1
262.1801 1
262.9542 1
265.1597 1
268.083 1
268.9829 1
270.1704 1
270.1924 1
272.0817 1
273.0768 1
273.9555 1
276.1472 1
276.2437 1
278.1168 1
280.0784 1
280.1008 2
282.1069 1
284.0826 1
284.3008 1
285.039 1
286.0651 1
288.1454 1
289.1543 1
291.0173 1
294.156 1
295.1676 1
297.1268 1
298.1821 1
298.2283 1
298.7374 1
299.1465 1
299.1543 1
300.6852 1
301.1344 1
304.1868 1
305.161 1
307.983 1
308.124 1
309.6541 1
313.2549 1
314.0772 1
315.1621 1
317.6797 1
318.221 1
319.6562 1
320.1433 1
322.2477 1
323.1941 1
325.8401 1
326.0175 1
329.1852 1
331.254 1
332.1647 1
333.2804 1
334.1204 1
334.2102 1
337.2124 1
338.0738 1
338.1641 1
338.9856 1
340.195 1
341.1674 1
341.6789 1
342.199 1
349.18 1
349.1883 1
351.0931 1
352.0977 1
356.2315 1
359.1699 1
365.1769 1
366.1758 1
367.2103 1
369.1378 1
372.1548 1
373.2063 1
377.0716 1
377.167 1
381.1137 1
382.1778 1
382.1953 2
382.9637 1
384.1704 1
384.1791 1
384.1966 1
384.2054 1
385.1861 3
385.2037 1
386.1857 1
386.2383 1
387.1865 1
387.2041 1
393.2365 1
394.2022 1
396.1547 1
398.2368 1
400.2261 1
401.1198 1
401.1556 1
401.1645 1
401.1734 2
401.1824 1
401.1913 3
401.2003 6
401.2092 4
401.2182 6
401.2271 6
401.236 4
401.245 5
401.2539 1
401.2629 1
401.2718 1
401.3881 1
401.4239 1
402.1846 1
402.1935 4
402.2025 2
402.2831 1
402.3189 1
402.4263 1
412.0485 1
412.2388 1
413.2275 1
415.0446 1
418.1064 1
422.197 1
425.1561 1
426.1878 1
426.8424 1
427.2115 1
433.0077 1
434.207 1
434.2256 1
434.2535 1
436.2468 1
436.2654 1
438.1979 1
438.2633 1
440.2283 1
444.1808 1
446.6306 1
447.7069 1
448.1794 1
448.7088 1
455.22 1
455.6773 1
457.2417 1
458.5218 1
464.1412 5
464.1893 1
464.2374 1
464.247 1
464.2566 1
464.3143 1
464.5933 1
464.6222 1
464.6318 1
464.6415 1
464.6511 2
464.6703 1
464.68 1
464.7088 1
464.7377 1
464.7473 1
465.2383 1
465.3154 1
469.166 1
473.2655 1
474.1692 1
474.2859 1
481.3515 1
484.0588 1
485.7006 1
486.1434 1
486.1828 1
486.2616 1
486.301 1
486.3206 1
486.3403 1
486.36 1
486.3994 1
486.4585 1
486.5077 1
486.8525 1
487.0791 1
487.0889 1
487.1579 1
487.1874 1
487.2072 1
487.2367 1
487.2663 1
487.286 1
487.355 1
487.493 1
487.631 1
487.8085 1
488.2918 1
492.2064 1
498.1275 1
499.3539 1
500.2821 1
506.2917 1
506.3218 1
509.1185 1
509.1689 1
509.2394 1
509.3301 1
513.2066 1
516.296 1
516.3366 1
522.2374 1
527.177 1
527.2078 1
575.2785 1
587.237 1
587.2587 2
587.2695 1
589.1861 1
603.2269 1
604.1373 1
608.2264 1
614.1978 1
625.7813 1
657.9018 1
658.2683 1
673.348 1
674.2635 2
674.2751 1
674.2983 1
674.3215 2
674.3331 1
674.3563 2
675.1913 1
675.2725 1
675.2841 1
675.3073 1
676.3055 1
684.3288 1
698.2506 1
704.2684 1
752.2504 1
753.2794 1
753.2916 1
753.3652 1
755.3394 1
755.3517 1
759.9478 1
769.3799 1
770.3214 1
770.3338 1
770.3957 1
771.3626 1
771.3874 1
787.6166 1
789.3843 1
814.4418 1
861.4543 1
862.634 1
870.467 1
899.3122 1
927.4716 1
1073.8723 1
END IONS

BEGIN IONS
PEPMASS=502.174565823482
CHARGE=2+
TITLE=File: 0094OtSp-Pha-R0001-F01-2G01E04-01.wiff, Sample: \2006_11_01\0094OtSp-Pha-R0001-F01-2G01E04-01 (sample number 1), Elution: 7.748 to 9.523 min, Period: 1, Cycle(s): 277-278 (Experiment 2), 246-247 (Experiment 4)
102.0372 1
105.0034 1
114.1045 1
119.05 1
119.0841 1
121.0213 1
124.0358 1
125.0373 1
126.0578 1
127.0472 1
128.0254 1
128.0456 1
129.0377 2
129.0732 1
129.0985 1
130.0387 1
130.0591 2
130.0642 1
130.0794 2
130.0845 1
130.1253 1
132.0062 1
132.037 1
136.022 1
137.0601 1
139.0483 2
140.0609 1
141.0985 1
143.0194 1
143.0248 1
144.1214 1
145.0448 1
146.0358 1
146.079 1
147.0411 1
148.0715 1
149.0347 1
150.0666 1
151.0472 1
151.0856 1
153.0621 1
154.058 1
154.0801 1
155.0515 1
155.0737 2
156.0482 1
156.0984 1
156.1096 1
156.925 1
157.0761 1
157.0985 1
157.1097 1
157.1153 1
158.0905 1
158.1017 1
159.035 1
159.0688 1
159.0744 1
159.187 1
160.067 1
162.0444 1
162.0671 1
162.1012 1
166.0529 1
168.09 1
169.0522 1
170.0871 1
171.1017 1
171.1426 1
172.0784 1
172.0959 1
173.1048 1
173.1283 1
173.9753 1
174.0754 1
174.9955 1
175.0782 1
175.0959 5
175.1018 3
175.1077 2
175.1137 7
175.1255 1
175.1373 1
175.1432 1
175.1491 1
175.9832 1
176.1017 1
177.0509 1
177.0569 1
177.1163 1
179.0645 1
180.0996 1
180.1116 1
181.0956 1
182.028 1
182.0883 1
183.1018 1
183.1139 1
183.1199 1
183.132 2
184.0818 1
184.2151 1
185.0705 1
185.0826 3
185.0887 3
185.0948 2
185.1009 2
185.1069 1
185.113 1
185.2467 1
186.0131 1
186.1227 1
187.0436 1
187.0619 3
187.0802 1
187.1352 1
187.1474 1
188.0586 1
188.0647 1
189.107 1
189.1684 1
193.0629 1
194.1065 1
197.0786 1
197.0849 1
197.1037 2
198.0827 1
198.1518 1
199.0641 1
199.0893 1
199.3981 1
200.048 1
200.0607 1
200.0859 1
200.1364 1
201.0723 1
201.0786 1
201.1103 1
201.1166 1
201.1356 1
201.1546 2
201.1736 1
203.0524 1
203.0715 1
203.0778 2
203.0842 2
203.0906 4
203.0969 5
203.1033 3
203.1096 3
203.116 2
203.1224 1
203.1287 1
203.1478 2
203.1796 1
204.0843 1
204.0971 1
204.1162 1
204.129 1
205.0294 1
205.0613 1
205.0933 1
205.1061 2
206.0663 1
207.0031 1
207.1187 1
208.1416 1
210.059 1
211.1994 1
212.1088 1
213.0787 1
214.0313 1
214.0378 1
215.0318 1
215.071 1
215.1234 1
215.1365 1
216.1002 1
216.974 1
217.0661 1
217.1385 1
217.6124 1
218.1528 1
219.3943 1
220.0097 1
220.1355 1
220.7918 1
222.1672 1
223.1198 1
223.6336 1
224.0945 1
225.0446 1
225.1116 1
226.0772 1
226.0839 1
226.1645 1
226.2048 1
227.018 1
227.092 1
227.9607 1
228.1023 1
229.913 1
230.0755 1
231.0449 1
234.0747 1
234.9977 1
235.1004 1
235.1346 1
236.1146 1
237.1929 1
238.0257 1
239.0393 1
239.979 1
240.1519 1
241.1146 1
244.0002 1
247.0293 1
247.0573 1
247.1696 1
248.0408 1
249.005 1
252.1499 1
252.2067 1
253.2145 1
254.1318 1
254.1531 1
255.0793 1
256.0142 1
256.0214 1
258.0327 1
258.1259 1
259.0592 1
259.0808 1
260.0519 1
261.1113 1
268.1122 1
268.1634 1
270.0457 1
270.0603 1
270.1557 1
271.9934 1
272.0965 1
272.1259 1
272.9809 1
273.9555 1
274.0072 1
275.9914 1
276.0582 1
276.125 1
276.1991 1
278.7873 1
279.1303 1
281.1853 1
282.0994 1
284.3234 1
285.0089 1
285.0541 1
285.137 1
286.1028 1
287.0173 1
287.0778 1
288.1833 1
290.667 1
293.0238 1
294.156 1
296.1349 1
296.1656 1
296.181 1
298.0279 1
298.1435 1
298.1512 1
298.1589 3
298.2283 1
299.0693 1
299.1697 2
300.0893 1
300.9717 1
301.0259 1
309.128 1
309.6855 1
310.1493 1
310.165 1
310.1886 1
310.9754 1
312.1575 1
313.0732 1
313.1759 1
314.0297 1
314.101 1
314.1563 1
315.1701 1
316.1854 1
316.1934 1
317.2024 1
317.6558 1
317.7513 1
326.082 1
326.1142 1
327.0663 1
328.6427 1
330.1823 1
331.1809 1
332.2135 1
340.1044 1
340.1785 1
341.1674 1
341.6871 1
343.0667 1
343.1246 1
343.1742 1
343.2487 1
344.1177 1
346.0751 1
351.1265 1
353.0617 1
353.1121 1
353.1372 1
353.1624 1
353.1876 1
353.2967 1
354.0775 1
355.1453 1
355.1957 1
355.7345 1
357.1505 1
358.0539 1
358.1553 1
359.2122 1
361.1696 2
363.1237 1
365.1514 1
365.194 1
367.1846 1
367.1932 1
367.2018 1
368.0235 1
368.0921 1
369.0177 1
369.1464 1
373.1373 1
374.0606 1
374.0952 1
374.1988 1
376.7076 1
382.0905 1
382.1254 1
382.3175 1
383.2084 1
384.0916 1
385.0197 1
385.0372 1
385.0635 1
386.0453 1
386.1945 1
386.291 1
387.169 1
387.1778 1
387.1953 1
387.2568 1
388.2151 1
390.2145 1
392.2191 1
396.1281 1
397.115 1
397.1417 1
397.1684 2
398.1655 1
398.1744 3
398.2012 1
398.2101 1
398.2457 1
399.1372 2
399.1461 1
399.155 1
399.1639 3
399.1729 3
399.1818 1
399.1907 4
399.1996 2
399.2085 4
399.2175 1
399.2353 1
399.2442 1
399.2531 2
399.3156 1
399.3513 1
400.1636 1
400.1725 1
400.1904 1
400.2172 1
400.244 1
400.6728 1
400.8337 1
401.0751 1
401.1913 2
401.2003 1
401.2182 3
401.2271 2
401.236 2
401.2539 1
401.2629 1
401.3344 1
401.3791 1
402.1577 1
402.1935 3
402.2114 1
403.2866 1
405.792 1
407.2052 1
410.1927 1
412.2298 1
413.2275 1
413.9811 1
414.2082 1
414.2264 1
414.2446 1
415.1265 1
415.172 1
415.1811 3
415.1901 1
415.2083 2
415.7362 1
416.1732 1
416.1823 1
416.2006 2
416.2734 1
417.1483 1
417.2213 1
422.2062 1
423.2526 1
424.1533 1
426.1601 1
428.2456 1
428.2641 1
429.1885 1
434.2907 1
434.5326 1
435.203 1
436.1815 1
438.2726 1
439.6289 1
452.3193 1
453.7257 1
456.2207 1
459.0382 1
459.2104 1
460.0719 1
463.1222 1
463.1318 1
464.2277 1
467.2049 1
468.238 1
469.1563 1
471.228 1
471.6352 1
471.6449 1
471.6546 1
472.2074 1
473.1101 1
475.1224 1
476.2714 1
479.7464 1
480.2844 1
480.7248 1
481.2927 1
484.7171 1
485.2186 1
486.2813 1
497.2012 1
498.1972 1
498.277 1
500.2222 1
502.1313 1
502.2813 2
503.2123 1
503.2524 1
503.2824 1
503.3125 1
503.3626 1
504.1341 1
505.3277 1
514.1881 1
514.3703 1
516.154 1
516.1844 1
517.2907 1
522.217 1
527.1668 1
530.154 1
531.3265 1
533.1702 1
536.3191 1
541.4597 1
558.336 1
569.1803 1
571.1845 1
586.2097 1
586.3286 1
587.1721 1
587.183 1
587.2587 1
588.3411 1
588.7744 1
589.262 1
589.3053 1
590.01 1
601.2219 1
603.2049 1
604.1483 1
611.1588 1
613.2688 1
625.7478 1
631.2659 1
633.3091 1
637.8338 1
642.7821 1
646.3071 1
670.3161 1
671.1949 1
671.2758 1
672.271 1
674.194 1
674.2983 1
674.3679 1
675.2957 1
675.3189 1
675.3305 1
682.0183 1
683.1264 1
687.2752 2
688.247 1
688.2821 1
688.3056 1
688.3641 1
689.2312 1
689.3015 1
689.3719 1
689.3953 1
690.2161 1
690.2513 1
690.2865 1
690.2982 1
692.2821 1
695.3396 1
698.2978 1
706.2485 1
737.9675 1
739.3751 1
757.3039 1
758.3117 1
766.4601 1
784.3123 1
784.3998 3
785.2753 1
785.3629 1
785.3754 1
785.4255 1
786.3892 1
789.3718 1
799.426 1
800.4362 1
801.3459 1
801.3585 1
801.3838 1
801.3964 1
801.447 1
801.4849 1
802.3952 1
802.4079 1
802.4205 1
803.4959 1
811.2978 1
858.3645 1
876.3517 1
1072.8046 1
END IONS

BEGIN IONS
PEPMASS=495.8
CHARGE=2+
TITLE=File: 0094OtSp-Pha-R0001-F01-2G01E04-01.wiff, Sample: \2006_11_01\0094OtSp-Pha-R0001-F01-2G01E04-01 (sample number 1), Elution: 9.68 to 9.759 min, Period: 1, Cycle(s): 279-280 (Experiment 3) (Charge not auto determined)
101.0474 1
101.0789 1
101.6902 1
103.2857 1
111.0915 1
112.0488 1
112.0677 2
112.0772 1
112.0819 2
112.0866 2
112.0913 1
113.0434 1
113.1099 1
116.0441 1
116.4003 1
119.0159 1
119.0549 1
119.0598 1
124.0159 1
124.0259 1
124.0458 1
125.0872 1
125.0922 1
126.0678 1
126.0778 1
127.1126 1
129.0377 2
129.0732 1
129.0833 1
129.0884 1
129.1036 1
129.6521 1
130.0336 2
130.0387 1
130.0489 5
130.054 7
130.0591 6
130.0642 8
130.0693 5
130.0744 5
130.0794 4
130.0845 4
130.0896 2
130.0947 3
130.0998 3
130.1049 2
130.1253 1
130.2424 1
131.0538 1
131.0589 1
131.0641 1
131.0692 1
131.0896 1
131.0947 1
132.0473 1
133.0753 1
140.0504 1
140.0662 1
141.0401 2
141.0454 1
141.0507 1
141.0613 1
142.0387 1
142.06 1
142.0706 1
145.0287 1
146.0736 1
150.083 1
152.1135 1
153.0345 1
153.0455 1
153.0842 1
155.1071 1
155.1349 1
156.0482 1
156.0928 1
156.9978 1
157.0145 1
157.0537 1
157.0649 4
157.0705 2
157.0761 3
157.0817 5
157.0873 4
157.0929 7
157.0985 2
157.1041 3
157.1153 2
157.1209 1
157.1264 1
157.1544 1
157.16 1
158.0512 1
158.068 1
158.0737 1
158.0793 2
158.0849 2
158.0961 2
158.1017 3
158.1073 1
158.113 1
158.1466 1
159.0519 1
159.0631 4
159.0688 3
159.0744 5
159.0857 1
159.0913 2
159.0969 1
159.6211 1
161.0457 1
164.0168 1
165.0878 1
165.1796 1
166.1047 1
167.0612 2
167.067 1
167.0728 1
168.0726 2
168.1189 1
170.2035 1
171.055 1
172.0725 1
173.0696 2
173.0931 1
173.1166 2
173.1283 5
173.1459 3
173.1636 1
173.1753 1
174.0695 1
174.1107 1
174.152 1
174.7771 1
175.0605 1
175.0664 1
175.0723 5
175.0782 8
175.0841 12
175.09 12
175.0959 32
175.1018 30
175.1077 26
175.1137 27
175.1196 13
175.1255 9
175.1314 5
175.1373 3
175.1432 3
175.1846 1
175.2082 1
175.22 1
175.2377 1
175.6044 1
176.0602 1
176.0839 1
176.0898 3
176.0958 2
176.1017 3
176.1076 5
176.1135 1
176.1195 6
176.1372 1
177.0984 2
177.1103 1
177.1163 1
178.104 2
179.0765 1
179.1064 1
180.1715 1
181.0295 1
181.0775 1
181.1436 1
182.1003 1
182.1063 1
182.1425 1
183.0837 1
183.1139 1
183.1199 1
183.126 1
183.132 1
184.0879 1
184.1242 1
184.7669 1
184.8398 1
185.034 1
185.0401 1
185.0462 1
185.0523 3
185.0583 4
185.0644 7
185.0705 6
185.0766 11
185.0826 10
185.0887 13
185.0948 17
185.1009 11
185.1069 7
185.113 6
185.1191 2
185.1252 2
185.1373 1
185.1434 1
185.1495 1
185.1616 1
185.4533 1
186.0436 1
186.0801 2
186.0862 1
186.0923 2
186.0984 2
186.1105 1
186.1166 2
186.1288 1
186.141 1
186.9703 1
187.0497 1
187.0863 1
187.0986 2
187.1108 2
187.1169 2
187.1291 2
187.1352 1
187.1413 1
187.1474 3
187.1535 3
187.1596 2
187.1657 1
187.1718 2
187.3796 1
188.1382 2
188.1504 2
189.0579 1
189.6722 1
191.0767 1
191.0829 1
192.084 1
192.1335 1
195.103 1
197.0786 1
197.0974 1
197.1287 3
197.135 1
197.1413 1
198.1518 1
198.9886 1
199.0893 3
199.0956 1
199.1334 1
199.9596 1
200.0922 1
201.0786 2
201.085 1
201.0913 1
201.0976 2
201.104 1
201.1103 3
201.1166 2
201.123 4
201.1293 1
201.1356 2
201.142 2
201.1926 1
202.1056 1
202.1119 1
202.1183 1
202.1246 1
202.1373 1
202.1436 1
202.15 1
202.423 1
202.7344 1
202.8679 1
203.0333 1
203.0651 1
203.0715 1
203.0778 9
203.0842 10
203.0906 16
203.0969 10
203.1033 28
203.1096 24
203.116 8
203.1224 14
203.1287 6
203.1351 3
203.1415 1
203.1478 2
203.1542 2
203.1605 1
203.1669 1
203.1796 1
203.186 1
203.4088 1
204.0269 1
204.0588 1
204.0779 1
204.0843 2
204.0907 5
204.1035 2
204.1098 4
204.1162 4
204.1226 1
204.1353 1
204.1736 1
205.0741 1
205.1125 1
206.0727 1
206.0919 1
206.124 1
207.0802 1
208.9798 1
209.1024 1
209.1154 1
209.1412 1
210.0202 1
210.1237 1
212.0372 1
215.0972 2
215.1038 1
215.1169 1
215.1234 2
215.1365 1
215.1496 1
215.1562 1
215.1758 1
215.1824 1
216.1396 1
216.1593 1
216.179 1
217.0661 1
217.0792 1
217.1121 1
218.2253 1
219.0637 1
221.0838 1
223.1398 1
223.1665 1
224.1012 1
224.1079 1
224.148 1
225.1719 1
226.0504 1
226.0571 1
226.0839 1
226.1041 1
226.1108 1
226.1242 1
226.1376 1
226.1443 2
226.1511 4
226.1645 1
226.1846 1
226.2182 1
226.3794 1
227.0449 1
227.0584 1
227.0785 1
227.092 1
227.1055 2
227.1122 1
228.0349 1
228.0686 1
228.0956 1
229.1149 1
230.1026 1
230.1229 2
230.15 1
230.9771 1
231.9144 1
234.0064 1
234.061 1
234.9977 1
235.0799 1
236.1009 1
239.0531 1
240.0689 1
242.0514 2
243.0944 1
243.171 1
244.0839 1
244.0909 1
244.1188 1
244.1257 1
244.1467 1
244.9985 1
245.0754 1
245.0824 1
245.0893 1
247.0433 1
247.0573 1
248.9698 1
249.9782 1
250.0064 1
250.2606 1
250.4655 1
250.7128 1
252.072 1
252.1216 1
252.1854 1
253.0085 1
253.1008 2
253.1079 1
253.1434 1
253.1506 1
253.1719 1
253.8543 1
254.0891 1
254.0962 2
254.1104 1
254.1247 1
254.1318 2
254.1531 2
254.1816 2
254.1887 1
254.203 1
254.2243 1
255.0365 1
255.1149 2
255.1221 1
255.1363 1
255.1577 1
256.0714 1
256.1 1
256.1214 1
256.1857 1
261.0319 1
262.1295 1
263.1135 1
267.0095 1
268.1268 1
268.1488 1
269.0927 1
269.1074 1
270.097 1
270.1631 2
270.2658 1
271.2208 1
272.1333 1
272.1407 1
272.1701 1
273.0104 1
273.0621 1
273.1728 1
274.0885 1
274.0959 1
274.1994 1
275.0281 1
278.0349 1
280.1083 1
283.1427 1
284.0901 1
284.1051 1
284.1127 1
284.1428 2
284.1653 1
285.0918 1
286.0953 1
286.1179 1
286.133 2
286.2388 1
287.1308 1
287.1459 1
290.1268 1
292.0693 1
294.1024 1
294.1407 1
297.1499 1
298.0896 1
298.0973 2
298.105 1
298.1127 1
298.1204 1
298.1281 2
298.1358 3
298.1435 3
298.1512 9
298.1589 6
298.1666 6
298.1744 5
298.1821 1
298.1898 2
298.2283 1
298.2592 1
298.2746 1
298.2823 1
298.3054 1
298.5677 1
298.9998 1
299.023 1
299.0925 1
299.1234 2
299.1311 1
299.1388 1
299.1465 4
299.1697 2
299.1774 1
299.1851 1
299.216 1
300.1512 1
302.1191 1
302.1501 1
302.1579 1
302.1889 1
303.0899 1
304.1012 1
304.1401 1
304.1479 1
304.2024 1
304.2959 1
307.1295 1
308.1554 1
309.1044 1
309.1358 1
309.1672 1
309.6777 1
309.9842 1
310.0549 1
312.1259 1
312.1969 1
314.1089 1
314.1168 2
314.1326 1
314.1405 1
314.1563 1
314.1722 1
316.1616 1
316.1695 2
316.1775 2
317.1944 1
321.1586 1
321.1746 1
322.0153 1
322.0634 1
322.1195 1
322.2878 1
323.162 1
324.0294 1
324.1821 1
325.1072 1
325.1313 1
325.1716 1
325.2118 1
326.1465 1
326.1707 1
328.1006 1
329.9633 1
330.1741 1
330.2147 1
333.1581 1
333.2559 1
333.2641 1
333.3456 1
334.0552 1
335.1658 1
337.0566 1
337.114 1
339.224 1
341.1426 1
341.1674 1
341.2993 1
342.1081 1
342.1494 1
342.1907 1
342.199 1
342.2072 1
343.1163 1
343.1246 1
343.1494 1
343.1577 1
344.1757 1
348.1546 1
349.7141 1
350.1651 1
354.212 1
354.9686 1
355.1621 1
355.1789 1
355.221 1
357.0999 1
358.1722 1
358.1891 2
359.1615 1
359.2038 1
359.3138 1
361.1271 1
364.0772 1
364.2135 1
364.4351 1
365.2025 1
366.1417 1
366.1673 1
366.1929 1
366.2869 1
367.0392 1
367.159 1
367.1846 1
367.2103 1
367.2445 1
368.1777 1
369.1464 1
369.1721 1
369.1807 1
369.1893 1
369.2064 1
369.6355 1
370.1679 1
371.1306 1
371.9223 1
375.2186 2
375.2705 1
376.6469 1
377.4011 1
378.104 1
380.025 1
380.0946 1
382.1603 1
383.1385 1
383.1822 2
383.2084 1
383.2171 4
384.0916 1
384.1354 1
384.1441 2
384.1529 1
384.1616 3
384.1704 2
384.1791 2
384.1879 1
384.1966 1
384.2054 2
384.2229 1
384.2316 1
384.2404 1
384.2579 1
385.1336 1
385.1511 1
385.1599 1
385.1774 3
385.1861 2
385.1949 2
385.2037 3
385.2124 1
385.2212 1
385.2387 2
385.2475 1
385.2562 1
385.265 2
385.3526 1
385.677 1
385.6858 1
385.7471 1
386.2822 1
387.1602 1
387.169 1
387.1865 1
387.1953 1
387.2041 1
387.2129 1
387.2217 1
387.2305 1
388.1271 1
388.2239 1
388.2415 1
388.2679 1
389.2714 1
392.2191 1
394.149 1
394.1756 2
394.1933 1
394.2022 3
394.211 3
394.2287 2
394.2997 1
394.6632 1
394.6987 1
394.7076 1
394.7165 1
394.7431 1
395.2045 1
399.0569 1
399.1907 1
400.1279 1
400.1993 1
400.2083 1
400.2172 3
400.2261 2
400.2708 1
400.3154 1
400.655 1
401.1108 1
401.1198 3
401.1287 2
401.1377 2
401.1466 3
401.1556 4
401.1645 4
401.1734 15
401.1824 23
401.1913 17
401.2003 26
401.2092 25
401.2182 34
401.2271 40
401.236 19
401.245 36
401.2539 9
401.2629 5
401.2718 12
401.2897 3
401.2986 3
401.3076 3
401.3165 2
401.3255 1
401.3344 2
401.3434 1
401.3523 2
401.3702 1
401.3791 1
401.5223 1
402.1308 1
402.1398 1
402.1487 2
402.1667 3
402.1756 1
402.1846 4
402.1935 4
402.2025 8
402.2114 10
402.2204 10
402.2293 12
402.2383 5
402.2472 4
402.2562 7
402.2651 5
402.2741 1
402.2831 2
402.292 1
402.3278 2
402.3457 1
403.1521 1
403.1701 1
403.2059 2
403.2149 3
403.2238 3
403.2328 1
403.2418 3
403.2507 1
403.2687 1
403.2866 1
403.3673 1
403.3942 1
404.085 1
404.2375 1
404.2645 1
404.3363 2
405.1357 1
405.1716 1
405.2435 1
405.2615 1
405.2885 1
406.6558 1
408.0525 1
410.1746 1
412.1482 1
412.2116 1
412.2207 1
412.3748 1
414.1537 1
414.2537 1
414.6445 1
420.1629 1
420.2087 1
421.216 1
421.2435 1
421.2618 1
427.3591 1
427.7099 1
427.7561 1
428.2548 1
431.2629 1
432.2648 1
433.7512 1
435.203 1
435.6968 1
435.7713 1
436.1722 1
437.2824 1
438.1885 1
438.2259 2
438.2446 1
438.3287 1
438.684 1
439.2265 1
439.2733 1
444.6796 2
444.7456 1
444.7832 1
445.2636 1
445.7347 1
446.725 1
447.2725 1
451.0383 1
451.2944 1
454.1347 1
455.1057 1
455.1533 1
455.2009 1
455.2581 2
455.7059 1
456.2589 1
456.2684 1
458.063 1
458.2733 1
459.22 1
463.8623 1
464.0642 1
464.0931 1
464.1123 1
464.1219 2
464.1315 2
464.1412 2
464.1796 1
464.1893 1
464.2085 1
464.2566 1
464.3432 1
464.3528 1
464.5452 1
464.6126 1
464.6318 2
464.6415 2
464.6703 1
464.68 1
464.6992 1
464.7281 1
464.7377 3
464.757 1
464.7666 1
464.834 1
465.1131 1
465.1324 1
465.1613 3
465.1709 1
465.2191 1
465.6718 1
466.1343 1
468.9822 1
469.1466 1
471.3056 1
473.6832 1
475.1613 1
476.1448 1
477.1097 1
477.8121 1
478.1245 1
478.144 1
478.1538 1
479.1599 1
479.2576 1
481.4299 1
484.157 1
484.2454 1
485.2284 1
486.1828 1
486.6653 1
487.2663 1
487.7592 1
488.1931 1
488.2424 1
488.2622 1
489.2295 1
492.2262 1
492.345 1
495.2519 1
495.6494 1
495.6792 2
495.7091 1
495.7389 2
495.7488 1
495.7588 1
495.7787 1
495.7985 1
495.8184 1
495.9377 1
496.1863 1
496.2162 1
496.2261 1
496.2758 1
496.6936 1
496.7235 1
496.7334 1
496.7832 1
497.1515 1
497.2311 1
498.0577 1
498.1474 1
498.2271 1
498.3268 2
499.1045 1
499.1843 1
499.2042 1
499.284 1
500.0924 1
500.1723 1
501.1513 1
501.6412 1
506.1611 1
506.4223 1
508.3028 1
510.3281 1
515.1604 1
515.7484 1
516.1236 1
516.1439 1
516.154 2
516.1641 2
516.1743 1
516.1844 2
516.2149 1
516.2554 1
516.2656 1
516.2757 1
516.296 4
516.3163 1
516.3366 4
516.3975 1
516.5091 1
517.1181 1
517.1282 1
517.1587 1
517.179 2
517.2399 2
517.3008 1
517.3719 1
517.3922 1
518.205 2
518.2151 1
518.2253 1
519.2727 2
523.4318 1
523.4931 1
527.1565 1
527.1975 1
527.3718 1
527.3923 1
527.4128 1
528.3052 1
528.5105 1
534.2326 1
544.1121 1
546.9902 1
548.1917 1
555.7018 1
562.2779 1
563.3265 1
566.3506 1
569.1058 1
569.2975 1
571.1845 1
571.3766 1
576.7572 1
582.2385 1
584.4059 1
587.1721 2
587.183 3
587.1938 2
587.2046 2
587.2154 1
587.2262 6
587.237 1
587.2479 4
587.2587 1
587.2695 4
587.2803 3
587.3128 2
587.3452 1
587.3561 1
587.4102 1
587.4535 1
587.5292 1
588.1679 1
588.1787 2
588.1895 1
588.222 2
588.2328 5
588.2653 1
588.2761 2
588.4169 1
589.2295 1
589.2511 1
589.262 1
589.2728 1
602.7774 1
604.3459 1
605.1583 1
608.3806 1
613.324 1
616.4128 1
618.2098 1
622.2459 1
625.3123 1
626.8204 1
628.2184 1
642.171 1
646.6023 1
647.2836 1
655.0421 1
656.231 2
656.2767 2
656.2882 2
656.3225 1
657.2378 1
657.295 1
673.3248 1
673.5334 1
674.194 1
674.2056 3
674.2288 6
674.2404 6
674.2519 7
674.2635 8
674.2751 17
674.2867 17
674.2983 23
674.3099 9
674.3215 19
674.3331 7
674.3447 7
674.3563 4
674.3679 3
674.3911 1
674.4143 1
674.4259 1
674.449 3
674.4722 1
674.4838 1
675.1681 1
675.1913 1
675.2261 1
675.2377 5
675.2493 5
675.2609 2
675.2725 4
675.2841 8
675.2957 7
675.3073 2
675.3189 6
675.3305 3
675.3421 8
675.3537 2
675.3653 3
675.3769 2
675.609 1
675.6322 1
676.2474 2
676.2706 1
676.2822 2
676.2939 4
676.3055 2
676.3171 4
676.3287 2
676.3403 1
676.3519 2
676.3984 1
676.8048 1
677.2114 1
677.2695 1
677.3624 1
681.3189 1
684.2354 1
684.2588 1
684.2705 1
684.3055 1
684.3989 1
685.0882 1
685.2752 1
685.3103 1
686.3041 1
687.322 1
692.1998 1
692.2233 1
692.2938 1
697.9439 1
717.4216 1
718.1751 1
728.3088 1
733.499 1
734.8901 1
742.3402 1
756.4073 1
762.4113 1
763.4595 1
763.4965 1
769.3675 1
769.4295 1
770.2718 1
770.2966 1
770.3462 1
770.3833 2
770.3957 1
771.3378 1
786.4768 1
787.2157 1
787.2909 1
787.3034 3
787.316 3
787.3285 4
787.341 2
787.3535 8
787.3661 10
787.3786 8
787.3911 14
787.4036 11
787.4162 7
787.4287 7
787.4412 8
787.4538 4
787.4663 6
787.4913 4
787.5039 1
787.5289 3
787.554 1
787.5665 1
787.767 1
788.0803 1
788.2307 1
788.2934 2
788.3059 3
788.3185 4
788.3435 1
788.3561 3
788.3686 2
788.3811 5
788.3937 5
788.4062 5
788.4187 6
788.4313 1
788.4564 3
788.4689 3
788.4814 1
788.5065 1
788.7698 2
789.3216 1
789.3467 1
789.3592 2
789.3718 1
789.3969 5
789.4094 1
789.422 1
789.4345 1
789.4596 1
789.4721 2
790.4258 1
790.5137 1
797.3445 1
817.4771 1
863.4079 1
871.4552 1
871.5343 1
888.5134 1
888.7795 1
889.5783 1
889.6316 1
890.4974 1
890.5107 1
898.402 1
1035.3939 1
1436.3976 1
1745.9444 1
END IONS

BEGIN IONS
PEPMASS=495.8
CHARGE=3+
TITLE=File: 0094OtSp-Pha-R0001-F01-2G01E04-01.wiff, Sample: \2006_11_01\0094OtSp-Pha-R0001-F01-2G01E04-01 (sample number 1), Elution: 9.68 to 9.759 min, Period: 1, Cycle(s): 279-280 (Experiment 3) (Charge not auto determined)
101.0474 1
101.0789 1
101.6902 1
103.2857 1
111.0915 1
112.0488 1
112.0677 2
112.0772 1
112.0819 2
112.0866 2
112.0913 1
113.0434 1
113.1099 1
116.0441 1
116.4003 1
119.0159 1
119.0549 1
119.0598 1
124.0159 1
124.0259 1
124.0458 1
125.0872 1
125.0922 1
126.0678 1
126.0778 1
127.1126 1
129.0377 2
129.0732 1
129.0833 1
129.0884 1
129.1036 1
129.6521 1
130.0336 2
130.0387 1
130.0489 5
130.054 7
130.0591 6
130.0642 8
130.0693 5
130.0744 5
130.0794 4
130.0845 4
130.0896 2
130.0947 3
130.0998 3
130.1049 2
130.1253 1
130.2424 1
131.0538 1
131.0589 1
131.0641 1
131.0692 1
131.0896 1
131.0947 1
132.0473 1
133.0753 1
140.0504 1
140.0662 1
141.0401 2
141.0454 1
141.0507 1
141.0613 1
142.0387 1
142.06 1
142.0706 1
145.0287 1
146.0736 1
150.083 1
152.1135 1
153.0345 1
153.0455 1
153.0842 1
155.1071 1
155.1349 1
156.0482 1
156.0928 1
156.9978 1
157.0145 1
157.0537 1
157.0649 4
157.0705 2
157.0761 3
157.0817 5
157.0873 4
157.0929 7
157.0985 2
157.1041 3
157.1153 2
157.1209 1
157.1264 1
157.1544 1
157.16 1
158.0512 1
158.068 1
158.0737 1
158.0793 2
158.0849 2
158.0961 2
158.1017 3
158.1073 1
158.113 1
158.1466 1
159.0519 1
159.0631 4
159.0688 3
159.0744 5
159.0857 1
159.0913 2
159.0969 1
159.6211 1
161.0457 1
164.0168 1
165.0878 1
165.1796 1
166.1047 1
167.0612 2
167.067 1
167.0728 1
168.0726 2
168.1189 1
170.2035 1
171.055 1
172.0725 1
173.0696 2
173.0931 1
173.1166 2
173.1283 5
173.1459 3
173.1636 1
173.1753 1
174.0695 1
174.1107 1
174.152 1
174.7771 1
175.0605 1
175.0664 1
175.0723 5
175.0782 8
175.0841 12
175.09 12
175.0959 32
175.1018 30
175.1077 26
175.1137 27
175.1196 13
175.1255 9
175.1314 5
175.1373 3
175.1432 3
175.1846 1
175.2082 1
175.22 1
175.2377 1
175.6044 1
176.0602 1
176.0839 1
176.0898 3
176.0958 2
176.1017 3
176.1076 5
176.1135 1
176.1195 6
176.1372 1
177.0984 2
177.1103 1
177.1163 1
178.104 2
179.0765 1
179.1064 1
180.1715 1
181.0295 1
181.0775 1
181.1436 1
182.1003 1
182.1063 1
182.1425 1
183.0837 1
183.1139 1
183.1199 1
183.126 1
183.132 1
184.0879 1
184.1242 1
184.7669 1
184.8398 1
185.034 1
185.0401 1
185.0462 1
185.0523 3
185.0583 4
185.0644 7
185.0705 6
185.0766 11
185.0826 10
185.0887 13
185.0948 17
185.1009 11
185.1069 7
185.113 6
185.1191 2
185.1252 2
185.1373 1
185.1434 1
185.1495 1
185.1616 1
185.4533 1
186.0436 1
186.0801 2
186.0862 1
186.0923 2
186.0984 2
186.1105 1
186.1166 2
186.1288 1
186.141 1
186.9703 1
187.0497 1
187.0863 1
187.0986 2
187.1108 2
187.1169 2
187.1291 2
187.1352 1
187.1413 1
187.1474 3
187.1535 3
187.1596 2
187.1657 1
187.1718 2
187.3796 1
188.1382 2
188.1504 2
189.0579 1
189.6722 1
191.0767 1
191.0829 1
192.084 1
192.1335 1
195.103 1
197.0786 1
197.0974 1
197.1287 3
197.135 1
197.1413 1
198.1518 1
198.9886 1
199.0893 3
199.0956 1
199.1334 1
199.9596 1
200.0922 1
201.0786 2
201.085 1
201.0913 1
201.0976 2
201.104 1
201.1103 3
201.1166 2
201.123 4
201.1293 1
201.1356 2
201.142 2
201.1926 1
202.1056 1
202.1119 1
202.1183 1
202.1246 1
202.1373 1
202.1436 1
202.15 1
202.423 1
202.7344 1
202.8679 1
203.0333 1
203.0651 1
203.0715 1
203.0778 9
203.0842 10
203.0906 16
203.0969 10
203.1033 28
203.1096 24
203.116 8
203.1224 14
203.1287 6
203.1351 3
203.1415 1
203.1478 2
203.1542 2
203.1605 1
203.1669 1
203.1796 1
203.186 1
203.4088 1
204.0269 1
204.0588 1
204.0779 1
204.0843 2
204.0907 5
204.1035 2
204.1098 4
204.1162 4
204.1226 1
204.1353 1
204.1736 1
205.0741 1
205.1125 1
206.0727 1
206.0919 1
206.124 1
207.0802 1
208.9798 1
209.1024 1
209.1154 1
209.1412 1
210.0202 1
210.1237 1
212.0372 1
215.0972 2
215.1038 1
215.1169 1
215.1234 2
215.1365 1
215.1496 1
215.1562 1
215.1758 1
215.1824 1
216.1396 1
216.1593 1
216.179 1
217.0661 1
217.0792 1
217.1121 1
218.2253 1
219.0637 1
221.0838 1
223.1398 1
223.1665 1
224.1012 1
224.1079 1
224.148 1
225.1719 1
226.0504 1
226.0571 1
226.0839 1
226.1041 1
226.1108 1
226.1242 1
226.1376 1
226.1443 2
226.1511 4
226.1645 1
226.1846 1
226.2182 1
226.3794 1
227.0449 1
227.0584 1
227.0785 1
227.092 1
227.1055 2
227.1122 1
228.0349 1
228.0686 1
228.0956 1
229.1149 1
230.1026 1
230.1229 2
230.15 1
230.9771 1
231.9144 1
234.0064 1
234.061 1
234.9977 1
235.0799 1
236.1009 1
239.0531 1
240.0689 1
242.0514 2
243.0944 1
243.171 1
244.0839 1
244.0909 1
244.1188 1
244.1257 1
244.1467 1
244.9985 1
245.0754 1
245.0824 1
245.0893 1
247.0433 1
247.0573 1
248.9698 1
249.9782 1
250.0064 1
250.2606 1
250.4655 1
250.7128 1
252.072 1
252.1216 1
252.1854 1
253.0085 1
253.1008 2
253.1079 1
253.1434 1
253.1506 1
253.1719 1
253.8543 1
254.0891 1
254.0962 2
254.1104 1
254.1247 1
254.1318 2
254.1531 2
254.1816 2
254.1887 1
254.203 1
254.2243 1
255.0365 1
255.1149 2
255.1221 1
255.1363 1
255.1577 1
256.0714 1
256.1 1
256.1214 1
256.1857 1
261.0319 1
262.1295 1
263.1135 1
267.0095 1
268.1268 1
268.1488 1
269.0927 1
269.1074 1
270.097 1
270.1631 2
270.2658 1
271.2208 1
272.1333 1
272.1407 1
272.1701 1
273.0104 1
273.0621 1
273.1728 1
274.0885 1
274.0959 1
274.1994 1
275.0281 1
278.0349 1
280.1083 1
283.1427 1
284.0901 1
284.1051 1
284.1127 1
284.1428 2
284.1653 1
285.0918 1
286.0953 1
286.1179 1
286.133 2
286.2388 1
287.1308 1
287.1459 1
290.1268 1
292.0693 1
294.1024 1
294.1407 1
297.1499 1
298.0896 1
298.0973 2
298.105 1
298.1127 1
298.1204 1
298.1281 2
298.1358 3
298.1435 3
298.1512 9
298.1589 6
298.1666 6
298.1744 5
298.1821 1
298.1898 2
298.2283 1
298.2592 1
298.2746 1
298.2823 1
298.3054 1
298.5677 1
298.9998 1
299.023 1
299.0925 1
299.1234 2
299.1311 1
299.1388 1
299.1465 4
299.1697 2
299.1774 1
299.1851 1
299.216 1
300.1512 1
302.1191 1
302.1501 1
302.1579 1
302.1889 1
303.0899 1
304.1012 1
304.1401 1
304.1479 1
304.2024 1
304.2959 1
307.1295 1
308.1554 1
309.1044 1
309.1358 1
309.1672 1
309.6777 1
309.9842 1
310.0549 1
312.1259 1
312.1969 1
314.1089 1
314.1168 2
314.1326 1
314.1405 1
314.1563 1
314.1722 1
316.1616 1
316.1695 2
316.1775 2
317.1944 1
321.1586 1
321.1746 1
322.0153 1
322.0634 1
322.1195 1
322.2878 1
323.162 1
324.0294 1
324.1821 1
325.1072 1
325.1313 1
325.1716 1
325.2118 1
326.1465 1
326.1707 1
328.1006 1
329.9633 1
330.1741 1
330.2147 1
333.1581 1
333.2559 1
333.2641 1
333.3456 1
334.0552 1
335.1658 1
337.0566 1
337.114 1
339.224 1
341.1426 1
341.1674 1
341.2993 1
342.1081 1
342.1494 1
342.1907 1
342.199 1
342.2072 1
343.1163 1
343.1246 1
343.1494 1
343.1577 1
344.1757 1
348.1546 1
349.7141 1
350.1651 1
354.212 1
354.9686 1
355.1621 1
355.1789 1
355.221 1
357.0999 1
358.1722 1
358.1891 2
359.1615 1
359.2038 1
359.3138 1
361.1271 1
364.0772 1
364.2135 1
364.4351 1
365.2025 1
366.1417 1
366.1673 1
366.1929 1
366.2869 1
367.0392 1
367.159 1
367.1846 1
367.2103 1
367.2445 1
368.1777 1
369.1464 1
369.1721 1
369.1807 1
369.1893 1
369.2064 1
369.6355 1
370.1679 1
371.1306 1
371.9223 1
375.2186 2
375.2705 1
376.6469 1
377.4011 1
378.104 1
380.025 1
380.0946 1
382.1603 1
383.1385 1
383.1822 2
383.2084 1
383.2171 4
384.0916 1
384.1354 1
384.1441 2
384.1529 1
384.1616 3
384.1704 2
384.1791 2
384.1879 1
384.1966 1
384.2054 2
384.2229 1
384.2316 1
384.2404 1
384.2579 1
385.1336 1
385.1511 1
385.1599 1
385.1774 3
385.1861 2
385.1949 2
385.2037 3
385.2124 1
385.2212 1
385.2387 2
385.2475 1
385.2562 1
385.265 2
385.3526 1
385.677 1
385.6858 1
385.7471 1
386.2822 1
387.1602 1
387.169 1
387.1865 1
387.1953 1
387.2041 1
387.2129 1
387.2217 1
387.2305 1
388.1271 1
388.2239 1
388.2415 1
388.2679 1
389.2714 1
392.2191 1
394.149 1
394.1756 2
394.1933 1
394.2022 3
394.211 3
394.2287 2
394.2997 1
394.6632 1
394.6987 1
394.7076 1
394.7165 1
394.7431 1
395.2045 1
399.0569 1
399.1907 1
400.1279 1
400.1993 1
400.2083 1
400.2172 3
400.2261 2
400.2708 1
400.3154 1
400.655 1
401.1108 1
401.1198 3
401.1287 2
401.1377 2
401.1466 3
401.1556 4
401.1645 4
401.1734 15
401.1824 23
401.1913 17
401.2003 26
401.2092 25
401.2182 34
401.2271 40
401.236 19
401.245 36
401.2539 9
401.2629 5
401.2718 12
401.2897 3
401.2986 3
401.3076 3
401.3165 2
401.3255 1
401.3344 2
401.3434 1
401.3523 2
401.3702 1
401.3791 1
401.5223 1
402.1308 1
402.1398 1
402.1487 2
402.1667 3
402.1756 1
402.1846 4
402.1935 4
402.2025 8
402.2114 10
402.2204 10
402.2293 12
402.2383 5
402.2472 4
402.2562 7
402.2651 5
402.2741 1
402.2831 2
402.292 1
402.3278 2
402.3457 1
403.1521 1
403.1701 1
403.2059 2
403.2149 3
403.2238 3
403.2328 1
403.2418 3
403.2507 1
403.2687 1
403.2866 1
403.3673 1
403.3942 1
404.085 1
404.2375 1
404.2645 1
404.3363 2
405.1357 1
405.1716 1
405.2435 1
405.2615 1
405.2885 1
406.6558 1
408.0525 1
410.1746 1
412.1482 1
412.2116 1
412.2207 1
412.3748 1
414.1537 1
414.2537 1
414.6445 1
420.1629 1
420.2087 1
421.216 1
421.2435 1
421.2618 1
427.3591 1
427.7099 1
427.7561 1
428.2548 1
431.2629 1
432.2648 1
433.7512 1
435.203 1
435.6968 1
435.7713 1
436.1722 1
437.2824 1
438.1885 1
438.2259 2
438.2446 1
438.3287 1
438.684 1
439.2265 1
439.2733 1
444.6796 2
444.7456 1
444.7832 1
445.2636 1
445.7347 1
446.725 1
447.2725 1
451.0383 1
451.2944 1
454.1347 1
455.1057 1
455.1533 1
455.2009 1
455.2581 2
455.7059 1
456.2589 1
456.2684 1
458.063 1
458.2733 1
459.22 1
463.8623 1
464.0642 1
464.0931 1
464.1123 1
464.1219 2
464.1315 2
464.1412 2
464.1796 1
464.1893 1
464.2085 1
464.2566 1
464.3432 1
464.3528 1
464.5452 1
464.6126 1
464.6318 2
464.6415 2
464.6703 1
464.68 1
464.6992 1
464.7281 1
464.7377 3
464.757 1
464.7666 1
464.834 1
465.1131 1
465.1324 1
465.1613 3
465.1709 1
465.2191 1
465.6718 1
466.1343 1
468.9822 1
469.1466 1
471.3056 1
473.6832 1
475.1613 1
476.1448 1
477.1097 1
477.8121 1
478.1245 1
478.144 1
478.1538 1
479.1599 1
479.2576 1
481.4299 1
484.157 1
484.2454 1
485.2284 1
486.1828 1
486.6653 1
487.2663 1
487.7592 1
488.1931 1
488.2424 1
488.2622 1
489.2295 1
492.2262 1
492.345 1
495.2519 1
495.6494 1
495.6792 2
495.7091 1
495.7389 2
495.7488 1
495.7588 1
495.7787 1
495.7985 1
495.8184 1
495.9377 1
496.1863 1
496.2162 1
496.2261 1
496.2758 1
496.6936 1
496.7235 1
496.7334 1
496.7832 1
497.1515 1
497.2311 1
498.0577 1
498.1474 1
498.2271 1
498.3268 2
499.1045 1
499.1843 1
499.2042 1
499.284 1
500.0924 1
500.1723 1
501.1513 1
501.6412 1
506.1611 1
506.4223 1
508.3028 1
510.3281 1
515.1604 1
515.7484 1
516.1236 1
516.1439 1
516.154 2
516.1641 2
516.1743 1
516.1844 2
516.2149 1
516.2554 1
516.2656 1
516.2757 1
516.296 4
516.3163 1
516.3366 4
516.3975 1
516.5091 1
517.1181 1
517.1282 1
517.1587 1
517.179 2
517.2399 2
517.3008 1
517.3719 1
517.3922 1
518.205 2
518.2151 1
518.2253 1
519.2727 2
523.4318 1
523.4931 1
527.1565 1
527.1975 1
527.3718 1
527.3923 1
527.4128 1
528.3052 1
528.5105 1
534.2326 1
544.1121 1
546.9902 1
548.1917 1
555.7018 1
562.2779 1
563.3265 1
566.3506 1
569.1058 1
569.2975 1
571.1845 1
571.3766 1
576.7572 1
582.2385 1
584.4059 1
587.1721 2
587.183 3
587.1938 2
587.2046 2
587.2154 1
587.2262 6
587.237 1
587.2479 4
587.2587 1
587.2695 4
587.2803 3
587.3128 2
587.3452 1
587.3561 1
587.4102 1
587.4535 1
587.5292 1
588.1679 1
588.1787 2
588.1895 1
588.222 2
588.2328 5
588.2653 1
588.2761 2
588.4169 1
589.2295 1
589.2511 1
589.262 1
589.2728 1
602.7774 1
604.3459 1
605.1583 1
608.3806 1
613.324 1
616.4128 1
618.2098 1
622.2459 1
625.3123 1
626.8204 1
628.2184 1
642.171 1
646.6023 1
647.2836 1
655.0421 1
656.231 2
656.2767 2
656.2882 2
656.3225 1
657.2378 1
657.295 1
673.3248 1
673.5334 1
674.194 1
674.2056 3
674.2288 6
674.2404 6
674.2519 7
674.2635 8
674.2751 17
674.2867 17
674.2983 23
674.3099 9
674.3215 19
674.3331 7
674.3447 7
674.3563 4
674.3679 3
674.3911 1
674.4143 1
674.4259 1
674.449 3
674.4722 1
674.4838 1
675.1681 1
675.1913 1
675.2261 1
675.2377 5
675.2493 5
675.2609 2
675.2725 4
675.2841 8
675.2957 7
675.3073 2
675.3189 6
675.3305 3
675.3421 8
675.3537 2
675.3653 3
675.3769 2
675.609 1
675.6322 1
676.2474 2
676.2706 1
676.2822 2
676.2939 4
676.3055 2
676.3171 4
676.3287 2
676.3403 1
676.3519 2
676.3984 1
676.8048 1
677.2114 1
677.2695 1
677.3624 1
681.3189 1
684.2354 1
684.2588 1
684.2705 1
684.3055 1
684.3989 1
685.0882 1
685.2752 1
685.3103 1
686.3041 1
687.322 1
692.1998 1
692.2233 1
692.2938 1
697.9439 1
717.4216 1
718.1751 1
728.3088 1
733.499 1
734.8901 1
742.3402 1
756.4073 1
762.4113 1
763.4595 1
763.4965 1
769.3675 1
769.4295 1
770.2718 1
770.2966 1
770.3462 1
770.3833 2
770.3957 1
771.3378 1
786.4768 1
787.2157 1
787.2909 1
787.3034 3
787.316 3
787.3285 4
787.341 2
787.3535 8
787.3661 10
787.3786 8
787.3911 14
787.4036 11
787.4162 7
787.4287 7
787.4412 8
787.4538 4
787.4663 6
787.4913 4
787.5039 1
787.5289 3
787.554 1
787.5665 1
787.767 1
788.0803 1
788.2307 1
788.2934 2
788.3059 3
788.3185 4
788.3435 1
788.3561 3
788.3686 2
788.3811 5
788.3937 5
788.4062 5
788.4187 6
788.4313 1
788.4564 3
788.4689 3
788.4814 1
788.5065 1
788.7698 2
789.3216 1
789.3467 1
789.3592 2
789.3718 1
789.3969 5
789.4094 1
789.422 1
789.4345 1
789.4596 1
789.4721 2
790.4258 1
790.5137 1
797.3445 1
817.4771 1
863.4079 1
871.4552 1
871.5343 1
888.5134 1
888.7795 1
889.5783 1
889.6316 1
890.4974 1
890.5107 1
898.402 1
1035.3939 1
1436.3976 1
1745.9444 1
END IONS

BEGIN IONS
PEPMASS=511.194799565865
CHARGE=2+
TITLE=File: 0094OtSp-Pha-R0001-F01-2G01E04-01.wiff, Sample: \2006_11_01\0094OtSp-Pha-R0001-F01-2G01E04-01 (sample number 1), Elution: 9.251 to 9.971 min, Period: 1, Cycle(s): 275-276 (Experiment 2), 281-282 (Experiment 4)
100.0893 1
101.0609 1
107.6412 1
112.0583 1
113.0292 1
116.0538 2
116.0778 1
119.0013 1
124.0458 1
128.0759 1
128.091 1
129.0529 1
129.0732 1
130.0489 1
130.0591 2
130.0642 1
130.0794 1
130.0845 1
130.0896 1
130.1049 1
130.9516 1
131.0538 1
131.0589 1
132.0575 1
140.0451 1
140.0715 1
141.0401 1
141.056 1
142.044 1
143.0568 1
144.0303 1
144.0518 1
146.43 1
148.7024 1
148.9965 1
150.0885 1
156.0649 1
156.0705 1
157.0705 1
157.0761 3
157.0873 2
157.1041 1
157.1209 1
158.0288 1
158.0456 1
158.0905 1
158.1017 1
159.08 1
159.0913 1
159.0969 1
159.1195 1
160.0783 1
163.0234 1
165.0419 1
165.0706 1
171.1017 1
173.1224 1
173.2106 1
175.0546 1
175.0841 2
175.09 1
175.0959 5
175.1018 2
175.1077 6
175.1137 3
175.1196 2
175.1255 1
175.1314 1
175.1373 1
175.1432 1
175.1727 1
176.0661 1
176.0839 1
176.1017 1
176.1076 2
176.1254 1
178.0682 1
179.1123 1
180.0876 1
180.4773 1
181.1016 1
183.0897 1
184.0333 1
185.0705 1
185.0766 3
185.0826 4
185.0887 1
185.0948 1
185.1069 3
185.1555 1
186.0131 1
186.0618 1
186.074 1
186.0984 1
186.1045 1
186.1105 1
187.1352 1
187.1474 1
188.0096 2
190.0536 1
193.1001 1
194.063 1
197.0849 1
198.1518 1
200.0607 1
200.9837 1
201.0723 1
201.0913 1
201.104 1
201.1293 1
201.1673 1
202.0992 1
203.0397 1
203.0778 1
203.0906 2
203.0969 2
203.1033 2
203.1096 4
203.116 2
203.1287 1
203.2242 1
204.0588 1
204.1098 1
205.1125 1
206.0022 1
206.0599 1
207.0994 1
209.0314 1
209.1476 1
209.1735 1
210.1302 1
213.0917 1
213.1308 1
217.099 1
217.1056 1
217.27 1
219.0836 1
219.143 1
225.0245 1
225.0781 2
225.1049 1
225.1518 1
226.1712 1
228.0888 1
229.0878 1
229.1216 1
229.1419 1
230.1365 1
230.1432 1
230.9974 1
233.1875 1
234.184 1
235.032 1
235.5045 1
236.0049 1
238.1083 1
244.5654 1
247.0784 1
247.9915 1
248.1462 1
248.1814 1
249.0684 1
250.0347 1
251.0806 1
252.0649 1
252.072 1
252.1429 1
254.1603 1
255.0436 1
256.1571 1
261.0896 1
262.209 1
266.011 1
266.0182 1
266.0765 1
267.966 1
268.434 1
269.1147 1
270.2291 1
274.0516 1
279.0706 1
279.9439 1
281.0207 1
281.088 1
285.3557 1
286.1255 1
286.9114 1
288.1227 1
288.1909 1
296.1349 1
297.1576 2
298.1435 2
298.1666 1
298.1744 1
298.1821 3
300.0661 1
301.1189 1
305.0986 1
308.077 1
309.1436 1
311.0856 1
315.1701 1
316.0267 1
316.1695 2
316.1854 1
318.0856 1
320.0794 1
324.0053 1
325.0991 1
326.695 1
327.4701 1
328.0036 1
330.1579 2
330.1985 1
331.1159 1
331.1484 1
333.6228 1
334.1449 1
337.196 1
337.6634 1
337.6716 1
340.0056 1
342.1659 1
343.1742 1
352.0641 1
353.196 1
353.2127 1
356.577 1
356.6782 1
356.9734 1
357.6401 1
358.5948 1
359.2292 1
360.0674 1
360.1521 1
361.0423 1
361.0593 1
362.197 1
367.0307 1
369.1721 1
373.1632 1
374.2074 1
376.361 1
379.0769 1
383.6718 1
385.1423 1
385.1511 1
385.1686 1
385.2212 1
386.2032 1
387.1338 1
387.169 1
387.2041 1
387.2129 1
390.188 1
394.2465 1
397.2218 1
398.2101 1
398.317 1
399.1639 1
399.1818 1
399.1996 2
399.2085 1
399.2175 3
399.2353 1
399.2621 2
399.2888 1
399.9939 1
400.1547 1
400.1904 1
400.2261 1
400.244 1
401.1645 1
401.1824 4
401.1913 1
401.2092 5
401.2271 4
401.236 2
401.245 3
401.2539 3
401.2718 1
401.9518 1
402.1398 1
402.1846 2
402.2114 1
402.2204 1
402.2293 1
402.2651 1
402.2741 1
402.2831 1
403.197 1
403.2149 2
408.1788 1
410.1837 1
410.2289 1
415.2083 1
423.0506 1
424.7327 1
429.2625 1
429.2995 1
431.1701 1
433.0913 1
433.2214 1
433.714 1
434.1511 1
434.2535 1
436.6945 1
447.2253 1
448.1699 1
448.5292 1
454.2869 1
455.7917 1
456.2207 1
458.0726 1
460.273 1
465.1228 1
471.228 1
472.3335 1
474.247 1
474.2567 1
475.2587 1
476.1935 1
480.0985 1
480.1572 1
480.1963 1
480.7542 1
484.2061 1
484.3437 1
485.2776 1
487.3057 1
488.203 1
488.2129 1
488.2326 1
492.246 1
493.1974 2
494.2886 1
500.0924 1
500.2322 1
502.2713 1
511.1655 1
511.9431 1
512.3674 1
513.065 1
513.1661 1
517.2805 1
526.1114 1
527.259 1
549.2585 1
554.408 1
585.2804 1
587.237 1
587.2479 1
587.2587 1
589.2511 1
589.2945 1
613.2798 1
615.2716 1
625.2565 1
626.1835 1
628.3303 1
634.7818 1
644.2544 1
650.32 1
658.36 1
672.2942 1
673.2553 1
673.3248 1
674.2056 1
674.2172 1
674.2635 3
674.2751 1
674.2867 1
674.2983 1
674.3099 1
674.3215 1
674.3563 2
675.2493 1
675.2841 1
675.3305 1
675.4698 1
675.5974 1
676.2358 1
676.3171 1
682.1932 1
691.3074 1
704.1973 1
706.2722 1
706.2959 1
706.3315 1
717.2422 1
726.3702 1
729.1524 1
731.481 1
743.3745 1
743.3867 1
754.3949 1
757.3285 1
757.3899 1
760.2801 1
767.3379 1
767.5977 1
772.4294 1
773.4596 1
777.3633 1
784.3373 1
785.3754 1
785.4129 1
785.6006 1
786.3141 1
787.955 1
794.4601 1
801.1437 1
802.294 1
812.85 1
819.0735 1
819.3674 1
819.4697 1
819.7636 1
820.2878 1
820.339 1
820.4285 1
833.3566 1
1055.2994 1
1229.2118 1
1548.6464 1
END IONS

BEGIN IONS
PEPMASS=526.719162721059
CHARGE=2+
TITLE=File: 0094OtSp-Pha-R0001-F01-2G01E04-01.wiff, Sample: \2006_11_01\0094OtSp-Pha-R0001-F01-2G01E04-01 (sample number 1), Elution: 10.424 to 10.477 min, Period: 1, Cycle(s): 287-288 (Experiment 3)
113.0245 1
120.0116 1
122.0401 1
127.0422 1
127.0824 1
128.992 1
133.0805 1
136.048 1
137.0758 1
142.0334 1
142.1292 1
143.0995 1
145.0125 1
147.0952 1
153.0621 1
154.9737 1
158.04 1
158.0512 1
158.0849 1
159.1026 1
159.1138 1
161.023 1
163.1032 1
165.0648 1
165.0763 1
166.1219 1
172.0667 1
172.0725 1
175.0959 1
179.1064 1
187.0924 1
191.1323 1
193.9386 1
195.0406 1
195.0968 1
196.0833 1
197.0849 1
202.0738 1
203.5744 1
204.18 1
204.9782 1
205.0869 1
209.1089 1
210.0849 1
217.0924 1
219.0902 1
223.1798 1
225.0647 1
240.1588 1
252.0082 1
252.0578 1
252.1358 1
253.1363 1
255.0151 1
255.065 1
256.1285 1
257.0726 1
263.0628 1
265.9818 1
267.1262 1
276.0804 1
279.1228 1
281.088 1
286.1179 1
290.0964 1
294.1483 1
305.1454 1
305.1688 1
305.1922 1
306.121 1
319.1535 1
339.0431 1
341.1261 1
345.1289 1
346.0335 1
347.1473 1
347.1972 1
352.1814 1
356.1135 1
360.1267 1
360.1352 1
362.0016 1
370.0304 1
373.0683 1
374.1556 1
374.2679 1
391.1234 1
391.1852 1
391.2029 1
392.166 1
392.1748 1
393.21 1
402.2025 2
402.2831 1
403.188 1
403.6722 1
407.1872 1
412.1391 1
414.2355 1
418.5995 1
420.1812 1
420.1904 1
420.2544 2
421.2527 1
422.142 1
433.6211 1
433.649 1
433.7512 1
433.807 2
440.7155 1
441.4 1
460.8 1
466.1922 1
469.6496 1
475.2197 1
477.1487 1
484.216 1
489.1505 1
494.1199 1
496.2858 1
502.1513 1
502.2913 1
504.1843 1
508.1317 1
508.2424 1
508.6653 1
508.7055 1
509.1286 1
516.4178 1
518.3371 1
518.3879 1
522.4415 1
526.849 1
527.218 1
527.4436 1
528.1923 1
528.2744 1
533.1393 2
540.2345 1
547.4393 1
600.1714 1
600.9811 1
616.2243 1
631.3107 1
634.2082 1
634.3094 2
635.3668 1
665.8617 1
666.2535 1
670.3045 1
712.3363 1
713.3972 1
730.262 1
757.2916 1
769.3552 1
854.4058 1
867.2954 1
867.4006 1
889.312 1
937.5604 1
947.5115 1
1124.8061 1
END IONS

BEGIN IONS
PEPMASS=495.398485042437
CHARGE=2+
TITLE=File: 0094OtSp-Pha-R0001-F01-2G01E04-01.wiff, Sample: \2006_11_01\0094OtSp-Pha-R0001-F01-2G01E04-01 (sample number 1), Elution: 7.349 to 10.428 min, Period: 1, Cycle(s): 273-274, 279-280, 287-288 (Experiment 2), 242-243, 275-276 (Experiment 3)
112.0535 2
112.0677 2
112.0772 3
112.0819 2
112.1244 2
113.0529 3
126.0628 2
128.0809 2
129.058 2
129.1036 2
129.9624 2
130.0387 6
130.0438 7
130.0489 14
130.054 27
130.0591 27
130.0642 42
130.0693 28
130.0744 30
130.0794 18
130.0845 14
130.0896 9
130.0947 10
130.0998 3
130.1049 3
130.11 3
130.1202 4
130.1507 2
131.0487 2
131.0538 2
131.0589 3
131.0692 2
131.0743 3
131.0794 6
131.0845 4
132.0986 2
139.0904 2
140.0609 2
140.0662 5
141.0295 5
141.0348 2
141.0401 2
141.0507 4
141.0613 2
141.0666 6
147.0357 2
157.0425 2
157.0593 2
157.0649 5
157.0705 16
157.0761 20
157.0817 23
157.0873 30
157.0929 22
157.0985 22
157.1041 11
157.1097 6
157.1153 3
157.1209 3
157.1264 2
157.188 2
158.0456 2
158.068 2
158.0793 9
158.0849 5
158.0905 6
158.0961 4
158.1017 4
158.1073 3
158.113 2
158.1186 2
159.0462 2
159.0519 6
159.0575 5
159.0631 10
159.0688 6
159.0744 10
159.08 3
159.0857 5
159.0913 6
159.1026 2
159.1138 2
165.0935 2
167.0439 2
167.0612 2
167.0728 2
169.1161 2
169.1219 2
169.1335 2
169.1451 2
170.0871 2
172.0725 2
172.0842 2
173.1048 3
173.1107 10
173.1166 8
173.1224 10
173.1283 12
173.1342 2
173.1401 4
173.1459 4
173.1518 2
174.1048 2
174.1225 2
174.1284 3
174.1402 2
175.0605 5
175.0664 9
175.0723 12
175.0782 25
175.0841 46
175.09 100
175.0959 128
175.1018 138
175.1077 117
175.1137 109
175.1196 62
175.1255 43
175.1314 31
175.1373 16
175.1432 8
175.1491 9
175.155 6
175.1609 4
175.1668 8
175.1787 3
175.1846 2
176.0721 3
176.078 3
176.0839 5
176.0898 7
176.0958 14
176.1017 12
176.1076 31
176.1135 13
176.1195 11
176.1254 6
176.1313 3
176.1432 3
177.0866 2
177.1103 2
183.0474 2
183.0535 2
183.0776 2
183.0837 2
183.0897 2
183.0958 5
183.1078 4
183.1139 2
183.1199 3
184.106 2
185.028 2
185.034 2
185.0462 2
185.0523 8
185.0583 12
185.0644 18
185.0705 23
185.0766 57
185.0826 79
185.0887 78
185.0948 63
185.1009 40
185.1069 30
185.113 12
185.1191 14
185.1252 8
185.1312 3
185.1373 6
185.1434 3
185.1495 6
185.1555 2
185.1738 2
186.0557 2
186.0679 2
186.0801 6
186.0862 6
186.0923 3
186.0984 4
186.1045 8
186.1105 5
187.0863 3
187.1047 5
187.1108 4
187.1169 5
187.123 8
187.1291 13
187.1352 18
187.1413 23
187.1474 16
187.1535 18
187.1596 16
187.1657 6
187.1718 4
187.1779 3
187.1902 2
188.132 2
188.1382 4
188.1443 5
188.1504 2
197.135 4
198.1267 4
198.133 2
199.0767 2
199.1019 2
200.1238 2
201.085 2
201.0913 7
201.0976 4
201.104 8
201.1103 10
201.1166 17
201.123 16
201.1293 14
201.1356 13
201.142 11
201.1483 5
201.1546 2
201.1673 3
202.0738 2
202.1056 2
202.1119 4
202.1183 2
202.1246 4
202.131 3
202.1373 4
203.0269 2
203.0397 2
203.046 7
203.0524 5
203.0587 7
203.0651 12
203.0715 20
203.0778 36
203.0842 52
203.0906 68
203.0969 112
203.1033 85
203.1096 102
203.116 70
203.1224 46
203.1287 28
203.1351 19
203.1415 12
203.1478 12
203.1542 8
203.1605 6
203.1669 8
203.1733 2
203.1796 2
203.186 2
203.2051 2
204.0716 5
204.0779 6
204.0843 10
204.0907 9
204.0971 9
204.1035 13
204.1098 8
204.1162 7
204.1226 8
204.129 5
204.1353 4
204.1481 2
204.1545 2
205.0933 4
205.0997 3
205.1125 4
205.1189 2
205.1253 2
215.0841 2
215.1038 2
215.1169 5
215.1234 2
215.13 3
215.1365 13
215.1431 4
215.1496 5
215.1562 5
215.1627 7
215.1693 4
215.1955 2
216.1527 2
217.1648 2
224.1146 2
226.0705 2
226.0839 3
226.0906 3
226.1041 4
226.1108 5
226.1175 2
226.1309 6
226.1376 5
226.1443 5
226.1511 4
226.1578 10
226.1645 3
226.1712 2
226.1779 5
226.1846 5
226.1981 2
227.0382 2
227.0516 2
227.092 2
227.1189 2
227.1458 2
227.1795 3
227.1997 2
228.0753 2
228.1428 2
230.0755 2
230.1026 2
230.1161 2
242.0653 2
243.1014 2
243.1083 3
245.0824 2
252.0507 2
253.115 3
253.1363 2
253.1506 2
253.1577 4
254.0677 2
254.0749 2
254.082 3
254.0891 4
254.0962 4
254.1033 3
254.1104 14
254.1176 6
254.1247 3
254.1318 3
254.146 3
254.1603 4
254.1674 2
254.1816 5
254.2172 2
255.0935 3
255.1007 2
255.1577 2
255.1862 2
268.1268 2
270.119 2
270.1557 2
270.1997 2
270.2511 2
272.0965 3
272.1038 2
274.0959 2
274.1107 2
274.1403 3
280.0859 2
280.1681 2
281.1479 3
284.1503 2
284.1804 2
286.1104 2
286.1406 3
286.1481 4
288.1757 2
290.0888 2
290.0964 2
290.1116 2
297.1653 2
298.105 4
298.1127 11
298.1204 7
298.1281 13
298.1358 15
298.1435 21
298.1512 22
298.1589 16
298.1666 31
298.1744 23
298.1821 12
298.1898 9
298.1975 8
298.2052 2
298.2129 5
298.2206 3
298.236 2
298.2515 2
299.1388 6
299.1465 4
299.1543 2
299.162 9
299.1697 6
299.1774 4
299.1851 2
299.1929 3
299.2006 2
300.1744 2
300.1899 2
302.1269 2
302.1579 2
302.1657 2
303.1599 2
304.1401 2
304.1557 2
304.1791 2
307.1295 3
307.1373 2
311.1407 2
314.1168 2
314.1405 2
314.1484 3
314.1563 3
314.188 2
316.1378 2
316.1457 2
316.1616 3
316.1695 5
316.1854 2
316.1934 2
316.233 2
317.1865 2
323.1459 2
323.17 2
325.1072 2
325.1233 4
325.1313 5
325.1474 4
326.1303 2
337.1468 2
337.1796 3
337.196 2
337.647 4
337.6552 2
341.1591 2
341.1674 2
341.1756 2
341.1839 3
341.1921 3
343.1081 2
343.1494 2
343.1577 3
343.1659 2
343.199 2
344.1343 2
349.18 2
353.1456 2
355.1453 2
355.1705 2
355.1873 2
356.1556 2
356.1978 2
357.2349 2
358.1553 2
358.1976 3
358.206 2
365.1599 2
365.1684 2
366.1588 3
366.1673 2
366.1758 3
366.2015 2
367.1504 3
367.159 2
367.1675 3
367.1761 3
367.2018 3
369.1721 4
370.2022 2
371.1908 2
372.1375 2
373.2408 2
375.2186 2
375.2273 2
376.1792 2
382.1865 3
382.1953 2
382.204 3
382.2214 2
382.2302 2
383.156 2
383.1647 4
383.1734 4
383.1822 7
383.1909 4
383.1997 2
383.2084 9
383.2171 5
383.2259 5
383.2346 2
383.2434 5
384.1354 3
384.1441 6
384.1529 4
384.1616 6
384.1704 7
384.1791 10
384.1879 6
384.1966 10
384.2054 7
384.2141 9
384.2229 4
384.2316 2
384.2404 3
384.2579 2
384.6781 3
385.1423 2
385.1511 2
385.1599 5
385.1686 3
385.1774 3
385.1861 8
385.1949 7
385.2037 7
385.2124 8
385.2212 4
385.23 8
385.2387 2
385.2475 2
385.6682 2
385.6945 4
385.7033 3
386.1945 2
386.2032 2
386.2208 2
387.1514 3
387.169 2
387.1778 5
387.1865 7
387.1953 3
387.2041 2
387.2129 3
387.2305 2
388.1711 2
388.1799 4
388.3558 2
393.1834 2
393.6971 2
393.7148 2
394.1401 2
394.1578 2
394.1667 2
394.1756 5
394.1844 4
394.1933 8
394.2022 6
394.211 7
394.2199 2
394.2287 3
394.2553 2
394.2642 2
394.6898 2
394.7165 2
394.7431 3
395.1601 2
395.1956 2
395.2045 2
395.2222 3
399.2264 2
400.1368 4
400.1457 3
400.1547 2
400.1636 9
400.1725 9
400.1815 14
400.1904 18
400.1993 36
400.2083 38
400.2172 52
400.2261 46
400.235 47
400.244 50
400.2529 32
400.2618 26
400.2708 23
400.2797 13
400.2886 9
400.2976 5
400.3065 3
400.3244 2
400.3333 2
400.3512 2
400.369 2
400.3958 2
400.4137 2
401.093 6
401.1019 4
401.1108 2
401.1198 5
401.1287 5
401.1377 6
401.1466 10
401.1556 19
401.1645 20
401.1734 46
401.1824 52
401.1913 87
401.2003 88
401.2092 108
401.2182 86
401.2271 104
401.236 85
401.245 70
401.2539 49
401.2629 26
401.2718 28
401.2808 16
401.2897 5
401.2986 13
401.3076 7
401.3165 4
401.3255 5
401.3344 7
401.3434 6
401.3523 4
401.3613 3
401.397 2
401.4596 2
402.1219 2
402.1308 3
402.1487 3
402.1667 5
402.1756 11
402.1846 13
402.1935 17
402.2025 23
402.2114 18
402.2204 16
402.2293 29
402.2383 17
402.2472 14
402.2562 16
402.2651 8
402.2741 4
402.292 3
402.301 2
402.3099 3
402.3278 3
403.1521 2
403.1701 2
403.179 2
403.188 4
403.197 5
403.2059 8
403.2149 10
403.2238 10
403.2328 8
403.2418 2
403.2507 3
403.2597 3
403.2687 2
403.3135 2
403.3404 2
404.1837 2
404.2106 4
404.2286 2
404.2375 2
404.2465 2
407.2142 2
407.2322 2
407.7189 2
413.2366 2
435.7154 3
435.7434 2
436.2001 2
436.2468 2
438.1979 2
438.2446 2
438.2913 2
438.3007 2
439.8068 2
441.2499 2
456.0968 2
456.1921 2
463.6411 2
463.7661 3
464.0931 5
464.1027 2
464.1123 3
464.1219 3
464.1315 4
464.1412 4
464.1508 7
464.1604 5
464.2374 4
464.247 5
464.2566 3
464.2662 5
464.2758 3
464.3047 3
464.3528 2
464.6318 3
464.6415 2
464.6511 2
464.7088 2
464.7281 2
464.7377 2
464.7473 2
464.757 2
464.7762 2
465.1613 2
465.2672 2
470.2206 2
477.1195 2
477.1292 4
477.2365 2
477.6658 3
481.2242 2
482.2139 2
485.7006 2
486.1631 3
486.2616 2
486.2714 2
486.2911 3
486.6358 2
486.6653 3
486.6752 2
486.7146 2
486.7343 3
488.1931 2
495.1625 2
495.1824 2
495.2122 4
495.2221 2
495.2321 6
495.242 2
495.3413 2
495.6395 3
495.6792 2
495.6892 3
495.7091 2
495.7588 2
495.7687 2
497.2311 2
499.1344 3
499.2042 3
515.1604 2
515.1706 2
515.2618 2
515.2719 2
515.3023 3
515.3226 2
515.3327 2
515.3429 3
515.353 3
515.3631 2
515.3733 2
515.3935 2
516.1236 2
516.154 3
516.1641 2
516.1743 2
516.1844 5
516.2149 4
516.225 4
516.2351 7
516.2453 3
516.2554 4
516.2656 2
516.2757 8
516.296 7
516.3062 3
516.3163 4
516.3264 2
516.3366 5
516.3467 3
516.3569 3
516.367 3
516.3772 2
516.3873 2
516.3975 2
517.1688 2
517.1891 2
517.1993 2
517.2297 2
517.2704 3
517.3008 2
517.3617 2
527.1155 2
527.1975 2
527.3 3
527.3308 2
527.3513 2
527.3615 2
527.4333 3
571.2166 2
586.2313 3
586.2421 4
586.2529 2
586.2637 5
586.2745 2
586.307 2
586.4151 2
587.183 3
587.1938 4
587.2046 7
587.2154 2
587.2262 10
587.237 12
587.2479 7
587.2587 8
587.2695 4
587.2803 4
587.2911 8
587.302 2
587.3236 2
587.3452 2
587.3777 2
588.2003 5
588.222 3
588.2328 4
588.2545 2
589.2186 2
589.2295 6
589.2403 2
589.2511 2
589.262 2
589.2728 2
603.7753 2
603.8191 2
656.2653 2
656.2996 2
657.3065 2
673.209 2
673.2206 4
673.2322 3
673.2437 4
673.2553 5
673.2669 9
673.2785 15
673.2901 7
673.3017 18
673.3132 14
673.3248 9
673.3364 3
673.348 7
673.3596 6
673.3712 7
673.3828 4
673.3943 5
673.4059 2
673.5913 2
674.1476 2
674.1708 2
674.1824 7
674.194 3
674.2056 8
674.2172 9
674.2288 6
674.2404 20
674.2519 27
674.2635 36
674.2751 40
674.2867 41
674.2983 55
674.3099 34
674.3215 41
674.3331 19
674.3447 22
674.3563 14
674.3679 13
674.3795 5
674.3911 7
674.4027 3
674.4143 2
674.4722 2
674.565 3
675.1797 3
675.1913 2
675.2145 4
675.2261 3
675.2377 6
675.2493 6
675.2609 10
675.2725 16
675.2841 20
675.2957 20
675.3073 19
675.3189 18
675.3305 11
675.3421 3
675.3537 3
675.3653 5
675.3769 3
675.4001 2
676.2126 2
676.2358 3
676.259 3
676.2822 9
676.2939 7
676.3055 8
676.3171 2
676.3287 4
676.3403 4
676.3519 2
677.3276 2
683.2898 2
684.2705 2
685.2284 2
685.3103 2
768.3895 2
769.4542 2
770.3833 2
786.3141 3
786.3266 3
786.3391 3
786.3516 7
786.3642 3
786.3767 4
786.3892 7
786.4017 9
786.4142 13
786.4268 12
786.4393 5
786.4518 3
786.4643 2
786.4768 4
786.4894 3
786.5019 4
787.2533 3
787.2658 4
787.2784 3
787.2909 4
787.3034 12
787.316 4
787.3285 13
787.341 15
787.3535 23
787.3661 22
787.3786 34
787.3911 33
787.4036 30
787.4162 25
787.4287 27
787.4412 27
787.4538 26
787.4663 13
787.4788 8
787.4913 9
787.5039 8
787.5164 4
787.5289 4
787.5415 3
787.5916 5
787.6041 2
787.6417 2
788.2809 3
788.2934 3
788.3059 2
788.3185 2
788.331 9
788.3435 5
788.3561 3
788.3686 12
788.3811 10
788.3937 10
788.4062 20
788.4187 12
788.4313 9
788.4438 4
788.4564 7
788.4689 9
788.4814 7
788.494 2
788.5065 7
788.519 4
788.5441 2
788.6695 2
789.3091 2
789.3592 2
789.3843 3
789.3969 3
789.4094 5
789.4345 2
789.447 2
789.4596 4
789.4972 3
870.5065 2
888.4335 2
889.4585 2
929.4986 2
END IONS

BEGIN IONS
PEPMASS=815.255762968185
CHARGE=2+
TITLE=File: 0094OtSp-Pha-R0001-F01-2G01E04-01.wiff, Sample: \2006_11_01\0094OtSp-Pha-R0001-F01-2G01E04-01 (sample number 1), Elution: 9.997 to 10.535 min, Period: 1, Cycle(s): 283-284, 290 (Experiment 2)
112.2332 1
130.0794 1
133.8696 1
180.3573 1
208.0836 1
226.1913 1
244.4328 1
250.4584 1
1136.0793 1
1331.5298 1
1434.6214 1
1492.0718 1
END IONS

BEGIN IONS
PEPMASS=466.143385899154
CHARGE=2+
TITLE=File: 0094OtSp-Pha-R0001-F01-2G01E04-01.wiff, Sample: \2006_11_01\0094OtSp-Pha-R0001-F01-2G01E04-01 (sample number 1), Elution: 10.638 to 10.717 min, Period: 1, Cycle(s): 291-292 (Experiment 3)
105.0629 1
107.9518 1
110.0352 1
118.0147 1
119.0013 1
120.0458 1
120.0507 1
120.0556 1
120.1241 1
120.7709 1
121.0556 1
122.687 1
126.0327 1
127.007 1
127.0573 1
128.0961 1
129.0428 1
130.054 1
131.0334 1
133.029 1
133.0547 1
136.0584 1
137.034 1
138.0498 1
138.0655 1
138.0813 1
140.0556 1
140.0662 1
140.0715 1
140.0768 1
140.0873 1
140.0979 1
142.044 1
142.0653 1
143.7358 1
143.875 1
147.0844 1
148.1313 1
148.9965 1
149.0837 1
153.1229 1
154.058 1
154.0912 1
156.0426 1
157.9895 1
158.0905 1
162.0671 1
163.0405 1
163.1203 1
163.8053 1
166.0817 1
166.0874 1
167.1651 1
168.061 1
168.0958 1
169.0638 2
169.0986 1
170.0056 1
171.0258 1
171.0667 1
171.9964 1
172.0784 1
172.0959 1
172.1662 1
173.0637 1
176.3625 1
178.0563 1
179.0825 1
181.0715 1
181.0956 1
182.0943 1
183.0535 1
184.0636 1
185.0887 1
185.1069 1
186.074 1
186.0923 1
186.9886 1
187.9912 1
188.0586 1
188.0647 1
190.0906 1
190.146 1
192.1211 1
193.0505 1
194.0008 1
194.1189 1
195.0781 2
196.002 1
196.1208 1
198.0764 1
198.1518 1
199.039 1
200.1175 1
201.0407 1
202.1246 1
202.131 1
204.0971 1
205.0805 1
205.0869 2
205.0997 1
206.0535 1
210.0202 1
210.8427 1
211.9267 1
212.0307 1
213.0787 1
214.09 1
214.1096 1
217.0661 1
218.0275 1
219.0968 1
221.0838 1
225.0312 1
225.0714 1
226.1041 1
226.9104 1
227.0382 1
227.0853 1
228.0821 1
229.0203 1
230.1771 1
231.1332 1
231.1671 1
236.046 1
236.1078 1
237.0142 1
237.0279 1
237.1654 1
238.1152 1
238.9565 1
243.1362 1
244.1327 1
244.9705 1
245.0195 1
245.0404 1
245.0614 1
245.0684 1
248.9275 1
249.1036 1
249.1107 1
249.1248 1
249.1318 1
249.1389 1
249.153 2
249.1671 1
249.1741 1
250.0629 1
250.0911 1
250.9603 1
253.115 1
254.0393 1
255.0721 1
255.0864 1
255.1934 1
257.137 1
260.0735 1
264.0775 1
264.1211 1
265.0288 1
266.142 1
277.0902 1
277.1051 1
277.1274 1
281.073 1
286.1557 1
287.0778 1
289.0556 1
290.9411 1
293.0162 1
296.0273 1
297.0114 1
301.2506 1
304.1401 1
306.2226 1
311.0305 1
314.1089 1
318.0777 1
321.1106 1
321.9112 1
322.0073 1
327.1551 1
331.9857 1
333.1011 1
335.2149 1
339.0267 1
347.8797 1
355.0022 1
359.5 1
360.1945 1
365.1002 1
367.7923 1
369.155 1
377.0629 1
379.1899 1
381.1922 1
382.1254 1
383.6105 1
387.1251 1
390.1969 1
396.4391 1
400.1993 1
408.0164 1
413.6541 1
416.2006 1
418.2524 1
422.7293 1
425.7086 1
428.3103 1
431.096 1
432.2184 1
444.7644 1
454.1918 1
459.1721 1
466.1729 1
466.2307 1
466.3175 1
467.0698 1
467.1663 1
467.2435 1
468.7309 1
481.1458 1
481.1556 1
499.294 1
500.1623 1
522.3599 1
553.1472 1
586.134 1
599.1984 1
619.2759 1
622.2014 1
655.2249 1
655.2363 1
655.282 1
657.2607 1
657.3294 1
669.2993 1
740.456 1
754.4194 1
784.2998 1
785.2128 1
785.4505 1
927.2132 1
END IONS

BEGIN IONS
PEPMASS=637.151809132728
CHARGE=2+
TITLE=File: 0094OtSp-Pha-R0001-F01-2G01E04-01.wiff, Sample: \2006_11_01\0094OtSp-Pha-R0001-F01-2G01E04-01 (sample number 1), Elution: 10.583 to 10.668 min, Period: 1, Cycle(s): 291-292 (Experiment 2)
144.1214 1
156.0705 1
172.0608 1
189.0701 1
197.0911 1
203.2115 1
213.0461 1
217.1187 1
221.0705 1
242.6213 1
298.2052 1
302.4839 1
304.0701 1
304.9192 1
308.9317 1
311.0935 1
391.5827 1
421.1885 1
438.2913 1
479.2283 1
483.2733 1
534.2739 1
871.8243 1
873.4201 1
1702.7299 1
END IONS

BEGIN IONS
PEPMASS=483.183062439742
CHARGE=2+
TITLE=File: 0094OtSp-Pha-R0001-F01-2G01E04-01.wiff, Sample: \2006_11_01\0094OtSp-Pha-R0001-F01-2G01E04-01 (sample number 1), Elution: 10.984 to 11.063 min, Period: 1, Cycle(s): 295-296 (Experiment 4)
112.011 1
113.0292 1
115.0363 1
115.3718 1
122.0499 1
130.0794 1
131.0589 1
134.0712 1
141.0719 1
142.0866 1
149.0565 1
153.0676 1
158.0512 1
158.068 1
158.0849 1
160.0501 1
160.067 1
160.9834 1
162.0785 1
162.2149 1
165.0189 1
167.0093 1
167.0439 1
170.0696 1
172.0784 1
175.0782 1
175.1196 2
178.0921 1
179.0944 1
183.1078 1
187.0924 1
190.0906 1
195.0656 1
199.9849 1
200.1175 1
201.0723 1
210.9789 1
215.0841 1
217.0727 1
218.0803 1
219.0902 1
225.9832 1
226.1041 1
227.1189 1
232.03 1
235.1278 1
248.9698 1
249.0402 1
249.1036 1
250.0558 1
252.0507 1
255.0793 1
260.9814 1
262.0283 1
265.1524 1
272.3469 1
279.0781 1
286.1406 1
287.0325 1
287.0476 1
287.1157 1
292.0387 1
294.4394 1
298.1281 1
300.1512 1
302.1657 1
308.0221 1
317.6558 1
338.9938 1
349.1466 1
351.1935 2
356.0798 1
357.1084 1
359.9827 1
368.1948 1
369.7643 1
371.1478 1
371.707 1
375.2705 1
380.2252 1
381.1922 1
395.098 1
423.0781 1
430.716 1
439.03 1
446.2061 1
448.0754 1
468.2767 1
470.2303 1
483.1064 1
483.1751 1
483.2046 1
483.2438 1
484.1865 1
485.2579 1
485.2972 1
485.3071 1
485.3267 1
485.3562 2
485.3661 1
485.3759 1
485.3858 1
485.4153 1
485.4546 1
485.4743 1
488.2424 1
488.2622 1
490.7415 1
491.0185 1
499.314 1
500.1224 1
545.4251 1
568.2008 1
575.2464 1
608.2925 1
611.2802 1
618.3763 1
622.3573 1
654.2424 1
690.2279 1
703.2735 1
732.3869 1
737.3128 1
1089.702 1
1486.7821 1
END IONS

BEGIN IONS
PEPMASS=485.689070673887
CHARGE=2+
TITLE=File: 0094OtSp-Pha-R0001-F01-2G01E04-01.wiff, Sample: \2006_11_01\0094OtSp-Pha-R0001-F01-2G01E04-01 (sample number 1), Elution: 10.903 to 10.988 min, Period: 1, Cycle(s): 295-296 (Experiment 2)
112.0346 1
114.0282 1
124.0706 1
125.242 1
128.086 1
130.0591 1
130.0642 1
130.0998 1
142.0706 1
150.7017 1
151.0417 1
157.0985 1
157.1097 1
157.1264 1
165.1337 1
166.0759 1
170.0638 1
170.1045 1
170.1395 1
175.09 1
175.1018 4
179.0765 1
185.0644 1
185.0766 1
185.0887 1
185.0948 1
185.1191 1
186.0131 1
187.1352 1
189.9921 1
191.052 2
194.0008 1
196.1083 1
199.0579 1
201.0786 1
202.0611 1
203.046 1
203.0778 2
203.0842 1
203.0969 1
203.1096 2
203.1224 1
205.0741 1
206.0663 1
211.1151 1
224.0879 1
226.1981 1
227.1458 1
231.1332 1
234.0474 1
243.171 1
245.0195 1
249.2234 1
255.9785 1
256.0499 1
261.0247 1
265.8289 1
276.1324 1
277.0159 1
281.1404 1
284.1578 1
298.1512 2
298.1666 1
298.1744 1
311.0777 1
325.5823 1
326.1223 1
326.2029 1
336.9501 1
355.1032 1
358.1891 1
359.0007 1
361.7128 1
365.1684 1
379.1204 1
381.2881 1
382.1516 1
382.1778 2
382.1865 1
382.204 3
382.2127 1
382.2214 3
382.2302 1
382.2476 1
382.2825 1
382.2913 1
382.3262 1
382.7279 1
383.156 1
383.2171 1
383.2259 2
384.0479 1
384.6956 1
384.7044 1
385.23 1
385.2387 1
396.2614 1
401.1824 1
401.2003 1
412.2207 1
420.2361 1
427.2945 1
434.0767 1
445.0563 1
454.6677 1
467.1856 1
477.695 1
485.2579 2
485.2677 1
485.2874 1
485.3169 2
485.3464 1
485.4153 1
485.4251 1
485.4743 1
486.2419 1
486.2714 2
486.2911 1
486.301 2
486.3206 1
486.3305 1
486.3896 1
486.429 1
486.6653 1
486.7146 1
486.7244 1
486.7638 1
486.8131 1
487.1677 1
487.1874 1
487.2466 2
487.2564 1
487.2761 1
487.2959 1
489.832 1
492.2163 1
497.251 1
497.3107 1
497.3605 1
498.2172 1
498.3567 1
525.313 1
528.4078 1
568.1795 1
568.2434 2
568.3072 1
570.2033 1
618.3652 1
624.1853 1
655.202 2
655.2249 1
655.2363 1
655.2592 1
655.2706 1
655.2935 2
655.3049 1
655.3163 3
655.3392 1
655.3621 1
656.2882 1
657.2493 1
659.3111 1
665.3203 1
743.9833 1
751.3691 1
768.2782 1
768.3029 1
768.3277 1
768.3524 1
768.3648 1
768.4019 1
768.4885 1
769.3428 1
770.309 1
770.4329 1
850.7426 1
869.453 1
1421.5795 1
END IONS

BEGIN IONS
PEPMASS=494.72646540541
CHARGE=2+
TITLE=File: 0094OtSp-Pha-R0001-F01-2G01E04-01.wiff, Sample: \2006_11_01\0094OtSp-Pha-R0001-F01-2G01E04-01 (sample number 1), Elution: 6.678 to 11.037 min, Period: 1, Cycle(s): 231-232, 236-237, 242-243, 246-249, 263-264 (Experiment 2), 285-286, 295-296 (Experiment 3)
112.0299 3
112.0394 2
112.0488 3
112.0535 4
112.0583 3
112.0677 2
112.0772 2
125.0872 2
128.0557 3
128.0759 2
129.0275 2
129.0681 2
129.9471 2
130.0387 2
130.0438 3
130.0489 15
130.054 31
130.0591 36
130.0642 44
130.0693 38
130.0744 37
130.0794 26
130.0845 18
130.0896 21
130.0947 12
130.0998 7
130.1049 8
130.1202 2
131.0487 2
131.0589 9
131.0641 5
131.0743 2
131.0794 6
131.0845 4
131.0896 4
133.029 2
139.0641 3
139.0746 2
139.0799 2
140.0451 2
140.0556 2
140.0662 2
140.0715 3
140.0821 2
140.0873 2
141.0454 3
141.056 2
141.0772 2
142.1132 2
143.0728 2
148.0769 2
152.097 2
155.0737 2
156.104 2
157.0537 3
157.0593 6
157.0649 11
157.0705 20
157.0761 16
157.0817 45
157.0873 32
157.0929 31
157.0985 21
157.1041 12
157.1097 12
157.1153 8
157.1209 4
157.132 4
157.1432 2
158.0568 2
158.068 4
158.0737 3
158.0793 3
158.0849 5
158.0905 2
158.0961 2
158.1073 2
159.0406 3
159.0462 6
159.0519 5
159.0575 8
159.0631 8
159.0688 17
159.0744 17
159.08 11
159.0857 5
159.0913 7
159.0969 3
159.1026 4
160.0501 2
160.0613 2
165.0706 2
165.0878 2
165.0992 2
165.1107 2
166.0644 2
167.067 2
167.0843 2
169.0696 2
169.1219 2
170.0579 2
170.1103 3
171.0667 2
173.0696 4
173.0989 4
173.1048 4
173.1107 9
173.1166 17
173.1224 19
173.1283 10
173.1342 5
173.1401 9
173.1577 3
174.1225 3
174.1284 3
174.1343 3
175.0014 2
175.0487 2
175.0605 3
175.0664 7
175.0723 19
175.0782 44
175.0841 59
175.09 119
175.0959 123
175.1018 166
175.1077 151
175.1137 91
175.1196 81
175.1255 49
175.1314 40
175.1373 14
175.1432 16
175.1491 8
175.155 10
175.1609 2
175.1668 3
175.1905 2
175.2141 2
176.078 3
176.0839 3
176.0898 11
176.0958 13
176.1017 17
176.1076 18
176.1135 10
176.1195 8
176.1254 5
176.1313 6
176.1372 2
176.1432 2
176.1669 2
177.0925 2
177.0984 3
177.1044 2
178.104 2
181.0836 2
181.0896 2
183.0656 2
183.0716 2
183.0776 3
183.0897 3
183.0958 4
183.1018 2
183.1078 5
183.1139 3
183.1199 4
183.138 2
185.0401 5
185.0462 4
185.0523 4
185.0583 14
185.0644 21
185.0705 38
185.0766 63
185.0826 83
185.0887 86
185.0948 84
185.1009 59
185.1069 44
185.113 19
185.1191 15
185.1252 12
185.1312 5
185.1434 6
185.1555 2
185.1677 2
185.1738 3
186.0618 3
186.0679 2
186.074 4
186.0801 6
186.0862 11
186.0923 5
186.0984 15
186.1045 4
186.1105 2
186.1227 2
186.1349 2
186.141 2
187.0863 3
187.0924 3
187.0986 2
187.1047 3
187.1108 9
187.1169 8
187.123 13
187.1291 19
187.1352 24
187.1413 30
187.1474 20
187.1535 19
187.1596 7
187.1657 3
187.1718 3
187.1841 2
188.132 5
188.1504 5
189.0272 2
189.1438 2
193.1063 2
196.0833 2
197.1037 2
197.1162 3
197.1287 3
197.135 5
201.0786 2
201.085 2
201.0913 4
201.0976 16
201.104 8
201.1103 21
201.1166 17
201.123 26
201.1293 20
201.1356 26
201.142 8
201.1483 7
201.1546 7
201.18 2
201.1863 2
202.0675 2
202.1119 3
202.1183 3
202.1246 7
202.131 4
203.0142 2
203.046 3
203.0524 7
203.0587 7
203.0651 12
203.0715 37
203.0778 44
203.0842 83
203.0906 83
203.0969 128
203.1033 130
203.1096 116
203.116 87
203.1224 74
203.1287 38
203.1351 17
203.1415 22
203.1478 11
203.1542 10
203.1605 5
203.1669 4
203.1733 2
203.1796 4
203.186 3
203.1987 3
204.0716 4
204.0779 5
204.0843 11
204.0907 8
204.0971 14
204.1035 14
204.1098 18
204.1162 12
204.1226 7
204.129 2
204.1417 3
204.1545 3
205.0677 2
205.0741 3
205.1125 3
205.1317 2
205.1445 3
211.1151 2
214.09 2
214.9663 2
215.0841 2
215.0907 3
215.1038 2
215.1103 3
215.1169 5
215.1234 8
215.13 9
215.1365 14
215.1431 10
215.1496 11
215.1562 4
215.1627 6
215.1693 3
215.1758 2
215.1889 2
216.1199 2
216.1396 3
217.1187 2
219.1166 2
226.0772 2
226.0906 5
226.0973 5
226.1041 5
226.1108 5
226.1175 2
226.1242 5
226.1309 5
226.1376 5
226.1443 8
226.1511 9
226.1578 8
226.1645 6
226.1712 3
226.1779 5
226.1846 2
226.1913 4
226.1981 2
226.2048 2
227.092 3
227.1122 2
227.1458 2
227.1593 2
230.1365 2
236.1215 2
236.1421 2
241.0661 2
242.0722 3
242.0792 2
242.1278 3
243.0805 4
243.0944 4
243.1153 2
244.1257 3
252.1145 2
252.1358 2
253.0937 3
253.1008 4
253.115 2
253.1506 2
254.082 3
254.0891 6
254.0962 5
254.1033 5
254.1104 6
254.1176 5
254.1247 2
254.1318 6
254.1389 4
254.1531 2
254.1603 2
254.1674 6
254.1745 3
254.1816 2
254.1887 3
254.1958 3
254.2101 2
254.2172 2
254.2243 2
255.1363 2
256.1 2
264.0921 2
264.0993 2
264.1211 2
269.0561 2
269.0927 2
270.1264 2
270.1337 2
270.141 3
270.1484 5
270.1557 4
272.0744 2
272.1407 2
272.148 6
272.1628 2
272.2143 2
272.2291 2
273.1211 2
274.0664 3
280.1008 2
280.1158 2
280.1382 3
280.1531 3
283.1728 2
284.1428 3
286.0953 3
286.1179 2
286.1255 2
286.1633 2
297.0114 2
297.173 2
298.0896 2
298.0973 4
298.105 3
298.1127 8
298.1204 7
298.1281 11
298.1358 21
298.1435 19
298.1512 34
298.1589 34
298.1666 23
298.1744 27
298.1821 17
298.1898 13
298.1975 5
298.2052 4
298.2129 3
298.2206 4
298.2283 4
298.2437 5
298.2823 2
299.1234 2
299.1311 2
299.1388 9
299.1465 3
299.1543 4
299.162 7
299.1697 7
299.1774 3
299.1851 3
300.159 2
302.1579 3
302.1889 2
303.1521 5
303.1599 3
309.1044 2
313.1285 2
313.1364 4
313.1522 3
313.168 2
313.1838 2
314.1247 2
314.1722 2
316.1219 2
316.1616 2
316.1695 2
316.1775 4
316.1854 4
316.1934 3
317.1785 2
322.1515 3
323.1379 3
323.1459 2
323.162 3
324.1821 2
325.1152 4
325.1233 2
325.1313 4
325.1394 4
325.1474 3
325.1555 4
325.1716 4
326.1545 3
327.1067 2
328.1572 2
334.1123 2
337.1714 3
337.2206 2
339.1993 2
340.1538 2
340.1703 3
340.1868 4
340.2362 2
341.1344 2
341.1426 2
341.1591 3
341.1756 4
341.1839 2
341.1921 2
342.1494 2
342.1824 2
343.1494 2
343.1577 2
343.1659 2
343.1742 3
344.1426 2
358.1891 3
359.1784 2
359.2038 4
365.1769 2
365.1855 2
365.2025 2
365.2111 2
366.1246 2
366.1588 2
366.1758 2
366.1844 2
366.2015 3
367.1761 3
367.1932 3
367.2018 2
367.2189 2
368.1777 2
369.155 2
369.1635 3
369.1721 3
370.7006 2
373.1804 3
375.2013 2
375.2273 2
382.1865 2
382.1953 6
382.204 3
382.2127 2
382.2389 4
382.2564 2
383.1297 2
383.1385 2
383.156 4
383.1647 5
383.1822 6
383.1909 12
383.1997 7
383.2084 10
383.2171 20
383.2259 2
383.2434 6
383.2521 4
383.2608 2
384.1791 4
384.1966 5
384.2054 4
384.2141 3
384.2316 2
384.6781 3
384.6869 3
384.6956 5
384.7044 5
384.7131 4
384.7394 3
384.7482 2
385.1599 3
385.1686 6
385.1774 6
385.1861 4
385.1949 5
385.2037 14
385.2124 6
385.2212 9
385.23 9
385.2387 6
385.2475 2
385.2562 2
385.7384 2
385.8874 2
386.1594 2
386.1857 2
386.2032 2
386.2208 2
386.2296 2
387.1338 2
387.1514 4
387.169 2
387.1778 4
387.1865 9
387.1953 5
387.2041 8
387.2129 6
387.2217 2
387.2305 2
388.1535 2
388.1623 2
388.1887 2
388.2063 3
393.6528 3
393.6705 2
393.6793 3
393.6882 6
393.6971 8
393.7059 11
393.7148 12
393.7236 14
393.7325 9
393.7413 5
393.7502 2
393.7768 2
393.7856 2
394.1667 3
394.1933 3
394.2022 3
394.211 9
394.2199 7
394.2287 5
394.2376 3
394.2465 2
394.6898 2
394.7165 3
398.2368 2
399.1372 2
399.2531 2
399.3156 2
399.7172 2
399.7707 2
400.1011 3
400.11 2
400.1189 2
400.1279 6
400.1368 5
400.1457 9
400.1547 11
400.1636 18
400.1725 23
400.1815 30
400.1904 59
400.1993 69
400.2083 108
400.2172 135
400.2261 127
400.235 160
400.244 138
400.2529 131
400.2618 84
400.2708 43
400.2797 39
400.2886 30
400.2976 19
400.3065 14
400.3154 10
400.3244 8
400.3333 4
400.3422 13
400.3512 4
400.3601 7
400.369 3
400.378 3
400.3869 3
400.3958 5
400.4048 2
400.4137 3
400.4226 2
401.1198 2
401.1734 9
401.1824 11
401.1913 15
401.2003 20
401.2092 29
401.2182 37
401.2271 40
401.236 46
401.245 23
401.2539 19
401.2629 21
401.2718 15
401.2808 10
401.2897 6
401.2986 3
401.3076 2
401.3165 4
401.3255 2
401.3434 2
401.3791 3
402.1846 2
402.1935 6
402.2025 2
402.2114 6
402.2204 8
402.2293 6
402.2383 6
402.2472 8
402.2562 6
402.2651 3
402.2831 2
402.301 2
403.179 2
403.188 2
403.197 2
403.2059 8
403.2149 5
403.2238 9
403.2328 3
403.2418 3
403.2507 2
403.2597 2
404.2106 4
404.2196 2
404.2375 2
404.2465 2
406.8629 2
410.1927 2
410.256 2
413.7813 2
427.2484 2
428.2641 2
429.2348 2
435.1471 2
435.175 2
435.203 2
435.2216 2
435.2309 3
435.2495 3
435.2868 2
435.7154 2
438.2259 2
438.2352 3
438.2539 2
438.2633 3
438.2726 2
439.2546 4
444.2561 2
444.2655 3
454.6867 2
454.7533 2
454.7724 2
455.1819 2
456.2207 2
456.2398 2
456.2684 2
463.5738 2
463.5835 3
463.5931 2
463.6027 3
463.6219 4
463.6315 7
463.6411 4
463.6508 9
463.6604 7
463.67 2
463.6796 5
463.6892 2
463.6988 2
463.7084 2
463.718 4
463.7373 2
463.7469 5
463.7565 2
463.7661 4
463.7757 2
463.8046 2
463.8238 2
464.1027 3
464.1123 2
464.1219 2
464.1315 4
464.1412 5
464.1508 7
464.1604 5
464.17 3
464.2181 3
464.2374 3
464.2662 3
464.2758 4
464.2855 5
464.2951 3
464.6415 3
464.6607 2
464.6703 2
465.3443 2
470.2303 2
470.7629 2
474.2664 2
476.6515 2
476.6613 2
476.671 2
477.1975 2
477.2365 3
480.167 2
481.2927 2
485.6415 2
485.6514 2
485.671 4
485.7006 2
485.7104 2
485.7202 2
485.7596 5
485.7793 3
486.1533 2
486.1631 2
486.173 7
486.1927 2
486.301 2
486.685 2
495.1625 2
495.2519 3
495.3115 2
497.2709 3
498.1375 3
498.1873 2
498.2172 2
498.2271 2
499.1743 2
499.2741 2
515.1402 2
515.1503 2
515.1604 5
515.1706 3
515.1807 2
515.1908 7
515.201 2
515.2111 2
515.2314 2
515.2415 4
515.2517 5
515.2618 6
515.2719 3
515.2821 3
515.2922 9
515.3023 9
515.3125 5
515.3327 5
515.3429 5
515.353 3
515.3631 3
515.3733 2
515.3834 4
515.3935 3
515.4037 3
515.424 3
516.1033 2
516.154 2
516.1641 2
516.1743 2
516.1844 2
516.2453 3
516.2757 6
516.3062 2
516.3163 6
516.3264 3
516.3366 2
516.3467 3
516.3873 4
517.1891 2
517.2704 2
517.3313 2
526.2651 2
527.2385 3
527.2898 3
527.3 2
571.2166 2
572.188 2
586.1773 5
586.1881 7
586.1989 4
586.2097 9
586.2205 13
586.2313 12
586.2421 7
586.2529 14
586.2637 16
586.2745 3
586.2854 13
586.2962 11
586.307 8
586.3178 4
586.3286 2
586.3502 2
586.361 2
586.3827 2
587.1505 2
587.183 2
587.1938 2
587.2046 3
587.2262 6
587.237 6
587.2479 5
587.2587 3
587.2695 4
587.2803 2
587.2911 2
587.302 4
587.3128 2
587.3344 3
588.2328 3
588.2437 2
588.2545 2
588.2653 2
588.287 2
588.2978 2
589.2511 2
589.262 3
596.3166 2
612.2299 2
655.2478 2
655.2706 2
655.3049 4
655.3392 4
655.3506 3
656.2424 3
656.2996 2
656.3339 2
672.3057 2
673.1626 2
673.1742 2
673.1858 3
673.1974 3
673.209 3
673.2206 8
673.2322 8
673.2437 13
673.2553 28
673.2669 35
673.2785 44
673.2901 52
673.3017 64
673.3132 64
673.3248 65
673.3364 41
673.348 32
673.3596 26
673.3712 26
673.3828 12
673.3943 10
673.4059 2
673.4175 4
673.4291 5
673.4523 3
673.5565 4
673.684 2
674.194 2
674.2288 2
674.2404 7
674.2519 8
674.2635 11
674.2751 20
674.2867 18
674.2983 23
674.3099 32
674.3215 36
674.3331 31
674.3447 23
674.3563 20
674.3679 14
674.3795 4
674.3911 5
674.4027 3
674.4259 2
675.2377 5
675.2609 3
675.2725 6
675.2841 7
675.2957 6
675.3073 10
675.3189 6
675.3305 4
675.3421 8
675.3537 11
675.3653 3
675.4117 3
676.3055 2
676.3635 2
683.2548 2
683.3131 2
683.3365 2
684.3288 2
684.3405 2
768.34 2
768.4143 2
768.439 2
768.4638 2
769.318 2
769.3675 2
769.3923 2
769.4047 3
769.4171 2
784.3998 2
785.4505 2
786.264 3
786.2765 2
786.3016 3
786.3141 7
786.3266 8
786.3391 17
786.3516 18
786.3642 29
786.3767 24
786.3892 40
786.4017 32
786.4142 37
786.4268 48
786.4393 47
786.4518 28
786.4643 22
786.4768 26
786.4894 9
786.5019 6
786.5144 6
786.5269 3
786.552 3
786.5645 3
786.577 2
786.5895 2
786.6396 2
786.6521 2
786.6897 2
787.2909 2
787.3034 3
787.316 3
787.3285 2
787.341 5
787.3535 14
787.3661 8
787.3786 17
787.3911 21
787.4036 15
787.4162 21
787.4287 26
787.4412 17
787.4538 12
787.4663 15
787.4788 10
787.4913 8
787.5039 9
787.5164 2
787.5289 3
787.5415 3
787.5916 2
788.3435 5
788.3561 2
788.3686 8
788.3937 6
788.4062 4
788.4187 9
788.4313 4
788.4438 7
788.4564 5
788.4689 2
788.494 4
788.5065 3
788.5316 2
789.4345 2
789.4847 3
887.4224 2
887.4756 2
887.5421 2
887.5953 2
889.5118 3
END IONS

BEGIN IONS
PEPMASS=451.153069290975
CHARGE=2+
TITLE=File: 0094OtSp-Pha-R0001-F01-2G01E04-01.wiff, Sample: \2006_11_01\0094OtSp-Pha-R0001-F01-2G01E04-01 (sample number 1), Elution: 11.17 to 11.249 min, Period: 1, Cycle(s): 297-298 (Experiment 4)
110.0352 1
110.0399 1
112.0299 1
114.9885 1
116.0586 1
117.0563 1
122.045 1
124.0557 1
126.9617 1
127.0372 1
130.0234 1
130.0998 1
133.0496 1
137.0392 1
137.0654 1
141.0348 1
141.0454 1
142.06 1
149.0183 1
152.053 1
152.9848 1
157.0985 1
158.0344 1
158.1354 1
163.0177 1
164.0797 1
164.9558 1
165.0419 1
165.082 1
165.105 1
167.0554 1
167.1016 1
168.1768 1
171.1075 1
172.0374 1
172.9756 1
173.1224 1
176.0602 1
176.0898 1
177.0925 1
177.1757 1
179.0108 1
180.0517 1
181.0595 1
184.106 1
187.123 1
187.9851 1
188.0769 1
188.0892 1
191.052 1
191.0706 1
195.1155 1
198.0576 1
198.089 1
199.1145 1
199.1334 1
201.0786 1
201.1103 1
202.0929 1
202.1183 1
205.0677 1
208.0192 1
208.0643 1
208.1223 1
211.0826 1
211.1086 1
214.0639 1
217.0727 1
217.0858 1
218.166 1
221.1303 1
224.8839 1
225.0781 1
229.9536 1
231.9552 1
238.0808 1
238.0946 1
240.062 1
242.1139 1
244.9845 2
245.0125 1
248.0408 1
249.8864 1
251.9515 1
251.9586 1
253.0227 1
257.0081 1
257.9753 1
259.0449 1
261.0391 1
262.1006 1
267.0752 1
276.162 1
280.9982 1
281.2377 1
294.9835 1
307.0747 1
320.0714 1
329.0232 1
336.0983 1
341.7201 1
343.9769 1
370.6662 1
381.105 1
385.2475 1
386.2383 1
387.0811 1
391.1322 1
401.1377 1
404.1298 1
407.1782 1
407.5025 1
418.1794 1
450.6497 1
451.1806 1
451.2754 1
452.1579 1
452.2718 1
453.3168 1
453.3454 1
455.2771 1
511.317 1
596.6983 1
612.1526 1
623.2821 1
834.2203 1
930.5878 1
END IONS

BEGIN IONS
PEPMASS=485.298212352682
CHARGE=2+
TITLE=File: 0094OtSp-Pha-R0001-F01-2G01E04-01.wiff, Sample: \2006_11_01\0094OtSp-Pha-R0001-F01-2G01E04-01 (sample number 1), Elution: 11.089 to 11.174 min, Period: 1, Cycle(s): 297-298 (Experiment 2)
101.0654 1
101.8253 1
101.8479 1
102.0733 1
102.0778 1
103.0046 1
103.0771 1
112.0488 1
114.0711 1
124.0806 1
125.0772 1
129.1848 1
130.0336 1
130.0438 1
130.054 2
130.0591 1
130.0642 1
130.0744 1
130.0794 1
130.0845 1
130.0896 1
130.1202 1
131.0385 1
131.0998 1
134.0505 1
135.0241 1
135.819 1
138.2177 1
139.0957 1
140.0609 1
140.0715 1
141.0613 1
142.0759 1
142.0813 1
143.95 1
144.0678 1
144.9642 1
144.9964 1
149.0674 1
152.108 1
153.0511 1
153.0566 1
155.0626 1
156.0984 1
157.0593 2
157.0817 1
157.1153 2
158.0905 1
159.0688 1
160.1009 1
166.0932 1
169.0696 1
171.0608 1
171.0783 1
173.0872 1
173.1166 1
173.1283 1
173.1342 1
173.1518 1
175.0782 1
175.09 1
175.0959 1
175.1018 5
175.1077 3
175.1137 1
175.1196 1
175.1255 3
175.1373 1
175.1432 1
175.1727 1
175.1846 1
176.1017 1
176.1254 1
177.0984 1
178.0623 1
178.0801 1
179.0884 1
181.0956 1
181.1016 1
183.132 1
184.1484 1
184.1606 1
184.1908 1
184.203 1
185.034 1
185.0462 1
185.0583 1
185.0826 1
185.0887 3
185.0948 2
185.1009 2
185.113 1
185.1191 1
185.1373 1
185.1434 1
186.0923 1
187.1413 1
187.1474 1
188.0647 1
192.1149 1
197.1225 1
201.1103 2
201.123 1
201.1293 1
202.3405 1
203.0333 1
203.0778 1
203.0969 2
203.1033 5
203.1096 2
203.116 4
203.1415 1
204.0971 1
204.1098 1
204.1162 1
204.1226 1
205.0485 1
205.0933 1
212.0047 1
214.0443 1
214.0835 1
215.071 1
215.1234 1
215.13 1
219.1364 1
221.0307 1
222.0275 1
222.094 1
224.0544 1
225.058 1
226.1175 1
231.0789 1
234.061 1
235.1346 1
237.0692 1
239.1083 1
248.9627 1
252.9659 1
253.1292 1
254.0322 1
254.1104 1
254.1531 1
254.1887 1
257.9681 1
258.0685 1
261.0247 1
264.0993 1
265.1015 1
268.0757 1
269.0048 1
271.1767 1
272.0891 1
275.0799 1
278.0498 1
279.2273 1
279.272 1
285.0692 1
286.1179 1
286.1859 1
290.9716 1
293.1843 1
295.1599 1
298.1666 1
298.1898 2
302.1346 1
302.1501 3
302.1657 2
302.1734 2
302.1967 2
302.2122 2
302.22 1
303.2143 1
305.9648 1
312.1023 1
313.0811 1
316.1934 1
322.1756 1
325.0991 1
325.1635 1
328.6588 1
339.1829 1
348.1212 1
358.3666 1
359.1446 1
362.1545 1
365.1514 1
365.2111 1
366.1844 1
367.236 1
375.6944 1
375.7117 1
379.1986 1
382.1167 1
382.1778 3
382.1865 1
382.1953 4
382.204 4
382.2127 2
382.2214 2
382.2302 5
382.2389 3
382.2476 3
382.2738 2
382.3349 1
382.3873 1
383.1647 1
383.1909 1
383.1997 2
383.2084 1
383.2171 1
383.2259 1
383.2346 1
384.6431 1
384.7394 1
385.1861 1
385.2124 1
385.23 1
385.2387 1
385.3001 1
387.1514 1
387.1602 1
391.2206 1
396.2347 1
396.2436 1
396.7503 1
402.2204 1
403.2597 1
404.2645 1
405.2795 1
405.2885 1
409.1355 1
415.6542 1
421.161 1
424.2636 1
435.1657 1
454.5725 1
454.6105 1
455.1628 1
455.2486 1
455.2962 1
456.2589 1
467.6489 1
468.2864 1
470.0077 1
476.6807 1
476.71 1
478.3393 1
478.6909 1
479.7562 1
480.1279 1
482.2825 1
484.5599 1
484.6876 1
484.7859 1
485.2186 6
485.2284 5
485.2382 9
485.2481 12
485.2579 15
485.2677 15
485.2776 19
485.2874 19
485.2972 15
485.3071 13
485.3169 13
485.3267 7
485.3366 12
485.3464 17
485.3562 9
485.3661 13
485.3759 11
485.3858 17
485.3956 8
485.4054 15
485.4153 11
485.4251 8
485.4349 6
485.4448 2
485.4546 4
485.4644 7
485.4743 3
485.4841 3
485.494 3
485.5038 2
485.5136 1
485.553 2
485.5628 1
485.7104 1
485.7498 1
485.9171 1
485.9564 1
485.9859 1
486.0844 1
486.1927 1
486.2025 1
486.2222 2
486.232 4
486.2419 3
486.2517 4
486.2616 4
486.2714 10
486.2813 5
486.2911 1
486.301 7
486.3108 8
486.3206 4
486.3305 8
486.3403 2
486.3502 4
486.36 5
486.3699 6
486.3797 4
486.3896 3
486.3994 2
486.4093 5
486.4191 4
486.429 3
486.4388 1
486.4486 1
486.4585 1
486.4683 1
486.488 1
486.5077 1
486.5176 1
486.5274 1
486.5373 1
486.5471 1
486.557 1
486.6752 1
486.6949 2
486.7047 1
486.7146 2
486.7441 2
486.754 1
486.7638 1
486.8229 1
487.0298 1
487.1874 2
487.2269 1
487.3057 1
487.3156 1
487.3451 1
487.3944 1
487.5028 1
495.6296 1
496.5444 1
497.1415 1
497.1515 1
497.261 1
497.3107 1
498.2072 1
510.2272 1
515.6571 1
527.1565 1
555.1441 1
567.722 1
568.2114 1
568.254 2
568.2647 1
568.2753 1
568.2859 1
568.3072 2
569.2762 1
593.8008 1
609.1848 1
635.3556 1
637.2814 1
638.1721 1
655.2363 2
655.2478 3
655.282 5
655.2935 1
655.3049 2
655.3163 1
655.3278 3
655.3392 2
655.3621 3
655.4306 1
656.2539 1
656.2653 1
656.2767 1
656.2996 1
665.2513 1
674.5534 1
691.3309 1
752.3729 1
765.274 1
767.3874 1
768.3153 1
768.3772 1
768.4019 3
768.4143 1
768.4267 1
768.5752 1
769.3056 1
769.3799 1
769.3923 2
769.4171 1
769.479 1
769.5038 1
770.309 1
770.5692 1
795.505 1
826.8863 1
859.4375 1
1328.6966 1
1761.8935 1
END IONS

BEGIN IONS
PEPMASS=426.657953492042
CHARGE=2+
TITLE=File: 0094OtSp-Pha-R0001-F01-2G01E04-01.wiff, Sample: \2006_11_01\0094OtSp-Pha-R0001-F01-2G01E04-01 (sample number 1), Elution: 11.33 to 11.383 min, Period: 1, Cycle(s): 299-300 (Experiment 3)
100.0312 1
101.9651 1
113.0909 1
113.7566 1
114.0663 1
115.0316 1
115.0938 1
117.0515 1
119.0257 1
119.0598 1
120.0654 1
121.036 1
124.0259 1
125.0023 1
125.0473 1
126.0728 1
126.1029 1
127.5913 1
129.0275 1
129.063 1
129.0884 1
130.0947 1
131.9652 1
136.048 3
136.0532 1
136.0584 2
136.0897 1
137.0131 1
137.0549 1
137.0601 1
137.0863 1
139.0641 2
140.0451 1
141.0931 1
142.06 1
142.0919 1
147.9303 1
149.0456 1
149.051 1
149.0565 1
152.9737 1
153.1063 1
154.1134 1
155.1015 1
156.0426 1
156.0705 1
156.0761 2
157.0145 1
157.1376 1
158.0849 2
159.0913 1
159.1195 1
160.0444 1
161.0457 1
162.0671 1
164.0225 1
164.0683 1
165.0533 1
165.1107 1
167.1305 1
169.9357 1
170.0987 1
171.09 1
172.0491 1
172.0784 1
172.1077 1
174.0283 1
174.0636 1
174.0989 1
175.9654 1
176.1313 1
179.0586 1
180.0217 1
181.0655 1
181.1016 1
183.0112 1
183.1441 1
184.0879 1
184.1666 1
185.1373 1
187.0436 1
187.0558 1
187.0986 2
187.1108 1
188.0586 2
190.0721 1
191.0829 1
193.1063 1
194.0319 1
194.1003 1
195.0968 1
195.1155 1
198.0387 1
198.089 1
204.0779 1
206.9517 1
208.0901 1
208.954 1
208.9927 1
209.1283 1
211.1281 1
213.007 1
213.1113 1
214.0835 1
214.09 1
222.9931 1
222.9998 1
223.0998 1
228.1495 1
230.0687 1
230.1974 1
235.0525 1
236.0323 1
240.0551 1
242.0722 1
242.1695 1
247.0784 1
250.0841 1
251.0452 1
251.0806 1
253.9966 1
255.172 1
256.1071 1
258.0542 1
260.0591 1
265.1161 1
269.0341 1
269.1733 1
275.0947 1
275.1169 1
275.1465 1
276.1843 1
279.1079 2
280.8934 1
286.0575 1
293.1537 1
294.9835 1
302.0881 1
303.4164 1
303.9611 1
304.109 1
304.1713 2
311.1801 1
323.1379 1
325.1555 1
325.9852 1
332.1484 1
333.631 1
333.6473 1
334.1449 1
334.1694 1
334.1857 1
337.114 1
339.1089 1
340.0139 1
342.0173 1
348.1379 2
348.1879 1
348.2129 1
349.2133 1
350.0732 1
353.2211 1
356.2062 1
362.197 1
365.0575 1
365.2367 1
370.2108 1
373.724 1
373.7412 1
374.2247 1
381.1312 1
381.2532 1
391.1941 1
392.2102 1
393.1834 1
396.1725 1
397.2574 1
406.2328 1
409.1084 1
418.5812 1
426.1878 1
426.2154 1
426.2523 2
426.2799 1
426.2984 2
426.3076 3
426.3168 2
426.326 1
426.3445 2
426.3537 1
426.4459 1
426.5196 1
427.2115 1
427.2391 1
427.276 2
427.3407 1
428.2456 1
428.2733 2
428.301 2
428.3103 1
428.3934 1
430.0306 1
433.8721 1
453.9635 1
454.2394 1
462.4402 1
490.6921 1
500.1723 1
501.9412 1
503.1622 1
503.2824 1
503.3125 1
504.2544 1
504.2645 1
504.2945 1
504.3347 1
505.2073 1
505.2776 1
506.2616 1
599.2639 1
645.3087 1
648.3063 1
666.3687 1
667.3256 1
753.3039 1
753.3652 1
753.4019 1
754.3581 2
1563.9697 1
1782.0779 1
END IONS

BEGIN IONS
PEPMASS=514.150616245387
CHARGE=2+
TITLE=File: 0094OtSp-Pha-R0001-F01-2G01E04-01.wiff, Sample: \2006_11_01\0094OtSp-Pha-R0001-F01-2G01E04-01 (sample number 1), Elution: 11.491 to 11.57 min, Period: 1, Cycle(s): 301-302 (Experiment 4)
125.1272 1
127.0422 1
129.0377 1
141.0613 1
141.0985 1
142.9981 1
144.0946 1
151.9594 1
160.0783 1
168.0032 1
170.023 1
171.0141 1
171.1251 1
172.0549 1
174.1225 1
179.0944 1
181.0235 1
181.9678 1
182.1666 1
183.138 1
185.0583 1
185.0826 1
186.1227 1
188.0708 1
190.0906 1
191.0089 1
194.1189 1
197.1162 1
201.1166 1
201.123 1
203.2115 1
207.0609 1
210.0655 1
225.0245 1
228.0956 1
230.9703 1
231.1196 1
231.1739 1
231.1807 1
236.1009 1
236.1352 1
237.0829 1
254.082 1
254.9937 1
262.0717 1
268.9609 1
271.0885 1
271.1987 1
277.0754 1
277.1571 1
277.9828 1
278.1391 1
280.0112 1
283.2028 1
286.0575 1
300.0816 1
301.1111 1
303.2454 1
309.0495 1
314.1484 1
319.0259 1
321.1186 1
326.0497 1
330.166 1
335.1168 1
336.0246 1
341.1097 1
346.7481 1
347.0641 1
350.1735 1
352.1228 1
356.0293 1
367.9721 1
386.3173 1
387.1865 1
391.1852 1
397.2485 1
400.1993 1
404.1837 1
418.2342 1
435.026 1
441.1936 1
445.1599 1
453.1267 1
470.1625 1
484.1767 1
505.6891 1
505.9301 1
508.1619 1
514.178 1
514.2387 1
514.2893 1
514.664 1
514.8362 1
514.9882 1
518.3574 1
527.382 1
529.7428 1
543.4666 1
578.3452 1
605.2352 1
623.2375 1
625.0221 1
644.3677 1
670.8017 1
681.2373 1
701.1794 1
707.2455 1
713.2422 1
724.3621 1
724.3742 1
835.3813 1
837.4343 1
1009.1007 1
1292.2359 1
END IONS

BEGIN IONS
PEPMASS=551.192435105611
CHARGE=2+
TITLE=File: 0094OtSp-Pha-R0001-F01-2G01E04-01.wiff, Sample: \2006_11_01\0094OtSp-Pha-R0001-F01-2G01E04-01 (sample number 1), Elution: 11.408 to 11.494 min, Period: 1, Cycle(s): 301-302 (Experiment 2)
102.4345 1
109.0819 1
114.0806 1
114.3335 1
115.022 1
122.9839 1
127.0321 1
127.0422 1
129.0681 1
130.0489 1
131.0589 1
141.056 1
144.0786 1
147.0844 1
147.1061 1
158.0568 1
158.0849 1
160.1461 1
169.1045 1
171.0491 1
171.0608 1
172.0608 2
172.0667 1
172.0725 1
172.0784 2
172.1604 1
172.6763 1
173.0519 1
179.0287 1
180.0457 1
183.0958 2
186.0801 1
190.0906 1
193.0381 1
194.1189 1
196.1021 1
198.0199 1
199.0767 1
204.1162 1
204.1226 1
204.1353 1
210.0849 1
211.0762 1
214.0966 1
217.0595 1
217.0661 1
227.0584 1
228.0753 2
228.1023 1
229.0743 1
229.0946 1
230.0484 1
233.0921 1
240.1035 1
243.0805 1
244.0002 1
245.0963 1
248.1111 1
252.1216 1
255.0721 1
256.0928 1
256.1 1
257.0511 1
261.0464 1
262.0355 1
265.0797 2
271.0591 1
272.1922 1
273.0178 1
273.0768 1
273.099 1
273.1137 1
274.1033 1
278.1019 1
285.982 1
287.6303 1
287.9484 1
288.009 1
288.1151 1
288.1227 1
290.1421 1
292.0235 1
294.0029 1
294.0182 1
295.2136 1
301.1344 1
304.1168 1
305.1532 1
305.161 2
305.1922 1
313.1443 1
318.1254 1
332.9626 1
337.1468 1
339.1582 1
342.1907 1
344.1012 1
347.1556 1
356.1051 1
358.2229 1
359.1784 1
360.1013 1
360.1691 1
360.2199 1
360.3046 1
361.1526 1
361.1781 1
365.1428 1
365.1599 1
368.0492 1
373.1287 1
374.147 1
383.6718 1
386.1681 1
387.169 1
391.1146 1
403.188 1
404.1747 1
404.2196 1
404.2375 1
408.1878 1
412.1391 1
414.1901 1
415.8545 1
417.1392 1
418.1337 1
420.1355 1
420.1629 1
420.2087 1
420.227 1
420.2544 1
420.2727 1
422.142 1
434.3465 1
436.2188 1
445.2353 1
446.225 1
452.1674 1
452.2148 1
452.2243 1
462.1523 1
471.102 1
474.1692 1
477.217 1
480.7444 1
483.5187 1
485.2284 1
492.1073 1
496.1963 1
501.1613 1
502.1413 1
505.7494 1
507.2264 1
516.712 1
516.9861 1
521.2584 1
525.1595 1
525.7326 1
533.1908 2
533.2218 1
533.3455 1
533.4486 1
533.7374 1
543.6436 1
553.3257 1
558.3466 1
560.1414 1
561.2197 1
565.2355 1
576.2534 1
585.2912 1
587.237 1
594.2579 1
614.2864 1
616.3352 1
617.3442 1
633.2417 1
633.3203 1
634.2195 1
634.2757 1
634.2869 1
634.3094 1
634.3432 1
634.3544 1
636.335 1
642.2275 1
642.2502 1
648.2381 1
648.2609 1
649.3184 1
652.371 1
666.2765 1
666.2996 1
672.3405 1
672.4331 1
687.3688 1
691.3661 1
718.3187 1
724.2901 1
740.8569 1
778.347 1
791.2921 1
795.3287 1
795.3539 1
811.3359 1
811.4504 2
812.4172 1
829.456 1
829.6746 1
830.3177 1
830.4078 1
889.9246 1
931.4869 1
963.5757 1
997.5046 1
1227.9911 1
1508.6735 1
1611.485 1
1775.845 1
1786.1135 1
END IONS

BEGIN IONS
PEPMASS=526.201055900124
CHARGE=2+
TITLE=File: 0094OtSp-Pha-R0001-F01-2G01E04-01.wiff, Sample: \2006_11_01\0094OtSp-Pha-R0001-F01-2G01E04-01 (sample number 1), Elution: 10.264 to 11.543 min, Period: 1, Cycle(s): 301-302 (Experiment 3), 285-286 (Experiment 4)
115.0459 1
115.18 1
117.037 1
126.0377 1
126.0427 1
126.0678 1
126.0778 1
128.0557 1
129.058 1
129.0833 1
129.1087 1
130.0438 1
130.0642 2
130.0744 1
130.0845 1
130.1049 1
130.1304 1
135.0552 1
135.0656 1
136.0324 1
137.0758 1
138.0078 1
138.0341 1
140.0556 2
140.0715 1
140.0926 1
147.1223 1
147.1331 1
147.1819 1
148.9965 1
149.0401 1
149.0674 1
152.0695 1
153.0566 1
153.0676 1
154.0635 1
154.069 1
155.0404 1
155.0459 1
156.0705 1
156.1263 1
158.04 1
160.0557 1
161.0457 1
162.0387 1
162.0558 1
162.1012 1
163.0633 1
165.0476 1
165.0533 1
165.2829 1
167.1074 1
169.1335 1
170.0463 1
170.0987 1
172.0432 1
172.1545 1
173.0402 1
173.0461 1
173.0519 1
173.1283 1
174.0754 1
176.0898 1
177.0806 1
179.0287 1
182.0702 1
184.0636 1
186.1471 1
186.1532 1
187.1047 1
187.1291 1
189.0763 1
191.1138 1
193.1063 1
194.0381 1
194.0567 1
200.0228 1
200.1049 1
202.0675 1
202.0738 1
202.0865 1
202.1436 1
202.9888 1
203.0587 1
203.0842 1
203.6954 1
203.9759 1
204.0843 1
204.1417 2
204.1481 1
204.1545 1
204.1672 1
204.3842 1
205.0869 1
207.0802 1
207.2922 1
210.0461 1
210.0849 1
211.0437 1
211.0697 1
211.0891 2
211.1021 1
211.1281 1
212.0762 1
212.1088 1
214.9467 1
215.0252 1
215.0776 1
215.4051 1
215.6214 1
216.0871 1
218.1066 1
219.0571 1
219.0902 1
219.8707 1
220.1885 1
223.1265 1
224.1213 1
226.0839 1
229.0541 1
230.0213 1
231.0856 1
233.6446 1
234.02 1
234.1088 1
235.0388 1
237.0417 2
237.1861 1
238.067 1
238.0946 1
238.1152 1
239.0807 1
240.0274 1
241.0383 1
242.6143 1
243.0666 1
245.0544 1
245.1033 1
245.9078 1
246.0338 1
247.0573 1
247.1275 1
250.0135 1
250.9674 1
252.1429 1
253.0653 1
253.0937 1
253.115 1
254.0535 1
255.0436 1
255.065 1
255.1007 1
255.1078 1
255.1149 1
255.1506 1
256.0571 1
256.1285 1
256.1428 1
261.1401 1
263.099 1
263.1135 1
265.0288 1
265.0943 1
265.1161 1
265.9163 1
266.1785 1
269.0268 1
269.1074 1
269.1879 1
271.0297 1
273.0695 1
274.0072 1
274.0516 1
274.1255 1
276.0804 1
276.1398 1
276.9788 1
283.9998 1
284.1503 1
291.1087 1
294.1483 1
294.179 1
295.1293 1
295.1599 1
299.1079 1
299.9811 1
300.0584 1
300.9407 1
301.1034 1
302.1036 1
303.6965 1
305.0908 1
305.0986 1
305.1142 1
305.1454 3
305.1532 4
305.161 4
305.1688 2
305.1766 3
305.1844 3
305.1922 1
305.2234 1
305.2312 1
305.2468 1
305.2624 1
306.1523 1
306.1679 2
307.9516 1
308.0456 1
309.717 1
310.0549 1
312.9942 1
316.1298 1
317.1467 1
318.1334 1
318.9382 1
325.236 1
327.0178 1
327.0421 1
329.6308 1
330.1092 1
331.124 1
331.1809 1
333.207 1
339.1582 1
339.1747 1
347.1556 2
347.1723 1
347.1806 2
348.1129 1
348.1629 1
350.1818 1
351.16 1
351.2018 1
353.2044 1
353.2211 1
356.1303 1
357.0999 1
357.1252 1
357.1421 1
359.1699 1
366.1588 1
367.082 1
367.2189 1
369.1035 1
371.9137 1
372.1462 1
372.7321 1
372.8355 1
373.1028 1
373.1114 1
373.12 1
373.1287 4
373.1373 2
373.1459 3
373.1545 4
373.1718 3
373.1804 2
373.189 1
373.327 1
374.0952 1
374.1125 2
374.1384 2
374.147 2
374.1643 1
374.1815 2
374.2334 1
375.1235 1
376.1705 1
383.1472 1
383.156 1
383.2346 1
383.9779 1
384.1004 1
384.1441 1
386.1769 1
386.1857 1
387.1163 1
387.169 1
388.1183 1
389.1657 1
390.1616 1
390.1969 1
390.2057 1
391.1146 1
391.1234 1
391.1499 1
391.1587 1
391.1676 4
391.1764 4
391.2029 1
391.2382 1
391.3089 1
393.1657 1
394.2199 1
395.0536 1
396.1103 1
396.4569 1
397.204 1
398.2101 1
399.0837 1
399.1729 1
399.2175 1
399.2264 1
400.1547 1
400.1815 1
401.1466 2
401.1824 1
402.1129 1
402.1667 1
402.1756 1
402.2114 1
402.2204 1
402.6861 1
403.1701 1
404.6775 1
407.1872 1
407.9353 1
410.2198 1
412.0757 1
413.1367 1
414.4172 1
418.1977 1
419.0746 1
419.1386 3
419.1751 2
419.2026 1
419.2117 1
419.6506 1
419.8244 1
420.1721 2
420.1995 2
420.227 3
420.2361 2
420.2453 3
420.2544 1
420.2636 1
420.2727 1
420.3094 1
420.3277 1
420.346 1
420.3826 1
420.7122 1
421.2068 1
422.1328 1
422.2796 1
422.665 1
424.7971 1
425.0917 1
426.0219 1
428.0239 1
429.1608 1
430.0676 1
430.2343 1
430.2806 1
431.198 1
431.235 1
432.3019 1
433.2214 1
433.2864 1
433.6025 1
433.6768 2
433.7047 1
433.7419 1
433.7791 1
434.1232 1
434.7002 1
435.2682 1
437.0771 1
437.1798 1
439.0862 1
440.6124 1
440.6499 1
440.6874 1
440.7624 1
440.9592 1
441.2124 1
444.4443 1
446.9421 1
447.3575 1
448.7372 1
452.1959 1
452.2528 1
455.2009 1
456.1063 1
456.1444 1
457.0889 1
457.213 1
457.4326 1
461.1354 1
461.2313 1
462.9012 1
466.1922 1
467.8227 1
468.9919 1
469.1466 1
469.1853 1
469.2337 1
469.2433 1
469.253 2
469.282 1
469.3207 1
469.6399 1
469.698 1
470.1529 1
470.2884 1
470.3271 1
473.6443 1
474.1011 1
475.2684 1
475.3073 1
477.0512 1
477.1487 1
478.1538 1
480.2648 1
483.2144 1
484.1079 1
484.1472 1
484.2258 1
485.8088 1
486.0942 1
487.2072 1
487.2761 1
489.2591 1
490.3361 1
491.1075 1
491.1669 1
492.1172 2
492.1965 1
492.2262 1
492.246 1
493.237 1
493.2569 1
496.1764 1
499.6432 1
501.1013 1
501.2313 1
501.8012 1
502.1012 1
502.1213 1
502.1813 1
502.2013 1
502.2113 1
502.3314 1
503.1022 1
503.1322 1
503.3325 1
504.2244 1
504.7258 1
505.1873 1
505.2976 1
509.2192 1
509.2898 1
509.32 1
509.3502 1
509.6828 1
509.7433 1
509.7533 1
510.1264 1
512.1552 1
512.2664 1
513.1459 1
515.2517 1
515.2821 1
515.353 1
516.1844 1
516.2351 1
516.5091 1
516.712 1
517.1485 1
517.6766 1
517.6868 1
517.829 1
518.2253 1
518.6827 1
519.1302 1
519.2116 1
519.2523 1
520.3618 1
526.1627 1
526.2241 1
526.2446 1
526.3163 1
526.429 1
526.6851 1
526.7158 1
526.7363 1
526.7568 1
526.767 1
527.1873 1
527.1975 2
527.2283 1
527.2385 1
527.2488 1
527.259 1
527.2693 2
527.2898 1
527.3205 4
527.3308 1
527.341 2
527.3513 1
527.3615 1
527.3923 1
527.4025 1
527.4436 1
527.4538 2
527.7717 1
528.3257 1
528.4591 1
529.8045 1
533.1496 1
533.2218 1
533.2424 1
533.2939 1
533.3042 1
534.2635 1
534.3048 1
534.439 1
536.7224 1
568.1263 1
571.2806 1
573.2458 1
573.3206 1
576.1998 1
576.232 1
576.2427 1
584.244 1
587.1938 1
590.3354 1
590.7151 1
594.2252 1
597.2546 1
614.2532 1
615.1719 1
615.3159 1
616.2243 1
616.313 2
616.3352 1
617.2 1
617.7658 1
618.3097 1
619.3092 1
622.2236 1
626.3399 1
634.2982 1
634.3094 3
634.3207 1
634.3432 3
634.3544 1
635.2656 1
635.2768 3
635.2993 2
635.3106 2
635.3331 2
635.3556 1
635.4119 1
635.4231 1
635.7833 1
636.2562 1
641.334 1
652.1201 1
654.5394 1
655.2363 1
657.2722 1
658.3142 1
668.2832 1
674.2519 1
687.2752 1
695.1748 1
696.3643 1
714.2561 1
716.3338 1
717.3618 1
719.2643 1
731.2999 1
734.3456 1
734.3698 1
748.3371 1
749.3023 1
749.3634 1
766.8186 1
777.3011 1
779.3438 1
779.4435 1
780.3662 1
781.5265 1
785.3129 1
786.3141 1
792.2972 1
792.4982 1
797.3445 1
797.3571 1
797.3949 1
797.4075 1
797.5462 1
797.7858 1
798.3912 1
798.4795 1
798.5426 1
799.4386 1
807.4238 1
823.3596 1
831.373 1
835.3684 1
837.4343 1
838.326 1
839.5028 1
852.3451 1
864.4839 1
866.3884 1
867.4137 1
868.1897 1
880.4405 1
880.4802 1
898.4823 1
904.528 1
919.697 1
926.5065 1
938.3535 1
947.2916 1
947.4977 1
948.5012 1
966.627 1
985.7092 1
1133.4323 1
1268.4013 1
1290.9683 1
1599.8565 1
1644.287 1
END IONS

BEGIN IONS
PEPMASS=546.200230828776
CHARGE=2+
TITLE=File: 0094OtSp-Pha-R0001-F01-2G01E04-01.wiff, Sample: \2006_11_01\0094OtSp-Pha-R0001-F01-2G01E04-01 (sample number 1), Elution: 11.677 to 11.756 min, Period: 1, Cycle(s): 303-304 (Experiment 4)
129.0428 1
129.0833 1
136.0428 1
136.0688 1
139.0799 1
140.1138 1
144.0625 1
147.0952 1
147.1386 1
155.0515 1
157.8829 1
158.0231 1
159.0744 1
162.0671 1
163.0861 1
172.0842 1
173.0285 1
176.0721 1
183.0474 1
183.132 1
188.0586 1
188.1382 1
194.9721 1
204.1481 1
204.1545 1
206.124 1
209.1089 1
210.0073 1
213.1048 1
215.9952 1
217.9352 1
218.0539 1
228.0281 1
228.6151 1
229.0811 1
229.1081 1
241.0591 1
245.1662 1
246.0899 1
259.0592 1
261.985 1
263.0338 1
265.1088 1
265.1379 1
273.1211 1
289.1239 1
300.8245 1
303.0433 1
305.1376 1
305.1532 2
305.161 1
305.1688 1
305.1844 1
305.2702 1
309.128 1
312.1023 1
314.1722 1
316.106 1
327.1632 1
344.1177 1
351.0011 1
357.1084 1
369.1464 1
378.13 1
380.1033 1
384.2054 1
389.5798 1
395.1157 1
395.1423 1
399.155 1
407.6918 1
410.1475 1
420.227 1
442.1882 1
443.1088 1
444.0773 1
445.9233 1
445.9798 1
452.6232 1
458.2351 1
463.1606 1
469.0983 1
469.2433 1
470.6758 1
471.1602 1
472.1686 1
474.1109 1
474.2664 1
478.1147 1
479.2185 1
480.715 1
481.1066 1
482.2727 1
489.3183 1
490.1582 1
490.6723 1
490.9987 1
507.166 1
511.1554 1
516.1946 1
521.1871 1
524.0142 1
524.6685 1
529.1573 1
537.2087 1
537.219 1
537.2294 1
537.6227 1
537.7158 1
538.1715 1
538.2232 1
539.218 1
545.7484 1
545.9883 1
546.2074 1
546.2491 1
546.2596 1
546.2804 1
546.3222 1
546.3535 1
546.437 1
546.6666 1
546.6875 1
546.7083 1
546.7292 1
546.7397 1
546.7605 1
547.22 1
547.2304 2
547.2409 1
547.2513 1
547.314 1
547.6796 1
548.0767 1
572.2093 1
579.0756 1
582.12 1
588.5252 1
606.9389 1
608.1714 1
621.0993 1
635.3331 1
635.3556 1
636.3463 1
638.2736 1
638.2849 1
638.3075 1
648.3177 1
652.1429 1
656.2882 2
656.3568 2
657.3065 1
674.3215 1
686.2924 1
691.2722 1
695.2455 1
709.301 1
716.2262 1
783.4748 1
787.3661 1
788.1931 1
788.2056 1
788.2307 1
788.331 1
788.3937 1
792.36 1
797.4201 1
804.382 1
817.375 1
819.2907 1
819.393 1
819.4058 1
820.3645 1
820.4029 1
820.4285 1
870.3748 1
890.3775 1
898.4154 1
901.7104 1
905.2398 1
910.4053 1
928.4372 1
948.5837 1
964.5599 1
999.3809 1
1053.3713 1
END IONS

BEGIN IONS
PEPMASS=449.663610041514
CHARGE=2+
TITLE=File: 0094OtSp-Pha-R0001-F01-2G01E04-01.wiff, Sample: \2006_11_01\0094OtSp-Pha-R0001-F01-2G01E04-01 (sample number 1), Elution: 11.651 to 11.73 min, Period: 1, Cycle(s): 303-304 (Experiment 3)
101.0564 1
102.0237 1
114.0568 1
119.0111 1
124.0657 1
125.0822 1
126.0177 1
126.0578 1
130.0693 1
130.0744 1
133.0341 1
133.0444 1
133.0547 1
135.0656 1
135.0708 1
136.0428 1
136.0532 2
136.0688 1
137.0392 1
138.0393 1
140.0662 1
147.1006 1
149.0292 1
153.0124 1
153.0842 1
154.0358 1
162.0615 1
163.0576 1
169.1857 1
170.9499 1
171.0141 1
171.055 1
172.0315 1
172.1018 1
173.1342 1
175.0664 1
177.0984 1
183.0776 1
187.0619 1
187.1047 1
187.1108 1
187.123 1
188.1198 1
192.1026 1
192.1088 1
193.0567 1
193.0753 1
193.1063 1
194.1065 1
199.083 1
201.066 1
204.0716 1
204.0779 1
204.129 1
204.1864 1
205.266 1
205.5283 1
206.156 1
209.1089 1
211.7968 1
212.1218 1
213.0722 1
215.1562 1
216.1396 1
217.3622 1
223.0931 1
226.1645 1
228.0079 1
231.5949 1
234.02 1
234.1635 1
236.046 1
236.5814 1
237.0417 1
237.0554 3
237.0623 3
237.0692 4
237.0761 6
237.0829 3
237.0898 2
237.0967 5
237.1036 2
237.1104 2
237.1173 1
237.1242 6
237.1311 3
237.1379 2
237.1448 1
237.1517 2
237.1654 1
237.1723 3
237.1861 1
237.2136 1
238.067 1
238.0739 1
238.0808 1
238.1359 1
238.1497 1
238.1703 1
243.0248 1
243.2337 1
245.0614 1
248.9698 1
249.8935 1
253.0653 1
253.0724 1
257.1442 1
257.9896 1
261.2123 1
262.0789 1
263.1787 1
264.8399 1
265.0506 1
265.0724 1
265.0797 2
265.087 1
265.1015 3
265.1669 1
265.196 1
266.142 1
268.1561 1
270.0603 1
275.0725 1
280.1083 1
282.0769 1
287.1686 1
295.0832 1
299.7028 1
301.1731 1
305.1298 2
305.1376 1
305.1532 1
305.161 1
305.1688 2
305.1766 1
305.1844 1
306.1288 1
306.1757 1
306.1991 1
307.02 1
307.0982 1
313.1838 1
317.6717 1
325.1555 1
330.1823 1
333.0115 1
333.1174 1
335.0351 1
339.1089 1
339.2158 1
347.1556 1
348.1296 1
350.0899 1
351.1349 1
355.078 1
355.1705 1
359.9488 1
366.0648 1
366.1673 1
366.1844 1
367.2018 1
376.8982 1
377.141 1
377.3404 1
387.0636 1
388.7078 1
389.2185 1
389.712 1
402.1487 1
402.1935 1
402.2204 1
402.2472 1
403.197 1
408.2149 1
415.1174 1
416.2006 1
418.152 1
419.6049 1
420.1721 2
420.1995 1
420.2361 2
421.216 1
422.7476 1
431.198 1
440.7624 1
440.9217 1
441.0717 1
441.0811 1
441.1561 1
441.2312 2
441.2405 1
441.6627 1
449.021 1
449.0872 1
449.3522 1
450.2517 1
450.2991 1
472.188 1
475.21 1
489.2887 1
527.2283 1
533.2218 1
533.2321 1
533.2424 1
533.263 1
534.3048 1
571.2806 1
576.1891 1
581.4846 1
590.2269 1
590.8236 1
609.0635 1
616.313 1
633.2866 1
634.2307 1
634.242 2
634.2645 1
634.2869 1
634.2982 3
634.3094 1
634.3207 1
634.3319 2
634.3432 2
634.3544 1
634.3994 1
635.2768 1
635.3106 1
635.3218 1
635.5131 1
636.2224 1
636.3012 2
636.4026 1
637.3716 1
644.2884 1
673.2669 1
682.3098 1
698.3096 1
713.3257 1
728.3811 1
780.4535 1
797.3319 1
797.4201 1
797.5084 1
800.3983 1
1757.9977 1
END IONS

BEGIN IONS
PEPMASS=542.698819025446
CHARGE=2+
TITLE=File: 0094OtSp-Pha-R0001-F01-2G01E04-01.wiff, Sample: \2006_11_01\0094OtSp-Pha-R0001-F01-2G01E04-01 (sample number 1), Elution: 11.595 to 11.681 min, Period: 1, Cycle(s): 303-304 (Experiment 2)
114.0425 1
121.1048 1
127.0221 2
129.0783 2
129.1087 1
130.0591 1
131.105 1
131.1816 1
136.0636 1
137.9711 1
138.5854 1
140.0768 1
141.0878 1
141.0931 1
144.0464 1
144.0786 3
144.0893 1
145.0502 1
145.0717 1
145.0771 1
145.0878 1
147.079 1
147.1223 1
150.0556 1
152.0309 1
152.053 1
152.0585 1
152.0695 1
153.0621 1
155.057 1
158.0793 1
159.0631 1
159.0688 1
159.08 2
159.9315 1
163.0747 1
165.082 1
167.0324 1
168.0552 1
172.0432 1
172.0667 1
172.0725 1
172.0959 1
173.0285 1
173.0343 1
173.0402 5
173.0461 2
173.0519 2
173.0578 2
173.0637 2
173.1166 1
174.0518 1
174.9837 1
175.0428 1
175.0487 1
175.0723 1
175.1727 1
177.0153 1
177.1044 1
178.0027 1
178.0325 1
178.0384 1
178.0444 1
178.0563 1
178.8913 1
179.0645 1
180.0696 1
181.0775 1
181.1917 1
182.1003 1
183.0897 1
185.0462 1
185.113 1
186.0862 1
186.1227 1
186.1593 1
187.1291 1
187.1413 1
187.1474 1
187.1657 1
187.1779 1
189.1131 1
189.1315 1
190.066 1
190.0967 1
190.1275 1
192.0902 1
193.0691 1
193.0815 1
197.1287 1
200.1428 1
202.0865 1
204.0716 1
204.0907 1
204.1035 1
204.129 2
204.1353 2
204.1417 1
204.1481 2
204.1609 1
205.1189 1
205.17 1
209.0379 1
209.0831 1
209.1154 1
209.1283 1
210.0655 1
210.0849 2
210.1173 1
211.0632 1
211.0762 1
212.0762 1
214.0835 1
214.1423 1
215.1431 1
217.0727 1
217.0858 1
221.044 1
221.0705 1
221.0838 1
225.0915 1
226.0235 1
226.7087 1
227.0382 1
227.1324 1
227.8057 1
228.0079 1
228.0214 1
228.0484 1
228.0821 1
228.1023 2
228.1091 2
228.1293 1
228.136 2
231.1739 1
234.0474 1
234.1225 1
234.2728 1
237.0554 1
237.0761 1
238.0463 1
238.991 1
239.0117 1
239.0324 1
239.0531 1
240.062 1
241.0522 1
245.0404 1
246.0618 1
246.0688 1
246.0969 3
246.1319 1
246.1739 1
246.2159 1
247.0293 1
248.09 1
252.9801 1
253.044 1
253.0724 1
253.0866 1
253.1221 1
253.1932 1
254.1104 1
255.0579 2
255.065 1
255.0721 1
255.0793 3
255.1363 1
255.1506 1
255.1577 1
255.172 2
255.7714 1
256.0357 1
256.0499 1
256.0714 4
256.0857 1
256.0928 2
256.1071 1
256.2 1
256.9938 1
257.0225 1
257.0296 1
257.094 1
257.1012 1
257.1656 1
258.004 1
260.0951 1
261.0103 1
261.0969 1
263.07 1
263.1207 1
265.0579 1
271.162 1
273.0695 1
273.0842 1
273.0916 1
274.0442 1
274.0516 1
274.0664 1
274.0811 1
274.0885 1
274.1033 1
274.1625 1
277.0754 1
279.0483 1
279.1452 1
280.8336 1
281.0656 1
281.2153 1
283.0826 1
287.1157 1
287.1308 1
289.1467 1
289.177 1
290.1268 2
299.1851 1
302.0415 1
302.2898 1
304.0701 1
305.0986 1
305.122 1
305.1376 2
305.1454 3
305.1532 2
305.161 1
305.1688 6
305.1766 2
305.1844 2
305.1922 2
305.2 1
305.2156 2
306.1366 1
306.1601 1
307.2625 1
317.0831 1
317.4808 1
319.0817 2
319.0897 1
322.6405 1
324.1901 1
326.2916 1
327.0824 1
328.044 1
328.1087 1
328.1491 1
330.093 1
330.1579 2
330.1823 1
332.9707 1
334.1612 1
336.0819 1
337.1796 1
338.1066 1
338.1641 1
339.0102 1
339.2651 1
342.2403 1
343.1246 1
343.8279 1
346.0335 1
346.1581 1
347.1473 1
349.1132 1
349.4637 1
349.7225 1
351.1265 1
351.1851 1
351.2018 1
353.0869 1
355.1873 1
356.1219 1
357.0577 1
357.1084 1
357.1337 1
357.1421 1
357.1505 1
357.1674 1
358.0624 1
358.1131 1
359.1192 1
360.1352 1
361.1356 1
361.1611 1
361.7043 1
364.1539 2
364.1709 1
365.1599 2
365.672 1
369.2236 1
370.9843 1
371.122 1
371.3198 1
373.12 1
374.1038 1
375.0975 1
376.1532 1
376.1792 1
376.2052 1
381.1747 1
381.2183 1
382.1167 1
384.1966 1
385.2124 1
387.1251 1
387.1602 1
387.1865 1
388.1183 1
388.1447 1
389.06 1
389.0952 1
389.1481 2
390.091 1
390.1087 1
390.1528 1
390.2145 1
392.1395 1
392.1483 1
393.148 1
397.3286 1
398.0854 2
398.1121 1
398.219 1
400.0654 1
401.084 1
401.1198 1
401.1645 1
402.1577 1
402.1756 1
402.2562 1
402.3368 1
404.1927 1
405.1716 1
405.1806 1
405.1896 1
406.1608 1
406.2508 1
407.016 1
407.1691 1
407.1782 2
407.1872 1
407.2232 1
408.1878 2
413.1821 1
414.181 1
414.2264 1
415.1083 2
415.1174 1
415.1265 1
415.1811 1
415.2083 1
415.7271 1
416.0822 1
416.1641 1
418.152 1
418.5447 1
419.1477 1
419.2117 1
420.1629 1
420.1721 1
420.1812 2
420.1904 2
420.1995 3
420.2087 4
420.2178 1
420.227 1
420.2361 2
420.2636 1
420.2727 1
420.3185 1
420.3368 1
420.3917 1
420.9228 1
421.161 1
421.1977 1
421.2527 1
422.3805 1
424.8708 1
424.88 1
427.2391 1
427.5068 1
431.2258 1
433.0356 1
433.1378 1
434.1511 1
434.1605 1
434.2442 1
435.1192 1
435.1285 1
435.1471 1
435.1564 1
436.1722 1
442.2164 1
447.1025 1
447.263 1
448.1888 1
448.5953 1
448.7372 1
448.7845 1
448.8318 1
450.1191 1
452.1959 1
453.0792 1
453.1743 2
454.2298 1
456.1063 1
457.1939 1
457.6236 1
461.8164 1
467.6296 1
467.9096 1
468.1608 1
468.238 1
468.6536 1
470.1335 1
470.3174 1
471.1699 1
471.2183 1
472.6344 1
473.1392 1
473.3043 1
474.1497 2
475.3463 1
475.5799 1
476.0863 2
476.1156 1
476.2617 1
477.0902 1
477.1292 1
477.1487 1
477.1585 1
477.1683 1
477.6463 1
478.1342 1
481.0675 1
483.1751 1
485.9663 1
486.2813 1
488.351 1
489.1505 1
490.1186 1
491.1669 1
492.3054 1
494.7553 1
497.1216 1
497.1515 1
500.1224 1
502.1012 1
503.1122 1
503.2123 1
503.3525 1
504.3347 1
505.2475 2
505.2876 1
505.3177 1
505.3378 1
505.3478 1
506.1008 1
506.2616 1
510.0155 1
511.1958 1
512.2664 1
513.1863 1
514.6843 1
516.2149 1
517.3516 1
517.443 1
518.2253 1
519.1099 1
519.3032 1
525.1288 1
525.6303 1
525.6405 1
525.6712 1
525.6814 1
526.2446 1
529.26 1
531.1413 1
531.4191 1
532.3252 1
533.1805 1
533.1908 1
533.2011 1
533.2218 1
533.2527 1
533.2836 2
533.3352 1
533.3764 1
533.4383 1
533.7477 1
534.2532 1
534.3461 1
534.3874 1
534.7693 1
535.1617 1
535.2443 1
535.265 2
536.2054 1
536.2777 1
538.1818 1
538.2025 1
542.6759 1
542.7279 1
543.2585 1
546.3535 1
565.193 1
572.3589 1
576.4249 1
585.4857 1
587.908 1
597.2219 1
606.2681 1
610.221 1
610.3093 1
616.8341 1
619.2315 1
621.244 1
621.7671 1
626.2728 1
630.3015 1
632.1411 1
632.3207 1
632.4106 1
634.2082 1
634.242 1
634.2532 2
634.2645 2
634.2869 2
634.2982 2
634.3094 1
634.3207 4
634.3319 1
634.3432 1
634.3544 2
634.3769 1
635.2318 1
635.2881 3
635.2993 1
635.3106 1
635.3218 1
635.3331 3
635.3443 1
635.3556 1
635.3893 1
636.3238 1
636.3688 1
642.816 1
646.3639 1
647.3177 1
648.2495 1
649.2502 1
650.6388 1
651.3679 1
656.2539 1
660.3548 1
660.3662 1
662.2836 1
663.1571 1
664.3419 1
664.8137 1
665.2628 1
667.3256 1
672.3057 1
673.2669 1
673.2901 1
673.7883 1
673.8115 1
675.3653 1
682.8697 1
690.3452 1
691.3191 1
691.3544 1
691.3778 1
691.6244 1
693.3044 1
694.3628 1
698.3214 1
711.2762 1
765.3975 1
767.3008 1
775.3232 1
775.3356 1
776.3429 1
778.3346 1
778.4342 1
794.4601 1
795.2909 1
795.3413 2
795.379 1
795.4042 1
795.4168 1
796.3615 1
796.3867 1
797.3697 1
797.4075 2
806.2951 1
811.3487 1
811.3614 1
811.3995 2
811.425 1
811.4377 1
811.7684 1
812.3409 1
812.43 1
812.4427 1
813.3083 1
813.3337 1
813.3465 1
813.3592 1
813.3719 1
813.3847 3
813.4101 2
813.4229 2
813.4356 1
813.4483 1
813.4611 1
813.4738 1
813.5757 1
813.5884 1
813.6139 1
814.4036 1
814.4164 1
814.4291 1
814.4546 1
814.4928 1
815.3595 1
815.385 1
863.0406 1
894.472 1
897.5993 1
912.4001 1
912.562 1
914.4781 1
914.5591 1
914.7212 1
916.3558 1
920.4418 1
953.8437 1
954.2436 1
954.5333 1
963.3678 1
969.7388 1
970.5175 1
971.3105 1
971.561 1
971.6584 1
972.6328 1
980.4737 1
980.5856 1
981.4526 1
981.4945 1
1060.8615 1
1772.8735 1
END IONS

BEGIN IONS
PEPMASS=559.697922046675
CHARGE=2+
TITLE=File: 0094OtSp-Pha-R0001-F01-2G01E04-01.wiff, Sample: \2006_11_01\0094OtSp-Pha-R0001-F01-2G01E04-01 (sample number 1), Elution: 11.864 to 11.943 min, Period: 1, Cycle(s): 305-306 (Experiment 4)
112.7873 1
112.996 1
119.0939 1
123.0285 1
128.0961 1
129.0783 1
129.0884 2
129.0985 2
131.0845 1
131.0896 1
133.0444 1
147.0736 1
147.0898 1
148.1041 1
150.0228 1
150.0502 1
155.1015 1
157.0929 1
159.0631 1
159.0857 1
159.1082 1
160.0783 1
165.0476 1
168.0668 1
169.0348 1
169.1277 1
169.1451 1
172.0549 1
172.0608 1
172.0667 1
172.1135 1
172.1721 1
173.0461 2
173.0637 1
173.1401 1
173.9223 1
176.0721 1
176.078 1
177.7824 1
178.0682 1
180.0277 1
185.0887 1
186.1775 1
187.1352 1
189.0886 1
190.066 1
190.0783 1
193.0505 1
198.1078 1
199.0453 1
201.1103 1
202.1056 1
204.129 1
204.1417 1
205.1508 1
210.0849 1
210.1626 1
212.1153 1
214.1292 1
218.1132 1
219.0505 1
225.1317 1
227.6844 1
228.1158 2
229.1419 1
230.0484 1
232.1252 1
233.024 1
238.0119 1
238.1083 1
240.1658 1
242.1209 1
244.0839 2
245.1523 1
245.8868 1
246.0478 1
246.0548 1
246.1109 1
246.1809 1
247.1626 1
247.9564 1
249.0966 1
249.1459 1
253.0582 1
253.1932 1
256.0285 1
256.0428 2
256.0499 1
256.0785 2
263.0266 1
263.0845 2
263.1642 1
263.2294 1
265.1088 2
265.1379 1
265.1451 1
265.1524 1
265.276 1
268.1195 1
271.0223 1
274.0294 1
274.0368 1
274.0664 1
274.1255 1
275.0947 1
279.0333 1
279.0557 1
279.0856 1
281.1254 1
281.1853 1
287.1308 1
288.1303 1
288.1454 1
289.1543 1
291.1011 2
291.1391 1
291.1468 1
295.0296 1
295.0679 1
300.0661 1
300.1048 1
303.0433 1
305.1532 1
305.1688 3
305.1922 1
305.2156 1
307.0747 1
308.6179 1
321.1186 1
325.0669 1
327.0501 1
327.1228 1
330.1823 1
331.0265 1
331.1077 1
334.0715 1
335.0596 1
335.1495 1
337.1632 1
342.1412 1
343.0502 1
343.1163 2
344.0515 1
351.1265 1
362.0865 1
368.1177 1
369.1292 1
372.2151 1
377.1323 1
378.1821 1
379.0943 1
379.1378 1
389.06 1
390.241 1
397.1061 1
398.1032 1
402.1846 1
402.1935 1
404.2375 1
407.1421 1
408.1337 1
413.1277 1
417.0116 1
418.2159 2
420.0989 1
420.2087 1
420.2178 1
425.1561 1
425.2113 1
428.0793 1
430.1973 1
430.716 1
431.3927 1
432.2276 1
433.0263 1
440.7717 1
446.2156 1
447.027 1
454.5629 1
462.1043 1
462.1331 1
466.7032 1
474.1595 1
476.1448 1
482.2237 1
485.2087 1
485.6022 1
486.1927 1
487.9367 1
490 1
497.2112 1
499.7231 1
503.1422 1
504.4249 1
505.669 1
512.1956 1
517.0774 1
517.311 1
520.1581 1
524.2595 1
529.712 1
531.2853 1
533.2115 1
533.2218 1
533.4177 1
534.1397 1
559.1803 1
560.0463 1
561.2621 1
574.2082 1
588.1462 1
604.0715 1
613.2467 1
614.2642 1
617.2777 1
617.3331 1
633.7586 1
634.242 2
634.2532 1
634.2645 1
634.2982 1
634.3094 1
634.3207 1
634.3544 1
634.3769 1
635.3443 1
636.335 1
641.6959 1
646.2731 1
660.3318 1
689.8643 1
690.3334 1
692.3525 1
700.4112 1
701.2622 1
702.3267 1
711.3119 1
711.3477 1
712.1576 1
719.3841 1
740.3466 1
752.3607 1
765.311 1
771.189 1
775.3232 1
779.431 1
782.3255 1
784.4248 1
789.3843 1
796.4497 1
809.4803 1
811.3868 2
811.4758 1
812.43 1
813.4611 1
817.2984 1
827.4385 1
829.4045 1
830.3949 1
831.3987 1
831.4244 1
831.4373 1
844.3607 1
845.4768 1
847.5292 1
853.336 1
854.3144 1
899.4997 1
980.6695 1
1073.6821 1
1103.4366 1
1337.9401 1
END IONS

BEGIN IONS
PEPMASS=543.199704797909
CHARGE=2+
TITLE=File: 0094OtSp-Pha-R0001-F01-2G01E04-01.wiff, Sample: \2006_11_01\0094OtSp-Pha-R0001-F01-2G01E04-01 (sample number 1), Elution: 10.665 to 11.917 min, Period: 1, Cycle(s): 305-306 (Experiment 3), 291-292 (Experiment 4)
112.0583 1
114.955 1
115.0268 1
118.8066 1
119.0403 1
121.0606 1
122.0499 1
123.0681 1
127.017 1
127.0271 1
127.0321 2
127.0372 2
129.0022 1
129.0529 1
129.0732 1
129.0783 1
129.0833 2
129.0884 1
129.0935 1
130.0744 1
131.9242 1
133.0547 1
136.0636 1
136.0688 1
137.0549 1
138.0708 1
140.0504 1
140.0821 1
141.0666 1
143.1049 1
144.0464 1
144.0625 1
145.0448 1
145.0502 1
145.0663 1
145.0717 1
145.1147 1
147.0736 1
147.0898 1
147.1006 1
150.0447 1
150.0556 1
150.0885 1
151.0636 1
152.0199 1
152.042 2
152.0475 1
152.053 2
152.0585 1
152.064 5
152.0695 1
152.075 1
152.0915 1
152.119 1
153.0566 1
153.0732 1
153.0952 1
155.0737 1
155.0848 1
155.096 1
157.0537 1
158.0737 1
159.0688 2
159.1363 1
160.1009 1
163.069 1
169.0232 1
169.029 1
172.0549 1
172.0608 1
172.0667 1
172.8934 1
173.0108 1
173.0343 1
173.0402 2
173.0461 3
173.0519 3
173.0578 3
173.0637 1
173.0696 1
173.0813 2
173.0872 1
173.0989 1
174.0577 1
176.6472 1
177.0569 2
178.0206 1
178.0504 2
179.0586 1
179.0884 1
184.0818 1
185.1009 2
186.0618 1
186.1166 1
186.1288 1
187.0863 1
187.123 1
187.1291 1
187.1596 1
188.1627 1
189.0824 2
189.0886 2
189.0947 1
189.9736 1
190.0413 1
190.0783 1
191.0212 1
191.0706 1
191.0767 1
192.0654 1
192.084 1
192.1088 1
193.0629 1
193.0691 2
193.0877 1
193.1063 1
194.0692 1
194.0941 1
197.0974 1
197.1099 1
198.1204 1
199.146 1
201.066 1
203.1924 1
203.7146 1
204.0779 1
204.1035 2
204.1098 1
204.1162 1
204.1226 1
204.1353 1
204.1481 2
204.1545 2
205.1125 1
207.9677 1
209.096 1
209.852 1
210.059 1
210.0655 1
210.0784 3
210.0849 1
210.0914 1
210.0978 4
210.1431 1
210.577 1
211.0956 1
211.1151 1
212.1218 1
213.0396 1
213.1113 2
214.1227 1
215.0841 1
215.1169 1
215.1234 1
216.7176 1
217.0595 1
217.099 1
218.1066 1
218.1528 1
219.0703 1
220.1223 1
227.981 1
228.0349 1
228.0888 2
228.0956 1
228.1023 2
228.1091 1
228.1158 2
228.1293 1
228.1697 1
229.0135 1
229.0405 1
229.0473 1
229.0608 1
229.0811 1
229.0878 1
229.1216 2
229.1487 1
230.0078 1
230.062 1
230.0755 1
230.6311 1
233.0376 1
233.0648 1
235.0936 1
235.1004 2
235.1209 1
238.0257 1
238.0326 1
238.0394 1
238.0463 1
238.067 2
239.0117 1
239.06 1
239.1152 1
239.4882 1
241.6764 1
242.0653 1
243.1571 1
244.0909 1
245.0893 1
245.0963 1
246.0618 1
246.0899 1
246.1319 1
246.2019 1
247.0714 1
247.0924 1
251.0523 1
251.1372 1
251.9586 1
253.0511 1
253.0795 1
253.0937 1
253.1292 1
253.1434 1
254.082 1
254.0962 1
254.1531 1
255.0507 1
255.065 2
255.0864 1
255.1292 1
256.0214 1
256.0428 3
256.0499 2
256.0571 1
256.0642 2
256.0785 2
256.0857 1
256.1 1
256.1071 1
256.1214 1
256.1285 1
256.1714 1
256.9223 1
257.0368 1
257.094 1
260.1239 1
261.0608 1
261.1329 1
261.169 1
262.0789 1
263.0193 1
263.0483 1
263.0628 2
263.1135 1
264.0558 1
264.1211 1
265.0724 1
265.1597 1
265.196 1
266.1202 1
266.973 1
271.1252 1
272.1701 1
273.0621 1
273.0695 1
273.0768 1
273.0916 1
273.099 1
273.1285 1
274.0294 2
274.059 2
274.0811 1
274.0885 1
274.1033 3
274.1181 1
274.1403 1
274.1477 1
274.2512 1
274.4139 1
275.9988 1
276.0953 1
277.1051 1
279.0557 1
279.0781 1
280.0635 1
280.9159 1
281.0281 1
281.0955 2
281.103 1
281.1105 1
283.0676 1
285.0089 1
285.4764 1
287.1157 1
287.1913 1
288.0924 1
288.1303 1
291.0858 1
294.0411 1
294.3015 1
295.1676 1
296.9037 1
297.9662 1
298.0896 1
300.1125 1
301.1421 1
302.9733 1
303.0433 1
304.0545 1
304.1401 1
305.1142 1
305.122 1
305.1298 3
305.1454 6
305.1532 3
305.161 3
305.1688 4
305.1766 1
305.1844 1
305.1922 1
305.2 1
305.2078 2
305.2156 1
306.0585 1
306.121 1
306.1757 1
306.1835 1
307.1217 1
307.1608 1
307.1999 1
308.1397 1
309.1751 1
309.3713 1
313.1364 1
314.093 1
316.0663 1
317.6638 1
318.1016 1
319.0817 1
319.1615 1
319.2094 1
323.1299 1
324.1178 1
324.1821 1
324.9623 1
325.083 1
326.1707 1
327.1067 1
330.0525 1
330.1011 1
330.1092 1
330.1174 1
330.1336 1
330.1498 1
330.1823 1
330.2066 1
331.1484 1
332.9707 1
333.0848 1
334.0715 1
338.1312 1
338.1805 1
340.1374 1
341.1426 1
342.1494 1
345.1538 2
348.1629 1
351.1014 1
351.8799 1
355.0864 1
355.1789 1
356.0377 1
357.1843 1
357.2265 1
360.1182 1
360.1775 1
360.186 1
360.2114 1
360.9744 1
361.0932 1
361.1441 1
361.8317 1
364.1113 1
365.1599 1
366.6801 1
369.0863 1
369.1207 1
369.1635 1
371.1392 1
374.1384 1
374.147 1
374.1815 1
374.7517 1
376.1099 2
376.1705 1
381.9596 1
382.1865 1
383.2084 1
384.2491 1
385.1774 1
385.2387 1
386.1769 1
386.212 1
387.1163 1
389.0336 1
389.0864 1
389.1041 1
389.1129 1
389.1393 2
389.1481 1
389.1657 2
389.2009 1
389.2626 1
390.1087 1
390.1175 1
391.1411 1
391.1499 1
391.1587 1
392.2102 2
393.1746 1
395.2222 1
397.1773 1
397.204 1
398.0408 1
398.0586 1
398.7092 1
398.7448 1
399.1461 1
402.1398 1
402.1756 1
402.1935 1
402.2025 1
403.2059 1
404.2016 1
405.0908 1
407.1241 1
407.1421 1
407.1511 1
407.2412 1
407.764 1
408.1066 1
408.1607 1
409.289 1
411.6317 1
413.1458 1
413.2003 1
415.081 1
415.1447 1
415.1538 2
415.1629 1
415.1901 1
416.1004 1
416.2006 1
417.1028 1
417.1119 1
417.1483 1
418.1246 1
420.108 2
420.1629 1
420.1812 4
420.1904 1
420.1995 5
420.2087 4
420.2178 3
420.227 1
420.2361 1
420.2544 1
420.2636 1
420.2819 1
420.3368 1
421.1427 1
421.1794 1
421.2068 1
421.2343 1
421.2527 1
423.8499 1
424.19 1
425.1561 1
425.1653 1
425.1745 1
426.6856 1
429.1608 1
431.2165 1
432.1348 2
433.1378 1
433.1563 1
433.1656 1
434.1791 1
435.1005 1
435.1471 1
435.1564 1
435.203 1
436.051 1
436.1908 1
436.2095 1
437.1704 1
437.1798 1
437.684 1
439.1891 1
439.2172 1
439.7319 1
440.1814 1
444.1526 1
444.2279 1
444.3973 1
447.1875 1
448.2361 1
448.6143 1
448.7183 1
451.1711 1
452.1104 1
452.1864 2
453.1743 2
453.2123 1
456.1444 1
457.6523 1
460.1006 1
463.1126 1
463.199 1
464.1412 1
464.2181 1
467.1277 1
468.1318 1
468.1511 1
468.4506 1
468.6149 1
470.7629 1
472.2074 1
473.1198 1
473.2849 1
473.6346 1
477.139 1
477.2268 1
477.2658 1
477.4414 1
477.7731 1
479.1794 1
481.1556 1
484.2454 1
484.4026 1
487.1973 1
488.2622 1
488.3016 1
488.3312 1
489.1801 1
490.0988 1
492.0875 1
492.1469 1
492.1767 1
495.4109 1
500.2122 1
503.1923 1
506.2515 1
507.2666 1
508.1619 1
508.6451 1
509.1386 1
509.3704 1
511.105 1
512.7212 1
515.3023 1
516.3366 1
516.7019 1
517.1993 1
517.2399 1
517.4328 1
517.7071 1
518.0932 1
518.3066 1
520.2294 1
521.1769 1
525.18 1
525.7429 1
526.1934 1
527.864 1
531.2648 1
533.1496 1
533.2218 2
533.2321 2
533.263 1
533.2939 1
533.3042 2
533.3249 1
533.3558 1
533.3661 2
533.3764 1
533.4074 2
533.5105 2
534.0365 1
534.0572 1
534.2739 1
534.3461 1
534.408 1
534.4287 1
534.6351 1
534.7074 1
534.7693 2
534.8622 2
535.203 1
535.2443 1
535.8023 1
536.2984 1
538.6687 1
542.7175 1
543.2481 1
549.2898 1
549.4049 1
550.2215 1
551.154 1
552.318 1
554.1978 1
561.2726 1
561.4313 1
564.217 1
569.2549 1
573.1282 1
583.3055 1
584.4706 1
587.2587 1
590.2703 1
590.292 1
592.2787 1
597.7675 1
598.2916 1
599.2967 1
601.2657 1
605.2352 1
605.2572 1
606.3121 1
606.7299 1
611.2251 1
615.1719 1
616.2465 1
616.4017 1
617.2555 1
617.4995 1
618.1876 1
618.3541 1
628.1737 1
634.1745 1
634.2307 3
634.242 1
634.2532 1
634.2645 3
634.2757 1
634.2869 4
634.2982 7
634.3094 4
634.3207 3
634.3319 4
634.3432 1
634.3544 3
634.3657 2
634.3769 1
634.3881 1
634.3994 2
634.4444 1
634.4894 2
634.5118 1
635.2318 1
635.2768 2
635.2881 1
635.2993 1
635.3106 1
635.3218 2
635.3331 1
635.3443 1
635.3556 1
635.3893 1
635.9634 1
636.3012 1
636.6617 1
637.2476 1
642.2954 2
642.3407 1
643.2802 1
645.2974 1
645.3314 2
648.2495 1
648.2722 1
649.1364 1
651.2311 1
652.1885 1
660.263 1
660.2859 1
661.3074 1
664.2843 1
668.3409 1
672.3405 1
690.2748 1
693.2339 1
694.9041 1
698.8406 1
703.2617 1
716.4055 1
722.4169 1
725.2877 1
727.273 1
744.1903 1
746.3598 1
748.3249 1
748.3371 1
753.3162 1
759.2833 1
761.3515 1
770.3957 1
771.3874 1
777.3011 1
778.4342 1
778.6086 1
793.3406 1
795.3665 1
795.3916 1
795.4042 2
795.4168 1
796.3615 1
796.3993 2
797.6471 1
798.3155 1
799.3376 1
811.3232 1
811.3868 1
811.5394 1
812.3027 1
812.3918 1
812.5954 1
813.3337 1
813.3465 1
813.3719 1
813.3847 2
813.3974 1
813.4101 1
813.4229 1
813.4483 1
814.3272 1
814.4164 1
814.4673 1
815.3212 1
815.334 1
815.3595 1
815.5507 1
816.9411 1
821.2727 1
822.3862 1
831.4373 1
837.4085 1
848.3482 1
896.4761 1
913.3984 1
913.4253 1
914.3566 1
914.4106 1
915.4505 1
923.492 1
924.2655 1
933.4911 1
953.5542 1
953.6231 1
964.5183 1
971.3383 1
1067.5612 1
1264.8897 1
1423.6171 1
1550.861 1
1551.283 1
END IONS

BEGIN IONS
PEPMASS=535.204268696786
CHARGE=2+
TITLE=File: 0094OtSp-Pha-R0001-F01-2G01E04-01.wiff, Sample: \2006_11_01\0094OtSp-Pha-R0001-F01-2G01E04-01 (sample number 1), Elution: 10.183 to 11.867 min, Period: 1, Cycle(s): 285-286, 299-300, 305-306 (Experiment 2)
104.054 1
113.0245 1
113.0719 1
117.0418 1
119.0549 2
120.0556 1
123.1771 1
124.1253 1
127.017 1
127.0221 4
127.0271 1
127.0321 2
127.0372 1
129.0681 1
129.0732 4
129.0783 1
129.0833 2
129.0884 1
129.1087 1
129.1239 1
130.0642 1
130.0744 1
130.0998 1
130.9925 1
131.0487 1
131.0538 1
131.0845 1
134.0557 1
136.0324 2
136.0376 3
136.0428 5
136.048 2
136.0532 4
136.0584 5
136.0636 5
136.0688 5
136.0741 8
136.0793 2
136.0845 1
136.0949 1
136.1105 2
136.2251 1
136.9818 1
137.0549 1
137.0811 1
137.8191 1
141.056 1
141.0772 1
141.0985 1
141.1303 1
141.9323 1
144.0571 1
144.0678 1
145.0394 1
145.0448 2
145.0502 3
145.0609 1
145.0717 2
145.0878 1
145.0986 1
146.052 1
146.0574 1
146.0736 1
146.5434 1
147.079 1
147.0898 2
147.0952 1
147.1061 1
147.1115 3
147.1169 1
147.1223 3
147.1277 1
148.115 1
148.9911 1
149.051 1
155.0237 1
155.0348 1
155.0515 1
155.0793 1
156.0259 1
158.0737 1
159.0631 1
159.08 1
159.142 1
162.0558 1
162.1012 1
166.0529 1
169.0464 1
169.0522 1
169.0812 1
169.1045 1
169.1277 1
169.1393 1
170.0521 1
171.0608 1
171.0783 1
172.0374 1
172.0432 2
172.0491 1
172.0549 2
172.0608 3
172.0667 3
172.0725 4
172.0784 2
172.0842 1
172.0901 1
172.0959 2
172.2424 1
173.0285 2
173.0402 6
173.0461 5
173.0519 5
173.0578 2
173.0637 5
173.0696 4
173.0813 2
173.0872 1
174.0342 1
174.0577 1
174.0695 1
174.0754 1
174.0813 1
175.1314 1
176.1491 1
179.0825 1
182.0581 1
184.1121 1
184.1545 1
185.0766 1
186.0984 1
186.1045 1
186.1105 1
186.1166 1
186.1288 1
186.1349 2
186.1654 1
186.5067 1
187.1169 1
187.1352 2
187.1474 3
188.1137 1
189.1008 2
190.0721 1
190.0844 1
190.0906 1
190.1029 1
191.0644 1
191.0952 1
192.0902 1
192.1088 1
192.1211 1
193.0691 1
193.1001 1
193.1125 1
193.6962 1
197.0849 1
197.1287 2
197.1413 1
199.0767 1
199.0893 1
199.4234 1
200.0985 1
201.0976 1
201.3383 1
202.0675 1
202.0738 1
202.0865 1
202.0929 1
202.1119 1
202.1183 1
203.1287 1
203.1351 1
204.0971 1
204.1098 6
204.1162 3
204.1226 4
204.129 8
204.1353 3
204.1417 2
204.1481 8
204.1609 2
204.1736 2
204.2119 1
204.314 1
205.1125 1
205.1189 1
205.1317 1
205.1445 1
205.1508 1
206.156 1
207.0609 1
208.0836 1
209.9296 1
210.0202 1
210.0525 2
210.059 1
210.0655 1
210.072 1
210.0784 2
210.0849 2
210.0914 3
210.0978 3
210.1108 2
210.2338 1
211.0697 1
211.0826 2
211.0891 2
211.1021 1
211.1151 1
213.0787 1
213.1048 1
215.1103 1
215.1365 1
215.1496 1
215.1562 1
216.0149 1
217.0661 1
217.0924 1
217.1121 1
219.0902 1
219.1034 1
219.11 2
219.1232 1
221.0772 1
222.0075 1
225.1451 1
226.0436 1
226.9507 1
227.1256 1
227.2602 1
227.5767 1
227.9675 1
228.0551 4
228.0619 1
228.0686 1
228.0753 6
228.0821 4
228.0888 6
228.0956 3
228.1023 5
228.1091 2
228.1158 6
228.1293 2
228.1495 1
228.1563 1
228.1765 1
229.0405 1
229.0541 1
229.0878 2
229.1149 1
229.1216 1
230.0687 1
230.0958 1
230.1365 1
231.0381 1
232.0028 1
234.1088 1
236.9249 1
237.0211 1
237.0623 1
237.0692 4
237.0761 3
237.0829 2
237.0967 2
237.1104 2
237.1173 5
237.1242 5
237.1311 1
237.1379 4
237.1448 3
237.1517 1
237.1586 1
237.1654 1
237.1723 1
237.1929 1
237.1998 1
237.5231 1
238.0394 1
238.0601 1
238.0739 1
238.0808 1
238.0946 1
238.1083 1
238.1152 2
238.1221 1
238.129 1
238.1772 1
238.191 1
239.0186 2
239.0462 1
239.129 1
239.1636 1
240.9552 1
241.975 1
243.1153 1
243.3312 1
245.0334 1
245.0404 1
245.0684 1
245.1173 1
245.1313 1
246.0198 1
246.0268 1
246.0338 1
246.0478 1
246.0548 2
246.0618 1
246.0829 1
246.1039 1
246.1109 1
246.1179 1
246.1249 1
246.1529 1
246.1739 1
246.1809 1
246.7557 1
247.0363 1
247.0643 2
247.0714 1
247.0784 1
247.0854 1
247.0994 2
247.1065 1
247.1275 1
247.1415 2
247.1486 1
247.612 1
248.0689 1
248.104 1
248.1251 1
251.0311 1
251.0876 1
251.1796 1
252.0791 2
252.689 1
253.0369 1
253.1292 1
253.8329 1
254.1176 1
255.0294 1
255.0579 3
255.0935 1
255.1007 1
255.1149 2
255.1221 1
255.1292 1
255.1434 1
255.1506 1
255.1648 1
255.3004 1
256.0214 1
256.0357 3
256.0428 2
256.0499 3
256.0571 3
256.0642 2
256.0714 4
256.0857 1
256.0928 2
256.1071 2
256.1214 2
256.1285 2
256.1357 1
256.1428 1
257.094 1
257.1012 1
257.1656 1
260.2175 1
261.1185 1
261.1257 1
261.1979 1
263.0628 1
264.1936 1
264.9925 1
265.0652 1
265.0724 1
265.0797 1
265.0943 2
265.1088 1
265.1161 1
265.1524 1
265.1669 1
265.1742 1
267.0824 1
267.1043 1
267.1481 1
269.1367 1
272.0228 1
273.0621 1
273.0916 2
273.099 1
273.1064 2
273.1137 1
273.1728 1
273.9333 1
274.0294 1
274.0442 1
274.0516 1
274.059 3
274.0664 2
274.0738 1
274.0811 1
274.0885 1
274.0959 1
274.1033 1
274.1181 1
274.1255 2
274.1403 1
274.1477 1
274.1772 1
275.0651 1
275.0725 1
275.0947 1
275.1317 1
275.1391 1
275.2058 1
276.0508 1
276.1546 1
276.162 1
277.0531 1
277.0977 1
278.0126 1
279.1676 1
282.9399 1
285.0993 2
285.1672 1
285.2501 1
286.1028 1
287.1837 1
290.1801 1
292.0845 1
295.0986 1
299.1697 1
300.159 1
301.1266 1
303.1365 1
304.109 1
304.1246 1
304.2725 1
305.122 2
305.1298 1
305.1376 4
305.1454 2
305.1532 10
305.161 6
305.1688 6
305.1766 10
305.1844 3
305.1922 6
305.2 1
305.2078 2
305.2312 1
305.239 1
305.2624 1
305.512 1
306.1366 2
306.1523 2
306.1679 2
306.1757 1
306.2929 1
307.0043 1
307.1921 1
310.0077 1
311.125 1
312.9705 1
313.1364 1
314.1484 1
316.0902 1
316.1537 1
321.0946 1
321.1026 1
321.2707 1
322.0954 1
327.139 1
327.9712 1
328.0925 1
329.088 1
329.1447 1
330.1174 1
330.1579 1
330.166 2
330.1741 1
330.5231 1
331.1402 1
332.124 1
332.1403 1
332.1484 1
332.1891 1
332.2624 1
339.1253 1
339.1911 1
340.0385 1
340.1209 1
343.1577 1
344.1757 1
345.1786 1
346.1166 1
347.0974 1
347.139 1
347.1806 1
348.1129 1
348.1212 1
348.1629 1
348.1796 1
353.6828 1
354.6406 1
355.1537 1
356.1135 1
356.1556 1
357.1337 2
357.1421 2
357.1505 1
358.1384 1
358.1638 1
359.1784 1
360.1775 1
360.2368 1
361.1441 1
361.2544 1
365.2281 1
366.1758 1
366.21 1
367.1162 1
367.8779 1
369.1807 1
370.1335 1
371.1133 1
372.1031 1
373.0942 1
373.1114 1
373.1287 2
373.1373 6
373.1459 2
373.1545 6
373.1632 1
373.1718 1
373.189 1
373.2063 1
373.2235 2
373.2839 1
373.5859 1
373.6894 1
374.1038 1
374.1125 2
374.1211 1
374.1297 3
374.1384 1
374.147 2
374.1556 2
374.1643 1
374.1729 2
374.2852 1
376.0147 1
376.1619 1
376.1705 1
376.2052 1
377.1323 1
378.13 1
378.1908 1
381.6456 1
384.1704 1
385.1774 2
387.1426 1
387.169 1
390.1704 1
390.188 1
390.2145 1
390.4174 1
390.6732 1
390.6909 1
391.0969 1
391.1058 1
391.1146 1
391.1234 2
391.1322 3
391.1411 2
391.1499 1
391.1587 2
391.1676 7
391.1764 3
391.1852 2
391.2029 3
391.2382 1
391.3265 1
392.0422 1
392.1395 1
392.1483 1
392.166 1
392.1748 1
392.1837 1
392.1925 1
393.1126 1
393.148 1
395.1512 1
395.1956 1
397.4799 1
399.2085 1
399.2264 2
399.2888 1
399.3513 1
399.6993 1
400.1189 1
400.1279 1
400.1904 1
400.2083 1
401.093 1
401.1019 1
401.1287 1
401.1466 3
401.1556 3
401.1734 1
401.2003 1
402.0861 1
402.095 1
402.1308 1
402.1667 1
402.1935 2
402.2025 1
402.2293 1
402.2562 2
403.1611 1
403.188 1
403.2328 1
403.2507 1
404.1119 1
404.2555 1
404.3004 1
404.7583 1
405.1537 1
407.2232 1
407.7189 1
408.1607 1
409.1535 1
409.1625 1
409.1716 2
409.1896 1
410.3012 1
411.3419 1
412.2298 1
412.4745 1
413.1912 1
413.2003 1
413.2456 2
413.2547 1
414.2355 1
415.1992 1
415.2447 1
417.1757 1
419.102 1
419.1203 1
419.1294 1
419.1386 1
419.1477 1
419.1569 1
419.166 1
419.1751 4
419.1843 1
419.1934 1
419.2026 1
419.2117 1
419.2208 1
419.2483 1
419.7055 1
420.1355 1
420.1446 3
420.1538 1
420.1721 4
420.1812 4
420.1904 5
420.1995 7
420.2087 5
420.2178 6
420.227 6
420.2361 2
420.2453 6
420.2544 3
420.2636 1
420.2727 1
420.2911 1
420.3002 1
420.3734 1
421.1519 1
421.161 1
421.1977 1
421.2435 1
421.2801 1
421.2985 1
422.1511 1
422.2062 2
422.2429 1
422.2704 1
423.758 1
429.2348 1
429.7251 1
431.2165 1
432.3112 1
432.9334 1
433.2493 1
434.0767 1
436.1349 1
436.1722 1
436.2095 1
436.2281 1
437.1331 1
437.1704 1
439.2078 1
439.292 1
440.6218 1
440.6312 1
440.6405 1
440.7061 1
440.7249 1
440.7343 1
440.7436 1
440.7624 2
440.7717 1
440.7811 1
441.1843 1
441.1936 1
441.2218 1
441.2405 1
441.5032 1
441.7096 1
442.207 1
443.2122 1
446.4042 1
448.1132 1
448.2077 1
449.7024 1
450.2138 1
451.1616 1
451.2185 1
451.2944 1
451.3228 1
452.2148 1
454.011 1
456.8121 1
458.2255 1
460.2634 1
460.273 1
460.637 1
461.2889 1
461.2984 1
463.0549 1
463.9584 1
468.7212 1
469.1176 1
469.1273 1
469.1369 3
469.1466 3
469.1563 1
469.1853 2
469.2046 1
469.2723 2
469.282 1
469.3304 1
469.6399 1
469.6496 1
469.6593 2
469.6786 1
469.7173 1
469.7754 1
469.7851 1
469.8141 1
470.1335 2
470.1722 1
470.269 1
472.3044 1
474.2372 1
474.2956 1
474.6262 1
475.1224 1
475.2197 1
475.3268 1
476.1058 1
476.3591 1
476.3786 1
477.1585 1
477.2073 1
481.1556 1
482.1648 1
485.1989 1
485.2186 1
487.6211 1
488.1142 1
490.2372 1
491.2263 1
491.4935 1
492.1965 1
492.2856 1
493.1577 1
493.1875 1
493.3064 1
495.7389 1
496.1764 2
497.2112 1
497.2211 1
499.7131 1
501.2912 1
501.3312 1
502.0812 1
502.1213 1
502.1713 1
502.1813 1
502.2113 2
502.2413 1
502.2613 1
502.2713 1
502.3014 1
503.0821 1
503.1122 1
503.4728 1
504.1141 1
504.2645 1
504.6656 1
504.7057 1
504.7157 1
504.7258 1
505.2073 1
508.1619 1
508.7358 2
508.7861 2
509.2293 2
509.2797 1
509.32 1
509.3704 1
509.6324 1
510.2171 1
513.3785 1
515.2111 1
515.3429 1
515.3631 1
515.5557 1
516.2047 1
516.8541 1
517.1993 1
517.2094 1
517.2704 1
517.6664 1
517.6766 2
517.7071 2
517.7172 2
517.7375 2
517.7477 1
517.768 1
517.8391 1
517.8595 1
517.9103 1
517.9814 1
518.205 1
518.2151 1
518.2456 1
518.2558 1
518.2964 1
518.6929 1
518.7539 1
519.2421 1
520.1887 1
520.1989 1
520.26 1
520.3109 2
520.3313 1
520.6776 1
521.1667 1
521.2482 1
521.3298 1
521.4929 1
522.1966 1
525.7326 1
526.1934 1
526.7363 1
526.7466 1
526.767 1
526.931 2
527.1668 1
527.177 1
527.1975 2
527.218 1
527.2283 1
527.2693 1
528.9519 1
531.7897 1
532.284 1
533.1393 1
533.1599 1
533.2115 2
533.2218 1
533.2424 4
533.2527 3
533.263 2
533.2733 1
533.2939 1
533.3042 3
533.3146 1
533.3249 1
533.3352 1
533.3455 1
533.3558 2
533.3867 3
533.4074 1
533.428 3
534.2119 1
534.3255 2
534.4183 2
534.4803 1
534.7693 1
535.7196 1
535.7299 1
537.3225 1
538.1715 1
538.3061 1
538.3579 1
538.8345 1
539.0936 1
542.1976 1
546.03 1
546.2387 1
551.2693 1
572.2627 1
579.7848 1
579.8171 1
580.3332 1
581.2586 1
581.2909 1
583.6937 1
587.2479 1
590.2378 1
590.3028 1
593.2461 1
598.237 1
599.2858 1
601.3751 1
605.2791 1
608.1604 1
614.2642 1
616.2798 1
616.3241 1
616.4128 1
618.2209 1
618.2875 1
618.3208 1
619.1759 1
624.7431 1
630.1558 1
630.2791 1
632.2534 1
633.3315 1
634.197 1
634.2532 2
634.2645 4
634.2869 5
634.3094 8
634.3207 8
634.3319 3
634.3432 6
634.3544 4
634.3769 1
634.3881 2
634.3994 1
634.4219 1
634.4444 1
634.4894 1
634.5231 1
635.1755 1
635.2881 2
635.2993 1
635.3106 1
635.3218 2
635.3443 3
635.3556 1
635.3668 2
635.3893 1
635.5694 1
636.2562 2
636.3238 1
636.335 1
636.3801 1
636.4814 1
637.2927 1
643.8012 1
643.8238 1
644.2431 1
644.3111 1
648.2609 1
648.2836 1
648.3177 1
653.8771 1
657.2722 1
665.7695 1
665.8041 1
665.8387 1
666.3457 1
666.4955 1
667.2334 1
674.8897 1
703.3327 1
716.2979 1
716.3099 1
718.2589 1
730.2258 1
731.3603 1
732.097 1
736.2463 1
746.2867 1
747.2871 1
749.3023 1
758.2994 1
761.3515 1
761.5486 1
762.3866 1
763.2868 1
763.3855 1
773.8694 1
778.7207 1
779.431 1
779.4435 2
779.5058 1
780.3786 1
780.4285 1
781.4766 1
787.4412 1
789.9489 1
797.2941 2
797.3067 1
797.3319 1
797.3445 1
797.3571 1
797.3697 3
797.3823 3
797.3949 3
797.4075 2
797.4201 9
797.4328 4
797.4454 6
797.458 3
797.4706 1
797.4832 1
797.4958 1
797.521 1
797.5336 3
797.5714 1
797.6093 1
798.3281 1
798.3912 1
798.4038 3
798.4164 1
798.4291 1
798.4543 2
798.4669 1
798.4795 1
798.8959 1
799.3629 1
810.3316 1
828.5818 1
831.3086 1
838.4036 1
845.4768 1
848.2962 1
851.3026 1
859.3328 1
863.4079 1
870.467 1
878.4942 1
882.0574 1
896.5964 1
898.3619 1
898.4422 1
898.4689 1
898.4823 2
898.4957 1
898.5359 2
898.5626 1
898.6295 1
898.6697 1
899.3122 1
899.4461 1
899.5934 1
900.4506 1
912.4811 1
921.7833 1
938.5586 1
947.5252 1
947.965 1
954.1471 1
954.5747 1
955.5129 1
956.1478 1
956.4378 1
956.6035 1
965.5724 1
966.5992 1
966.6964 1
967.5989 1
1029.2114 1
1193.0571 1
1380.554 1
1450.5442 1
1780.2502 1
END IONS

BEGIN IONS
PEPMASS=562.22650612413
CHARGE=2+
TITLE=File: 0094OtSp-Pha-R0001-F01-2G01E04-01.wiff, Sample: \2006_11_01\0094OtSp-Pha-R0001-F01-2G01E04-01 (sample number 1), Elution: 12.051 to 12.13 min, Period: 1, Cycle(s): 307-308 (Experiment 4)
119.0646 1
123.0037 1
128.0809 1
129.0884 1
130.0642 1
135.0811 1
136.0688 1
136.0897 2
136.1105 1
137.034 1
137.0758 1
140.9977 1
141.0878 1
143.0995 1
147.0952 1
147.1115 1
151.9154 1
152.0254 2
152.053 3
152.0585 1
152.064 3
152.0695 2
152.097 1
152.1025 1
153.0676 1
153.0842 1
155.0404 1
156.0594 1
157.0817 1
169.087 1
170.1162 1
171.1017 1
172.0667 1
172.1077 1
174.0459 1
175.1196 1
180.0277 1
180.1176 1
183.1864 1
184.0697 1
185.0705 1
185.1434 1
185.1495 1
185.1677 1
185.1798 1
187.1596 1
188.1075 1
188.132 1
196.0708 1
200.0985 1
200.1238 1
204.1098 1
204.1481 1
209.0895 1
209.1605 1
213.0461 1
213.1178 1
213.1504 1
213.1634 1
215.0841 1
215.1169 1
216.1134 1
216.1265 1
219.8773 1
220.1157 1
220.1355 1
220.1422 1
220.1554 1
220.6525 1
221.0241 1
226.0504 1
227.0651 1
231.1535 1
234.0883 1
234.102 1
234.1088 1
236.0529 1
238.0601 1
239.1014 1
243.0109 1
244.0211 1
244.0281 2
244.042 1
244.0699 1
244.0839 1
244.0909 1
244.1188 1
245.1033 1
245.1173 1
247.0433 1
247.0714 2
247.0924 1
247.0994 1
247.1345 1
247.1556 1
247.1626 1
247.1766 1
248.097 1
248.1181 1
249.0966 1
249.1036 3
249.1107 2
249.1177 2
249.1248 1
249.1318 1
249.1389 2
249.1459 2
249.1741 1
249.8017 1
249.9852 1
250.1406 1
251.123 1
255.1506 1
255.9356 1
256.0142 1
256.8579 1
259.0592 1
259.9655 1
261.7393 1
263.1062 1
263.1352 1
263.1714 1
264.0413 1
264.0993 1
264.1283 1
264.1719 1
265.0143 1
265.0724 2
265.0797 4
265.087 4
265.0943 5
265.1015 7
265.1088 11
265.1161 3
265.1233 12
265.1306 6
265.1379 12
265.1451 7
265.1524 7
265.1597 2
265.1669 5
265.1742 2
265.1815 2
265.1888 2
265.196 2
265.2033 4
265.2106 3
265.2178 1
265.2251 4
265.2324 1
265.2397 1
265.2833 1
266.0911 1
266.0983 1
266.1056 3
266.1129 1
266.1202 1
266.1275 1
266.1348 1
266.1566 1
266.1639 3
266.2003 1
267.1043 1
267.1262 1
267.2211 1
270.1043 1
272.067 1
272.0817 1
272.1186 1
272.1407 1
273.1211 1
275.1465 1
277.0977 1
277.12 1
277.1274 1
278.0274 1
278.0721 1
278.1466 1
282.0919 1
287.1989 1
290.0584 1
291.2077 1
292.1074 1
293.0849 1
293.1002 1
293.1079 2
293.1155 4
293.1232 2
293.1308 2
293.1384 2
293.1461 1
293.1614 3
293.169 2
293.192 1
293.2225 1
293.9416 1
294.1177 1
294.133 2
294.1407 1
294.1483 1
295.1139 1
295.6203 1
296.1426 1
296.8498 1
297.1268 1
300.1435 1
300.1512 1
301.1653 1
303.1132 1
305.1454 1
306.1366 1
306.1991 1
308.0613 1
308.1397 1
308.2102 1
313.168 1
314.0535 1
315.0829 2
315.1304 1
315.1463 1
315.1621 1
320.1114 1
321.1506 1
321.1586 1
321.1746 1
322.1916 1
325.1233 1
325.1716 1
328.133 1
328.2381 1
330.0849 1
331.0996 1
332.1566 1
332.181 1
336.5977 1
337.1714 1
341.1426 1
343.0336 1
343.1329 1
343.1577 2
343.29 1
344.0763 1
344.1591 1
347.1806 1
347.2055 1
351.1349 1
354.1111 1
355.1537 1
358.1807 1
361.1356 1
361.1865 1
361.2968 1
364.1709 1
366.1758 1
366.2356 1
367.1419 1
367.1675 1
367.1932 1
368.1434 1
369.1292 1
369.1807 1
369.1979 1
370.1249 1
370.2022 1
371.1736 1
371.9137 1
379.0682 1
381.2009 1
382.204 1
382.2127 1
383.2171 1
384.1791 1
384.1879 1
385.5104 1
386.0366 1
386.2559 1
389.1921 1
390.1969 1
390.6909 1
391.2029 1
392.2191 1
395.3376 1
396.1458 1
398.1299 1
398.1923 1
398.2101 1
400.1547 1
400.1815 1
400.1993 2
400.2172 1
400.235 1
400.244 2
400.2529 1
401.2092 1
404.1927 1
405.2076 1
407.1872 1
409.2529 1
414.1537 1
415.2083 1
416.1641 1
416.1914 1
416.2006 2
416.2097 1
416.2279 3
416.237 1
416.2643 1
417.2304 1
417.2943 1
417.3125 1
418.1246 3
418.1337 1
418.1703 1
418.1794 1
418.1885 1
418.1977 1
418.2068 1
418.2159 3
418.225 3
418.2342 4
418.2433 8
418.2524 3
418.2616 2
418.2707 2
418.289 1
418.2981 1
418.3164 1
418.3346 1
418.3529 1
418.362 1
419.1569 1
419.1843 1
419.2026 1
419.2117 3
419.2391 2
419.2483 1
419.2574 2
419.2666 1
419.2757 1
419.294 1
420.1721 1
420.2087 1
420.2178 2
421.2068 1
429.2533 1
430.0676 1
430.2343 1
430.2899 1
430.2991 1
432.172 1
432.1812 1
432.1905 1
434.0767 1
434.1232 1
440.1908 1
442.2915 1
445.2447 1
455.0581 1
455.2009 1
455.8298 1
456.1826 1
457.1366 1
458.149 1
460.0814 1
461.1163 1
461.2793 1
463.199 1
473.0615 1
473.1975 1
473.2946 1
474.1206 1
474.247 1
476.0961 1
476.5151 1
477.178 1
477.3048 1
483.2438 1
485.2284 1
486.0745 1
486.1336 1
489.1603 1
489.1801 1
489.1998 1
489.2097 1
489.2196 3
489.2492 1
489.2591 1
489.2887 1
489.3085 1
489.3381 1
489.348 1
489.3776 1
490.0297 1
490.2867 1
490.3361 1
491.3153 1
494.1199 1
494.1298 1
495.1029 1
495.2022 1
499.0347 1
503.012 1
503.1622 1
505.0969 1
506.3821 1
507.1359 1
507.2565 1
507.2968 1
509.2797 1
510.1264 1
510.2373 1
513.1863 1
521.3094 1
522.268 1
524.372 1
524.4129 1
526.1934 1
527.2283 1
533.1805 1
538.4201 1
539.3321 1
547.5751 1
550.1273 1
551.3741 1
553.7879 1
557.2394 1
562.2038 1
562.2885 1
562.9769 1
563.2417 1
563.2523 1
563.2947 1
563.3795 1
564.3336 1
567.1371 1
568.0518 1
582.3247 1
583.2732 1
586.2313 1
589.1753 1
596.1967 1
598.237 1
599.3295 1
599.4279 1
600.1058 1
600.2808 1
600.3136 1
600.4011 1
602.3061 1
614.7844 1
616.2465 1
617.2333 1
617.2666 2
617.2888 2
617.2999 1
617.3109 2
617.3331 1
617.3442 1
618.2875 1
618.3097 2
618.3319 1
630.2679 1
635.2881 1
635.3106 1
635.3331 1
638.1608 1
644.2884 1
657.1577 1
659.2882 1
662.2377 1
664.3188 1
667.2564 1
670.767 1
673.3596 1
679.3276 1
689.325 1
690.2982 1
692.2938 1
702.871 1
706.2722 1
715.3184 1
716.2023 1
716.3338 1
732.1453 1
732.2661 1
732.2782 1
732.2903 3
732.3145 4
732.3265 1
732.3386 1
732.3507 3
732.3628 1
732.3749 4
732.3869 1
732.399 1
732.4594 1
732.4715 1
732.6286 1
733.2934 1
733.3055 1
733.3176 2
733.3297 1
733.3539 1
733.3659 2
733.378 2
733.4022 1
734.3456 1
734.394 1
744.2756 1
748.2028 1
749.29 1
753.1446 1
753.3774 1
757.2671 1
795.3035 1
797.4075 1
813.3719 1
813.3847 1
829.4303 1
831.0769 1
831.3215 3
831.3472 1
831.373 1
831.3858 4
831.3987 2
831.4116 1
831.4244 4
831.4373 2
831.4631 2
831.4759 6
831.5017 1
831.5403 1
832.3774 1
832.4031 1
832.4289 3
832.4546 3
832.4675 2
832.4804 1
832.4933 1
832.5191 1
832.6221 1
833.3824 1
833.3953 1
833.421 1
841.5997 1
847.4902 1
848.3742 1
854.3927 1
891.4436 1
893.5643 1
895.5539 1
899.4729 1
900.4506 1
900.5042 1
907.35 1
929.553 1
935.4154 1
938.4356 1
944.5865 1
945.6571 1
946.6459 1
953.499 1
955.2645 1
955.2921 1
965.4059 1
983.5517 1
1279.9714 1
1377.7023 1
END IONS

BEGIN IONS
PEPMASS=535.70810409674
CHARGE=2+
TITLE=File: 0094OtSp-Pha-R0001-F01-2G01E04-01.wiff, Sample: \2006_11_01\0094OtSp-Pha-R0001-F01-2G01E04-01 (sample number 1), Elution: 10.769 to 12.054 min, Period: 1, Cycle(s): 293-294, 307-308 (Experiment 2)
103.0454 1
106.7906 1
112.0724 1
113.0387 2
114.033 1
114.0377 1
115.022 2
117.0177 1
117.037 1
118.0147 1
119.0159 1
119.0257 1
121.0753 1
127.0221 1
127.0271 2
127.0321 5
127.0372 3
127.0422 1
127.0472 1
127.0522 1
128.0001 1
128.0153 1
129.0275 1
129.063 3
129.0681 1
129.0732 6
129.0783 8
129.0833 7
129.0884 3
129.0935 4
129.0985 2
129.1036 2
129.1138 1
129.1239 1
129.129 1
129.1391 1
129.1493 1
129.1899 1
129.398 1
129.6826 1
130.0387 1
130.0489 2
130.0591 1
130.0642 4
130.0794 4
130.0896 2
130.0947 1
131.0589 1
131.4477 1
132.9517 1
133.0547 1
133.0805 1
134.0453 1
134.4229 1
135.9439 1
135.9543 1
136.0011 1
136.0324 5
136.0376 3
136.0428 5
136.048 13
136.0532 21
136.0584 14
136.0636 17
136.0688 10
136.0741 11
136.0793 9
136.0845 7
136.0897 4
136.0949 3
136.1105 1
136.1261 1
136.345 1
137.0392 2
137.0445 1
137.0497 1
137.0549 2
137.0601 3
137.0654 1
137.0706 2
137.0811 1
137.0863 1
137.0915 1
137.1124 1
138.0393 1
138.076 1
140.0926 1
141.0454 1
141.0772 1
141.0878 1
141.1038 1
143.0995 1
143.1102 1
144.0411 1
144.0678 2
144.0732 1
144.0786 1
144.1107 2
145.0233 1
145.0287 3
145.034 2
145.0394 5
145.0448 8
145.0502 6
145.0556 3
145.0609 2
145.0771 1
145.0932 1
145.0986 1
145.1954 1
145.2169 1
146.0358 1
146.0466 1
146.0574 2
147.0573 1
147.0736 2
147.0844 3
147.0898 3
147.0952 5
147.1006 2
147.1061 4
147.1115 1
147.1169 3
147.1223 1
147.1277 2
147.1331 1
147.1386 1
148.0498 1
148.0987 2
148.1041 1
148.1095 1
148.115 2
148.1204 1
148.1313 1
148.153 1
148.9965 1
149.9353 1
150.0611 1
151.0911 1
152.0365 1
153.0787 1
155.0292 1
155.0404 1
155.0515 2
155.1015 1
155.1071 1
156.0036 2
156.0147 1
156.0203 2
156.0259 2
157.0257 1
157.0537 1
157.0817 1
157.1153 1
157.3224 1
158.04 1
158.0849 1
158.0905 1
159.0519 1
159.0575 1
159.0631 2
159.0688 4
159.0744 3
159.0913 2
159.0969 1
159.1082 1
159.1138 1
159.1195 2
160.067 1
161.0457 1
162.0501 1
162.0558 1
162.0728 2
162.1069 1
162.1183 1
163.0576 1
167.1189 1
168.0437 1
168.061 1
168.0726 1
168.0842 1
168.09 1
168.1131 1
169.087 1
169.1277 1
171.0959 1
172.0374 1
172.0432 1
172.0491 1
172.0549 5
172.0608 1
172.0667 1
172.0725 6
172.0784 2
172.9873 1
172.9932 1
173.0167 1
173.0226 4
173.0285 6
173.0343 6
173.0402 16
173.0461 17
173.0519 8
173.0578 15
173.0637 13
173.0696 10
173.0754 4
173.0931 3
173.1048 3
173.1166 1
173.1224 2
174.0283 2
174.0342 2
174.04 3
174.0459 3
174.0518 3
174.0577 1
174.0636 1
174.0813 1
174.0872 2
174.1048 1
174.1107 1
174.205 1
175.025 1
175.0664 1
175.0782 1
175.0959 1
176.078 1
176.1313 1
177.0509 1
177.0747 1
178.0444 1
178.0504 1
180.0816 1
181.0175 1
182.0581 1
182.0702 1
182.0762 1
182.0822 3
182.1003 2
182.1063 2
183.0474 1
183.0595 1
183.0656 1
183.0716 1
183.0897 1
183.0958 1
183.1018 1
184.0455 1
184.0576 1
184.0697 1
184.0818 1
184.1121 1
185.0705 1
185.0766 1
185.0887 1
185.1191 1
185.1252 1
186.0192 1
186.0862 1
186.0984 1
186.1045 3
186.1105 3
186.1166 1
186.1227 2
186.1288 4
186.1349 2
186.141 4
186.1471 1
186.1532 1
187.0986 1
187.1108 1
187.1169 1
187.123 3
187.1291 4
187.1352 1
187.1413 1
187.1474 1
187.1535 2
187.1596 1
187.1657 1
187.1718 2
187.979 1
188.1137 1
188.1259 1
188.1565 1
188.1627 1
188.9719 1
189.021 1
189.0517 1
189.0763 1
189.0824 2
190.0598 1
190.066 1
190.0844 2
190.0906 2
190.0967 1
190.1644 1
191.0644 1
191.0829 1
191.1199 1
192.0036 1
192.0469 1
192.0593 1
192.0654 1
192.0778 1
192.0902 2
192.0964 1
192.1026 2
192.1088 1
192.1149 2
193.0567 1
193.0691 1
193.0753 1
193.0877 2
193.1249 1
193.1312 1
193.6216 1
194.0381 1
194.0443 1
194.9783 1
196.346 1
197.0473 1
197.1601 1
198.001 1
198.1141 1
199.0704 1
199.0767 1
200.048 1
200.1554 1
201.047 1
201.085 1
201.1356 1
202.0357 1
202.0421 1
202.0484 1
202.0548 2
202.0611 1
202.0738 1
202.0802 2
202.0865 1
202.1056 1
203.1096 1
203.6508 1
203.8038 1
204.0461 1
204.0652 1
204.0716 1
204.0843 1
204.0907 3
204.0971 3
204.1035 7
204.1098 7
204.1162 8
204.1226 13
204.129 13
204.1353 11
204.1417 7
204.1481 4
204.1545 11
204.1609 4
204.1672 3
204.1736 1
204.18 3
204.1864 1
204.1928 1
204.2119 1
204.2183 1
204.5055 1
204.9335 1
205.1253 1
205.1317 2
205.1381 5
205.1445 3
205.1508 3
205.17 1
205.9638 1
206.1304 1
207.1187 1
207.8647 1
207.9677 1
209.0056 1
209.025 1
209.3672 1
209.7744 1
210.0008 1
210.0396 2
210.0525 1
210.059 4
210.0655 4
210.072 5
210.0784 8
210.0849 8
210.0914 8
210.0978 7
210.1043 4
210.1108 2
210.1173 2
210.1237 3
210.1302 2
210.1367 2
210.1431 1
210.1496 2
210.1626 1
210.2661 1
210.6094 1
210.8622 1
210.9983 1
211.0048 1
211.0113 1
211.0178 1
211.0372 1
211.0437 2
211.0502 1
211.0567 1
211.0632 3
211.0697 4
211.0762 6
211.0826 5
211.0891 6
211.1086 1
211.1151 2
211.1281 1
211.1345 1
212.0632 1
212.0762 1
212.0827 1
212.0958 1
212.1088 1
212.1543 1
213.0657 1
213.0722 2
213.1308 1
214.09 1
214.0966 1
214.1619 1
214.3187 1
215.0252 1
215.0841 1
215.1169 1
215.1234 1
215.13 2
215.1365 2
215.1431 4
215.1496 4
215.1562 3
215.1627 1
215.1693 1
215.202 1
215.2086 1
215.2217 1
216.133 1
216.1396 1
216.1462 1
216.1593 1
217.0727 1
217.0792 2
217.099 1
217.1187 1
217.1385 1
218.0803 1
218.1066 1
218.1198 1
218.5552 1
219.0373 1
219.0505 1
219.0836 2
219.0968 1
219.1034 1
219.11 2
219.1166 1
219.143 1
219.1893 1
219.4009 1
220.0561 1
220.1157 1
220.1422 1
220.1488 1
220.1554 2
221.044 1
221.0639 1
223.1132 1
223.1198 1
223.1999 1
224.1012 1
226.0034 1
226.1913 1
227.1189 1
227.1256 1
227.1862 1
227.3073 1
227.3343 1
227.6508 1
227.6979 1
227.8866 1
227.9473 1
228.0147 1
228.0214 1
228.0281 1
228.0349 3
228.0416 2
228.0484 7
228.0551 3
228.0619 8
228.0686 2
228.0753 7
228.0821 6
228.0888 10
228.0956 7
228.1023 14
228.1091 12
228.1158 11
228.1225 9
228.1293 8
228.1428 3
228.1495 3
228.163 1
228.1765 2
228.2237 1
228.5678 1
229 1
229.0203 3
229.027 2
229.0405 4
229.0473 1
229.0541 3
229.0608 3
229.0676 1
229.0743 2
229.0811 4
229.0878 3
229.0946 6
229.1014 5
229.1081 3
229.1149 1
229.1216 3
229.1284 2
229.1351 3
229.1419 1
229.1487 2
229.1554 1
229.196 1
229.2501 1
230.0281 1
230.0349 3
230.0416 1
230.0552 1
230.062 1
230.0755 1
230.0823 1
230.089 1
230.0958 1
230.1026 1
230.1094 4
230.1161 1
230.1297 2
230.2719 1
231.0246 1
231.1264 1
233.1057 1
234.0883 1
234.1088 1
236.0049 1
236.8149 1
236.8768 1
236.8836 1
236.918 1
236.9523 1
237.0279 1
237.0417 3
237.0486 2
237.0554 4
237.0623 10
237.0692 9
237.0761 12
237.0829 11
237.0898 4
237.0967 2
237.1036 8
237.1104 10
237.1173 7
237.1242 7
237.1311 9
237.1379 6
237.1448 4
237.1517 4
237.1586 3
237.1654 4
237.1723 4
237.1792 3
237.1861 1
237.1929 2
237.1998 1
237.2136 1
237.7089 1
237.764 1
238.005 1
238.0119 1
238.0257 1
238.0326 2
238.0394 4
238.0463 4
238.0532 3
238.0601 2
238.067 2
238.0739 5
238.0808 3
238.0877 5
238.0946 2
238.1014 3
238.1083 1
238.1152 3
238.1221 3
238.129 1
238.1428 1
238.1497 2
238.1566 2
238.1703 3
238.8047 1
239.0117 3
239.0186 1
239.0255 1
239.0462 1
239.0531 1
239.0669 1
239.0807 2
239.0876 2
239.0945 1
239.129 1
239.1774 1
240.0274 1
240.145 1
240.9413 1
241.0799 1
242.1278 1
243.0596 1
244.049 1
244.9845 1
245.0404 1
245.0684 1
245.0754 2
245.1173 2
245.1523 1
245.8378 1
246.0268 1
246.0408 2
246.0478 6
246.0548 8
246.0618 10
246.0688 9
246.0759 5
246.0829 4
246.0899 3
246.0969 4
246.1039 4
246.1109 5
246.1179 2
246.1249 2
246.1319 4
246.1389 2
246.1459 2
246.1529 3
246.1599 1
246.1669 3
246.1879 3
246.8328 1
247.0293 2
247.0503 1
247.0573 4
247.0643 5
247.0714 7
247.0784 3
247.0854 2
247.0924 4
247.0994 1
247.1065 3
247.1205 1
247.1275 2
247.1345 2
247.1415 1
247.1486 1
247.1766 1
248.0337 1
248.0478 1
248.0619 3
248.0689 1
248.0829 3
248.1462 1
248.1603 1
249.0332 1
249.1177 1
249.9994 1
250.0347 1
251.0381 1
251.0806 1
251.831 1
252.157 1
253.1008 1
254.146 1
254.8511 1
255.0294 1
255.0436 1
255.0507 3
255.0579 1
255.065 3
255.0721 1
255.0793 2
255.0864 1
255.1007 2
255.1078 1
255.1149 1
255.1292 1
255.1363 1
255.1506 1
255.1648 1
255.2148 1
255.8285 1
255.8428 1
255.8928 1
255.9071 1
255.9356 1
255.9714 1
255.9928 1
256.0071 1
256.0214 5
256.0285 8
256.0357 8
256.0428 14
256.0499 8
256.0571 5
256.0642 4
256.0714 10
256.0785 5
256.0857 5
256.0928 13
256.1 12
256.1071 4
256.1142 5
256.1214 3
256.1285 7
256.1357 2
256.1428 2
256.15 3
256.1571 2
256.1643 2
256.1714 1
256.1785 1
257.0296 3
257.0439 3
257.0511 1
257.0582 2
257.0654 2
257.0797 1
257.0869 3
257.094 2
257.1012 2
257.1084 2
257.1298 1
257.137 2
257.1585 1
257.2157 1
258.1116 1
258.1546 1
259.1095 1
259.4618 1
260.3039 1
261.1041 1
261.1113 2
261.1185 2
261.2051 1
261.2267 1
261.9633 1
263.0845 1
263.1787 1
264.0703 1
265.0579 2
265.0652 5
265.0724 2
265.0797 3
265.087 3
265.0943 1
265.1015 1
265.1088 1
265.1161 4
265.1233 2
265.1306 1
265.1379 2
265.1451 3
265.1597 2
265.1742 1
265.1815 2
265.1888 1
265.2251 1
266.0692 2
266.0765 2
266.1202 1
266.1275 1
267.1043 1
269.0854 1
269.1074 1
269.1367 1
269.166 1
269.2026 1
271.1105 1
271.1399 1
271.6033 1
272.0449 1
272.0597 1
272.0744 1
272.0965 1
272.1922 1
272.568 1
272.9883 1
273.04 1
273.0473 1
273.0768 1
273.0916 3
273.099 1
273.1137 3
273.8816 1
274.0146 1
274.0294 1
274.0442 7
274.0516 12
274.059 8
274.0664 8
274.0738 9
274.0811 11
274.0885 10
274.0959 6
274.1033 2
274.1107 5
274.1181 3
274.1255 4
274.1329 2
274.1403 2
274.1477 2
274.1551 1
274.1625 3
274.1772 2
274.1846 3
274.192 2
274.1994 2
274.2068 1
274.2216 1
274.2512 2
274.5692 1
275.0281 2
275.0651 2
275.0725 2
275.0799 1
275.0873 2
275.0947 4
275.1095 1
275.1762 1
275.1836 1
275.2058 1
276.0879 1
276.0953 2
276.1101 1
276.1175 2
276.162 1
276.214 1
276.6 1
276.9936 1
277.0754 1
277.0828 1
278.9737 1
279.0632 1
279.1005 1
279.1079 1
279.1378 1
279.1676 1
279.7274 1
280.1008 1
281.1629 1
284.0374 1
284.7451 1
284.9411 1
286.1255 2
286.133 1
287.0022 1
287.0778 1
287.1384 2
287.1459 3
287.1535 2
287.1611 3
287.1686 1
287.1762 2
287.2594 1
287.267 1
287.2973 1
287.547 1
288.0848 1
288.1379 1
288.153 1
288.1606 1
290.0812 1
290.1421 1
291.0934 2
291.1087 1
291.1315 1
292.0769 1
292.0845 2
292.0998 1
292.7335 1
293.1079 1
293.1155 1
293.1308 1
293.1384 1
294.0947 1
294.1024 1
294.9835 1
298.0433 1
298.0819 1
298.1281 1
300.0043 1
300.6155 1
301.1111 1
302.1036 1
302.1579 1
303.1365 1
303.1599 1
303.191 1
304.0467 1
304.0778 1
304.0856 3
304.1012 3
304.109 1
304.1246 1
304.966 1
305.044 1
305.0596 1
305.0986 1
305.1064 2
305.1142 4
305.122 4
305.1298 7
305.1376 10
305.1454 20
305.1532 23
305.161 21
305.1688 34
305.1766 26
305.1844 18
305.1922 16
305.2 10
305.2078 3
305.2234 3
305.2468 1
305.3248 1
305.3482 1
305.6135 1
305.6525 1
306.1054 1
306.121 4
306.1288 3
306.1366 2
306.1444 3
306.1523 1
306.1601 8
306.1679 5
306.1757 4
306.1835 4
306.1913 4
306.2069 1
306.2226 1
306.2304 1
306.2538 1
306.2616 1
306.2773 1
307.1686 1
307.1765 1
307.1843 2
307.1921 1
307.2078 1
308.1397 1
308.2572 1
308.6493 1
309.1436 1
311.0699 1
311.9997 1
312.0549 1
312.1023 1
312.118 1
312.1338 1
312.1496 1
312.1575 1
312.2442 1
313.1127 2
313.1206 1
313.1364 1
313.1522 1
313.1601 2
314.093 1
315.1146 1
315.1542 1
316.0187 1
316.2727 1
317.0831 1
317.1149 1
317.1467 1
317.6558 1
318.0936 1
318.1095 1
318.1493 1
318.1732 1
319.0738 1
319.1455 1
321.0946 1
322.0954 1
322.1275 1
322.1355 2
322.2637 1
323.1058 1
323.1219 1
323.1299 1
323.162 1
323.17 2
323.178 1
325.0106 1
325.1233 1
328.044 1
328.1087 2
329.1366 3
330.0687 1
330.0849 1
330.093 1
330.1255 1
330.1336 4
330.1417 4
330.1498 3
330.1579 2
330.166 2
330.1741 3
330.1823 1
330.1904 1
330.1985 1
330.2066 1
330.2147 1
330.9615 1
332.0671 1
332.1484 1
332.181 2
332.1891 1
332.1972 1
333.1744 2
333.1989 1
334.0633 1
334.1449 1
335.0841 1
336.131 1
337.1222 1
339.076 1
339.0842 1
339.0924 1
339.1007 2
339.1089 1
339.1171 1
339.1253 2
339.1335 3
339.15 2
339.1747 2
339.2075 1
340.1126 1
340.1209 1
340.1291 2
340.1703 1
340.2032 1
341.1261 1
341.1426 1
341.1591 2
341.1674 2
341.1839 1
341.2004 2
342.1577 1
342.1659 1
342.7443 1
343.1494 1
343.1659 1
343.1825 1
343.2156 1
347.0891 1
347.1057 1
347.114 1
347.1224 3
347.139 3
347.1473 2
347.1723 2
347.1889 1
347.2305 1
348.0879 1
348.1212 1
348.1296 2
348.1379 2
348.1462 2
348.1546 2
348.1629 1
348.1712 1
348.1796 1
348.1879 3
348.2462 1
349.1216 2
349.1299 1
349.1383 1
349.1883 1
350.1066 1
350.2236 1
350.3656 1
350.6916 1
351.1516 1
351.2018 2
354.6827 1
355.1116 1
355.1453 1
355.2294 1
356.1051 1
356.1135 1
356.1219 3
356.1303 1
357.0746 2
357.0999 2
357.1084 1
357.1168 3
357.1252 1
357.1337 1
357.1505 1
357.159 1
357.1674 2
357.2602 1
357.2687 1
358.1131 2
358.1215 1
358.13 1
358.1384 2
358.1553 2
359.1446 2
359.2122 1
359.7032 1
360.1267 1
360.1691 2
360.1775 1
360.186 2
360.1945 1
361.1271 1
361.1865 1
362.112 1
362.1205 1
362.129 1
362.1545 1
363.1577 1
365.1087 1
365.1428 1
365.1514 1
366.0819 1
366.1502 2
366.1588 2
366.1673 4
366.1758 1
366.1844 1
366.1929 2
366.2271 1
367.1248 1
367.1419 1
367.1504 2
367.1761 1
367.2531 1
367.7495 1
368.1606 1
369.1635 1
369.1721 1
369.1807 1
369.1979 1
369.3265 1
369.687 1
370.1507 1
370.1679 1
370.185 1
370.1936 1
370.2881 1
371.0789 1
372.1462 1
372.1892 1
372.2237 1
373.0683 2
373.0855 1
373.0942 1
373.1028 2
373.1114 2
373.12 7
373.1287 8
373.1373 5
373.1459 10
373.1545 11
373.1632 8
373.1718 4
373.1804 3
373.189 2
373.1977 3
373.2149 1
373.2235 1
373.2667 1
373.2925 1
373.8448 1
373.9916 1
374.0779 1
374.0952 1
374.1125 9
374.1211 8
374.1297 6
374.1384 2
374.147 4
374.1556 1
374.1643 2
374.1815 1
374.1902 1
374.2074 2
374.242 1
374.2506 1
374.2593 1
374.6048 1
375.1062 1
375.1148 1
375.1235 1
375.1321 1
375.1494 1
375.1581 2
375.1667 2
375.1754 2
375.184 1
375.1927 1
375.2186 1
375.2619 1
376.1272 1
376.1359 1
376.1532 1
376.1619 1
376.1705 1
376.1792 1
377.2103 1
379.2247 1
380.1556 1
380.173 1
381.2096 1
382.2913 1
384.1354 1
384.1704 1
384.1791 1
384.1966 1
384.2054 3
384.2141 1
384.2229 1
384.2316 1
385.1073 1
385.1423 1
385.1511 1
385.1599 1
385.1686 1
385.2037 1
385.23 1
386.1506 1
386.212 1
386.2208 1
387.1426 1
387.1514 2
387.1602 1
387.1778 1
387.1953 3
387.2041 1
387.2832 1
388.1975 1
389.1745 1
390.1616 1
390.1704 1
390.1792 3
390.1969 2
390.2057 3
390.2145 1
390.2233 1
390.2321 3
390.2674 1
390.2939 1
390.3203 1
390.3556 1
390.3821 1
390.6291 1
390.6997 1
390.7262 2
390.8321 1
390.9733 1
391.0881 2
391.0969 1
391.1058 5
391.1146 4
391.1234 7
391.1322 7
391.1411 9
391.1499 15
391.1587 10
391.1676 10
391.1764 14
391.1852 9
391.1941 6
391.2029 3
391.2117 2
391.2206 2
391.2294 1
391.2382 1
391.247 4
391.3354 1
391.4148 1
392.0864 1
392.0953 1
392.1041 2
392.1306 4
392.1395 2
392.1483 4
392.1572 4
392.166 5
392.1748 2
392.1837 4
392.1925 1
392.2014 2
392.2102 1
392.2191 1
392.2367 1
392.2544 1
392.6613 1
393.0506 1
393.1215 1
393.1569 1
393.1657 1
393.1923 1
393.5376 1
394.1312 1
394.1401 1
394.149 1
394.1667 2
394.1756 1
394.211 1
394.2287 1
395.1956 1
396.1192 1
396.7058 1
397.1684 1
399.1907 3
399.1996 1
399.2085 1
399.2264 1
399.2353 1
399.2531 1
399.6636 1
399.6725 1
399.6904 1
399.6993 1
399.7172 1
399.7261 4
399.7439 1
399.7707 1
400.1457 1
400.1547 1
400.2083 2
400.2261 1
400.9678 1
401.0572 1
401.093 1
401.1108 2
401.1198 1
401.1287 1
401.1377 2
401.1466 2
401.1556 2
401.1734 1
401.1824 1
401.1913 2
401.2182 1
401.4328 1
401.4775 1
401.6923 1
402.0413 1
402.0592 1
402.095 1
402.104 1
402.1308 1
402.1398 2
402.1487 1
402.1577 1
402.1667 3
402.1756 4
402.1846 3
402.1935 8
402.2025 1
402.2114 8
402.2204 5
402.2293 3
402.2383 4
402.2472 1
402.2651 1
402.301 1
402.6324 1
403.1073 1
403.1342 1
403.1432 1
403.1611 1
403.1701 1
403.179 3
403.188 1
403.197 3
403.2059 3
403.2149 4
403.2238 2
403.2328 1
403.2418 1
403.2597 2
403.2866 1
403.7081 1
403.7261 1
403.8337 1
404.1209 1
404.1837 1
404.1927 1
404.2106 1
404.2645 1
404.6865 1
405.1716 1
405.1806 2
405.1896 1
405.1986 1
405.2166 1
405.2525 1
405.2795 1
406.1878 1
406.1968 2
406.2688 1
407.1691 1
408.0525 1
408.0705 1
408.1066 1
408.1697 1
409.1355 3
409.1535 4
409.1625 4
409.1716 2
409.1806 3
409.1896 3
409.1987 2
409.2167 1
409.2258 1
409.2619 1
409.2709 1
410.1566 1
410.1837 1
410.2108 1
410.2198 1
410.2379 1
410.3193 1
410.5635 1
411.1337 1
411.5683 1
412.1029 1
412.1935 1
412.2207 1
412.257 1
412.2841 1
412.3023 1
412.7013 1
412.7103 1
412.7285 1
412.7375 1
413.0732 1
413.1367 2
413.173 1
413.1821 1
413.2003 2
413.2184 1
413.2729 1
414.181 1
414.2173 1
414.2355 1
415.2174 2
415.272 1
415.9547 1
416.1914 1
417.1757 1
417.2213 1
417.2304 1
418.1611 1
418.1703 1
418.1794 1
418.1885 1
418.1977 1
418.6817 1
418.8736 1
419.0563 1
419.0837 1
419.102 1
419.1203 5
419.1294 2
419.1386 7
419.1477 9
419.1569 5
419.166 8
419.1751 1
419.1843 2
419.1934 6
419.2026 3
419.2117 1
419.2208 1
419.23 2
419.2391 3
419.2666 2
419.2848 1
419.3123 1
419.3854 1
419.6323 1
419.6414 1
419.6872 1
419.9159 1
420.0165 1
420.0989 2
420.108 1
420.1172 5
420.1263 3
420.1355 3
420.1446 6
420.1538 4
420.1629 9
420.1721 10
420.1812 6
420.1904 17
420.1995 20
420.2087 18
420.2178 23
420.227 20
420.2361 16
420.2453 14
420.2544 16
420.2636 7
420.2727 5
420.2819 2
420.2911 2
420.3094 1
420.3277 1
420.346 1
420.3551 1
420.3826 1
420.4284 1
420.4375 1
420.4558 1
421.0144 1
421.0694 1
421.0786 1
421.0877 1
421.1061 1
421.1152 1
421.1427 1
421.1519 1
421.1702 1
421.1794 1
421.1885 1
421.1977 1
421.2068 5
421.216 4
421.2343 4
421.2435 3
421.2527 2
421.2618 3
421.271 1
421.2801 3
421.2893 1
421.3351 2
421.3443 1
421.3626 1
422.1236 1
422.1878 1
422.197 1
422.2062 1
422.2154 1
422.2245 3
422.2521 1
422.2796 1
422.3255 2
422.6742 1
422.9771 1
423.1884 2
423.418 1
423.7672 1
424.1349 1
425.2205 1
425.2758 1
426.114 1
427.2945 1
429.1793 1
429.207 2
430.0584 1
430.1602 1
431.0774 1
431.1794 1
431.2072 1
431.2165 2
431.235 2
431.2721 1
431.3463 1
431.439 1
431.6338 1
431.6709 1
431.6895 1
431.7266 2
431.7358 2
431.7544 3
431.7729 1
432.1255 1
432.1348 1
432.1441 1
432.1905 1
432.1998 1
432.2184 1
432.2276 2
432.2741 1
432.2833 1
432.6083 1
432.729 1
433.2493 1
433.2586 1
433.7977 1
434.2442 1
435.1564 1
435.175 1
435.2123 1
436.1628 1
437.1144 1
437.1238 2
437.1331 1
437.1611 1
437.2171 1
437.2731 1
438.1511 1
438.5905 1
439.2639 1
439.7787 1
440.1814 1
440.2751 1
440.3969 1
440.6124 1
440.6312 4
440.6686 3
440.6968 1
440.7061 2
440.7155 1
440.7249 2
440.7343 4
440.7436 5
440.753 1
440.7624 2
440.7717 2
440.7811 2
440.7905 1
440.8936 1
441.1092 1
441.128 1
441.1655 1
441.1749 1
441.1843 1
441.203 1
441.2124 2
441.2218 1
441.2312 2
441.2405 2
441.2499 2
441.2593 3
441.2687 1
441.2874 1
441.6345 1
441.672 1
441.7283 1
442.2352 2
442.254 1
443.2122 1
445.1411 1
445.1694 1
445.1976 1
445.3295 1
447.1592 1
447.1781 1
447.1875 1
447.2253 1
447.7919 1
448.1416 1
449.1913 1
449.6266 1
449.6835 1
449.7497 1
450.1285 1
450.1948 1
450.2233 1
451.6454 1
452.044 1
452.1199 1
452.1769 1
452.2053 3
452.2148 1
452.2243 1
452.2623 2
452.6232 1
452.6992 1
453.1838 1
453.2883 1
454.1632 1
454.3345 1
456.0968 1
456.1444 1
456.173 1
456.1826 1
456.2112 1
456.6118 1
457.0794 1
457.1939 1
457.2226 2
457.2417 1
458.1013 1
458.1968 1
458.2064 1
459.2008 1
460.1197 1
460.1293 1
460.1389 2
460.1868 1
460.2347 1
460.2443 1
460.2634 1
460.3113 1
460.3496 2
460.4167 1
460.5604 1
460.5891 1
460.6275 1
460.637 1
460.8 1
461.1163 2
461.1642 1
461.2409 2
461.3176 2
461.6629 1
462.2003 1
462.2099 1
462.2866 1
463.199 1
464.0738 1
464.0931 1
464.8821 1
465.0746 1
465.1709 1
465.6718 1
466.1633 1
466.2211 1
468.1897 1
469.0499 1
469.0596 1
469.1176 1
469.1273 2
469.1466 3
469.1563 2
469.166 2
469.195 1
469.2143 1
469.2337 2
469.2433 2
469.253 2
469.2627 1
469.2917 1
469.3014 1
469.3304 1
469.34 2
469.3497 1
469.3594 1
469.6109 1
469.6303 2
469.6399 1
469.6496 3
469.727 1
469.7367 1
469.7464 2
469.756 1
469.7754 1
469.7947 1
469.8238 1
469.8528 1
469.8818 1
469.8915 1
470.1045 2
470.1238 3
470.1335 1
470.1432 2
470.1529 1
470.1625 1
470.1722 4
470.2109 2
470.2303 1
470.24 1
470.2497 1
470.2787 1
470.2884 1
470.6467 1
471.1117 1
471.199 1
471.2571 1
471.2765 1
471.3056 1
472.1589 1
473.6152 1
473.6929 1
473.8484 1
474.1206 1
474.1303 1
474.14 1
474.1497 1
474.1886 1
474.1983 1
474.2275 2
474.4609 1
475.064 1
475.0932 1
475.1419 1
475.1711 1
475.2003 1
475.2392 1
475.2489 1
475.3365 1
476.1935 2
476.213 2
476.2325 1
477.1585 1
478.349 1
478.8374 1
479.1012 1
481.1164 1
481.136 1
481.1458 3
481.1556 1
481.1654 1
482.6649 1
483.1261 1
483.1948 1
484.157 1
484.1668 1
484.2061 1
484.216 1
484.2356 1
484.2552 1
484.8744 1
485.071 1
485.1104 1
485.1202 2
485.1497 2
485.1792 1
485.1989 2
485.2776 1
485.2972 1
486.2714 1
486.6949 1
486.7343 1
486.7934 1
486.8328 1
487.1579 1
487.1677 1
487.1776 1
487.2564 1
487.2663 1
487.2959 1
487.3156 1
487.6606 1
488.1241 1
488.1833 1
488.1931 1
488.203 1
488.2424 1
488.2819 1
488.3312 1
489.0418 1
489.1406 1
489.1702 1
489.1801 1
489.2788 1
490.2768 1
490.2965 1
490.3064 1
490.3855 1
490.7118 1
491.1075 1
491.1867 1
491.345 1
492.0974 1
492.1073 1
492.1271 1
492.1667 1
492.1866 1
492.2163 1
492.2262 1
492.2559 1
492.2658 1
492.3748 1
493.0387 1
493.128 1
493.1775 1
493.1974 2
493.2271 1
493.237 1
493.247 1
493.2569 2
493.2767 1
493.3064 2
493.356 1
493.7329 1
494.2291 1
494.239 3
494.2787 1
494.3383 1
494.6957 1
494.7155 1
496.1764 1
496.4051 1
496.6041 1
496.8031 1
496.8728 1
497.2112 1
500.1523 1
500.6617 1
501.1213 1
501.8412 1
502.0812 1
502.0912 1
502.1113 2
502.1313 1
502.1413 1
502.1513 2
502.1613 2
502.1713 1
502.1913 1
502.2013 1
502.2113 2
502.2413 1
502.2513 2
502.2613 1
502.2713 1
502.3114 1
502.4314 1
503.0221 1
503.1222 1
503.1622 1
503.1923 1
503.2123 1
503.2223 2
503.2324 1
503.2424 3
503.2524 1
503.2724 1
503.2824 1
503.3225 1
503.7032 1
503.7633 1
504.1341 1
504.2344 1
504.3447 1
504.3948 1
504.455 1
504.7258 1
504.7659 2
504.8863 1
505.1772 1
505.1873 1
505.2174 1
505.2274 1
505.2374 1
505.3579 1
505.5586 1
508.2324 1
508.625 1
508.6351 2
508.6552 1
508.6854 1
508.7156 1
508.7962 1
509.1487 2
509.1789 1
509.189 1
509.1991 1
509.2495 1
509.2797 1
509.2898 1
509.3603 1
509.8037 1
509.834 1
510.1667 1
510.2575 1
510.3482 1
511.3069 1
513.2875 1
514.1476 1
514.3501 1
515.1908 1
515.2111 3
515.2213 3
515.2314 2
515.2821 1
515.2922 1
515.3125 1
515.3226 1
516.2554 1
516.3467 1
516.3569 1
516.367 1
516.4989 1
517.2297 1
517.2399 1
517.2602 1
517.6461 1
517.6563 1
517.6664 3
517.6766 1
517.6868 2
517.7071 2
517.7172 4
517.7375 1
517.7477 4
517.7579 4
517.7883 2
517.8493 1
517.8696 1
518.1237 1
518.144 1
518.1541 1
518.1643 2
518.1846 1
518.1948 1
518.205 2
518.2151 2
518.2456 1
518.2558 1
518.2863 1
518.2964 1
518.3168 2
518.3981 1
518.4082 1
518.6827 1
518.6929 3
518.7132 1
518.7438 2
518.7539 1
518.7641 1
518.8556 1
518.8658 1
518.9878 1
519.1607 1
519.2727 1
519.3439 1
519.354 1
519.9851 1
520.0971 2
520.1072 3
520.1174 1
520.148 1
520.1785 1
520.1887 2
520.1989 2
520.2091 1
520.2498 2
520.26 1
520.2702 1
520.2803 1
520.2905 1
520.3007 1
520.3109 4
520.3313 3
520.372 1
521.1463 1
521.1667 2
521.1769 1
521.1973 1
521.2177 1
521.2584 1
521.3094 1
521.3196 1
521.4215 1
521.4521 1
522.268 1
523.5136 1
524.5867 1
526.2651 1
526.2856 1
526.3265 1
526.4699 1
526.6441 2
526.6748 1
526.6851 3
526.6953 1
526.7056 2
526.7158 1
526.7261 4
526.7363 5
526.7466 3
526.7568 1
526.767 4
526.7773 1
526.7875 2
526.808 1
526.8285 1
526.8388 1
526.849 1
526.8593 1
526.9208 1
526.931 1
527.1155 1
527.1565 1
527.177 2
527.1873 2
527.1975 1
527.2078 3
527.218 2
527.2283 1
527.259 1
527.3103 2
527.6999 1
527.7204 1
527.7512 1
527.9358 1
528.0077 1
528.1102 1
528.1821 1
528.2436 2
528.2744 1
529.4449 1
531.1413 1
531.2133 1
533.1393 2
533.1496 1
533.1599 1
533.1702 2
533.2011 6
533.2115 1
533.2218 5
533.2321 4
533.2424 5
533.2527 8
533.263 2
533.2836 5
533.2939 1
533.3042 1
533.3146 3
533.3249 4
533.3352 3
533.3455 1
533.3558 4
533.3661 3
533.3764 2
533.3867 8
533.397 5
533.4074 2
533.4177 6
533.4486 2
533.4795 2
533.5002 5
533.5414 1
533.5827 1
534.15 1
534.1707 1
534.181 1
534.2016 2
534.2119 1
534.2223 1
534.2429 4
534.2532 2
534.2739 1
534.2842 1
534.3048 2
534.3255 2
534.3564 1
534.3874 2
534.3977 3
534.408 1
534.4183 2
534.4493 1
534.4596 1
535.1824 1
535.2237 1
535.234 1
535.3063 1
535.3786 1
535.389 1
535.3993 1
535.4923 1
535.5439 1
535.7506 1
535.7609 1
535.7713 2
535.9676 1
536.2571 2
536.3708 1
537.0845 1
537.2087 1
537.2915 1
538.13 1
538.1404 1
538.3268 1
538.3579 1
538.3993 1
539.1973 1
539.3839 1
539.6743 1
541.1689 1
541.2208 1
541.3558 1
542.1456 1
542.5407 1
543.0088 1
543.3313 1
545.1853 1
548.2858 1
548.3067 1
549.3631 1
551.1644 1
552.2131 1
553.1682 1
556.2492 1
556.4282 1
558.6842 1
559.117 1
559.2436 1
559.3281 1
569.2229 1
569.2336 2
569.2549 1
570.2246 1
570.246 1
573.2137 1
576.1998 2
576.2213 1
576.2427 1
576.2534 1
576.2641 1
577.2077 1
577.2613 1
577.39 1
578.1305 1
578.1734 1
579.2475 1
579.269 1
579.6881 1
579.7633 1
579.7741 1
579.8171 1
587.2154 1
587.2587 1
588.2003 1
588.2761 1
589.1861 2
589.5004 1
590.1618 1
590.2269 1
590.3137 1
591.1709 1
591.4098 1
592.2026 1
592.2461 1
594.2252 2
594.2687 1
594.2796 2
594.2905 1
596.7419 1
597.1673 1
597.2219 1
597.2328 1
598.2588 1
598.3135 2
599.2421 1
600.3136 1
602.2404 1
603.2488 1
605.1803 1
605.2462 1
605.2791 1
605.3231 1
606.2571 1
606.422 1
608.7991 1
609.1848 1
609.7579 1
609.791 1
612.3072 1
613.7996 2
614.1093 1
614.2642 1
615.2273 1
615.2605 1
615.2716 2
615.2827 1
615.5374 1
616.2022 1
616.2465 1
616.2576 2
616.2687 3
616.2798 1
616.2908 6
616.3019 2
616.313 7
616.3241 3
616.3352 2
616.3463 1
616.3684 2
616.3906 1
616.5014 1
617.2111 1
617.2444 1
617.2555 1
617.2666 1
617.2777 2
617.2888 1
617.2999 2
617.3109 1
617.322 1
617.4552 1
618.2542 1
618.3097 1
618.3763 1
619.2537 1
621.1772 1
621.2217 1
624.2187 1
624.2856 1
625.29 1
626.3175 1
626.3399 1
629.226 1
633.1855 1
633.208 2
633.2192 2
633.2304 2
633.2417 2
633.2529 3
633.2754 1
633.2866 2
633.2978 2
633.3091 1
633.3203 1
633.7698 1
634.1745 1
634.1857 1
634.2082 1
634.2195 2
634.2307 2
634.242 6
634.2532 9
634.2645 15
634.2757 19
634.2869 16
634.2982 18
634.3094 15
634.3207 22
634.3319 20
634.3432 27
634.3544 15
634.3657 13
634.3769 7
634.3881 1
634.3994 2
634.4106 2
634.4219 2
634.4444 1
634.4556 1
634.4669 1
634.4894 3
634.5118 1
634.5231 1
634.5343 1
634.5681 2
634.838 1
634.928 1
635.1193 1
635.1643 1
635.198 1
635.2093 3
635.2318 2
635.2431 4
635.2543 3
635.2656 3
635.2768 2
635.2881 5
635.2993 9
635.3106 8
635.3218 9
635.3331 9
635.3443 5
635.3556 2
635.3668 5
635.3781 2
635.3893 2
635.4006 1
635.4456 1
635.4906 1
635.6707 1
636.2337 1
636.2562 1
636.29 2
636.3012 2
636.3125 3
636.3238 2
636.335 1
636.3463 2
636.4026 2
636.4814 1
636.4927 1
637.3265 1
637.3378 1
637.349 1
641.334 1
643.2236 1
643.2802 1
643.7899 1
643.8125 2
644.2431 1
644.2544 1
644.2884 1
644.2997 2
645.184 1
645.2974 1
645.3201 1
647.8744 1
648.8293 1
649.3867 1
650.2744 1
650.2858 1
650.32 1
651.2539 1
651.3223 1
652.3253 1
652.3596 1
653.4319 1
655.1906 1
655.8193 1
656.7572 1
656.8144 1
656.8258 1
656.8945 1
657.2836 1
657.3065 2
659.2538 1
659.357 1
660.8826 1
661.227 1
665.7926 3
665.8041 2
665.8271 2
665.8963 1
666.2535 1
666.3111 1
666.3226 1
666.4955 1
666.7376 2
666.7837 1
666.8298 1
667.291 1
667.3948 1
667.8793 1
669.2877 2
670.3855 1
671.2758 1
673.2669 1
673.4059 1
674.2172 1
675.2957 1
682.9397 1
685.2401 1
685.5791 1
686.2924 1
687.3337 1
688.8562 1
690.1927 1
692.3056 1
695.2455 1
698.168 1
698.286 1
698.2978 2
698.3568 1
702.1965 1
702.3503 1
704.067 1
705.3352 1
706.4383 1
707.2336 1
712.2648 1
712.2887 2
712.3125 1
712.3959 1
713.2899 1
713.3376 1
716.525 1
717.2781 1
718.211 1
726.8757 1
728.369 1
730.1051 1
730.2861 1
730.3223 1
730.3344 2
732.544 1
734.2609 1
734.2972 1
734.3698 1
735.3865 1
736.4644 1
741.3795 1
743.3867 1
747.9707 1
748.3249 2
748.3493 1
748.5447 1
750.317 1
750.3903 1
752.2872 2
752.3484 1
756.3459 1
756.8248 1
758.2011 1
758.2994 1
761.3515 1
761.3761 1
761.4131 1
761.4377 1
761.4993 1
762.1894 1
762.2757 1
762.399 1
762.6332 1
763.9037 1
769.1075 1
769.318 1
771.3378 1
777.3135 1
778.3968 1
779.3064 1
779.3313 1
779.3438 5
779.3563 2
779.3687 2
779.3812 3
779.3937 3
779.4061 3
779.4186 2
779.431 2
779.4435 1
779.456 2
779.4934 1
779.5183 1
779.6056 1
780.3287 2
780.3412 1
780.3662 1
780.3786 3
780.3911 2
780.4036 1
780.4285 3
780.441 2
780.4659 1
780.4784 2
781.3518 1
781.3767 1
781.4017 1
781.489 1
781.5265 1
781.6014 1
782.4129 1
787.554 1
787.7169 1
788.8325 1
789.2714 1
791.3424 1
795.9332 1
796.3741 1
797.1806 1
797.2563 2
797.2689 1
797.2815 1
797.3067 3
797.3193 2
797.3319 5
797.3445 6
797.3571 10
797.3697 9
797.3823 3
797.3949 12
797.4075 13
797.4201 9
797.4328 8
797.4454 8
797.458 6
797.4706 6
797.4832 2
797.4958 2
797.5084 3
797.521 2
797.5336 3
797.5462 1
797.5588 1
797.5714 1
797.584 1
797.5967 1
797.6597 1
797.6723 1
797.8489 2
798.0759 1
798.2525 2
798.2777 1
798.3281 2
798.3408 4
798.366 7
798.3786 2
798.3912 5
798.4038 2
798.4164 5
798.4291 2
798.4417 7
798.4543 4
798.4795 5
798.5426 1
798.5805 1
798.5931 1
798.6688 1
798.8202 1
799.3376 1
799.3503 1
799.3881 1
799.4007 3
799.4134 2
799.426 3
799.4386 2
799.4512 3
799.4891 2
799.5144 1
800.4109 1
801.5987 1
802.2055 1
805.2813 1
805.3319 1
805.446 2
806.3712 1
811.4885 1
813.3465 1
813.6139 1
819.4697 1
820.2878 1
821.3495 1
832.313 1
834.4138 1
837.3826 1
837.5506 1
837.6798 1
838.326 1
839.3864 1
844.4126 1
854.4319 1
858.5215 1
860.5634 1
861.3757 1
864.7202 1
871.2839 1
871.442 1
880.3742 1
880.4272 2
880.4405 1
880.4537 1
880.4802 2
880.4935 1
880.6392 1
881.3945 1
881.6331 1
882.5348 1
888.4069 1
898.3351 1
898.3485 1
898.3619 1
898.3753 1
898.4288 3
898.4422 1
898.4689 2
898.4823 1
898.5225 1
898.5359 2
898.5626 2
898.576 1
898.6295 1
899.1784 1
899.4327 1
899.4461 1
899.4729 1
899.5265 1
899.7943 1
900.2899 1
900.4774 2
906.3819 1
919.4804 1
930.547 1
936.5081 1
937.2597 1
937.5194 1
937.5468 1
937.5741 1
937.6698 1
937.7655 1
937.8065 1
938.586 1
938.5997 2
939.4753 1
939.489 1
947.374 1
947.429 1
948.6387 1
949.4502 1
955.2921 1
955.3059 1
955.5129 1
955.5543 1
955.5957 1
956.4516 1
956.6587 1
965.3088 1
965.5307 1
965.6279 1
966.2245 1
966.4049 1
966.5715 1
967.7933 1
1486.4378 1
1747.941 1
1781.8518 1
END IONS

BEGIN IONS
PEPMASS=561.227713063902
CHARGE=2+
TITLE=File: 0094OtSp-Pha-R0001-F01-2G01E04-01.wiff, Sample: \2006_11_01\0094OtSp-Pha-R0001-F01-2G01E04-01 (sample number 1), Elution: 12.238 to 12.317 min, Period: 1, Cycle(s): 309-310 (Experiment 4)
114.6775 1
122.0549 1
130.0896 1
135.0137 1
137.0549 1
150.0392 1
152.064 1
152.086 1
156.0817 1
184.0515 1
185.1312 1
198.1267 1
234.0269 1
243.0735 1
243.0805 1
249.1107 1
249.1177 1
263.1352 1
265.087 1
265.0943 1
265.1015 1
265.1306 1
265.1451 1
265.1524 1
265.196 1
269.1367 1
269.2246 1
274.1698 1
277.0531 1
293.0544 1
293.1384 2
293.1461 1
294.1407 1
295.1599 1
296.7575 1
314.093 1
321.1666 1
343.1494 1
343.1742 1
352.1731 1
374.3629 1
383.1734 1
387.1251 1
388.0568 1
392.2456 1
407.1601 1
414.2355 1
416.155 1
418.1977 1
418.2616 1
418.4351 1
432.2276 1
439.2733 1
442.2258 1
449.1724 1
463.0165 1
464.1219 1
473.4306 1
476.1253 1
504.1843 1
508.1821 1
565.4372 1
599.1765 1
629.0468 1
637.4167 1
709.0157 1
709.0632 1
731.2396 1
732.2903 1
732.3749 1
732.4111 1
749.3267 1
749.4 1
831.3987 1
831.4116 1
831.4373 1
831.4759 1
833.4855 1
856.482 1
895.3669 1
1231.4198 1
1482.3955 1
END IONS

BEGIN IONS
PEPMASS=570.228599104561
CHARGE=2+
TITLE=File: 0094OtSp-Pha-R0001-F01-2G01E04-01.wiff, Sample: \2006_11_01\0094OtSp-Pha-R0001-F01-2G01E04-01 (sample number 1), Elution: 12.155 to 12.241 min, Period: 1, Cycle(s): 309-310 (Experiment 2)
101.0923 1
110.0305 1
118.0438 1
118.0632 1
120.0654 1
120.0703 1
121.1392 1
122.88 1
124.0557 1
124.0756 1
128.9616 1
129.0732 1
129.0985 1
130.0845 1
130.0947 1
136.0428 2
136.048 1
136.0584 1
136.0636 1
136.0688 1
136.0793 1
136.0897 1
136.1157 1
137.1438 1
144.025 1
147.0303 1
147.0519 1
147.0682 1
147.0898 1
147.1169 1
147.1602 1
150.0447 1
152.1135 1
158.0288 1
159.1251 1
163.0576 1
163.0633 1
166.0817 1
168.0842 1
171.1075 1
172.1077 1
173.0167 1
179.0586 1
181.1136 1
184.0939 1
184.1666 1
185.0644 1
185.2163 1
187.0558 1
187.0863 1
187.0986 1
191.0644 1
191.0952 1
194.0816 1
196.1458 1
202.1246 1
203.1224 1
203.1415 1
204.1162 1
206.1048 1
206.1817 1
209.096 1
209.1024 1
210.0655 1
212.0632 1
212.1088 1
213.1504 1
215.071 1
215.5952 1
218.1198 1
220.1355 1
221.0705 1
224.0411 1
226.0772 1
227.0247 1
229.1081 1
229.1149 1
232.064 1
233.0648 1
234.0747 1
234.1293 1
236.0735 1
237.1242 1
244.0072 1
244.0211 1
244.063 1
245.1033 1
246.0899 1
247.1486 2
249.0896 1
249.0966 4
249.1036 3
249.1107 2
249.1177 5
249.1248 2
249.1318 1
249.1459 2
249.16 3
249.1741 2
249.1882 2
249.2023 3
249.2164 1
249.2375 1
250.1053 1
250.1123 1
250.1194 2
250.1264 1
250.197 1
251.1089 1
252.0861 1
252.1216 1
254.082 1
265.1451 1
265.1888 1
266.1493 1
266.1857 1
268.1634 2
268.2146 1
273.1137 1
275.0947 1
275.1021 1
275.1169 2
276.0879 1
276.0953 1
277.0605 2
277.0828 2
277.0902 1
277.0977 1
277.12 2
277.1423 3
277.1646 2
277.1943 1
277.2017 1
277.2315 1
278.0572 3
278.0796 1
278.1093 1
278.1242 1
278.1391 2
279.1378 1
280.9084 1
281.0955 2
281.103 2
281.1105 2
281.118 2
281.1254 1
281.1479 2
281.1554 1
281.1629 2
281.1704 1
281.1778 1
281.2527 1
282.0619 1
282.1444 1
282.1519 1
282.1744 1
283.1427 1
286.1557 1
287.1005 1
287.1459 1
287.1535 1
289.1163 1
289.2454 1
291.1163 1
291.1239 1
293.0849 1
293.169 1
294.133 1
294.156 1
294.1713 1
294.179 2
294.2632 1
295.0679 1
295.1446 1
295.1829 2
295.275 1
298.1204 1
300.0739 1
303.642 1
304.1557 1
304.1868 1
306.1288 1
307.333 1
309.0887 1
309.1123 1
309.1201 2
309.128 1
309.1358 1
309.1436 1
310.165 1
313.089 1
313.1285 1
314.1168 1
314.1405 1
315.0829 1
315.0987 1
315.1146 1
315.1463 1
318.1653 1
319.0738 1
319.1057 1
319.1695 1
320.1353 1
320.1593 1
321.1506 1
321.1826 1
325.1152 1
325.1474 1
326.1465 1
327.0582 1
327.6398 1
328.2057 1
331.2052 1
333.1907 1
334.096 1
334.8798 1
338.1723 1
339.1089 1
340.1291 1
341.7036 1
343.1329 1
343.1577 1
343.1659 1
343.1825 1
343.199 1
343.2156 1
346.1415 1
346.2246 1
347.0309 1
349.1883 1
350.0482 1
351.1182 1
351.1516 1
352.1144 1
353.1624 1
356.1472 1
356.1978 1
357.1337 1
357.159 1
358.1131 1
359.1276 1
359.1361 1
359.2038 1
360.1775 1
360.2114 1
362.911 1
365.2025 1
366.1844 1
368.1092 1
371.2166 1
373.1804 1
374.1125 1
374.1556 1
374.7431 1
376.0147 1
377.193 1
378.0779 1
378.1908 1
378.3124 1
379.1726 1
379.1812 1
380.2252 1
384.1966 1
387.1338 1
388.1183 1
388.4086 1
389.2009 1
390.1439 1
391.2294 1
391.4767 1
392.2014 1
395.169 1
396.0481 1
396.1814 1
397.1417 1
397.1773 2
398.1834 1
400.1993 1
400.2261 1
400.2708 1
402.1756 1
402.2741 1
404.058 1
405.1087 1
405.2435 1
407.1061 1
414.1719 1
414.1991 2
414.2082 2
414.2173 1
414.2264 1
415.2174 1
415.2902 1
416.073 1
416.1095 1
416.1914 2
416.2006 2
416.2097 2
416.2188 3
416.2279 4
416.237 1
416.2461 1
416.2552 2
416.2916 1
416.3463 1
416.7381 1
417.0936 1
417.2669 1
417.2851 1
417.3672 1
417.3763 1
418.1064 1
418.1794 1
418.1885 1
418.1977 1
418.2068 1
418.2159 2
418.2342 3
418.2433 2
418.2524 3
418.2616 2
418.2707 1
418.3255 1
419.23 2
419.2391 1
419.2757 1
419.3031 1
419.486 1
420.1355 1
424.1992 1
424.2084 1
425.1745 1
425.1837 1
426.3998 1
427.1838 1
428.2179 1
431.1238 1
431.2258 1
431.8843 1
432.1534 1
433.1656 1
435.1564 1
435.2309 1
435.2402 1
436.1162 1
436.2188 1
442.2634 1
446.1967 1
448.1227 1
449.1629 1
450.2233 1
452.1389 1
455.2486 1
456.2493 1
466.1343 1
466.2115 1
469.2433 1
471.1505 1
471.1893 1
471.8388 1
472.1686 1
472.6732 1
475.0932 1
476.1935 1
477.1 1
477.178 1
477.256 1
478.1831 1
478.1928 1
479.1501 1
479.1696 1
479.1892 1
479.238 1
479.2967 1
479.3847 1
480.1768 1
480.392 1
480.4312 1
485.6514 1
486.7934 1
487.1874 1
488.1931 1
488.2129 1
488.4003 1
488.7062 1
489.1406 2
489.1603 1
489.1702 2
489.19 1
489.1998 2
489.2097 1
489.3183 1
490.2669 1
491.2065 1
493.247 1
495.2022 1
498.0478 1
498.1175 1
499.0945 1
499.2242 1
499.6432 1
500.2222 1
505.1973 1
505.2374 1
505.3177 2
505.3277 3
505.3579 1
505.398 1
505.4883 1
506.0305 1
506.1511 1
506.1611 1
506.1912 2
506.2013 3
506.2314 1
506.2415 4
506.2515 5
506.2616 1
506.2716 1
506.2816 2
506.2917 2
506.3118 1
506.3218 3
506.3319 2
506.3419 2
506.352 2
506.3721 1
506.3821 1
506.4022 1
506.4223 1
506.4323 1
506.4625 1
507.1761 1
507.2163 1
507.2364 1
507.2465 1
507.2867 2
507.3068 1
507.4376 1
511.2968 1
512.8931 1
519.0794 1
525.446 1
529.1676 1
529.2908 1
543.2897 1
544.2267 1
546.3117 1
547.2409 1
547.7319 1
551.2168 1
552.2551 1
552.297 1
553.1577 1
553.1997 1
569.7343 1
570.15 1
570.1713 1
570.182 2
570.1927 4
570.2033 1
570.214 7
570.2246 4
570.2353 6
570.246 2
570.2673 4
570.2779 1
570.2886 2
570.3419 3
570.3846 1
571.1419 1
571.1739 1
571.1952 5
571.2059 3
571.2166 2
571.2379 3
571.2592 3
571.2699 1
571.2806 2
571.4407 1
572.2521 1
572.3268 1
573.2458 1
583.2732 1
584.3303 1
588.1679 1
595.2596 1
599.2967 1
607.1699 1
608.8102 1
614.3196 1
615.2605 1
617.2999 1
617.3109 1
617.322 1
617.3331 1
617.3775 1
618.2875 1
623.2041 1
633.2978 1
635.3781 1
640.2942 1
643.3368 1
645.2407 1
645.4562 1
651.1172 1
656.3339 1
666.288 1
678.2807 1
685.2635 1
689.3015 1
690.3686 1
702.3267 1
703.2972 1
705.2522 1
714.3277 1
715.3781 1
717.29 1
723.2451 1
731.2999 1
732.2782 1
732.3024 2
732.3145 1
732.3507 1
732.4111 1
732.4232 1
733.3055 1
733.3176 1
733.3297 1
733.3418 1
734.3456 1
734.4666 1
747.3726 1
748.276 1
749.3878 1
761.3638 1
764.3356 1
765.311 1
765.3728 1
772.4169 1
789.3969 1
793.3909 1
802.3699 1
812.4045 1
815.2575 1
817.4133 1
820.339 1
829.3403 1
829.4303 1
829.4946 1
829.6103 1
830.4721 1
830.6136 1
830.9096 1
831.3343 1
831.3601 1
831.3858 1
831.4759 3
831.5146 1
832.3516 1
832.4031 1
832.416 1
832.4933 1
832.5062 1
832.5448 1
850.378 1
863.4079 1
863.4341 1
863.4472 3
863.7227 1
864.3264 1
864.4052 1
865.4031 1
867.6373 1
868.3212 1
886.6778 1
895.9682 1
897.519 1
914.5051 1
931.5278 1
942.4746 1
982.4459 1
1497.4746 1
END IONS

BEGIN IONS
PEPMASS=528.183003489174
CHARGE=2+
TITLE=File: 0094OtSp-Pha-R0001-F01-2G01E04-01.wiff, Sample: \2006_11_01\0094OtSp-Pha-R0001-F01-2G01E04-01 (sample number 1), Elution: 12.613 to 12.692 min, Period: 1, Cycle(s): 313-314 (Experiment 4)
100.0089 1
102.0462 1
117.0805 1
118.0147 1
119.0354 1
123.0681 1
125.0622 1
127.0271 1
129.0275 1
129.0326 1
133.0187 1
133.0238 2
133.029 4
133.0341 3
133.0444 6
133.0496 2
133.0547 3
133.0599 1
133.065 4
133.0959 1
134.035 1
134.0608 1
134.1022 1
135.0344 1
136.0376 1
136.0428 2
136.048 1
136.0636 2
136.0741 4
136.0949 1
136.1261 1
136.5171 1
139.0746 1
139.9077 1
144.0571 1
144.9749 1
145.0448 1
146.052 1
146.0628 1
147.0357 1
147.0519 1
147.0627 1
147.079 1
151.0472 1
151.9869 1
152.053 1
152.064 1
154.0746 1
155.0348 1
155.0404 1
155.0515 1
157.0481 1
157.0761 1
158.04 1
158.141 1
159.0631 1
159.0688 1
159.0744 1
159.08 3
162.0501 1
164.074 1
165.0419 1
165.0878 1
166.0874 1
167.067 1
168.0379 1
168.0437 1
169.0812 1
169.0928 1
170.0812 1
172.0374 1
172.1135 2
172.1369 1
173.0226 1
173.0343 1
173.0402 6
173.0461 2
173.0519 4
173.0578 2
173.0637 2
173.0696 1
174.04 1
175.0428 1
175.0546 4
175.0605 2
175.0664 3
175.0723 1
175.0782 2
175.0841 1
175.09 1
175.0959 1
175.1077 1
176.0721 1
177.1519 1
185.4716 1
185.7574 1
186.0436 1
186.074 1
186.0923 1
186.1349 1
190.0536 1
190.0598 4
190.066 1
190.0721 5
190.0783 2
190.0844 1
190.0906 1
190.0967 2
190.1029 2
190.109 1
190.1337 1
190.1398 1
190.146 1
191.0952 1
192.1088 1
193.1001 1
195.103 2
195.1404 1
196.1708 1
199.0579 1
201.1293 1
202.0104 1
202.0611 1
203.1033 1
204.1098 1
204.1353 1
209.1218 1
210.0137 1
210.0784 1
210.0978 1
210.1108 1
210.9918 1
211.1475 1
212.6358 1
213.0852 1
215.0907 1
215.1431 1
215.5427 1
216.0871 1
217.3227 1
220.9511 1
222.0607 1
222.1073 1
223.0798 1
223.1065 1
224.0544 1
224.1346 1
227.1593 1
229 1
231.106 1
234.0883 1
234.1567 1
234.184 1
238.067 1
240.0343 1
240.1035 1
241.1146 1
242.0375 1
243.0318 1
243.8538 1
244.0072 1
244.042 1
245.0893 1
245.1523 1
245.9288 1
246.6365 1
247.1766 1
253.0724 1
254.1887 1
255.0365 1
255.0507 1
255.0793 1
255.0935 1
256.7362 1
257.1084 1
257.2301 1
260.1023 1
264.0921 1
266.1275 1
266.6521 1
268.0318 1
271.9713 1
272.067 1
272.1407 2
273.0768 1
273.158 1
274.0811 1
274.0885 1
274.1033 1
274.1329 1
275.0873 1
275.1465 1
281.0805 1
281.0955 1
281.1105 1
282.1069 1
283.0751 1
283.0826 1
283.0901 1
283.0976 1
283.1051 1
283.1127 2
283.1202 2
283.1277 3
283.1427 3
283.1577 1
283.1878 1
283.1953 1
283.2254 1
284.1653 1
285.1144 1
289.0328 1
290.0736 1
290.104 1
291.0097 1
291.0401 1
291.0858 1
291.0934 1
291.1011 1
291.1087 2
291.1163 4
291.1239 2
291.1391 1
291.2458 1
292.0998 1
293.1079 2
293.1537 1
295.1446 1
296.1118 1
301.1344 1
301.1731 1
304.0467 1
307.0826 1
307.1139 1
308.1632 1
308.1945 1
310.0864 1
310.0942 1
312.1496 1
313.1206 1
314.101 1
314.1801 1
315.1621 1
316.0822 1
316.1219 1
318.1016 1
318.1334 1
320.0954 1
320.1114 1
320.1193 1
320.1433 1
320.2312 1
320.6148 1
322.1034 1
325.1957 1
326.1707 1
326.1868 1
329.1123 1
331.0915 1
332.181 1
335.0841 1
335.125 1
336.0574 1
336.0901 1
336.1883 1
337.1058 1
337.1304 1
337.647 1
339.1911 1
340.1044 1
340.1785 1
340.1868 1
340.2115 1
346.0751 1
346.1249 1
346.665 1
347.1307 1
347.139 1
347.1556 1
349.1132 1
349.1883 1
350.1568 1
352.0977 1
353.1205 1
354.1195 1
354.6154 1
356.1303 1
357.1674 1
359.1107 1
359.153 1
359.9827 1
363.1152 1
364.1453 1
364.6993 1
366.099 1
367.1162 1
367.1504 1
367.1846 1
368.1177 1
368.212 1
371.1736 1
373.1545 1
378.2342 1
379.216 1
381.105 1
382.1865 1
382.1953 1
382.204 1
383.1997 1
384.1616 2
384.2404 1
384.4067 1
385.1861 1
385.23 1
386.2032 1
386.2208 1
387.2041 1
387.248 1
389.1657 1
394.1578 1
396.1991 1
396.208 1
396.2258 1
397.1684 1
397.1951 1
399.2175 1
401.0751 1
403.1342 1
404.2106 1
404.2196 1
404.2375 1
404.2465 1
404.2914 1
404.3004 1
404.3094 1
405.1626 1
405.1806 1
405.2345 1
405.2975 1
407.1782 1
407.2142 1
408.1517 1
408.1968 1
409.7498 1
413.1549 1
414.5445 1
415.1992 1
415.2538 1
416.2279 1
417.1392 1
418.6817 1
420.1538 1
420.1721 1
420.2361 1
421.1885 1
421.216 1
421.2252 1
421.2527 1
422.197 1
423.1884 1
424.282 1
425.239 1
427.1469 1
427.2299 1
428.2641 1
429.3088 1
430.1232 1
430.2528 1
431.1887 1
431.2443 1
432.0699 1
432.1905 1
433.1099 1
434.1232 1
435.1937 2
436.1628 1
437.0957 1
437.2731 1
438.1511 1
440.2189 1
442.1601 1
442.2352 1
444.162 1
449.1156 1
449.1818 1
451.1521 1
452.1294 1
457.2321 1
457.3085 1
460.0623 1
462.1619 1
462.2003 1
463.151 1
463.2086 1
464.1219 1
464.247 1
464.2566 1
466.2018 1
467.0602 1
468.2187 1
474.1109 1
476.213 1
477.1487 1
477.2073 1
477.2658 1
477.3146 1
478.2124 1
479.0426 1
479.111 1
479.3065 1
480.1083 1
480.2844 1
483.0574 1
488.2523 1
489.19 1
492.9694 1
495.2022 1
495.2122 1
495.2519 1
495.2817 1
495.2917 1
500.2522 1
503.2724 1
503.3325 1
505.1873 1
510.1465 1
510.207 1
511.1352 1
511.1958 1
511.4381 1
512.2158 1
518.1745 1
518.7539 1
523.1459 1
528.1513 1
528.3155 1
528.4284 1
528.5207 1
529.3935 1
530.3082 1
531.2956 1
533.3661 1
534.1397 1
534.2119 1
535.2443 1
536.2777 1
537.3639 1
545.2687 1
547.2095 1
552.36 1
552.9897 1
554.2818 1
569.3827 1
574.1333 1
574.3152 1
585.2048 1
585.2588 1
586.2313 1
589.5871 1
590.2378 1
593.3331 1
600.3136 1
610.3975 1
611.3906 1
614.22 1
616.1689 1
616.2243 1
616.2798 1
620.2318 1
620.2429 1
620.2651 1
620.2985 1
621.1995 1
621.2106 1
621.2996 1
625.1449 1
626.2617 1
627.4465 1
632.2983 1
636.3688 1
637.2927 1
638.3977 1
645.2293 1
652.2683 1
653.1923 1
653.2151 1
653.2493 1
655.6135 1
657.3294 1
660.3433 1
667.1642 1
669.2993 1
669.3801 1
670.3161 1
670.3277 1
673.3132 1
674.3331 1
678.2575 1
682.3215 1
686.3041 2
686.3626 2
687.3103 1
687.3454 1
687.3571 1
688.2821 1
690.3569 1
692.3525 2
696.376 1
705.7858 1
707.5898 1
710.3002 1
715.3423 1
716.3577 1
718.3426 1
718.6777 1
720.3064 1
723.1851 1
725.3478 1
728.4172 1
730.3947 1
731.3241 1
733.3659 2
737.3249 1
747.3603 1
750.427 1
756.3213 1
766.3242 1
798.366 1
799.4007 1
812.9263 1
813.3847 1
814.3527 1
815.3212 1
816.469 1
846.3208 1
868.3081 1
881.4211 1
889.4452 1
924.3877 1
946.5635 1
1678.6632 1
1724.186 1
END IONS

BEGIN IONS
PEPMASS=691.770533146376
CHARGE=2+
TITLE=File: 0094OtSp-Pha-R0001-F01-2G01E04-01.wiff, Sample: \2006_11_01\0094OtSp-Pha-R0001-F01-2G01E04-01 (sample number 1), Elution: 12.53 to 12.616 min, Period: 1, Cycle(s): 313-314 (Experiment 2)
127.9294 1
129.0681 2
129.0884 2
129.0985 1
141.0666 1
146.0736 1
147.079 1
165.0706 1
167.0497 1
174.6531 1
198.1267 2
199.1397 1
203.2178 1
209.0831 1
221.1502 1
226.0705 1
226.0772 2
226.1041 1
226.1108 2
226.1175 1
226.1578 1
226.1846 1
234.0883 1
238.922 1
242.0444 1
244.0839 1
244.0978 1
244.1397 1
246.0198 1
247.0924 1
247.1275 1
248.104 1
249.16 1
254.1033 1
254.9581 1
255.1007 1
258.0542 1
259.1599 1
260.1671 1
273.1137 1
285.1446 1
291.1696 1
291.1925 1
292.1608 1
299.1079 1
303.1676 1
306.1366 1
312.1417 1
312.2127 1
314.1326 1
315.1067 1
321.1026 1
322.1435 1
330.6692 1
331.1646 1
345.1703 1
346.1415 1
347.1057 1
347.1556 1
348.1796 1
349.1383 1
352.1479 1
360.2623 1
361.1865 1
371.1994 1
372.1548 1
372.172 1
373.1632 1
374.1902 1
379.1812 1
379.2508 1
380.2165 1
382.1691 1
386.2296 1
387.1865 1
387.2217 1
390.1439 1
390.188 1
393.2454 1
400.2886 1
402.1487 1
403.2328 1
404.2106 1
404.2465 1
407.1872 1
407.2232 1
408.2239 1
414.2082 1
414.2173 1
416.1368 1
416.2006 1
416.237 1
416.2643 1
417.1301 1
417.2031 1
417.2395 1
418.1611 1
418.2159 2
418.225 1
418.2433 1
418.2524 1
418.2707 1
419.1294 1
419.2208 3
419.2666 1
419.4586 1
421.161 1
423.3261 1
429.244 1
432.0791 1
433.3143 1
433.3422 1
434.3279 1
439.2639 1
441.2124 1
444.2279 1
448.2644 1
449.125 1
452.2243 1
458.1777 1
460.2347 1
471.2183 1
474.1789 1
476.174 1
481.4103 1
488.3608 1
489.2295 1
489.3578 1
493.237 1
494.0405 1
502.7818 1
504.3347 1
505.2776 1
520.2294 1
522.2476 1
548.2126 1
562.2144 1
578.3237 1
600.2698 1
600.3027 1
603.2927 1
622.2571 1
625.3347 1
633.2978 1
645.3201 1
649.3526 1
661.3303 1
661.8356 1
662.2606 1
668.3409 1
673.3712 1
682.8347 1
690.2279 1
691.8357 1
692.3643 1
695.3632 1
706.3078 1
707.3642 1
716.3338 1
720.3304 1
732.2782 1
732.3145 1
732.3265 3
733.3659 1
734.987 1
745.3722 1
754.2968 1
764.3726 1
770.3833 2
801.4091 1
806.3712 1
813.5629 1
815.487 1
831.8493 1
832.4289 1
833.421 1
834.3235 1
839.464 1
842.6491 1
883.5431 1
915.518 1
944.2709 1
974.4577 1
977.5262 1
989.371 1
1002.3187 1
1037.3198 1
1086.8888 1
1165.0796 1
END IONS

BEGIN IONS
PEPMASS=554.232082816206
CHARGE=2+
TITLE=File: 0094OtSp-Pha-R0001-F01-2G01E04-01.wiff, Sample: \2006_11_01\0094OtSp-Pha-R0001-F01-2G01E04-01 (sample number 1), Elution: 12.025 to 12.665 min, Period: 1, Cycle(s): 307-310, 313-314 (Experiment 3)
129.0732 4
129.0783 3
129.0833 4
133.0444 3
136.0272 4
136.0324 8
136.0376 16
136.0428 36
136.048 40
136.0532 48
136.0584 74
136.0636 66
136.0688 57
136.0741 36
136.0793 24
136.0845 17
136.0897 6
136.0949 3
136.1001 6
137.0445 3
137.0549 8
137.0601 10
137.0654 5
137.0758 3
137.0811 4
137.0863 3
137.0967 3
147.1061 3
169.087 3
175.0841 4
185.1434 6
185.1495 5
185.1555 5
185.1616 6
185.1677 4
185.192 3
186.1593 3
187.0986 3
200.1112 3
204.1226 3
213.1699 3
214.1554 3
215.0841 6
215.0907 6
215.0972 4
215.1038 4
215.13 4
216.1002 3
216.133 3
216.1527 3
234.0747 6
234.0815 5
234.0883 7
234.0952 4
234.102 4
234.1088 3
234.1293 3
234.1362 4
234.143 9
234.1498 3
234.1567 6
234.1635 6
235.1004 3
244.0281 3
244.0351 4
244.042 5
244.049 8
244.063 6
244.0769 4
244.0839 4
244.1188 3
248.8923 4
249.0191 3
249.0614 4
249.0684 3
249.0755 12
249.0825 20
249.0896 46
249.0966 105
249.1036 167
249.1107 174
249.1177 205
249.1248 145
249.1318 113
249.1389 97
249.1459 82
249.153 99
249.16 85
249.1671 79
249.1741 80
249.1812 66
249.1882 52
249.1953 41
249.2023 36
249.2094 23
249.2164 22
249.2234 19
249.2305 7
249.2375 9
249.2446 9
249.2516 4
249.2728 4
250.0911 7
250.0982 13
250.1053 29
250.1123 29
250.1194 32
250.1264 30
250.1335 21
250.1406 13
250.1476 19
250.1547 25
250.1617 18
250.1688 16
250.1759 8
250.1829 14
250.19 13
250.197 5
250.2041 7
250.2112 4
250.2182 6
250.2253 3
250.2324 3
251.1159 3
251.1442 3
251.1796 3
252.1145 3
254.0749 3
254.0891 3
254.1033 3
272.1038 4
277.0754 3
277.0828 8
277.0902 11
277.0977 17
277.1051 32
277.1125 33
277.12 35
277.1274 18
277.1348 40
277.1423 30
277.1497 37
277.1571 31
277.1646 15
277.172 9
277.1794 9
277.1869 15
277.1943 4
277.2017 9
277.2092 6
277.2315 3
277.2389 4
278.087 3
278.0945 3
278.1019 4
278.1093 5
278.1168 7
278.1242 7
278.1317 11
278.1391 6
278.1466 5
278.154 5
278.1689 5
278.1912 4
279.1228 3
279.1378 3
303.1288 3
303.1676 4
315.0987 3
315.1067 5
315.1146 6
315.1225 4
315.1384 4
315.1463 4
316.114 3
321.1266 4
321.1346 4
321.1426 5
321.1506 5
321.1586 10
321.1666 9
321.1746 5
321.1906 3
325.1313 3
328.1734 3
328.1815 3
331.1565 7
342.2072 3
343.1163 3
343.1246 6
343.1329 10
343.1411 10
343.1494 9
343.1577 9
343.1659 7
343.1742 7
343.1825 7
344.1591 3
344.1674 3
344.184 3
348.1796 3
376.1965 4
376.2052 8
376.2138 4
376.2311 7
382.1865 4
382.204 5
399.1818 3
400.1636 4
400.1815 3
400.1904 4
400.1993 9
400.2083 10
400.2172 9
400.2261 11
400.235 9
400.244 9
400.2529 4
401.1645 3
401.2003 3
401.2271 3
414.1355 3
414.1719 5
414.181 5
414.1901 6
414.1991 4
414.2082 8
414.2173 3
414.2537 3
415.2174 3
416.2006 3
416.2188 5
418.1064 4
418.1246 3
418.1337 7
418.1429 11
418.152 5
418.1611 14
418.1703 7
418.1794 15
418.1885 40
418.1977 35
418.2068 53
418.2159 69
418.225 69
418.2342 76
418.2433 64
418.2524 56
418.2616 40
418.2707 27
418.2798 23
418.289 16
418.2981 8
418.3072 9
418.3164 4
418.3255 9
418.3437 3
418.3529 3
418.3803 4
418.3985 4
419.1843 6
419.1934 12
419.2026 7
419.2117 12
419.2208 19
419.23 26
419.2391 18
419.2483 11
419.2574 14
419.2666 7
419.2757 14
419.2848 8
419.294 3
419.3031 4
420.1812 3
420.1995 5
420.2178 3
420.2453 3
420.2544 4
420.2636 4
440.2283 3
471.1505 3
471.1602 3
471.1796 3
471.199 4
471.2862 3
471.3056 4
489.1406 3
489.1505 12
489.1603 14
489.1702 8
489.1801 5
489.19 15
489.1998 7
489.2097 8
489.2196 10
489.2295 6
489.2393 5
489.2492 3
489.2591 6
489.269 11
489.2788 9
489.2887 8
489.2986 9
489.3085 8
489.3183 9
489.3282 8
489.3381 7
489.348 6
489.3578 6
489.3677 3
489.3776 3
489.3973 4
489.4171 3
490.1878 5
490.2175 4
490.2273 3
490.2372 3
490.3163 4
490.3262 4
490.3361 3
491.1471 3
491.2361 4
491.246 3
491.2757 4
492.2955 3
599.2639 4
600.237 6
600.2589 7
600.2698 5
600.2808 9
600.3027 4
601.2438 3
601.2657 4
602.2733 3
617.2222 3
617.2444 5
617.2555 7
617.2666 8
617.2777 8
617.2888 12
617.2999 9
617.3109 10
617.322 12
617.3331 6
617.3553 6
617.3775 3
618.2764 5
618.2986 4
618.3097 4
618.3208 3
667.291 5
714.3635 3
732.254 7
732.2661 10
732.2782 7
732.2903 14
732.3024 12
732.3145 15
732.3265 26
732.3386 33
732.3507 27
732.3628 25
732.3749 14
732.3869 22
732.399 16
732.4111 11
732.4232 6
732.4353 3
733.2813 3
733.2934 4
733.3055 7
733.3176 13
733.3297 16
733.3418 14
733.3539 5
733.3659 7
733.378 8
733.3901 8
733.4022 3
733.4143 8
734.3093 3
734.3335 4
734.3456 3
734.3577 4
734.3698 3
813.3337 3
813.4229 4
813.4483 3
831.2957 3
831.3086 5
831.3215 13
831.3343 9
831.3472 16
831.3601 23
831.373 30
831.3858 27
831.3987 30
831.4116 42
831.4244 45
831.4373 37
831.4502 52
831.4631 42
831.4759 27
831.4888 15
831.5017 13
831.5146 15
831.5274 7
831.5403 11
831.5532 9
831.5661 8
831.5789 4
831.5918 4
831.6047 4
831.6176 5
831.6304 4
831.7077 4
832.3258 3
832.3387 10
832.3516 7
832.3645 5
832.3774 14
832.3902 18
832.4031 23
832.416 21
832.4289 20
832.4418 14
832.4546 16
832.4675 20
832.4804 14
832.4933 6
832.5062 10
832.5191 9
832.5319 5
832.5448 5
832.5835 4
832.635 5
832.6608 3
833.3566 5
833.3824 3
833.3953 4
833.4081 4
833.421 3
833.4339 5
833.4468 5
833.4597 3
833.4726 7
833.4855 3
833.5113 3
833.5241 3
833.537 5
END IONS

BEGIN IONS
PEPMASS=520.187036786485
CHARGE=2+
TITLE=File: 0094OtSp-Pha-R0001-F01-2G01E04-01.wiff, Sample: \2006_11_01\0094OtSp-Pha-R0001-F01-2G01E04-01 (sample number 1), Elution: 12.8 to 12.879 min, Period: 1, Cycle(s): 315-316 (Experiment 4)
102.0507 1
114.0377 1
115.996 1
116.0586 1
125.0572 1
126.0027 1
127.0522 1
127.0724 1
127.1026 1
129.0428 1
129.0478 2
129.0985 1
130.0693 1
133.0238 2
133.029 4
133.0341 6
133.0393 1
133.0444 4
133.0496 6
133.0547 4
133.0599 2
133.065 2
133.0702 2
133.0753 1
133.1062 1
133.369 1
133.7922 1
134.0402 1
135.9647 1
136.0376 1
136.0428 2
136.048 1
136.0532 1
136.0584 1
136.0636 3
136.0688 1
139.0588 1
139.0746 1
139.1009 1
141.0719 1
141.0931 1
143.0942 1
145.0502 1
145.9118 1
147.0303 1
147.0627 3
147.0682 3
147.1061 1
150.0392 1
151.0801 1
151.8218 1
152.0309 1
152.0365 1
152.042 3
152.0475 1
152.053 2
152.0585 5
152.064 3
152.0695 1
152.075 1
152.0805 1
152.086 1
152.119 1
152.1301 1
153.0621 1
155.0237 1
155.096 1
155.1015 2
155.5912 1
156.037 1
156.0984 1
157.0313 1
157.0481 1
157.0537 1
157.0649 1
157.0817 1
157.1097 1
159.0406 1
159.0462 1
159.0688 1
159.0744 1
159.1026 1
162.0387 1
162.0501 1
162.0728 1
167.0266 1
167.0785 1
167.142 1
169.0812 1
169.087 1
169.0986 1
169.1045 1
172.0725 1
172.0784 2
172.0842 2
172.0959 1
172.1135 1
172.1252 1
172.1311 1
173.0167 1
173.0285 1
173.0343 5
173.0402 3
173.0461 5
173.0519 3
173.0578 6
173.0637 1
173.0696 1
173.0989 1
173.1107 1
173.1166 1
173.2458 1
174.0518 1
174.0695 1
174.0931 1
174.1107 1
174.8479 1
175.0546 2
175.0605 5
175.0664 7
175.0723 3
175.0782 3
175.09 1
175.0959 1
175.1137 1
175.1314 1
175.1432 1
175.1846 1
176.0602 1
176.0661 1
176.1195 1
177.0806 1
178.0325 1
178.0444 1
178.0623 1
179.0526 1
179.0705 1
180.1176 1
180.9574 1
181.0775 1
183.0535 1
183.0776 1
183.0837 2
183.0958 1
183.1078 2
183.1139 2
183.1199 2
184.1 1
184.1363 1
184.209 1
185.0948 1
186.074 1
186.0923 1
187.0741 1
187.123 1
187.1291 2
187.1352 1
187.1413 1
187.1474 1
187.1535 1
187.1657 1
187.2024 1
188.0586 1
188.1137 1
190.029 1
190.0413 1
190.0475 1
190.0536 2
190.0598 2
190.066 2
190.0721 6
190.0783 2
190.0844 6
190.0906 4
190.0967 2
190.1029 2
190.109 1
190.1152 3
190.1275 1
190.1398 1
190.1521 1
191.0767 2
191.1261 1
192.0469 1
192.1211 1
193.0691 2
193.0753 2
193.0815 1
195.1654 1
197.1162 1
197.1225 1
197.1601 2
197.1664 1
198.1204 1
198.1455 1
199.1145 1
200.0985 1
201.0976 1
201.123 1
201.1546 1
202.0802 1
204.1162 1
205.1061 1
206.0279 1
206.1817 1
209.0637 1
209.1024 1
210.1302 1
212.1153 1
214.1031 1
215.0841 1
215.1038 1
215.1103 1
215.1234 2
215.1365 1
215.1431 1
215.1562 1
216.1265 1
219.1166 1
219.1298 1
221.0373 1
222.0607 1
223.5335 1
224.1346 1
224.6362 1
224.9642 1
225.1451 1
226.1041 1
230.1161 1
232.0572 1
233.1262 1
234.0952 1
236.0598 1
238.067 1
238.0739 2
238.0808 1
238.0877 1
238.1014 1
238.1221 1
238.1428 1
238.1497 1
238.1566 1
238.2599 1
239.0945 1
240.0066 1
240.0551 1
240.0689 1
240.0966 1
240.228 1
242.0583 1
243.178 1
244.063 1
244.0699 1
244.0769 1
244.0839 3
244.0909 1
244.1188 3
244.1257 2
244.1397 2
244.1467 1
244.1536 2
244.2304 1
245.0544 1
245.0754 1
245.1033 1
246.0268 1
246.0969 1
247.0293 1
247.0994 2
248.097 1
249.1107 1
249.1248 1
249.1318 1
249.1741 1
249.1953 1
249.9217 1
250.2535 1
251.0664 1
252.1074 1
252.1216 1
252.157 1
253.0866 1
254.0322 1
254.1033 2
254.1176 1
254.1318 1
254.9367 1
255.0864 1
255.1149 1
255.172 1
255.1862 1
256.0285 1
256.0785 1
256.1142 1
257.0869 1
257.1298 1
258.047 1
259.0664 2
259.167 1
260.0663 1
260.1311 1
260.1383 1
260.2175 1
261.0969 1
262.0861 1
262.2018 1
263.1859 1
264.789 1
265.0943 1
265.9454 1
266.0911 1
268.1195 1
268.1707 1
268.2073 1
270.0897 1
270.097 1
270.1043 1
270.1117 1
270.1264 1
270.1484 1
270.1997 1
270.2144 1
271.1179 1
271.1252 1
271.1693 1
271.4341 1
272.067 1
272.1996 1
273.099 1
273.1064 1
273.2835 1
274.0442 2
274.059 1
274.0664 1
274.0738 1
274.0811 4
274.0885 1
274.1033 1
274.1551 1
275.0947 1
275.1465 1
275.6429 1
277.1051 1
277.2686 1
281.1704 1
281.2752 1
283.0451 1
283.0676 1
283.0901 2
283.0976 1
283.1051 5
283.1127 1
283.1202 1
283.1352 2
283.1427 1
283.1502 2
283.1577 1
283.1652 2
283.2028 1
284.0675 1
284.0901 1
284.1127 1
284.1202 2
284.1277 3
284.1578 1
284.2782 1
285.137 1
288.1454 1
289.1239 1
290.9868 1
291.0249 1
291.0401 1
291.0554 1
291.0706 1
291.0782 1
291.0858 1
291.0934 3
291.1087 2
291.1163 2
291.1239 1
291.1315 1
291.1468 1
291.1696 1
291.1849 1
292.0845 1
292.0998 1
292.115 1
293.062 1
295.1216 1
296.2424 1
296.9652 1
297.2115 1
298.1204 1
299.1079 1
300.1435 1
300.159 2
300.1822 1
302.1191 1
302.1579 1
305.1142 1
305.1376 1
308.03 1
308.6258 1
308.814 1
309.1123 2
309.1436 1
310.0392 1
310.0706 1
310.1178 1
310.1335 1
310.1571 1
311.1014 1
311.2037 1
312.1732 1
315.1225 1
315.1384 1
315.1701 1
317.1388 1
318.6911 1
320.1193 1
320.1593 1
321.1106 1
322.2076 1
323.1138 1
323.1861 1
324.1258 1
324.1821 1
325.1152 1
325.1313 1
325.1635 1
326.1384 1
327.1147 1
327.1551 1
328.1815 1
328.2057 1
329.1771 1
329.2095 2
331.124 1
332.1403 1
332.1484 1
333.0767 1
333.1337 1
333.1419 1
333.1663 1
334.0715 1
334.1123 1
334.1204 2
334.1286 1
334.1368 2
334.1612 2
335.1005 2
335.1658 1
335.174 2
336.0655 2
336.0901 1
336.0983 1
336.1065 1
336.1147 1
337.1058 1
337.114 1
337.1468 1
337.1714 1
338.0902 1
338.1887 1
339.1171 1
339.15 1
339.1582 1
339.9974 1
340.2115 1
341.1179 1
341.3406 1
342.0999 1
342.1246 1
342.6782 1
343.1577 1
343.199 1
343.6706 1
346.1249 1
346.9976 1
349.1049 1
349.1466 1
349.1883 1
350.14 1
350.1484 1
351.1767 1
351.1851 1
351.2018 1
351.2186 1
351.2939 1
352.2736 1
352.6759 1
353.2295 1
354.0943 1
354.1027 1
354.1279 2
354.1363 1
354.6322 1
354.6743 1
355.1284 1
355.2294 1
356.1556 1
357.1843 1
357.2012 1
357.2096 1
357.3024 1
357.3362 1
358.1722 1
358.1891 1
358.206 1
359.1361 1
359.1953 1
359.373 1
361.195 1
362.0865 1
362.1035 1
362.1375 1
362.18 1
363.1152 1
365.1855 1
366.1417 1
366.2356 1
368.1777 1
368.2034 1
368.212 1
368.2205 1
368.2291 1
368.2377 1
368.2463 3
368.272 1
368.2805 1
368.3234 1
368.6833 1
369.215 1
369.2322 1
369.7127 1
370.1335 1
370.1593 2
370.1765 1
370.185 1
370.1936 1
370.2366 1
371.1736 1
371.1822 1
371.3112 1
372.1031 1
372.1375 1
372.1634 1
373.1114 1
375.1148 1
375.1754 1
375.3483 1
376.1619 2
376.1705 1
376.1792 1
376.1878 1
376.1965 1
376.2138 1
376.2225 1
377.167 1
377.644 1
377.7134 1
378.2603 1
378.6424 1
378.6772 1
378.7032 4
378.7119 3
378.738 1
378.8596 1
379.1552 1
379.1726 1
379.7118 1
379.7205 2
380.1382 1
380.1991 1
381.2532 1
381.6717 1
383.2434 1
383.2696 1
384.1704 1
384.2141 1
385.1511 1
386.1857 1
386.1945 1
386.2032 1
387.1602 1
387.1865 1
387.2393 1
389.1393 1
389.1569 2
389.1657 3
389.1745 1
389.1921 1
389.2009 1
389.2097 1
390.1439 1
390.1792 1
390.1969 1
390.2057 1
391.1676 1
391.2294 1
392.166 1
392.2102 1
393.0595 1
393.1215 1
394.2199 1
394.2908 1
394.5657 1
395.7194 1
396.0125 1
396.1725 1
396.1903 1
396.208 3
396.2258 1
396.2347 1
396.2525 1
397.2129 1
397.2307 1
397.2396 1
397.2574 1
398.2724 1
400.2172 1
400.4316 1
400.9946 1
401.1198 1
401.1645 1
401.2271 2
401.6565 1
402.2293 1
403.1701 1
403.2238 1
403.2507 1
403.8516 1
404.1568 2
404.1747 1
404.1837 4
404.1927 2
404.2286 3
404.2465 2
404.2645 2
404.7134 1
404.8122 1
405.1267 1
405.1806 1
405.2166 1
405.2345 2
405.2435 1
405.2525 1
405.2705 1
405.2795 1
405.2975 1
406.2328 1
407.1151 1
407.1782 2
407.1962 4
407.2052 1
407.2142 2
407.2592 2
407.6558 1
408.1968 1
408.2149 1
408.2329 1
409.2167 1
412.1935 1
412.2479 1
413.1186 1
413.2093 1
413.2366 1
413.2729 1
413.3545 1
413.3909 1
414.2355 1
414.2809 1
415.1629 1
415.636 1
416.2006 1
417.1666 1
417.1939 1
419.6689 1
420.2727 1
421.0144 1
422.1603 1
423.2251 1
423.2435 1
423.2526 1
423.2802 1
424.3556 1
430.1139 1
431.1238 1
433.1563 1
433.2307 2
433.2586 2
433.2679 1
433.2864 1
433.3143 1
434.1511 1
434.1791 1
434.1884 1
434.2163 1
434.2256 1
434.2349 1
434.2442 1
434.2814 1
435.1844 1
435.2402 1
435.2589 1
436.1162 1
436.3866 1
438.1605 1
439.1517 1
439.3482 1
439.5821 1
442.2821 1
444.1149 1
444.1338 1
444.1808 1
444.2184 1
444.3502 1
445.1694 1
446.093 2
446.2061 1
446.291 1
446.3759 1
447.2347 1
451.0289 1
452.3573 1
453.1838 1
454.1157 1
455.2581 1
456.154 1
456.2207 1
456.6309 1
459.2774 1
460.1389 1
460.2251 2
461.2217 1
462.1043 1
462.1523 1
462.1811 1
462.2003 1
462.2099 1
462.2195 1
462.2291 1
462.2578 2
463.2759 1
465.1131 1
469.3497 1
470.7145 1
474.1011 1
474.1109 1
474.1983 1
474.2761 2
474.2956 1
475.1419 2
475.21 1
475.2587 1
475.2879 1
476.1935 1
478.2612 1
479.1696 1
479.1794 1
479.2283 1
479.2869 1
479.2967 2
480.1474 1
480.2061 1
480.2257 1
480.255 1
481.2829 1
481.3025 1
482.2335 1
483.6758 1
484.1079 1
484.1668 1
484.2258 1
485.2677 1
486.0253 1
486.1828 1
486.7146 1
487.2072 1
487.217 1
487.3353 1
488.1635 1
488.351 1
489.1801 1
489.2393 1
489.2591 1
489.2788 2
489.2986 1
489.3875 1
490.1878 1
491.1768 1
491.4638 1
492.137 1
492.1965 1
492.2064 1
492.2361 2
492.2955 1
492.3252 1
493.1974 1
493.6437 1
494.1398 1
494.2986 1
495.7091 1
495.729 1
497.2809 1
497.3207 1
497.3307 1
497.3804 1
502.1713 1
502.2913 1
502.3314 1
502.4014 1
503.2924 1
503.3225 1
503.3826 1
503.3926 1
503.7934 1
504.2645 1
504.3347 1
504.3748 1
504.3948 1
505.3378 1
506.1209 1
510.2474 1
514.178 1
515.2314 1
516.296 1
517.6868 1
518.7844 1
520.1581 1
520.1785 1
520.1989 2
520.2192 3
520.2396 1
520.2803 3
520.3109 2
520.3313 2
520.3414 1
520.3516 1
520.3618 1
520.372 1
520.4026 1
520.4433 2
520.6266 1
521.1565 1
521.1871 1
521.1973 2
521.2177 1
521.2279 1
521.238 1
521.2584 1
521.2686 2
521.3298 2
521.34 3
521.3502 2
521.3808 1
521.4011 1
521.4827 1
522.2272 1
522.3395 1
525.3846 1
526.2241 1
529.1984 1
530.1642 1
530.2568 1
531.2442 1
532.3252 1
537.1776 1
538.2854 1
539.2906 1
545.2687 1
549.1434 1
549.5933 1
551.9928 1
555.1441 1
556.186 1
556.4387 1
560.1943 1
561.7381 1
564.1851 1
572.22 1
573.2244 1
573.2778 1
577.4222 1
584.7405 1
587.237 1
590.2052 1
590.2811 1
590.3245 1
593.2679 1
601.1781 1
602.1856 1
602.2294 1
604.1922 1
607.3129 1
612.2631 1
612.2851 1
616.1689 1
617.2111 1
618.1765 1
618.1987 1
624.3191 1
626.1723 1
628.2968 1
628.3415 1
631.221 1
632.3095 1
634.3881 1
636.1774 1
636.2337 1
636.2675 1
637.2476 1
638.2398 1
639.3118 1
641.2323 1
641.2436 1
641.2888 1
651.3109 1
651.3223 1
653.3178 1
654.311 1
655.3735 1
657.2493 1
659.2767 1
659.4258 1
662.3411 1
662.3755 1
663.2721 1
668.3525 1
669.2762 1
669.2993 1
669.3224 1
669.3339 1
669.3455 1
670.2699 1
670.4201 1
671.2874 1
671.3568 1
684.2705 1
686.0351 1
686.2222 2
686.269 1
686.3158 1
686.3392 1
687.2986 1
687.3337 2
687.3571 2
688.411 1
691.3074 1
694.2805 1
694.3864 1
697.2364 1
697.3307 1
699.2419 1
712.1814 1
714.3396 2
715.3542 1
716.3577 1
721.3373 1
722.1289 1
723.4612 1
731.3603 1
733.3176 1
740.5653 1
748.3249 1
751.2956 1
756.2354 1
756.2845 1
756.3459 1
756.3582 2
756.3705 1
756.4073 1
756.4319 1
756.4932 1
756.6038 1
756.6652 1
757.0705 1
757.3654 1
758.3486 1
758.4101 3
758.4224 1
758.447 1
758.4593 1
758.4716 1
764.348 1
770.2966 1
780.3287 1
786.4393 1
790.8903 1
803.053 1
806.4219 1
817.375 1
831.4244 1
835.0845 1
838.326 1
843.5047 1
843.5566 1
843.6084 1
891.3902 1
910.4996 1
910.8904 1
911.389 1
912.4811 1
912.562 1
928.4644 1
930.4925 1
930.5334 1
937.3827 1
1193.0108 1
END IONS

BEGIN IONS
PEPMASS=683.26098890464
CHARGE=2+
TITLE=File: 0094OtSp-Pha-R0001-F01-2G01E04-01.wiff, Sample: \2006_11_01\0094OtSp-Pha-R0001-F01-2G01E04-01 (sample number 1), Elution: 12.774 to 12.853 min, Period: 1, Cycle(s): 315-316 (Experiment 3)
129.0681 2
129.0732 1
129.0783 1
129.0884 2
129.0935 1
129.0985 1
129.1188 1
140.0609 1
150.7949 1
152.053 1
152.086 1
158.0568 1
171.1017 1
173.0989 1
173.1518 1
181.1136 1
183.132 1
184.0818 1
184.1 1
184.106 1
184.1181 1
190.0783 1
195.0656 1
203.0969 1
208.0836 1
209.1089 2
210.0914 1
212.0892 1
216.0937 1
225.9027 1
226.0369 1
226.0504 2
226.0906 1
226.0973 1
226.1108 2
226.1242 1
227.0516 1
227.0718 2
227.092 1
227.0987 1
233.0308 1
234.184 1
240.0551 1
242.1 1
244.0351 1
244.042 1
244.0978 2
244.1118 1
244.1188 1
244.1397 2
244.1606 1
245.1453 1
245.1523 1
248.0548 1
249.1107 1
262.0717 1
270.0897 1
274.1477 1
274.4139 1
277.0457 1
281.0207 1
281.0805 1
281.1105 1
289.1011 1
290.1192 1
293.3296 1
297.1807 1
301.1499 1
309.1593 1
315.0987 1
315.1146 1
316.1298 1
316.5269 1
318.2051 1
321.1346 1
321.1426 1
321.1746 1
321.1906 1
325.1394 1
327.139 1
343.1081 1
343.1742 1
343.1825 1
344.184 1
348.0879 1
357.0999 1
357.2181 1
358.1384 1
361.1271 1
364.1027 1
366.6715 1
376.1878 1
376.2311 1
377.1323 1
378.13 1
386.1594 1
386.1945 1
386.2383 1
388.1711 1
388.1799 1
390.2057 1
390.2145 1
391.2735 1
392.2633 1
394.1667 1
400.2172 2
401.2092 1
403.2149 1
404.1568 1
405.0997 1
405.1537 1
405.2166 1
408.2149 1
414.1719 1
415.2265 1
415.2356 1
416.2461 1
416.2734 1
418.1337 1
418.152 1
418.1977 2
418.2068 3
418.2159 2
418.225 1
418.2342 1
418.2433 1
418.2798 2
418.3437 1
418.3529 1
419.166 1
419.1843 1
419.2666 2
419.2848 1
420.1538 1
422.2429 1
423.1608 1
423.17 1
423.1975 3
423.2067 3
425.3034 1
425.331 1
426.1601 1
433.1749 1
434.2535 1
442.2352 1
442.2821 1
449.1913 1
454.2584 1
456.1349 1
474.3053 1
475.2587 1
477.1585 2
477.3341 1
478.1147 1
481.1458 1
482.3609 1
485.2284 1
487.355 1
488.2326 1
489.1406 1
489.2788 1
490.1878 1
495.9079 1
499.3938 1
500.2622 1
507.3269 1
508.1821 1
515.4746 1
519.1709 1
521.4827 1
527.1975 1
536.133 1
536.1847 1
536.3398 1
539.1455 1
544.6642 1
552.1816 1
560.2577 1
582.3678 1
590.2595 1
591.3121 1
599.3076 1
604.3678 1
615.3491 1
617.2555 1
618.2986 1
618.3097 1
618.3319 1
619.3981 1
622.2682 1
626.3287 1
626.8093 1
626.8316 1
626.8428 1
627.3124 1
648.2836 1
651.2539 1
659.8386 1
666.3572 1
667.3141 1
674.2867 1
674.3679 1
674.7505 1
674.8317 1
674.8433 1
674.9013 1
675.3073 1
683.3365 1
683.3598 1
683.7917 1
683.8501 1
683.8734 1
683.8851 1
684.2938 1
684.3055 1
684.3172 2
684.3522 1
684.8545 1
686.3859 1
691.2957 1
691.3426 1
700.3757 1
707.4354 1
708.3858 1
715.2587 1
715.3781 1
718.3067 1
720.3184 1
721.3373 1
732.2782 1
732.3386 1
732.3869 1
732.4594 2
733.2934 1
734.2246 1
734.3698 1
783.3373 1
802.4079 1
804.344 1
813.5247 1
815.385 1
831.3472 2
831.4116 2
831.4502 2
832.3645 1
832.4933 1
832.5062 1
832.5319 1
832.635 1
844.4515 1
845.3859 1
915.4099 1
915.6801 1
929.6211 1
941.625 1
943.4891 1
944.4356 1
945.3139 2
945.5061 1
945.5335 1
945.6846 1
945.7532 1
951.749 1
958.662 1
970.6288 1
984.6442 1
998.6048 1
1000.4962 1
1107.4444 1
1123.5038 1
END IONS

BEGIN IONS
PEPMASS=539.228037506751
CHARGE=2+
TITLE=File: 0094OtSp-Pha-R0001-F01-2G01E04-01.wiff, Sample: \2006_11_01\0094OtSp-Pha-R0001-F01-2G01E04-01 (sample number 1), Elution: 12.961 to 13.04 min, Period: 1, Cycle(s): 317-318 (Experiment 3)
117.971 1
118.0486 1
118.0535 1
118.0632 2
118.0777 1
118.0874 1
128.0405 1
128.0658 1
128.0708 1
129.0529 1
129.0783 1
129.0884 2
129.1036 1
130.0082 1
130.0387 1
130.054 1
130.0591 1
130.1151 1
134.0557 1
136.0324 1
136.0376 1
136.0532 1
140.9659 1
141.0825 1
141.0878 1
141.0985 1
144.8244 1
145.19 1
147.0465 1
147.0519 1
147.1061 2
147.1115 2
155.0626 1
155.0848 3
155.1182 1
156.0984 1
156.1542 1
157.0369 1
157.0593 1
157.0649 1
157.0705 1
157.1264 2
158.0905 1
158.1186 1
159.0631 1
159.0688 2
159.0857 1
167.0497 1
167.0612 2
167.0728 1
168.09 1
169.0696 1
169.0754 1
169.0812 2
169.087 2
169.0986 1
169.1103 2
170.6057 1
171.09 1
172.0959 1
173.005 1
173.0461 1
173.0519 1
173.0813 1
173.0931 4
173.0989 1
173.1283 1
173.1342 1
173.1401 1
173.1459 1
173.1518 1
174.0577 1
174.0989 1
174.1107 1
175.0605 2
175.0664 2
175.0782 2
175.0841 1
175.09 2
175.0959 1
175.1018 2
175.1137 1
175.1196 2
175.1255 1
175.1432 1
176.078 1
176.1195 1
178.098 1
179.0825 1
181.0956 3
182.0461 1
182.6309 1
183.0535 1
183.0776 1
183.0897 2
183.0958 2
183.1018 7
183.1078 3
183.1139 7
183.1199 1
183.126 2
183.132 1
183.1562 1
183.1864 1
183.1985 1
183.9728 1
184.1181 1
184.1242 1
184.1424 1
185.0887 1
185.0948 2
185.1009 1
185.113 1
185.1191 1
185.1312 1
185.1495 1
186.0618 1
186.0862 1
186.1227 1
187.1108 1
187.1291 1
187.1718 1
187.2146 1
191.1323 1
194.0443 1
195.0406 1
195.0656 1
196.0708 1
197.0535 1
197.0974 1
199.083 1
200.1112 1
201.0913 2
201.104 2
201.1103 1
201.1166 2
201.123 2
201.1293 1
201.1483 1
201.18 1
202.0611 1
202.1436 1
205.0997 1
205.1061 1
205.1508 1
209.1218 1
210.0655 1
210.182 1
211.154 1
212.0697 1
214.0966 1
215.0841 1
215.1038 2
216.5139 1
217.1056 1
219.1166 1
221.1104 1
224.0344 1
224.1413 1
224.1747 1
224.1948 1
225.0312 1
225.1049 1
225.1183 1
225.1451 1
226.0168 1
227.1391 1
228.0888 1
229.1081 1
230.062 1
230.1432 1
231.2282 1
233.058 1
233.0648 1
233.1194 1
233.1535 1
233.1603 1
234.061 1
234.0883 1
236.0941 1
238.0463 1
238.0601 2
238.067 2
238.0739 1
238.0808 1
238.0946 1
238.1083 1
238.1152 1
238.1221 1
239.0462 1
239.1083 1
239.129 1
240.1242 1
242.1209 1
244.0909 1
244.6702 1
245.0754 1
245.0824 3
245.0893 1
245.1243 1
245.1872 1
246.1179 1
252.0932 1
252.1003 2
252.1287 1
252.1641 1
253.0795 1
254.1531 1
255.0721 1
256.0571 1
256.0714 1
256.0857 1
257.0582 1
257.1943 1
258.0972 1
258.1259 1
258.1546 1
259.1742 1
262.05 1
262.0572 1
262.1512 1
266.2076 1
267.1189 1
268.0757 1
268.083 1
268.0903 1
268.1415 1
268.1634 1
269.1 1
269.1147 1
269.1513 1
270.0677 1
270.097 2
270.1043 4
270.1117 2
270.119 2
270.1264 2
270.141 1
270.1484 2
270.1557 1
270.1704 1
270.1777 1
270.1851 1
270.1924 1
270.2658 1
271.0958 1
271.1105 1
271.1252 1
271.1546 2
273.2318 1
274.1329 1
275.1465 1
278.1912 1
279.1228 1
282.0844 1
282.4595 1
284.8356 1
285.0918 1
285.1069 1
288.0924 1
288.1379 1
288.1606 1
288.1682 1
293.0467 1
293.1079 1
295.1676 1
296.1963 1
297.0652 1
301.0801 1
301.1344 1
302.1113 1
302.1191 2
302.1269 2
302.1424 1
302.1734 1
304.109 1
309.0024 1
311.0305 1
314.1959 1
315.1938 1
316.1219 1
319.1695 1
321.1346 1
321.1506 1
321.1586 1
323.0898 1
326.1384 1
328.1087 1
329.1447 1
329.1933 2
330.1985 1
331.1727 1
331.1971 1
332.1647 1
334.1531 1
336.7124 1
337.1632 1
337.1796 1
337.2288 1
337.237 1
338.1641 1
339.1418 2
339.1582 1
339.1747 2
339.2322 1
340.1621 1
341.0684 1
341.1839 1
342.0834 1
342.1164 1
342.1494 2
342.1907 1
343.1825 1
344.4491 1
345.1538 1
345.1869 1
349.1633 1
350.1066 1
351.2604 1
354.2036 1
355.2126 1
355.2294 1
356.1641 1
356.1809 1
357.1421 2
357.1505 1
357.1759 1
358.1553 1
359.1107 1
359.1446 1
359.2038 1
360.1606 1
360.5504 1
360.7115 1
362.2054 1
363.1237 1
363.2003 1
364.1453 1
364.222 1
365.1343 1
365.6634 1
366.1758 1
366.2527 2
366.6886 1
367.0905 1
367.6725 1
369.052 1
369.1207 1
369.1378 1
370.6491 1
370.6834 1
370.7092 1
370.7178 1
371.208 1
371.2166 1
371.2596 1
372.2237 1
372.3184 1
376.1445 1
376.1532 1
376.1619 1
376.1878 3
376.1965 3
376.2052 1
376.2311 1
377.2017 1
378.1908 1
378.2082 1
378.6685 1
378.6946 2
378.7032 1
378.7206 1
379.1465 1
379.2073 1
379.2334 1
379.2508 1
379.6944 3
379.7031 1
379.7118 2
379.7205 3
379.7379 1
379.8945 1
379.9032 1
380.1121 1
380.1904 1
380.2078 1
380.2165 1
380.2339 1
380.2687 1
380.678 1
380.7129 2
380.7216 2
381.166 1
381.2096 1
381.4014 1
382.2389 1
383.2434 1
385.1248 1
385.1423 1
385.6595 1
385.7033 1
386.7299 1
386.7386 1
386.8177 1
387.2041 1
387.2656 1
389.2626 1
389.7208 1
389.8354 1
390.1528 1
390.1792 1
390.241 1
392.2191 1
393.2365 1
394.6721 1
395.1512 1
395.2045 2
395.6217 1
395.6661 2
395.675 1
395.6839 1
395.7105 2
395.7283 1
395.7372 1
395.7549 1
395.8082 1
395.8793 1
396.1814 2
396.208 1
396.2169 2
396.2258 2
396.3236 1
396.4925 1
396.697 1
398.219 1
399.2085 1
399.2175 1
400.1636 1
402.1487 1
402.2293 1
405.711 1
405.738 1
406.1698 1
406.2238 1
408.1968 1
408.2329 1
409.2167 1
409.2438 1
410.1475 1
412.266 1
414.2264 2
414.2446 1
414.2628 1
414.6718 1
414.699 1
414.7172 1
416.237 1
417.2122 1
420.1995 1
421.6559 1
421.7476 1
422.2154 1
422.6466 1
422.7568 1
423.2526 1
424.1717 1
424.1808 1
425.6902 1
426.197 1
429.5308 1
430.188 1
430.2158 1
430.2991 1
430.6882 1
430.7067 1
431.2258 1
431.235 1
431.2443 1
431.3278 1
432.0606 1
433.1935 1
433.2121 1
433.2493 1
434.0116 1
435.203 1
435.6408 1
437.3105 1
438.1418 1
438.1885 1
439.1236 1
439.2172 1
439.2265 1
439.2639 1
439.3575 1
439.657 1
439.6758 1
439.7319 1
439.7413 1
442.7517 1
444.2749 1
445.1788 1
445.2165 1
445.2259 1
450.1948 1
451.2564 1
452.2528 1
452.2718 1
454.2203 1
455.0676 1
457.108 1
460.6754 1
467.3207 1
469.253 2
469.6109 1
470.2787 1
471.9067 1
473.1781 1
473.9164 1
474.1109 1
476.671 1
478.2612 1
482.1648 1
482.6748 1
485.3071 1
486.232 1
487.1579 1
488.1635 1
488.203 1
488.3016 1
489.1998 1
489.2887 2
489.3183 1
489.3282 1
489.3381 1
489.3776 1
489.4072 1
490.168 1
490.1977 1
490.2175 1
490.3559 1
491.0383 1
491.2955 1
492.2856 1
492.3649 1
495.2917 1
498.3667 1
499.1943 1
502.2613 1
502.4414 1
503.1723 1
503.2223 1
504.2745 1
505.2675 1
506.3017 1
511.1655 1
513.247 1
515.353 1
517.1891 1
517.3414 2
518.2354 1
518.7743 1
520.1683 1
521.1667 1
521.238 1
521.3502 1
521.3808 1
522.2272 1
531.1927 1
531.2236 1
531.7176 1
534.3358 1
534.759 1
538.1715 1
539.3736 1
539.7469 1
540.2241 1
540.2449 1
544.2996 1
545.227 1
546.4057 1
547.2409 1
549.2271 1
554.2293 1
558.2411 1
560.2365 1
562.2779 1
562.3944 1
564.3336 1
569.3081 1
569.713 1
572.2414 1
578.4096 1
582.2277 1
584.3087 1
585.2372 1
586.2962 1
590.2052 1
590.2486 1
590.292 1
590.3028 1
590.3137 1
590.4005 1
591.1927 1
591.2904 1
591.3012 1
592.2678 1
592.3004 1
598.2698 1
599.3842 1
602.2513 1
618.3319 1
619.3092 1
624.6315 1
625.2677 1
631.2434 1
631.3556 1
632.3656 1
643.2802 1
644.3791 1
645.2066 1
646.8407 1
652.371 1
655.7736 1
656.2882 1
657.3294 1
658.3485 1
659.3685 1
660.3777 1
661.2729 1
661.3188 1
661.3303 1
661.3418 1
661.4107 1
661.4337 1
662.3066 1
662.3181 1
662.3526 1
662.364 2
666.3687 1
668.2717 1
669.2762 1
673.3712 1
676.3519 1
681.3189 1
683.4415 1
687.3922 1
692.2351 1
693.5396 1
695.2926 1
695.6458 1
709.2535 1
712.3721 1
714.3754 1
717.3259 1
718.3067 1
724.4222 1
730.3706 1
730.3947 1
739.3387 1
741.4768 1
743.3258 1
752.3852 1
756.3213 1
756.3459 2
756.3705 2
756.3827 2
756.395 1
756.4073 1
756.4196 1
756.4441 3
756.4564 1
756.4687 1
756.5055 1
757.3899 2
757.4022 1
757.4145 1
757.4268 1
757.4514 1
758.3363 1
758.3732 3
758.3855 2
758.3978 2
758.4347 2
758.447 1
758.4593 2
758.4716 1
758.533 1
759.3571 2
759.4063 1
759.4802 1
759.4925 1
760.3417 1
760.4648 1
770.4081 1
771.4122 1
773.4348 1
775.3481 1
785.3379 1
787.341 1
787.4287 1
790.3881 1
790.4132 1
790.4383 1
791.2921 1
791.4303 1
801.447 1
822.3094 1
827.3743 1
830.4206 2
843.5047 2
843.7252 1
845.3729 1
845.6066 1
845.6196 1
845.6326 1
845.6975 1
847.4252 2
847.5032 1
847.5162 1
849.558 1
856.874 1
858.4169 1
858.4299 1
877.4755 1
878.4545 1
887.4357 1
900.3435 1
906.261 1
912.2788 1
912.4406 1
914.4106 1
916.4098 1
931.4188 1
932.441 1
933.4365 1
942.8035 1
948.5012 1
964.754 1
1206.0149 1
1225.7705 1
1518.8526 1
END IONS

BEGIN IONS
PEPMASS=512.192141331834
CHARGE=2+
TITLE=File: 0094OtSp-Pha-R0001-F01-2G01E04-01.wiff, Sample: \2006_11_01\0094OtSp-Pha-R0001-F01-2G01E04-01 (sample number 1), Elution: 12.342 to 13.067 min, Period: 1, Cycle(s): 311-312 (Experiment 2), 317-318 (Experiment 4)
100.7425 1
102.0778 1
105.0537 1
110.0868 1
110.9269 1
111.0303 2
112.0583 1
113.0292 1
114.0043 1
115.9864 1
118.9916 1
119.0159 1
119.0305 1
120.0263 1
125.6571 1
126.0628 1
126.0678 1
126.0728 1
126.7706 1
126.8209 1
127.017 2
127.0221 1
127.0422 1
127.0573 1
127.0875 1
128.0203 1
128.086 1
128.9718 1
128.9768 1
129.0377 1
129.058 1
129.0732 1
130.0693 1
130.2017 1
131.0487 1
131.0589 1
131.0641 2
131.1203 1
132.155 1
132.9106 1
133.0187 2
133.0238 8
133.029 13
133.0341 13
133.0393 13
133.0444 23
133.0496 24
133.0547 13
133.0599 10
133.065 7
133.0702 10
133.0753 4
133.0805 2
133.0908 1
133.1011 1
133.1114 2
133.168 1
133.2659 1
133.627 1
134.0195 1
134.0298 1
134.0402 1
134.0453 1
134.066 1
134.0712 1
135.0293 1
135.0396 1
136.0116 1
136.0272 3
136.0324 1
136.0376 4
136.0428 23
136.048 24
136.0532 32
136.0584 33
136.0636 32
136.0688 20
136.0741 21
136.0793 21
136.0845 9
136.0897 9
136.0949 5
136.1001 4
136.1053 3
136.1157 1
136.1209 1
136.1261 1
136.1313 1
136.1366 2
136.1574 1
136.1991 1
136.246 1
136.5901 1
137.0392 3
137.0497 4
137.0549 2
137.0601 2
137.0706 4
137.0758 1
137.0811 1
137.0863 1
137.0915 3
137.1176 1
137.1333 1
137.353 1
139.0799 1
141.0348 1
141.0454 1
142.1185 1
144.0411 1
145.0394 1
145.0502 1
145.0663 1
147.0357 1
147.0411 1
147.0573 1
147.0627 2
147.0682 2
147.0736 3
147.079 2
147.0844 3
147.0952 1
147.1006 1
150.0119 1
151.0527 1
153.04 1
153.0566 1
153.9804 1
155.0404 2
155.057 2
155.0737 2
155.0793 1
155.0904 2
155.096 1
156.037 1
156.0538 1
156.0872 1
156.104 1
157.0313 2
157.0481 3
157.0537 1
157.0593 3
157.0649 3
157.0985 1
157.1041 1
159.0519 1
159.0575 3
159.0631 5
159.0688 6
159.0744 3
159.08 1
159.0857 2
159.0913 2
160.067 1
160.0952 1
161.0853 1
161.2214 1
162.0444 1
162.0899 1
163.0633 1
163.2344 1
164.0511 1
164.0911 1
165.0533 1
165.0935 1
167.067 1
167.0728 1
167.0785 1
167.0901 1
167.9569 1
168.0784 1
169.1219 1
169.1335 1
169.1393 1
170.0405 1
171.0316 1
171.1251 1
171.2769 1
172.0315 1
172.0374 1
172.0432 1
172.0491 2
172.0608 2
172.0667 2
172.0725 2
172.0784 1
172.0842 5
172.0901 7
172.0959 7
172.1018 7
172.1077 3
172.1135 2
172.1194 1
172.1252 1
172.2834 1
172.9991 1
173.0167 3
173.0226 2
173.0285 6
173.0343 8
173.0402 16
173.0461 25
173.0519 22
173.0578 23
173.0637 8
173.0696 12
173.0754 4
173.0813 4
173.0872 1
173.0931 1
173.0989 2
173.1048 2
173.1107 1
173.1283 5
173.1459 1
173.2634 1
173.6868 1
174.0283 1
174.04 2
174.0459 2
174.0518 3
174.0577 3
174.0636 3
174.0813 1
174.0989 1
175.0132 2
175.0191 2
175.031 1
175.0369 2
175.0428 2
175.0487 1
175.0546 4
175.0605 6
175.0664 1
175.0723 2
175.0782 6
175.09 2
175.1077 1
176.0484 1
176.0602 2
176.0839 1
176.0898 1
177.0153 1
177.0687 1
177.0747 1
177.0806 1
177.0866 1
177.1757 1
178.0444 1
178.0504 1
178.0861 1
178.1159 1
181.0836 1
181.1256 1
181.5044 1
182.0039 1
182.0943 1
183.0897 2
183.1018 1
183.1078 1
184.0636 1
184.1121 1
185.0705 1
185.0766 2
185.0826 1
185.1555 1
186.0618 3
186.0679 1
186.074 2
186.0801 3
186.0862 2
186.0923 3
186.1045 2
186.1105 1
186.1227 1
186.4213 1
186.6164 1
187.0802 1
187.1047 2
187.1169 2
187.1291 1
187.1352 1
187.1535 2
187.1657 1
187.1718 1
187.7281 1
188.132 1
188.1382 1
188.1443 1
188.2423 1
189.6538 1
190.0229 1
190.0413 4
190.0475 3
190.0536 5
190.0598 10
190.066 16
190.0721 22
190.0783 20
190.0844 32
190.0906 16
190.0967 13
190.1029 7
190.109 5
190.1152 4
190.1275 2
190.1337 3
190.146 2
190.1644 1
190.2322 1
190.2568 1
190.6388 1
191.052 1
191.0582 3
191.0644 2
191.0706 2
191.0767 3
191.0891 2
191.0952 1
191.157 1
192.0593 1
192.0778 1
192.0902 1
193.0939 1
193.5284 1
195.0843 1
195.1217 1
195.1404 1
195.1903 1
195.2589 1
195.365 1
196.1521 2
197.0849 1
197.1287 1
197.1601 1
197.1914 1
198.0638 1
198.0701 1
198.0764 1
198.1518 1
199.0579 1
199.0956 1
199.1082 1
199.1208 1
201.123 2
201.1293 2
202.0611 1
202.0865 1
202.1056 2
202.1119 1
202.15 1
202.3722 1
203.0906 2
204.0524 1
204.1035 1
204.1098 1
204.1417 1
205.0422 1
205.0485 1
205.0805 1
205.1125 1
205.1189 1
206.5986 1
208.0708 1
208.103 1
208.1803 1
209.1024 1
209.1283 1
211.5954 1
212.0958 2
212.1088 1
213.1504 1
213.1699 1
214.0117 1
214.077 1
214.1096 1
214.1423 1
214.1619 1
214.2338 1
215.0841 2
215.0907 1
215.0972 2
215.1038 1
215.1103 1
215.1169 4
215.1234 3
215.13 3
215.1365 4
215.1431 1
215.1496 4
215.1562 2
215.1627 1
215.1758 2
215.1824 2
215.2479 1
216.0609 1
216.0871 1
216.133 1
216.1396 1
216.1724 1
217.0398 1
217.1582 2
219.0637 1
220.0693 1
220.1223 1
221.0838 1
221.0904 1
221.0971 1
221.1104 1
222.1539 1
223.0398 1
223.0731 1
223.0865 1
223.1132 2
223.1265 1
223.1532 1
223.9743 1
224.0879 1
224.1079 1
225.0848 1
225.0915 1
225.1183 1
225.125 1
227.0785 2
227.5834 1
228.0821 2
228.1225 1
231.0381 1
231.1603 1
232.5539 1
233.0717 1
233.0853 1
233.1262 1
233.208 1
234.0405 1
234.0883 1
235.0114 1
235.1346 1
237.0348 1
237.1723 1
237.9981 1
238.0119 1
238.0601 1
238.067 1
238.0808 1
238.0877 1
238.1014 1
238.1083 1
238.1152 2
238.1221 1
238.129 1
238.1359 1
238.1497 1
239.0324 1
239.06 1
239.0876 1
239.0945 1
239.1428 1
240.0205 1
240.1865 1
241.1215 1
241.9055 1
242.0722 1
242.0861 1
242.0931 2
242.1 3
242.1348 1
242.1486 1
242.1556 1
242.1695 1
242.1973 1
243.1919 1
243.9374 1
244.042 1
244.1606 1
244.9985 1
245.0754 1
245.0824 1
245.1453 1
246.0899 1
246.0969 1
247.0643 1
247.1065 1
247.1205 1
247.9775 1
248.0548 1
248.1181 1
248.1251 1
249.1107 1
250.0911 1
250.1053 1
250.1547 1
251.0947 1
251.1159 1
251.123 1
252.0861 1
252.1216 1
252.2138 1
252.9517 1
254.0677 2
254.0962 3
254.1033 1
254.1104 1
254.1176 2
254.1247 1
254.146 1
254.1603 1
254.1674 1
254.1745 1
254.1887 1
255.0579 1
255.065 1
255.0793 1
255.0864 1
255.0935 3
255.1007 1
255.1078 3
255.1149 3
255.1363 1
255.1506 1
255.1577 1
255.1648 1
256.0785 1
256.0857 1
256.1214 2
256.1714 1
257.0296 1
257.0797 1
257.5882 1
258.0972 1
258.9155 1
259.0161 1
259.203 1
260.1671 1
260.2175 1
261.0824 1
261.1113 1
262.1223 1
263.0193 1
264.005 1
265.0943 1
265.1161 1
265.5524 1
268.083 1
270.1043 1
270.1777 1
272.0007 1
272.0302 1
272.0523 1
272.1186 1
272.1259 1
272.1333 1
272.148 1
272.1628 1
272.1849 1
272.2291 1
272.4869 1
273.04 1
273.0547 1
273.0695 1
273.0768 2
273.1064 1
273.1137 2
273.1211 1
273.1285 2
273.1359 1
273.1506 1
274.0368 2
274.0516 2
274.059 2
274.0811 1
274.0885 1
274.0959 2
274.1033 1
274.1107 3
274.1181 2
274.9244 1
275.0355 1
275.0577 1
275.0799 2
275.1169 1
275.1613 1
276.9416 1
277.1497 1
277.9679 1
278.0647 1
278.9811 1
279.0483 1
279.0781 1
281.0955 1
281.1105 1
281.1778 1
282.1294 1
282.6321 1
282.8273 1
282.8949 1
283.0526 1
283.0676 2
283.0751 4
283.0826 7
283.0901 7
283.0976 7
283.1051 12
283.1127 11
283.1202 9
283.1277 18
283.1352 11
283.1427 4
283.1502 8
283.1577 6
283.1652 2
283.1728 3
283.1803 3
283.1878 1
283.1953 4
283.2028 3
283.2103 1
283.2254 2
283.2629 1
283.278 1
284.06 1
284.0675 1
284.075 2
284.0901 2
284.1051 3
284.1127 2
284.1202 4
284.1277 2
284.1352 4
284.1428 1
284.1578 1
284.1729 1
284.1879 1
284.1954 1
284.2105 1
284.3987 1
285.0315 1
285.137 1
285.9896 1
286.05 1
287.0325 1
287.0551 1
287.0778 1
287.0854 1
287.1308 1
287.5849 1
288.1227 1
288.1303 1
288.1909 1
289.0708 1
289.1315 2
289.253 1
289.3669 1
291.0097 1
291.0477 1
291.063 1
291.0706 1
291.0782 6
291.0858 7
291.0934 7
291.1011 8
291.1087 8
291.1163 3
291.1239 6
291.1315 5
291.1391 5
291.1468 3
291.162 1
291.1772 1
291.1849 1
291.2077 1
291.2458 1
291.261 1
291.3296 1
292.0616 1
292.0693 1
292.0769 1
292.0922 2
292.0998 2
292.1074 1
292.115 2
292.1227 1
292.1303 2
292.1379 2
292.1685 1
292.1761 2
292.199 1
293.1002 1
293.1079 2
293.1155 1
293.1384 1
295.1139 1
295.1753 1
296.0504 1
296.1118 1
298.1744 1
299.1234 1
299.1311 1
299.1774 2
299.1851 1
299.1929 1
299.216 1
300.1048 1
300.1125 2
300.1358 1
300.1435 1
300.1512 2
300.159 1
300.1667 2
300.1976 1
300.2905 1
300.8323 1
301.0956 2
301.1111 1
301.1189 2
301.1731 1
301.6304 1
302.0881 1
302.0958 2
302.1191 2
302.1501 1
303.121 1
304.0389 1
304.1168 1
304.3114 1
306.0898 1
307.0826 1
307.0982 1
308.1162 1
308.1632 1
310.0313 1
310.1571 1
310.165 1
310.1728 1
311.125 1
311.1329 2
311.1407 1
311.188 1
312.1496 1
312.1732 1
312.189 1
312.9231 1
317.0434 1
317.0593 1
318.0697 1
318.0936 1
318.1016 1
318.1175 1
318.1254 1
318.1334 1
318.1493 1
319.1376 1
320.0315 1
320.0634 2
320.0714 1
320.0794 5
320.0874 9
320.0954 12
320.1034 7
320.1114 12
320.1193 7
320.1273 8
320.1353 4
320.1433 1
320.1513 2
320.1833 3
320.1992 1
320.8707 1
321.0866 2
321.0946 1
321.1106 1
321.1186 1
321.1266 2
321.1346 2
321.1426 1
321.1506 1
321.1666 1
321.6469 1
321.7029 1
322.0954 1
322.1034 1
322.1275 1
322.5683 1
323.0577 1
323.1058 1
323.1379 1
324.0776 1
324.1178 1
324.7692 1
325.1313 1
325.1555 2
325.2038 1
325.5743 1
325.8482 1
326.0255 1
326.1545 2
326.1948 1
326.703 1
328.0683 1
328.1087 1
328.1734 1
329.1852 1
329.1933 1
329.2338 1
330.0768 1
330.1255 2
330.1417 1
330.1498 1
330.1904 1
330.6367 1
330.6448 1
330.653 1
330.6854 1
331.1321 1
331.1565 1
331.1646 2
332.9952 1
333.1174 2
333.15 1
334.6919 1
335.0432 1
335.0923 1
335.1086 2
335.1331 2
335.1413 2
335.1495 2
335.1577 1
335.1658 1
335.1822 1
336.1147 1
336.1228 2
336.1392 1
336.1556 1
336.1638 1
336.262 1
337.114 1
337.1796 1
337.196 1
338.0738 1
338.0984 2
338.1148 3
338.1312 1
338.1394 1
338.1476 1
338.1558 1
338.1641 1
338.1723 1
338.1805 1
338.1969 1
338.2626 1
339.1089 1
339.1171 1
339.15 1
339.1582 2
339.1664 1
339.1829 1
339.2322 1
340.0632 1
340.1703 1
341.1261 1
341.6541 1
341.6706 1
342.1412 1
342.3229 1
342.6451 1
343.0998 1
343.2073 1
344.1094 1
344.1923 1
344.6894 1
346.1 1
346.1083 3
346.1166 1
346.1249 2
346.1332 2
346.1415 2
346.1581 1
347.0891 1
347.1057 1
347.114 1
347.1224 1
347.1473 2
348.1462 1
348.1712 1
348.1796 1
349.0882 1
349.1132 1
349.1299 1
349.1383 1
349.1466 3
349.1549 2
349.1633 1
349.2217 1
349.6807 1
350.1568 1
350.1651 1
350.1735 1
350.1818 1
351.0596 1
351.0763 1
351.1098 1
351.1935 2
351.2018 2
351.2102 2
351.2186 1
351.2269 2
351.252 2
352.106 1
352.1144 1
352.1395 1
352.1479 1
352.1563 2
352.1647 3
352.1814 2
352.1898 1
352.215 1
352.9946 1
353.1037 1
353.1205 1
353.154 1
353.1708 1
353.1792 1
353.2211 1
353.9347 1
354.0859 1
354.2036 1
354.5565 1
355.078 1
355.2294 1
355.5661 1
356.1135 1
356.1472 2
356.2062 1
356.6445 1
358.0962 1
358.1553 1
359.0853 1
359.2207 1
360.1267 1
360.2707 1
361.1441 1
361.1781 1
363.1407 1
363.1747 1
363.2003 1
364.0431 1
364.205 2
365.194 1
365.2025 1
367.1504 1
367.1675 1
367.1761 1
367.2531 1
368.1092 1
368.1777 1
368.1863 1
368.2034 2
368.212 6
368.2205 7
368.2291 4
368.2377 5
368.2463 2
368.2548 5
368.2634 1
368.272 1
368.2891 1
368.3062 1
368.3234 1
368.3919 1
369.1378 1
369.155 1
369.1893 1
369.1979 1
369.2064 1
369.215 2
369.2236 1
369.2322 1
369.2493 1
369.3008 1
369.6956 1
369.7385 1
370.1593 3
370.1679 4
370.1765 1
370.185 1
370.1936 1
370.2194 1
370.228 1
370.2452 1
370.6748 1
370.8554 1
371.122 1
371.1306 1
371.1392 1
371.165 1
371.1736 2
371.1822 1
371.208 1
372.3184 1
373.189 1
375.1235 1
375.1321 2
375.1927 1
376.006 1
376.1619 1
376.1705 1
376.1878 1
377.141 1
377.167 2
377.1756 1
377.644 1
378.2169 1
378.269 1
379.1117 1
379.1639 1
379.1726 1
379.1812 1
379.1986 1
379.2073 1
379.216 1
379.2247 2
379.2334 2
379.2421 1
379.6944 1
379.7118 1
379.7379 1
380.1556 1
380.1643 1
380.1991 1
380.6868 1
381.1834 1
381.1922 1
381.2445 1
381.6892 1
382.1778 1
382.1865 1
382.1953 1
382.204 2
382.2127 1
382.2214 1
382.2389 1
382.2476 1
382.3087 1
383.1472 1
383.1647 1
383.1734 2
383.1822 2
383.1909 1
383.1997 2
383.2346 1
383.2521 1
383.3133 1
384.1441 1
384.1616 1
384.1704 1
384.2141 1
384.2491 1
385.116 1
385.1336 1
385.1686 1
385.2124 1
386.1681 2
386.1769 2
386.1857 2
386.2032 1
386.2208 1
386.2559 1
387.0899 1
387.1251 1
387.1514 1
387.1602 3
387.169 4
387.1778 2
387.1865 1
387.1953 1
387.2129 1
387.2217 1
387.2305 1
387.2393 1
387.2568 1
387.2832 1
387.3008 1
388.1359 1
388.1711 1
389.1833 1
389.2097 1
389.2274 1
390.188 2
391.1764 1
392.0776 1
393.1923 1
394.1312 1
394.149 2
394.1667 1
394.1844 2
394.2465 1
395.1068 1
395.1335 1
395.2045 1
395.2311 1
395.2843 1
395.4441 1
396.1547 2
396.1636 2
396.1725 5
396.1814 1
396.1903 6
396.1991 4
396.208 8
396.2169 10
396.2258 8
396.2347 2
396.2436 8
396.2525 6
396.2614 2
396.2702 2
396.2791 5
396.2969 1
396.3147 1
396.3502 1
396.3858 1
396.9282 1
397.1239 1
397.1862 1
397.1951 2
397.204 3
397.2129 3
397.2218 3
397.2307 2
397.2396 5
397.2485 1
397.3464 1
397.3998 1
397.4176 1
397.4532 1
398.1299 1
398.1655 1
398.2012 1
398.2279 1
398.2457 2
398.7002 1
399.1104 1
399.1372 1
400.1815 1
400.1904 1
400.1993 1
400.2083 3
400.2172 2
400.2261 2
400.235 1
400.244 1
400.2529 2
400.7175 1
401.1287 1
401.1377 1
401.1466 1
401.1734 1
401.1824 1
401.2092 1
401.236 1
401.245 2
401.2808 1
402.2114 1
402.2293 1
402.2651 1
403.2059 1
403.2238 1
403.2507 1
404.058 1
404.1388 1
404.1657 4
404.1747 2
404.1837 2
404.1927 7
404.2016 3
404.2106 9
404.2196 8
404.2286 3
404.2375 2
404.2465 3
404.2555 1
404.2734 3
404.2824 2
404.3004 1
404.3363 1
404.3991 1
405.1267 1
405.1447 2
405.1626 1
405.1716 1
405.1806 1
405.1986 1
405.2166 2
405.2256 2
405.2345 1
405.2435 1
405.2795 1
405.2975 1
406.1338 1
406.1428 1
406.1518 1
406.1608 1
406.1788 2
406.1878 2
406.2058 1
406.2148 1
406.2328 2
406.7458 1
407.1241 1
407.1331 1
407.1601 2
407.1691 1
407.1872 1
407.1962 2
407.2142 1
407.2232 1
407.3133 1
407.6918 1
408.1878 1
408.7021 1
408.7111 1
408.7292 1
411.197 2
411.2151 1
411.2242 1
411.2513 1
412.1482 1
412.1844 1
412.1935 1
412.2207 1
413.2184 1
413.2366 1
413.2638 1
414.1991 1
414.2082 1
414.2173 2
414.2264 1
414.2355 1
414.2446 1
414.2537 2
414.2718 1
414.2809 2
414.4445 1
415.1629 1
415.1811 1
416.155 1
416.2188 1
416.2461 1
416.2734 1
416.2825 1
417.1575 1
417.1666 1
417.1757 1
417.1848 2
417.2031 1
417.2213 1
417.276 1
417.7139 1
418.152 1
418.2616 1
418.289 1
418.2981 1
419.2391 1
419.3031 1
420.1538 1
420.2178 1
420.2361 1
420.2453 1
421.1885 1
421.8026 1
422.1695 1
423.0047 1
423.0322 1
423.1608 1
423.1975 2
423.2159 1
423.2435 2
423.2802 1
423.6661 1
424.1533 1
424.1625 1
425.2297 1
425.2758 1
427.1745 1
428.1994 1
428.2826 1
428.7077 1
429.0036 1
429.1978 1
429.2255 1
430.1788 1
430.3547 1
433.2028 1
433.2214 1
433.9093 1
434.1418 1
434.2535 1
434.2907 1
435.175 1
435.1937 1
435.2123 1
435.2216 1
435.2961 1
436.2001 1
436.312 1
437.1238 1
437.2451 2
438.2166 1
438.2539 1
438.7962 1
439.1891 2
439.2078 1
439.2172 1
439.292 1
440.1346 1
440.1533 1
440.2376 1
440.247 1
440.2564 1
440.7343 1
441.2405 1
441.278 2
442.0662 1
443.2028 1
443.325 1
445.1882 1
445.2353 1
445.3672 1
446.093 1
446.1024 1
446.1118 2
446.159 1
446.1873 1
446.1967 2
446.2061 1
446.225 1
446.2344 1
446.2627 1
446.3005 1
446.3476 1
446.3853 1
447.0742 1
447.1497 1
447.1686 1
447.2064 2
447.2253 1
447.2441 1
447.3102 1
448.1794 1
448.2644 1
448.3023 1
449.0494 1
449.2386 1
449.2954 2
450.157 2
450.1664 1
450.1854 1
450.2327 1
450.2612 1
450.9814 1
451.1995 1
451.247 1
451.3892 1
452.1199 1
452.1579 1
452.1674 1
452.1959 1
452.2338 2
452.2623 1
452.4807 1
453.1933 1
453.2313 1
453.2788 1
453.3263 1
453.3358 2
453.3739 1
454.0681 1
454.2298 1
454.2679 1
454.3821 1
454.8105 1
455.1533 1
455.2771 1
455.744 1
455.887 1
456.1921 1
456.2112 1
456.2779 1
457.1462 1
457.1748 1
457.213 1
457.2226 1
457.2321 2
457.2607 1
457.2989 1
458.0726 1
458.0917 1
458.1013 1
458.2159 1
458.2733 1
458.3306 1
459.1721 1
459.2487 1
460.1581 1
460.1772 1
460.2059 2
461.6917 1
462.1235 1
462.1427 1
462.1619 1
462.1811 1
462.2099 1
462.2195 1
462.2482 2
462.2578 1
462.2674 1
462.2866 2
462.3346 1
463.2759 1
463.2855 2
463.3047 1
464.1796 1
464.2374 1
464.2566 1
465.1902 1
465.1998 1
465.2287 2
466.0958 1
466.1633 1
466.25 1
467.0891 1
467.1181 1
467.3304 1
468.1897 1
469.166 1
469.2723 1
469.34 1
470.1335 1
470.1432 1
470.1722 1
470.1916 1
470.2109 1
470.5886 1
471.1602 1
471.1699 1
471.2183 1
471.2668 1
472.0813 1
472.1589 1
472.2947 1
473.1878 1
474.1109 1
474.1206 3
474.1497 1
474.1789 1
474.2567 1
474.2859 1
475.0738 1
475.1224 1
475.2587 1
478.105 1
478.1538 1
478.3881 1
478.9937 1
479.1403 1
479.1501 4
479.1599 2
479.2087 1
479.2185 1
479.238 3
479.2478 1
479.2576 3
479.2674 1
479.2771 3
479.2967 4
479.3162 1
479.326 3
479.3553 2
479.3944 1
479.4824 1
479.5313 1
480.1279 2
480.1572 1
480.1963 1
480.2061 1
480.2355 1
480.2453 1
480.255 1
480.304 1
480.3431 1
481.0381 1
481.136 2
481.2242 2
481.2829 1
481.2927 1
481.3417 1
481.3907 1
481.4201 1
482.2237 1
482.5669 1
482.6944 1
483.7936 1
484.1865 1
487.1086 1
487.6803 1
488.1339 1
488.1537 1
488.1734 1
488.2129 1
488.2326 1
488.2622 1
488.272 1
488.3904 1
489.2295 1
489.2788 1
489.3085 1
489.3578 1
489.3677 1
491.1273 2
491.2164 2
492.1172 1
492.137 1
492.1469 1
492.1667 1
492.2262 1
492.9297 1
493.1081 1
493.1478 1
493.2073 1
493.2271 1
494.1199 1
494.2489 1
494.3482 1
494.4276 1
494.6262 1
494.656 1
494.6758 1
495.2519 1
496.2957 1
497.1415 2
497.1614 2
497.1714 1
497.1813 1
497.2012 1
497.2112 1
497.2311 2
497.2411 2
497.251 2
497.261 1
497.2809 2
497.3008 2
497.3207 1
497.3307 1
497.3406 2
497.3506 1
497.3605 2
497.3705 1
497.3804 1
497.4103 1
498.1076 1
498.1972 1
498.2072 1
498.2271 1
498.277 1
498.2869 2
498.3168 1
498.3368 1
498.3766 1
498.3966 1
499.1444 1
499.2541 1
500.1923 1
500.2821 1
500.7116 1
503.8034 1
505.1571 1
506.3118 1
507.2666 1
509.1084 1
509.1286 1
509.1689 1
509.189 1
509.1991 1
509.2092 1
509.2293 2
509.2495 1
509.2998 1
509.3099 3
509.3401 1
510.2171 1
510.3281 1
511.1655 1
511.1857 1
511.1958 1
511.2766 1
512.1956 1
512.2765 1
512.2866 1
512.3876 1
512.7616 1
513.1964 1
513.4797 1
514.1172 1
514.2083 1
514.2185 1
514.2387 1
514.34 1
514.3805 1
514.3906 1
515.1706 1
515.1908 1
515.201 1
515.2719 2
515.3125 1
515.3935 1
516.1946 1
516.2351 1
516.2453 1
516.296 1
517.1993 1
518.0322 1
518.2354 1
518.7743 1
519.1506 1
519.1811 1
519.4049 1
519.7 1
520.2803 1
521.1667 1
521.1973 1
522.2068 1
522.217 1
523.1255 1
523.1969 1
524.372 1
525.1595 1
526.4085 1
528.1718 1
528.3052 1
529.1367 1
530.2773 2
531.203 1
531.2133 1
531.2236 1
531.2545 1
531.3574 1
532.1604 1
532.2016 1
532.2428 1
532.3046 1
532.4488 1
533.1496 1
533.1599 1
534.2532 1
535.1307 1
535.1514 1
536.3294 1
537.1466 1
537.1983 1
537.2087 1
537.2501 1
537.3225 1
537.4363 1
538.2543 1
538.2958 1
539.1558 1
539.2388 1
540.1411 1
541.2416 1
541.6467 1
542.1352 1
542.1456 1
542.3119 1
543.2689 1
545.2479 1
548.2335 1
552.2446 1
553.3047 1
554.2188 1
554.2503 1
554.2608 1
554.2818 1
554.429 1
555.3019 1
555.3966 1
556.365 1
556.4598 1
557.2183 1
557.3975 1
557.4713 1
558.22 1
558.2305 2
559.1697 1
559.2542 1
559.2648 1
559.2859 1
559.307 1
559.3492 1
560.5008 1
562.1297 1
565.2249 1
567.1477 1
567.169 1
567.2966 1
568.4243 1
571.2592 1
571.3233 1
572.1453 1
572.188 1
572.2414 1
572.3055 1
573.2137 1
573.2351 1
573.4168 1
573.4809 1
574.144 1
574.2189 1
574.2296 1
574.4971 1
575.2357 1
575.2464 1
576.232 1
576.9288 1
577.3364 1
580.5053 1
583.2192 1
584.1253 1
584.19 1
584.2116 1
584.2224 2
584.244 1
584.2548 1
585.14 1
585.1616 1
585.1832 1
585.2372 1
585.248 1
588.2328 1
588.2653 1
589.2078 1
589.2511 1
589.2728 1
589.392 1
590.1401 1
590.2052 1
590.2703 1
590.2811 1
590.3137 1
590.3354 2
590.5415 1
591.1709 1
591.2904 1
592.1375 1
592.2352 1
592.3004 1
592.4852 1
595.2487 1
596.273 1
597.2437 1
600.3792 1
602.1199 1
602.1418 1
602.1747 1
602.1966 1
602.2075 2
602.2185 3
602.2404 3
602.2513 2
602.2733 3
602.2952 1
602.3171 1
603.1501 1
603.183 2
603.2049 1
603.2159 1
603.7424 1
604.1483 1
604.2032 1
604.291 1
605.3121 1
607.2029 1
608.2264 1
609.2619 1
611.214 1
614.2089 1
614.4302 1
615.2273 1
615.3048 1
615.3159 1
616.1689 1
616.2243 1
616.3352 1
617.2777 1
618.2542 1
620.065 1
620.1539 1
620.1873 1
620.1984 1
620.2095 1
620.2206 2
620.2651 2
620.2762 2
621.1772 1
621.1995 1
621.2106 1
621.2217 1
621.244 1
621.3442 1
622.1902 1
622.3573 1
623.1372 1
623.2598 1
624.2856 1
626.2505 1
627.2564 1
627.2676 1
627.29 1
628.252 1
628.2632 1
628.2856 1
629.1924 1
629.2484 1
629.3604 1
629.3716 1
631.2322 1
632.2085 1
633.1967 1
633.3091 1
634.3769 1
634.8605 1
635.2206 1
635.2993 1
637.3152 1
637.3265 1
639.244 1
641.2775 1
641.3001 1
642.2728 1
642.2954 1
642.3067 1
642.3294 1
643.3255 1
643.3708 1
644.2771 1
644.4017 1
644.8778 1
645.3201 1
646.3071 1
650.3086 1
651.2311 1
651.2425 1
651.2539 1
651.2767 1
651.3109 1
651.3337 1
651.3906 1
652.1999 1
652.2227 1
652.2569 1
653.101 1
653.2493 1
653.352 1
654.311 1
654.3224 1
655.2135 1
655.3506 1
659.208 1
660.2745 1
660.2859 1
660.3089 1
661.3074 1
661.3648 1
661.8126 1
666.288 1
668.2024 1
668.2255 1
668.2486 1
668.3063 1
668.3179 1
668.3294 1
668.3409 2
668.364 1
668.3756 1
669.23 1
669.2646 1
669.2762 2
669.2877 2
669.2993 4
669.3108 1
669.3224 4
669.3339 1
669.3455 1
669.3686 3
669.4263 1
670.2699 1
670.3161 1
670.3277 1
670.3392 1
670.3855 1
670.4201 1
671.2527 1
671.2874 1
671.3221 1
672.3752 1
673.2901 1
676.3171 1
677.223 1
677.2463 1
678.3737 1
680.2821 1
680.2938 1
684.4456 1
685.1817 1
685.3219 1
685.9298 1
686.1169 1
686.1871 1
686.2105 1
686.2456 3
686.2573 1
686.269 6
686.2807 3
686.2924 6
686.3041 9
686.3158 11
686.3275 11
686.3392 10
686.3509 6
686.3626 5
686.3742 8
686.3859 2
686.3976 3
686.4093 3
686.421 1
686.4327 1
686.4678 1
686.5029 1
686.538 1
686.7954 1
687.2518 1
687.2635 3
687.2752 2
687.2869 2
687.2986 1
687.3103 4
687.322 6
687.3337 2
687.3454 1
687.3571 3
687.3688 1
687.3805 2
687.3922 2
687.4625 1
688.2353 1
688.2821 1
688.329 1
688.3407 3
688.3524 3
688.3641 2
688.3876 1
689.2429 1
689.3015 1
689.3133 1
689.325 1
689.4891 1
690.31 1
690.3569 1
697.2835 1
697.3071 1
697.3189 1
697.3307 1
697.3543 1
697.3661 1
698.286 1
698.345 1
698.3568 1
699.3364 1
705.3233 1
705.347 2
705.3707 1
705.3826 1
706.2959 1
706.3078 1
707.2573 1
709.3486 1
711.3596 1
711.3953 1
712.3602 1
714.8289 1
715.2707 1
715.2945 2
715.3184 2
715.3304 1
715.3542 3
715.3901 1
716.274 1
716.3218 1
716.3696 2
716.3816 1
716.3935 1
717.3139 1
717.3259 1
717.3857 1
717.4813 1
718.3307 1
719.2883 1
719.396 1
719.4559 1
720.3543 1
720.4143 1
722.2009 1
724.2901 1
729.3092 1
729.3574 1
732.254 1
733.2088 1
733.3055 1
733.3176 1
733.3539 1
733.3659 2
733.4264 1
733.4506 1
734.3335 1
734.3819 1
734.394 1
734.4303 1
735.5802 1
736.3432 1
740.4195 1
741.3795 1
745.4453 1
758.3486 1
758.447 1
758.4716 2
758.4962 1
759.3448 1
760.317 1
767.4493 1
769.3675 1
770.3338 1
773.621 1
776.4549 1
778.3595 1
779.4809 1
780.2913 1
780.3287 1
780.3911 1
780.4036 1
781.3518 1
786.3767 1
787.4663 1
788.3937 1
788.4814 1
790.5639 1
792.3726 1
793.3028 1
793.3657 1
798.366 2
798.3912 1
798.4291 1
799.325 1
799.3376 1
800.2593 1
800.3604 1
806.3078 1
806.4346 1
810.4333 1
816.3414 1
816.3669 2
817.5154 1
818.4348 1
823.2571 1
823.3724 1
825.3849 1
832.3516 1
832.4675 1
834.388 1
834.4267 2
834.4525 1
835.4845 1
840.4085 1
845.3729 1
846.3598 1
846.3728 1
847.2043 1
849.3498 1
849.3758 1
849.584 1
850.365 2
850.4041 1
850.4561 1
851.4329 1
856.2599 1
858.2076 1
860.3932 1
861.4936 1
863.3554 1
870.4275 1
874.3968 1
874.41 1
874.476 1
879.4207 1
891.4702 1
909.3549 1
919.5345 1
926.6152 1
928.1243 1
936.4398 1
940.4608 1
941.488 1
1601.2318 1
1765.2308 1
END IONS

BEGIN IONS
PEPMASS=531.229000782687
CHARGE=2+
TITLE=File: 0094OtSp-Pha-R0001-F01-2G01E04-01.wiff, Sample: \2006_11_01\0094OtSp-Pha-R0001-F01-2G01E04-01 (sample number 1), Elution: 13.149 to 13.228 min, Period: 1, Cycle(s): 319-320 (Experiment 3)
114.0425 1
118.0535 1
125.1022 1
130.0693 1
133.0393 1
137.1072 1
139.1273 1
140.1085 1
145.104 1
147.079 1
155.0515 1
155.0904 1
157.0313 1
157.0481 1
157.0929 1
169.087 1
173.1048 1
173.1107 1
173.1224 1
173.1283 2
175.0841 1
178.0504 1
183.1139 1
183.1199 1
183.138 1
183.1501 1
184.106 1
184.1242 2
186.0375 1
186.141 1
189.0394 1
201.0976 1
201.1103 1
201.142 1
201.1483 2
202.0802 1
210.0202 1
212.1543 1
217.145 1
219.077 1
224.0611 1
225.1451 2
226.1041 1
234.02 1
239.0807 1
239.1083 1
239.1221 1
241.1562 1
242.107 1
242.1278 1
243.8747 2
245.0544 1
250.07 1
250.1053 1
250.3595 1
252.0861 1
256.0714 1
258.1905 1
260.2391 1
262.0934 1
264.898 1
269.1147 1
270.0823 1
270.1117 1
270.119 1
270.1924 1
271.5591 1
274.0442 1
274.1033 1
274.473 1
280.0112 1
284.1277 1
285.0918 1
287.0098 1
291.0401 1
295.6434 1
296.1272 1
303.2143 1
304.0934 1
316.0584 1
324.1258 1
335.2149 1
336.6387 1
338.1394 1
338.9445 1
341.0767 1
341.1344 1
355.0022 1
357.0915 1
357.1252 1
358.0286 1
358.1891 1
359.1869 1
359.7371 1
369.3008 1
369.7127 1
370.1679 1
372.1634 1
373.0252 1
374.1556 1
376.9329 1
377.1496 1
378.1995 1
378.6946 1
378.9813 1
380.2339 1
387.705 2
387.7226 1
391.0616 1
392.0069 1
396.1991 1
401.2182 1
403.2597 1
416.2279 1
423.2343 1
424.2544 1
427.2115 1
431.235 1
432.2184 1
434.1139 1
434.2535 1
438.1698 1
438.2913 1
446.1684 1
455.2581 1
457.2226 1
457.2607 1
465.6621 1
466.1343 1
471.2571 1
477.1 1
487.2564 1
487.7296 1
488.272 1
489.0517 1
489.1505 1
489.2788 1
489.3282 1
489.4369 1
493.7429 1
495.2817 1
497.1515 1
497.3307 1
502.2413 1
503.3225 1
506.3017 1
508.1921 1
515.5253 1
524.2698 1
532.1913 1
533.4383 1
547.1051 1
547.22 1
557.271 1
558.22 1
588.3953 1
602.0651 1
605.345 1
632.3656 1
641.2549 1
661.3074 1
668.3409 1
672.352 1
675.3769 1
678.3156 1
688.329 1
694.3275 1
711.3238 1
717.0509 1
742.3402 1
749.9501 1
755.3271 1
756.3091 1
756.3582 1
756.3705 1
756.4441 1
757.2794 1
757.7709 1
758.3732 1
758.4839 1
759.3571 1
769.2932 1
775.3356 1
775.4351 1
844.6981 1
855.3979 1
855.4631 1
931.6368 1
933.5456 1
952.1209 1
1315.8226 1
END IONS

BEGIN IONS
PEPMASS=715.752104695752
CHARGE=2+
TITLE=File: 0094OtSp-Pha-R0001-F01-2G01E04-01.wiff, Sample: \2006_11_01\0094OtSp-Pha-R0001-F01-2G01E04-01 (sample number 1), Elution: 12.399 to 13.179 min, Period: 1, Cycle(s): 319-320 (Experiment 2), 311-312 (Experiment 3)
129.0783 1
129.0985 2
130.0896 1
139.0588 1
155.1015 1
160.8984 1
162.3685 1
178.0444 1
183.1199 1
186.0984 1
202.0992 1
203.1987 1
226.0705 1
226.0906 1
226.1376 1
226.1511 1
227.1055 1
234.1225 1
242.1209 1
244.0351 1
244.0699 1
244.0839 1
244.1606 1
250.1264 1
263.8962 1
276.1101 1
277.1051 1
281.2902 1
290.1344 1
295.1293 1
297.1884 1
301.0801 1
305.1532 1
320.1593 2
339.1253 1
340.1621 1
348.7713 1
366.1929 1
376.1878 1
379.216 1
383.1734 1
386.2032 1
389.0688 1
389.1833 1
389.2009 1
390.1704 1
405.2525 1
407.2502 1
407.2773 1
418.1885 1
418.1977 1
418.2433 1
418.2524 1
418.2616 1
418.289 2
423.2618 1
441.0905 1
445.1882 1
459.3539 1
464.1027 1
468.1994 1
471.228 1
473.6929 1
475.2295 1
493.2073 1
497.1415 1
509.2092 1
510.1869 1
513.1256 1
513.2571 1
520.1989 1
520.2294 1
520.372 1
520.535 1
521.3196 1
521.3604 1
521.5031 1
525.3642 1
533.0053 1
574.251 1
601.2547 1
617.2666 1
618.2875 1
619.3092 2
620.2874 1
620.4319 1
623.7726 1
636.2675 1
656.2539 1
662.3411 1
671.3684 1
671.5072 1
675.7947 1
675.8063 1
675.8527 1
675.8759 1
675.8992 1
676.3519 1
676.3635 1
676.3751 1
676.7932 2
676.8048 1
676.8164 1
677.2346 1
677.3741 1
698.3096 1
716.3696 1
717.302 1
731.3724 1
732.3507 1
733.378 1
734.3819 1
735.3259 1
744.4096 1
755.2535 1
831.4759 1
841.4184 1
842.2733 1
866.5198 1
899.2988 1
927.4852 1
944.1749 1
944.3395 1
944.3807 1
944.5316 1
944.5865 1
944.7923 1
1772.7984 1
END IONS

BEGIN IONS
PEPMASS=554.734031592693
CHARGE=2+
TITLE=File: 0094OtSp-Pha-R0001-F01-2G01E04-01.wiff, Sample: \2006_11_01\0094OtSp-Pha-R0001-F01-2G01E04-01 (sample number 1), Elution: 13.363 to 13.442 min, Period: 1, Cycle(s): 321-322 (Experiment 4)
115.022 1
119.0208 1
129.0732 1
130.0947 1
130.8239 1
131.0538 1
135.9491 1
135.9543 1
136.0272 1
136.0324 1
136.048 4
136.0532 9
136.0584 5
136.0636 3
136.0688 5
136.0741 1
136.0793 3
136.0845 2
136.0949 1
136.1001 1
136.1053 1
136.2981 1
136.9713 1
137.0497 1
137.0654 1
137.0863 1
138.0708 1
138.097 1
139.0851 1
157.1544 1
164.0568 1
167.0958 1
169.0812 3
170.1103 1
172.6293 1
183.0837 1
185.0826 1
185.0948 1
185.1495 2
185.1738 1
187.123 1
188.0831 1
196.5838 1
201.066 1
201.0723 1
202.0738 1
202.1056 1
204.0142 1
204.1353 1
207.1251 1
213.1374 1
213.2221 1
215.058 1
216.1068 1
216.133 1
216.1527 1
217.0398 1
217.0727 1
217.1385 1
221.117 1
224.1079 1
232.1388 1
232.1456 1
234.0815 1
234.1293 1
234.1635 1
234.1772 1
235.1346 1
237.0073 1
244.0072 1
245.1033 1
245.1383 1
248.6247 1
248.7303 1
248.8782 1
248.9768 1
249.0614 1
249.0684 1
249.0755 1
249.0896 4
249.0966 10
249.1036 19
249.1107 17
249.1177 20
249.1248 12
249.1318 12
249.1389 9
249.1459 7
249.153 10
249.16 5
249.1671 6
249.1741 6
249.1812 6
249.1882 4
249.1953 2
249.2023 2
249.2094 2
249.2164 2
249.2234 3
249.2305 1
249.2446 1
249.6324 1
250.077 1
250.0841 1
250.0911 1
250.0982 2
250.1053 2
250.1123 6
250.1194 9
250.1264 1
250.1335 3
250.1406 1
250.1476 2
250.1688 1
250.1759 3
250.1829 1
250.2041 2
250.2253 2
250.2889 1
250.2959 1
250.3383 1
251.1725 1
251.2009 1
251.2575 1
252.0294 1
252.0861 1
253.8329 1
254.0677 1
254.082 1
254.1104 1
254.1603 1
255.0864 1
256.0571 1
257.0582 1
260.1167 1
268.178 1
272.1038 1
275.5985 1
276.9936 1
277.0828 1
277.0902 1
277.0977 3
277.1051 4
277.1125 1
277.12 1
277.1274 6
277.1348 4
277.1423 6
277.1497 3
277.1571 5
277.1646 2
277.172 3
277.1794 2
277.1943 1
278.1019 2
278.1168 2
278.1317 2
278.1391 2
278.154 1
278.1764 1
278.2583 1
279.1303 1
280.1083 1
284.9637 1
285.0541 1
285.1144 1
290.0812 1
290.0888 1
290.1421 1
290.1801 1
293.1384 1
298.0973 1
298.1358 1
299.4014 1
300.6619 1
303.121 1
303.1443 1
303.1599 1
303.1676 1
303.1754 1
307.1139 1
308.0221 1
312.1417 1
313.0653 1
313.2549 1
315.1463 1
316.0663 1
316.0981 1
316.106 1
316.1298 2
316.1378 1
316.3522 1
317.0831 1
321.0866 1
321.1426 1
321.1506 1
321.1586 1
321.1666 2
321.1826 1
321.2466 1
322.1916 1
326.1142 1
326.1465 1
328.1653 1
328.2057 1
330.2066 1
331.1402 1
331.1565 2
331.189 1
331.2052 1
334.0715 1
334.1939 1
343.2073 1
344.1012 1
344.1177 1
344.126 1
344.1426 1
344.1591 1
344.184 1
345.1372 1
349.0799 1
351.1684 1
353.3554 1
354.1027 1
354.1111 1
360.203 1
365.1855 1
366.6972 1
369.9961 1
376.1705 1
376.2398 1
377.219 1
379.2334 1
382.2302 1
382.2738 1
384.1966 1
387.2305 1
388.1095 1
397.1684 1
400.1725 1
400.2172 1
400.235 1
401.1913 1
401.2182 1
401.2271 2
401.2718 1
402.2204 1
402.2562 1
403.1342 1
405.729 1
407.3223 1
409.289 1
413.164 1
413.8267 1
415.1447 1
415.172 1
415.1811 1
416.2916 1
416.7746 1
417.2851 1
417.5862 1
417.6318 1
418.0151 1
418.1429 1
418.1611 1
418.1703 1
418.1794 2
418.1885 3
418.1977 2
418.2068 2
418.2159 5
418.225 6
418.2342 7
418.2433 8
418.2524 8
418.2616 1
418.2707 5
418.2798 3
418.289 4
418.2981 2
418.3072 1
418.3255 1
418.362 1
418.5903 1
419.1569 1
419.1843 2
419.1934 1
419.2117 2
419.2208 4
419.23 1
419.2391 2
419.2483 2
419.3123 1
419.3488 1
420.227 1
420.2727 1
420.3551 1
420.6939 1
423.1516 1
423.4088 1
429.2533 1
433.2214 1
435.1098 1
436.2281 1
436.312 1
438.2352 1
441.2312 1
442.2352 1
444.1526 1
458.063 1
460.3113 1
466.1247 1
470.1916 1
470.8986 1
470.9955 1
471.1505 2
471.228 1
471.2959 1
471.354 1
471.994 1
472.091 1
473.1975 1
473.965 1
475.6091 1
487.3944 1
489.1208 1
489.1603 1
489.19 1
489.2097 2
489.2295 1
489.2492 1
489.2591 1
489.269 1
489.2788 1
489.2887 2
489.3085 1
489.3183 1
489.3578 2
489.427 1
489.5356 1
490.1779 1
490.1878 1
490.2076 2
490.2273 1
490.2867 1
490.3361 1
490.346 1
491.246 1
506.3419 1
508.2827 1
512.3169 1
514.0869 1
517.2805 1
521.2075 1
529.373 1
531.6044 1
542.1144 1
545.7379 1
559.7928 1
570.1607 2
581.194 1
600.2917 1
603.194 1
606.8729 1
617.2999 1
618.2209 1
618.232 1
618.2431 1
618.2542 1
618.2764 1
618.2986 1
618.3097 1
618.3208 1
618.343 1
618.4318 1
618.454 1
618.5428 1
619.2426 1
619.2981 1
619.3315 1
619.3648 1
620.2206 1
620.3096 1
622.2125 1
623.873 1
650.172 1
651.2425 1
655.3963 1
668.2486 1
668.2602 1
668.3179 1
669.2877 1
674.2983 1
682.3331 1
686.2456 1
691.2839 1
691.2957 1
696.4232 1
701.3331 1
716.2979 1
732.3386 1
733.233 1
733.2571 2
733.2813 2
733.2934 3
733.3055 1
733.3176 4
733.3297 7
733.3418 3
733.3539 5
733.3659 1
733.378 5
733.3901 1
733.4143 2
733.499 1
734.2488 1
734.2972 1
734.3214 3
734.3335 1
734.3456 1
734.3577 1
734.3819 1
734.394 2
734.4182 1
734.5029 1
734.515 1
735.2896 1
735.3017 2
735.3986 1
743.2406 1
756.4073 1
768.4019 1
814.4164 1
814.5565 1
815.4232 1
831.373 1
831.3987 1
831.4373 1
832.313 3
832.3258 2
832.3387 1
832.3516 2
832.3645 4
832.3774 4
832.3902 1
832.4031 4
832.416 2
832.4289 5
832.4418 1
832.4546 6
832.4675 2
832.5448 1
832.635 1
832.7638 1
833.2793 1
833.3179 1
833.3308 2
833.3437 1
833.3566 1
833.3695 2
833.3824 1
833.4081 3
833.421 4
833.4468 6
833.4597 1
833.4726 1
833.4855 1
833.5113 2
833.5241 1
833.5757 1
833.5886 1
833.6015 1
833.8077 1
833.8722 1
834.1559 1
834.3751 2
834.4396 1
834.4912 1
834.7233 1
835.4587 1
835.4845 1
839.4769 1
945.4374 1
946.3025 1
947.5252 1
947.6489 1
974.4856 1
977.4145 1
1132.0349 1
1258.4512 1
1352.3003 1
END IONS

BEGIN IONS
PEPMASS=405.674731615059
CHARGE=2+
TITLE=File: 0094OtSp-Pha-R0001-F01-2G01E04-01.wiff, Sample: \2006_11_01\0094OtSp-Pha-R0001-F01-2G01E04-01 (sample number 1), Elution: 13.336 to 13.415 min, Period: 1, Cycle(s): 321-322 (Experiment 3)
110.0212 1
112.0724 1
117.0418 1
120.0507 1
120.0556 1
121.0655 1
124.011 1
125.9876 1
126.128 1
128.0405 1
128.9616 1
129.058 1
129.063 1
129.0681 11
129.0732 12
129.0783 18
129.0833 10
129.0884 11
129.0935 4
129.0985 10
129.1036 4
129.1087 3
129.1138 2
129.1188 2
129.1341 1
129.1899 1
129.2355 1
129.7385 1
129.9929 1
130.0693 2
130.0794 1
130.0896 1
130.1253 1
131.9806 1
136.0584 1
138.0813 1
142.966 1
143.0835 1
145.0986 1
147.079 1
147.0898 1
147.1006 2
147.1115 1
153.0621 1
155.1071 2
155.1293 1
156.1096 1
157.1041 1
157.1153 1
160.0613 1
162.0842 1
165.0075 1
165.0648 1
168.0552 1
169.0812 1
181.0836 1
182.1063 1
185.1191 1
185.1252 1
186.0618 1
188.0341 1
188.0769 1
188.1259 1
190.1152 1
190.1275 1
191.985 1
192.1583 1
193.0443 1
195.0968 1
195.9083 1
197.1413 1
197.1475 1
197.1538 2
197.1601 1
197.1664 2
197.1726 2
197.1852 1
197.204 1
198.1832 1
199.0767 1
201.142 1
201.1926 1
207.2023 1
209.0637 1
213.0917 1
213.1308 1
213.1634 1
214.0835 1
214.2469 1
221.0307 1
223.0865 1
224.1413 1
224.148 1
224.1681 1
224.1747 1
224.1881 1
225.1585 2
225.1786 1
225.1987 2
225.2255 1
226.1443 1
226.1578 1
228.8784 1
229.1284 1
232.03 1
232.132 1
234.0747 1
235.1689 1
237.0829 1
237.1311 1
238.1772 1
238.9013 1
242.0931 1
242.1139 1
242.1209 2
242.1348 1
242.1486 1
242.1556 1
242.1695 2
242.1764 2
242.1834 1
242.1903 1
242.1973 1
242.2042 1
242.2251 1
242.232 1
242.9831 1
247.1626 1
248.1251 1
257.1656 1
258.0901 1
261.0103 1
264.2372 1
268.1049 1
269.1953 1
273.1801 1
275.1465 1
276.073 1
276.0879 1
276.1027 1
276.1101 1
276.1175 1
276.1398 1
276.1546 1
276.1695 1
277.068 1
277.1571 1
277.224 1
278.1912 1
285.1069 1
288.1682 1
294.1177 1
294.1254 2
294.1407 2
294.1483 1
294.2862 1
295.2213 1
297.1961 1
302.1269 1
303.2687 1
304.3815 1
307.153 1
312.2364 1
313.1443 1
313.1917 1
313.2154 1
314.1405 1
316.1934 1
324.1901 1
325.1716 1
325.1877 1
328.0925 1
331.1159 1
331.124 1
331.1727 1
332.181 1
334.9615 1
337.1386 1
343.3314 1
346.0252 1
347.1806 1
347.2139 1
349.9813 1
351.7291 1
352.1228 1
353.3302 1
356.2904 1
359.1615 1
359.1699 2
360.1945 1
360.72 1
365.1514 1
365.1855 2
365.2025 3
365.2196 2
365.2281 1
365.2367 1
365.2537 1
365.672 1
365.7146 1
365.7317 2
366.1758 1
368.2291 1
370.2108 1
372.7234 1
372.7407 1
373.6549 1
373.724 3
373.7326 2
373.7412 3
373.7499 1
373.7585 2
373.7671 1
373.793 1
373.8189 1
374.2074 1
374.2161 1
374.242 1
374.2506 1
374.2852 1
374.769 1
375.037 1
375.2186 1
375.2359 1
377.0283 1
377.219 1
377.297 1
378.0866 1
378.1734 1
383.0336 1
388.0655 1
388.2063 1
388.7078 1
388.7255 1
388.7783 1
389.1833 1
389.1921 1
389.2097 2
389.2274 1
389.2626 1
390.0293 1
390.1792 1
390.1969 1
390.2586 1
395.1601 1
395.1778 1
396.1814 1
396.7859 1
397.1417 1
397.1684 1
397.1773 1
397.1951 2
397.204 5
397.2129 3
397.2218 4
397.2307 1
397.2396 1
397.2663 2
397.293 2
397.3286 1
397.6846 1
397.6935 1
397.7113 2
397.7291 1
397.7558 2
397.7647 1
398.121 1
398.1923 1
398.2101 2
398.2635 1
398.2903 1
399.0658 1
400.1993 1
400.2708 1
404.6685 1
405.6031 1
405.6391 1
405.6481 2
405.6571 2
405.6661 2
405.684 1
405.693 1
405.702 5
405.711 2
405.72 6
405.729 12
405.738 8
405.747 7
405.756 6
405.765 6
405.774 3
405.8009 2
405.8099 1
405.8639 1
406.1338 1
406.1878 1
406.1968 1
406.2058 2
406.2148 3
406.2238 3
406.2328 1
406.2418 1
406.2508 5
406.2598 7
406.2688 1
406.2778 4
406.3138 1
406.3318 1
406.3858 1
406.3948 1
406.5388 2
406.6918 1
406.7278 2
406.7368 3
406.7458 2
406.7548 3
406.7638 3
406.7819 1
406.7909 1
406.7999 1
406.8449 1
407.1601 1
407.2052 2
407.2322 1
407.2592 2
407.2863 1
407.3493 1
408.2329 1
421.2527 1
422.197 1
422.2337 1
423.1608 1
423.3537 1
434.1139 1
434.207 2
434.2256 1
434.2349 1
434.2442 1
434.2535 2
434.2907 1
434.3 1
434.3186 1
435.2589 1
435.2682 1
435.3427 1
436.2468 2
436.2747 1
436.5172 1
437.2918 1
453.1743 1
453.2028 1
453.2883 1
453.3263 1
458.2446 1
470.3174 1
472.6441 1
479.1794 1
479.414 1
481.9982 1
486.173 1
498.1574 1
498.1674 1
498.1773 1
498.267 1
498.277 1
498.2869 1
498.3069 1
500.2921 1
500.8115 1
504.7558 1
505.1772 2
505.1973 2
505.2274 2
505.2575 3
505.2675 1
505.2776 3
505.2876 1
505.2976 1
505.3077 2
505.3177 1
505.3277 1
505.3378 1
505.3478 3
505.3579 2
505.3779 1
505.388 4
505.398 1
505.408 2
506.2214 1
506.2616 1
506.2917 1
506.3017 2
506.3118 2
506.3319 2
506.3419 1
507.2063 1
508.1921 1
510.4188 1
515.7179 1
517.3617 1
519.354 1
536.2054 1
536.7638 1
537.3328 1
544.7267 1
544.7684 1
544.7788 2
544.8101 2
545.2374 1
545.2687 1
548.2231 1
555.2914 1
561.2621 1
567.4561 1
569.1484 1
569.1697 1
569.1803 1
569.191 4
569.2123 1
569.2229 1
569.2336 2
569.2442 1
569.2549 1
569.2655 3
569.2868 2
569.2975 2
569.3827 1
569.4892 1
570.2353 1
570.2779 1
570.2993 1
572.1239 1
572.2841 1
575.2571 1
583.2839 1
591.3555 1
600.2808 1
600.3464 1
601.3642 1
610.3313 1
617.3775 1
618.0211 1
618.2875 1
618.2986 1
618.3097 2
618.3208 1
618.3319 1
618.343 1
618.3541 1
618.3652 1
619.287 2
619.2981 1
619.3092 1
619.3537 1
620.3763 1
620.4208 1
621.2774 2
636.3463 1
637.3265 1
646.3639 1
664.2958 1
664.3188 1
665.2973 1
674.3331 1
682.2982 1
682.3098 2
682.3331 1
682.3448 2
682.3565 1
682.3681 3
682.3798 3
682.4031 1
682.4148 1
682.4264 1
683.2548 1
683.2781 1
683.3131 1
683.3365 1
683.3481 2
683.3598 1
684.2821 1
684.3055 1
684.3288 1
684.3872 2
684.4106 1
684.4223 1
692.2233 1
694.3275 1
694.3511 1
751.3079 1
863.8408 1
END IONS

BEGIN IONS
PEPMASS=523.228896519868
CHARGE=2+
TITLE=File: 0094OtSp-Pha-R0001-F01-2G01E04-01.wiff, Sample: \2006_11_01\0094OtSp-Pha-R0001-F01-2G01E04-01 (sample number 1), Elution: 8.934 to 13.366 min, Period: 1, Cycle(s): 315-316, 321-322 (Experiment 2), 271-272 (Experiment 3), 279-280 (Experiment 4)
111.0586 1
113.015 1
114.0234 1
114.0425 1
114.052 1
114.9502 1
115.9768 1
119.0744 1
121.036 1
123.425 1
125.0872 1
125.0922 1
125.0972 1
126.0728 1
126.0778 1
127.0623 1
129.0225 1
129.058 1
129.0732 1
129.0884 1
130.0489 1
130.0693 1
130.0896 1
130.0947 1
136.0793 1
136.0845 1
136.1366 1
137.0549 3
137.0758 1
137.1124 1
137.1386 1
138.0865 1
139.0114 1
139.0483 1
139.0693 1
139.0746 4
139.0799 3
140.0715 1
140.0768 1
141.003 1
141.0719 1
141.0772 2
141.0825 1
141.0878 1
141.0985 3
141.1038 2
141.1091 2
141.1144 2
142.0334 1
142.0493 1
142.0866 1
142.0919 1
142.0972 1
142.1026 1
142.1185 1
142.47 1
143.0728 1
144.0946 1
145.0717 1
147.0411 1
147.0519 1
147.0627 3
147.1006 1
147.1061 1
153.0455 1
155.0292 1
155.0348 1
155.0904 3
155.096 2
155.1015 1
155.1071 1
155.1126 2
155.1293 1
155.1349 2
156.0705 1
156.0761 1
156.0872 1
156.0984 1
157.0313 1
157.0481 1
157.0537 1
157.0593 1
157.0705 6
157.0761 1
157.0817 1
157.0873 2
157.0985 9
157.1041 2
157.1097 2
157.1264 2
157.132 1
157.3336 1
158.0624 1
158.068 1
158.0793 1
158.0849 1
158.0905 1
158.0961 1
158.1073 1
158.1186 1
158.9618 1
160.0501 1
162.0785 1
165.0763 1
167.0612 3
167.067 5
167.0728 4
167.0785 2
167.0843 1
167.0958 3
167.1016 1
167.1132 2
168.0668 1
168.0726 1
169.0464 1
169.0522 2
169.0754 4
169.0812 8
169.087 7
169.0928 11
169.0986 5
169.1045 5
169.1103 3
169.1161 1
169.1335 2
169.7204 1
169.8659 1
169.9881 1
170.023 1
170.0579 1
170.0871 2
170.0929 2
170.0987 1
171.0959 1
172.0491 1
172.0608 1
172.0842 1
173.0696 1
173.0813 2
173.0872 1
173.0931 1
173.0989 6
173.1048 8
173.1107 6
173.1166 13
173.1224 12
173.1283 11
173.1342 11
173.1401 6
173.1459 6
173.1518 4
173.1577 3
173.1636 1
174.0283 1
174.0754 1
174.0813 1
174.0931 1
174.0989 1
174.1107 1
174.1166 1
174.1225 1
174.1402 3
174.1461 1
174.1873 1
175.0191 1
175.0546 1
175.0605 2
175.0664 1
175.0723 1
175.0841 1
175.09 1
175.0959 1
175.1018 3
175.1077 2
175.1137 3
175.1196 2
175.1314 2
175.1373 1
175.155 1
175.1727 1
175.1846 1
176.0721 1
176.1135 1
176.1195 1
179.0586 1
179.0884 1
179.1064 1
179.1243 1
181.0715 1
181.0836 1
182.0883 1
182.7274 1
183.0414 1
183.0716 1
183.0776 3
183.0837 2
183.0897 8
183.0958 18
183.1018 12
183.1078 18
183.1139 20
183.1199 8
183.126 12
183.132 3
183.138 3
183.1441 1
183.1501 3
183.1562 1
183.1743 1
183.1803 2
184.0636 1
184.0879 2
184.0939 1
184.106 3
184.1181 1
184.1242 3
184.1484 1
184.1666 1
184.1908 1
185.0523 1
185.0583 3
185.0644 4
185.0705 9
185.0766 6
185.0826 7
185.0887 3
185.0948 6
185.1009 8
185.1069 2
185.113 5
185.1191 1
185.1252 2
185.1312 1
185.1373 2
185.1677 1
185.1981 1
186.0801 1
186.0923 2
186.0984 2
186.1105 2
187.0436 1
187.0802 1
187.0986 1
187.1047 1
187.1413 1
187.1657 2
188.1014 1
189.0087 1
189.064 1
189.1561 1
190.0598 1
192.0964 1
192.1026 1
192.6103 1
193.1063 1
193.1187 1
194.1252 1
194.5172 1
195.0843 1
195.0905 1
195.2215 1
198.0638 1
198.0701 1
199.9596 1
200.1049 1
200.1491 1
201.028 1
201.047 1
201.066 1
201.0723 1
201.085 1
201.0913 1
201.0976 2
201.104 4
201.1103 12
201.1166 12
201.123 9
201.1293 5
201.1356 8
201.142 1
201.1483 5
201.1546 5
201.161 3
201.1736 1
201.1989 1
201.2306 1
202.0484 1
202.0738 1
202.0802 1
202.1183 2
202.1246 1
202.131 1
202.1373 1
202.1436 1
202.15 1
203.1224 1
203.1287 1
203.1415 1
204.0843 1
206.0855 1
206.0919 1
207.0673 1
207.0802 1
207.093 1
208.1223 1
208.1352 1
208.1416 1
208.1674 1
209.1218 1
209.1283 1
209.1605 1
210.072 1
210.1043 1
210.1108 1
210.1173 1
210.1367 1
211.0113 1
211.0567 1
211.1345 1
211.6798 1
213.1048 1
214.1227 1
216.0937 1
216.9609 1
217.1385 1
218.1264 1
218.133 1
219.1166 1
219.1695 1
220.0494 1
220.1157 1
221.0174 1
221.0904 1
222.1273 1
224.0611 2
224.1012 1
224.1213 1
224.148 1
224.1547 1
225.0647 2
225.0781 1
225.0915 2
225.1049 1
225.1116 2
225.1183 3
225.1317 2
225.1451 3
225.1518 2
225.1719 1
225.1786 1
225.2121 1
226.0504 1
226.0638 1
226.0705 1
226.0839 1
226.0973 1
226.1242 2
228.0821 1
228.1428 1
228.1495 1
228.1563 1
228.163 1
229.0473 2
229.1014 1
233.0376 1
233.0648 1
234.0952 1
235.032 1
235.073 1
235.1552 1
236.547 1
237.3511 1
237.6194 1
237.7846 1
237.9155 1
237.9224 1
238.0119 1
238.0326 2
238.0463 1
238.0532 6
238.0601 14
238.067 10
238.0739 6
238.0808 7
238.0877 9
238.0946 7
238.1014 8
238.1083 8
238.1152 6
238.1221 18
238.129 8
238.1359 6
238.1428 6
238.1497 3
238.1566 3
238.1634 3
238.1703 2
238.1772 3
238.2875 1
238.4184 1
238.4874 1
238.7978 1
238.9565 1
238.9703 1
239.06 1
239.0738 3
239.0807 5
239.0876 1
239.0945 1
239.1014 1
239.1152 1
239.1221 2
239.129 2
239.1428 1
239.1566 1
239.1774 1
239.205 1
239.2395 1
240.0827 1
240.1242 1
240.8374 1
241.0383 1
241.1562 1
241.8986 1
242.0514 1
242.0583 1
242.0722 1
242.0861 2
242.1 1
242.1348 1
242.1486 3
242.1625 1
242.2112 1
242.9831 1
243.0318 1
243.1014 2
243.1362 1
244.0909 1
244.1257 1
245.0754 1
245.1103 1
245.1173 1
245.1313 1
245.1383 1
245.1453 1
245.1592 1
245.341 1
245.5369 1
246.0338 1
246.0688 1
246.0899 1
246.1179 1
246.1529 1
246.931 1
247.0222 1
248.0337 1
248.3854 1
249.9641 1
250.0064 1
250.1053 1
250.1335 1
251.8452 1
251.8664 1
252.0436 1
252.0649 1
252.072 1
252.0791 2
252.0861 2
252.0932 3
252.1003 1
252.1287 1
252.157 1
252.1641 1
252.1712 1
253.0582 1
253.0653 1
253.0795 2
253.1008 2
253.1079 1
253.1221 1
253.1363 1
253.1861 1
253.2571 1
253.9468 1
253.9823 1
254.0464 2
254.0677 1
254.1104 1
254.1531 1
254.1603 1
254.2742 1
254.9438 1
255.1506 1
256.0499 2
256.0714 2
256.0785 2
256.0857 1
256.0928 2
256.1 2
256.1214 4
256.1285 4
256.1357 1
256.1428 1
256.15 1
256.1571 2
256.1643 1
256.1714 1
256.2 1
257.0081 1
257.0869 1
257.1155 1
257.1728 1
258.0829 1
258.2048 1
258.212 1
261.0391 1
262.0789 1
262.0934 1
262.1006 3
262.115 1
262.1223 3
262.1295 2
262.1367 2
262.1512 1
262.1584 1
262.1656 1
262.1729 1
262.2018 1
262.2162 1
262.8239 1
263.0918 1
263.2004 1
264.0123 1
264.0921 1
265.1233 1
265.8435 1
268.1415 1
268.1561 1
268.2073 1
269.144 1
269.7743 1
270.0016 1
270.0383 1
270.0457 1
270.0603 1
270.0677 1
270.075 4
270.0823 4
270.0897 5
270.097 7
270.1043 11
270.1117 5
270.119 5
270.1264 4
270.1337 7
270.141 7
270.1484 12
270.1557 2
270.1631 4
270.1777 4
270.1851 2
270.1924 7
270.2071 1
270.2144 1
270.2218 2
270.2731 2
270.2952 1
270.3319 1
271.0885 1
271.1032 1
271.1105 3
271.1179 4
271.1252 2
271.1326 1
271.162 1
271.184 2
271.1914 1
271.2135 1
271.2208 1
272.0965 1
272.1112 1
272.1186 1
272.1259 1
274.0959 1
274.5174 1
276.1472 1
277.1051 1
277.1125 1
280.1232 1
282.0769 1
282.1594 1
283.0601 1
283.1051 1
283.2178 1
284.1051 1
286.133 1
287.1384 1
288.0924 1
288.1075 1
288.1379 1
288.153 1
288.1757 1
288.244 1
292.1074 1
294.1254 1
294.2326 1
295.1369 1
295.229 1
295.651 1
295.6741 1
296.1195 1
297.0806 1
297.1499 1
298.1281 1
299.1465 1
300.1203 2
300.6155 1
300.9097 1
301.1731 1
304.0156 1
304.1168 1
304.1246 1
308.124 1
309.0259 1
309.8191 1
310.1728 1
311.1329 1
312.0549 1
312.1417 1
313.0179 1
313.1838 1
314.9878 1
315.075 1
315.1067 1
315.1384 1
315.1463 1
315.1542 1
320.1034 1
321.1506 1
321.6869 1
322.1515 1
322.1675 1
322.6646 1
322.6726 1
323.0175 1
323.0496 1
323.949 1
325.1474 2
326.0578 1
326.1465 1
326.1707 1
327.1713 1
327.2197 1
328.2543 1
329.0637 1
329.1528 2
329.169 1
329.1771 1
329.1933 1
331.1646 1
331.2052 1
331.6848 1
333.1174 1
333.1663 1
334.1694 1
334.8717 1
334.986 1
335.2067 1
336.1474 1
337.1632 1
337.1878 1
338.5829 1
339.1335 4
339.1418 1
339.15 1
339.1582 1
340.6645 1
340.6975 1
341.1344 1
342.1246 1
342.1494 2
342.1659 1
342.1824 1
342.199 1
343.1246 1
344.1094 1
344.1426 1
344.1508 1
344.1591 1
345.4192 1
346.2246 1
348.6963 1
349.1633 1
349.2133 1
349.6557 1
349.6724 1
349.6807 1
350.1484 1
352.2904 1
353.1121 1
353.1372 1
353.1456 1
354.649 2
354.6658 1
354.6743 1
354.6827 1
355.12 1
355.1873 1
355.2042 1
355.2126 1
355.2294 1
356.9903 1
357.1252 1
357.1337 1
357.1505 1
357.1674 2
357.1759 2
357.1843 2
357.1927 1
357.2096 1
357.2181 1
357.2434 1
358.0962 1
358.1807 3
359.1107 1
359.153 1
359.1615 2
359.1699 3
359.1784 1
359.1869 1
360.0843 1
360.1436 1
360.1775 1
360.2623 1
361.1187 2
361.1781 1
362.146 1
362.1885 1
362.2139 1
362.2734 1
362.7239 1
362.7495 1
362.9451 1
363.1492 1
364.9381 1
365.194 1
365.2111 1
366.2527 1
366.7057 1
367.159 1
367.1932 1
368.1948 1
369.1893 1
369.687 2
369.6956 2
369.7127 2
370.0476 1
370.2108 2
370.2194 1
370.228 1
370.6405 2
370.6576 2
370.6662 4
370.6748 4
370.6834 1
370.692 7
370.7006 10
370.7092 11
370.7178 9
370.7264 4
370.735 3
370.7436 3
370.7522 1
370.778 1
370.7866 2
370.7952 1
370.8038 2
370.8124 1
371.0961 1
371.165 1
371.1822 1
371.1908 2
371.1994 4
371.208 2
371.2166 8
371.2252 2
371.2338 1
371.2424 1
371.251 1
371.294 2
371.337 1
371.3628 1
371.621 1
371.6726 1
371.6898 1
371.6984 2
371.707 1
371.7329 1
372.2065 1
372.2409 1
372.6545 1
376.1099 2
376.1272 1
376.1532 2
376.1619 6
376.1705 1
376.1792 8
376.1878 9
376.1965 11
376.2052 6
376.2138 8
376.2225 3
376.2311 1
376.2571 1
376.2658 1
376.3004 1
376.3351 1
376.3437 1
377.0543 1
377.1236 1
377.1583 2
377.1756 1
377.1843 2
377.2017 2
377.2103 1
377.219 1
377.2537 1
378.1561 1
378.1995 1
378.6511 1
378.6685 1
378.6772 1
378.6859 1
378.6946 1
378.7032 2
378.7119 2
378.7293 1
378.738 1
378.7467 1
379.1639 1
379.1726 1
379.1986 2
379.2073 2
379.2334 1
379.2769 1
379.2943 1
379.5987 1
379.6074 1
379.6161 1
379.6422 2
379.6596 3
379.6683 5
379.677 9
379.6857 29
379.6944 25
379.7031 44
379.7118 25
379.7205 38
379.7292 24
379.7379 22
379.7466 7
379.7553 8
379.764 8
379.7727 2
379.7814 1
379.7901 1
379.7988 1
379.8075 2
379.8162 1
379.8423 1
379.8684 1
379.8945 1
379.9206 1
380.1295 1
380.1469 1
380.1643 2
380.173 2
380.1817 5
380.1904 10
380.1991 8
380.2078 20
380.2165 23
380.2252 13
380.2339 14
380.2426 3
380.2513 3
380.26 3
380.2687 2
380.2775 3
380.2862 3
380.3297 1
380.3819 1
380.4342 1
380.6519 1
380.678 1
380.6868 1
380.6955 2
380.7042 2
380.7129 5
380.7216 3
380.7303 3
380.7826 1
380.8959 1
380.9656 1
381.2096 1
381.2183 3
382.1865 1
382.204 1
382.2127 1
383.1734 1
383.1822 1
383.2084 1
383.2171 2
383.2346 1
383.2434 2
383.2521 1
384.1879 1
384.2141 1
384.503 1
384.6781 1
384.6956 1
385.1423 1
386.2032 2
387.1514 1
388.2327 1
390.1616 2
391.2382 1
392.6967 1
394.2465 1
394.2908 1
396.6614 1
397.1417 1
397.1595 1
397.1862 1
397.204 1
397.2485 1
399.1907 1
400.1636 1
401.737 1
405.1357 1
405.1447 1
405.1537 2
405.1806 1
405.1896 1
405.1986 1
405.2076 2
405.2166 3
405.2256 2
405.2345 3
405.2525 1
405.6301 1
405.693 1
405.702 1
405.711 2
405.72 2
405.729 2
405.738 1
405.747 1
406.1518 1
406.1788 1
406.1968 1
406.2058 2
406.2238 1
406.2328 1
406.2418 1
406.2958 1
406.3138 1
406.7098 1
406.7188 1
407.1331 1
408.1788 1
408.1878 1
408.2149 1
409.1987 1
410.0933 1
410.2018 1
410.247 1
410.256 1
410.2651 3
412.1391 1
412.2388 1
412.3385 1
413.3273 1
413.7177 1
413.7722 1
414.0901 1
414.1265 1
414.1446 1
414.1537 2
414.1628 1
414.1719 2
414.181 3
414.1901 2
414.1991 10
414.2082 4
414.2173 7
414.2264 10
414.2355 13
414.2446 12
414.2537 7
414.2628 7
414.2718 3
414.2809 3
414.29 1
414.2991 2
414.3355 1
414.3536 2
414.3627 1
414.4082 1
414.6809 4
414.69 2
414.699 2
414.7081 2
414.7172 7
414.7263 12
414.7354 5
414.7445 5
414.7536 2
414.7627 1
414.7718 1
414.79 1
414.8172 1
414.8627 1
414.8718 1
415.2083 2
415.2265 2
415.2356 1
415.2538 3
415.2629 1
415.272 1
415.4904 1
415.7271 1
415.7544 1
415.7635 1
416.2006 1
416.237 1
416.6834 1
417.0207 1
417.2213 1
417.3034 1
417.8417 1
420.1995 1
421.9494 1
422.7201 1
422.7293 1
422.8302 1
423.0965 1
423.1149 1
423.1241 1
423.1516 1
423.17 1
423.1792 1
423.1884 3
423.1975 2
423.2067 6
423.2159 5
423.2251 9
423.2343 8
423.2435 5
423.2526 4
423.2618 2
423.271 4
423.2802 4
423.2894 1
423.2986 1
423.3078 2
423.3353 1
423.3629 1
423.3904 1
423.3996 1
423.5742 1
423.5834 1
423.6201 1
423.6477 1
423.6753 1
423.6845 2
423.6936 1
423.7028 1
423.712 3
423.7212 6
423.7304 3
423.7396 4
423.758 4
423.7672 1
423.7764 1
423.7947 1
423.8039 1
423.8131 1
423.8499 1
423.8683 1
424.1441 1
424.1533 1
424.1625 1
424.1808 1
424.19 1
424.2084 1
424.2176 1
424.2268 1
424.236 3
424.2452 1
424.2544 1
424.2728 3
424.7051 1
424.7419 1
425.2666 1
425.285 1
425.3126 1
425.7639 1
426.1509 1
426.1693 1
426.197 1
426.7041 1
428.2087 1
428.2641 1
433.9558 1
435.7247 1
436.1069 1
436.3493 1
436.6665 1
436.7411 1
437.1518 1
437.3385 1
437.7494 1
438.2726 1
440.1346 1
441.1655 1
442.1507 1
444.1149 1
444.1714 1
452.1389 1
452.1484 1
452.2148 1
452.2433 3
452.2528 1
452.2623 1
452.3098 2
452.5092 1
453.2788 1
453.3263 1
453.6211 1
454.0776 1
454.1537 1
454.5725 1
454.601 2
456.2398 1
457.1462 1
457.1557 1
457.2321 1
457.2703 1
457.5854 1
457.6141 1
457.6809 1
457.7 1
457.7382 1
457.9579 1
458.1204 1
460.2251 1
461.8164 1
462.1427 1
462.5843 1
462.7763 1
463.1318 1
463.1606 1
463.2375 1
464.1123 1
466.2115 1
466.2404 1
466.8769 1
469.9786 1
470.1625 1
470.2787 2
471.1505 1
471.2183 1
471.3056 2
471.6158 1
471.8776 1
472.1298 1
472.1492 1
472.2656 1
473.2655 1
474.2081 1
476.135 1
476.749 1
477.2073 1
477.3438 1
479.1892 1
479.2478 1
479.2576 1
480.1181 1
480.1474 1
480.167 1
481.1556 1
482.155 1
483.1849 1
483.2929 1
484.6581 1
484.7466 1
486.232 1
487.1776 1
487.3846 1
488.1931 1
488.2424 1
488.5878 1
489.111 1
489.1505 1
489.1603 1
489.1702 2
489.1801 3
489.19 3
489.1998 4
489.2097 4
489.2196 4
489.2295 3
489.2393 4
489.2492 4
489.2591 4
489.269 2
489.2788 3
489.2887 1
489.2986 5
489.3085 5
489.3183 1
489.3282 6
489.3381 1
489.348 3
489.3578 1
489.3677 1
489.4171 1
489.4764 1
490.1582 1
490.168 1
490.1977 2
490.2175 1
490.2372 1
490.2471 4
490.257 1
490.2669 1
490.2768 1
490.2867 1
490.3064 2
490.3163 1
490.3361 1
490.346 3
490.3855 3
490.4053 1
490.4448 1
490.4943 1
490.5932 1
490.6426 1
491.1768 1
491.2757 1
491.3351 1
491.3846 1
494.1596 1
496.3753 1
498.1972 1
502.8619 1
503.3025 1
503.3125 1
504.4349 1
505.1973 1
505.2976 1
505.8096 1
505.8397 1
507.2264 1
509.4409 1
510.782 1
514.2387 2
514.259 1
514.4007 1
514.6742 1
514.7552 1
514.8261 1
515.2213 1
515.2821 1
516.3467 1
517.2196 1
518.3168 1
518.7336 1
518.7438 1
518.7539 1
518.8048 1
518.8149 1
518.8658 1
519.2116 1
519.2625 1
519.2828 1
519.3032 1
519.354 1
521.34 1
522.2272 1
522.268 1
522.3293 1
522.4007 1
522.7171 1
523.0948 1
523.2174 1
523.248 1
523.2582 1
523.8303 1
523.9018 1
523.9325 1
524.2084 1
524.2595 1
524.2902 1
524.3209 1
524.3311 1
524.3515 1
524.372 1
524.4129 1
524.7094 1
525.2311 1
530.2362 1
537.3121 1
538.1507 1
539.1973 1
539.2284 1
539.3114 1
540.1619 1
540.4732 1
541.9273 1
544.2787 1
544.3204 1
546.3743 1
547.2095 2
547.2513 1
549.2166 1
549.3108 1
549.4782 1
552.9372 1
553.3257 1
553.7039 1
553.7564 1
553.7774 2
553.7879 1
553.8195 1
554.7865 1
557.1973 1
558.4732 1
562.2779 1
562.7226 1
562.8603 1
563.3265 1
567.2859 1
568.2327 1
571.2379 1
572.22 1
572.2734 1
572.2841 1
572.3055 1
572.3162 1
572.3375 1
572.3696 1
572.4123 1
572.4871 1
573.2137 1
573.2458 1
573.2564 1
574.2617 1
577.2398 1
577.5617 1
582.2493 1
582.26 1
584.19 1
585.1508 1
585.5397 1
586.7936 1
587.4426 1
589.2078 1
589.2511 1
589.2728 1
589.2945 1
589.9341 1
590.2052 2
590.2161 4
590.2269 1
590.2378 4
590.2486 8
590.2595 2
590.2703 8
590.2811 11
590.292 11
590.3028 10
590.3137 6
590.3245 10
590.3354 10
590.3462 3
590.3571 5
590.3788 1
590.4005 2
590.4547 1
590.4656 1
590.4764 1
590.5849 1
590.5958 1
590.6066 1
590.6392 1
591.2144 1
591.2252 2
591.2469 2
591.2578 6
591.2686 4
591.2795 2
591.2904 3
591.3012 4
591.3121 5
591.3229 2
591.3338 3
591.3446 2
591.3664 1
591.4098 1
592.2352 1
592.257 1
592.2787 1
592.2896 2
592.3222 1
592.333 1
592.3548 1
593.2787 2
594.2361 1
596.3275 1
598.2479 1
600.3027 1
600.6418 1
601.3204 1
603.3036 1
603.7643 1
606.3451 1
606.7629 1
610.7836 1
611.1919 1
611.3134 1
619.3537 1
619.6759 1
621.8451 1
624.3637 1
625.8037 1
626.3064 1
628.487 1
632.1973 1
637.2701 1
643.2236 1
643.3028 2
643.3142 1
643.3255 3
643.3481 1
643.3708 2
644.2657 1
644.2771 1
644.2997 1
644.3451 1
644.3791 1
644.4584 1
644.8891 1
645.3314 1
649.2616 1
649.3071 1
652.2455 1
652.8842 1
653.2493 1
653.3863 1
654.2881 1
654.3681 1
654.4023 1
658.8183 1
660.3433 1
661.1925 1
661.2499 1
661.2614 4
661.2729 2
661.2844 5
661.3074 5
661.3188 8
661.3303 11
661.3418 17
661.3533 10
661.3648 6
661.3762 7
661.3877 8
661.3992 3
661.4107 1
661.4337 2
661.4566 1
661.5255 1
661.537 1
661.7207 1
662.2836 2
662.2951 1
662.3066 3
662.3181 2
662.3296 4
662.3526 3
662.364 10
662.3755 3
662.387 3
662.3985 2
662.4675 2
662.5594 1
662.6973 1
663.3066 1
663.3296 1
663.3526 2
663.3641 1
663.6171 1
663.8241 1
665.1822 1
665.2858 1
665.3894 1
667.2795 1
671.3221 1
671.3452 1
672.2826 1
672.3057 1
672.3289 2
672.3636 1
672.8036 1
676.3867 1
681.3422 1
682.8464 1
687.3454 1
694.257 1
696.3878 1
698.3332 1
699.3246 1
701.8771 1
706.4146 1
708.2907 2
713.8505 1
719.3242 1
722.2849 1
722.3689 1
723.3892 1
724.3141 1
724.3261 1
724.3621 1
725.2757 1
729.3695 1
732.3507 1
734.0553 1
739.3387 1
740.3223 1
740.3345 2
740.3588 1
740.3709 1
740.3831 1
740.4317 1
740.4802 1
740.541 1
741.3431 2
741.3552 1
741.3674 1
741.3795 2
741.4768 1
742.3645 1
742.4375 1
747.458 1
750.4026 1
756.3091 1
756.3459 1
756.395 1
756.5178 1
757.3408 1
757.4145 1
757.6971 1
758.238 1
758.2871 2
758.2994 1
758.3117 1
758.3363 6
758.3486 10
758.3609 6
758.3732 10
758.3855 13
758.3978 16
758.4101 11
758.4224 17
758.4347 14
758.447 12
758.4593 17
758.4716 9
758.4839 5
758.4962 5
758.5085 3
758.5208 1
758.533 1
758.5453 1
758.5576 1
758.5945 1
758.6068 3
758.6806 1
758.7175 1
758.7544 1
758.7913 1
758.8159 1
758.8282 1
759.2956 1
759.3079 2
759.3448 3
759.3571 3
759.3694 4
759.3817 4
759.394 6
759.4063 5
759.4186 9
759.4309 7
759.4432 3
759.4555 5
759.4678 3
759.4802 2
759.4925 2
759.5171 1
759.554 1
759.5786 1
759.7016 1
759.7632 1
759.7878 1
760.3663 2
760.3786 1
760.4032 2
760.4402 1
760.4525 1
760.4648 1
760.514 1
760.5756 2
761.3269 1
761.3761 1
761.4131 1
761.4993 1
763.3362 1
769.2561 1
770.247 1
773.1244 1
784.3123 1
784.5999 1
797.3949 1
800.4362 1
804.42 1
811.3614 1
812.3918 1
813.3083 1
815.385 1
816.469 1
816.4817 1
824.654 1
827.4128 1
827.4385 1
827.4898 1
827.5284 1
827.5797 1
828.5304 1
843.4788 1
844.4775 1
845.1653 1
845.334 1
845.36 1
845.3729 1
845.3859 3
845.3989 3
845.4119 2
845.4249 2
845.4378 7
845.4508 6
845.4638 3
845.4768 4
845.4898 4
845.5028 3
845.5157 1
845.5287 2
845.5547 1
845.7364 1
846.3468 1
846.3858 3
846.3987 3
846.4117 2
846.4377 1
846.4507 5
846.4767 1
846.4897 3
846.5027 1
846.5157 3
846.5286 1
846.5416 1
846.5546 3
846.5676 1
846.7755 2
846.8274 1
847.3732 1
847.3862 1
847.3992 1
847.4122 1
847.4512 1
847.5292 1
847.6071 1
847.6591 1
847.9451 1
848.4002 1
853.936 1
856.4689 1
861.4543 1
863.6965 1
867.5847 1
872.4176 1
886.5183 1
901.5227 1
914.5186 2
914.6267 1
914.7887 1
915.3964 1
915.4235 1
915.5045 1
915.5991 1
925.5826 1
930.9011 1
932.2638 1
932.4001 1
932.4137 2
932.441 1
932.4546 1
932.4683 1
932.4819 3
932.4955 3
932.5092 4
932.5228 4
932.5364 2
932.5501 4
932.5637 1
932.5773 2
932.591 2
932.6046 1
932.6183 3
932.6455 1
932.6728 1
932.7001 1
932.7137 1
932.7273 1
932.7955 1
932.8501 1
933.1092 2
933.3819 1
933.3956 1
933.4092 1
933.4365 1
933.4638 1
933.4774 1
933.4911 1
933.5183 1
933.532 1
933.5456 1
933.6002 2
933.6138 1
933.6684 1
933.6957 1
933.7503 1
933.8185 1
934.3097 1
934.4189 1
934.5963 1
936.6311 1
936.6857 1
942.5705 1
943.5028 1
943.6674 1
944.4493 1
1001.1742 1
1160.7405 1
1283.1679 1
1498.9262 1
1514.1757 1
END IONS

BEGIN IONS
PEPMASS=570.721575027478
CHARGE=2+
TITLE=File: 0094OtSp-Pha-R0001-F01-2G01E04-01.wiff, Sample: \2006_11_01\0094OtSp-Pha-R0001-F01-2G01E04-01 (sample number 1), Elution: 13.467 to 13.554 min, Period: 1, Cycle(s): 323-324 (Experiment 2)
115.0938 1
129.0529 1
130.054 1
131.0487 1
136.0428 3
136.0688 1
136.0741 1
136.1157 1
136.6475 1
142.0387 1
142.1292 1
147.1061 1
147.5504 1
158.0512 1
170.0463 1
170.0929 1
174.0636 1
181.0775 1
183.0656 1
185.1981 1
186.074 1
186.0862 1
187.1596 1
192.1397 1
198.1267 1
199.0641 1
199.1145 1
200.9584 1
201.1166 1
204.0588 1
205.0613 1
209.0831 1
212.1218 1
216.0871 1
218.5618 1
224.1814 1
234.1498 1
243.0666 1
245.0334 1
245.1383 1
246.0058 1
246.0478 1
247.0924 1
247.1065 2
247.1135 2
247.1556 1
249.0966 1
249.1107 4
249.1248 3
249.1389 1
249.1459 1
249.153 1
249.1741 1
249.1812 1
250.0982 1
250.1194 3
250.1547 1
250.1759 1
255.0935 1
255.1149 1
255.1434 1
255.1506 1
260.0663 1
262.115 1
264.0848 1
264.0993 1
266.1129 1
266.1202 1
272.067 1
272.148 1
273.0916 1
273.1359 1
276.073 1
277.0902 2
277.1051 1
277.1348 1
277.1497 1
278.154 1
281.088 1
281.118 2
281.1479 1
281.2976 1
282.1519 1
286.0953 1
286.201 1
288.1303 1
292.1074 1
292.1227 1
295.1599 1
296.058 1
305.1844 1
309.0966 1
310.1493 1
311.1092 1
311.1565 1
314.101 1
316.0981 1
316.106 1
320.0874 1
321.1346 1
321.1506 1
321.1986 1
321.6309 1
323.0336 1
328.2624 1
336.0164 1
343.075 1
344.1094 1
345.1538 1
347.114 1
347.1307 1
350.0899 1
350.1233 1
352.215 1
360.932 1
361.0847 1
362.18 1
374.1556 1
386.2208 1
388.1183 1
389.2802 1
390.2586 1
399.6904 1
402.1935 1
403.1701 1
406.2328 1
411.1518 1
413.3545 1
415.0537 1
415.172 1
415.2811 1
416.1368 1
416.155 1
416.1732 2
416.2006 1
416.2097 2
416.2461 1
416.2552 1
417.0936 1
417.2578 1
418.1703 1
418.1885 1
418.2068 1
418.2342 2
418.2433 1
418.3437 1
419.2666 1
424.1992 1
424.8708 1
428.1717 1
435.2495 1
436.2841 1
441.2874 1
442.1789 1
443.6164 1
444.2655 1
450.2706 1
460.1102 1
463.1894 1
470.7436 1
472.2074 1
475.2392 1
481.665 1
483.0966 1
485.0022 1
485.6809 1
486.2517 1
487.1579 1
487.3944 1
487.6606 1
489.2097 1
489.2788 1
489.3085 1
489.3677 1
489.7629 1
490.1977 1
496.1167 1
500.3221 1
503.2324 1
504.3447 1
505.3077 1
505.398 1
506.2013 1
506.2716 1
506.3218 1
508.2424 1
509.6626 1
525.2823 1
529.2189 1
538.0782 1
542.0832 1
543.1336 1
553.2627 1
555.2703 1
570.2993 2
571.1952 1
571.2592 1
571.2913 1
571.3019 1
571.3126 1
571.3233 1
571.3339 2
571.3553 1
571.366 2
571.3766 1
571.4193 1
571.5367 1
572.2948 2
572.3375 1
586.1773 1
600.2698 1
601.2547 1
616.2133 1
618.1876 1
619.2648 1
619.4092 1
627.3235 1
636.3012 1
655.3278 1
660.1483 1
673.3596 1
676.3287 1
698.286 1
698.3214 1
721.4092 1
723.3652 1
732.3265 1
733.2934 1
733.3055 3
733.3297 3
733.3539 1
733.4506 1
734.2609 1
742.6322 1
743.3015 1
746.3842 1
748.3371 1
748.3982 1
757.2671 1
759.4063 1
761.4008 1
765.1875 1
765.3481 1
801.4217 1
805.9529 1
831.4759 1
832.2872 1
832.3387 1
832.3774 1
832.4031 1
832.416 1
832.4289 2
832.5062 1
832.5706 1
833.3824 1
833.4081 1
833.421 1
833.5113 1
862.3718 2
863.4472 1
864.3921 1
864.4314 1
864.4446 1
932.4683 1
956.8244 1
1000.6798 1
1032.6374 1
1745.9257 1
END IONS

BEGIN IONS
PEPMASS=675.793135910046
CHARGE=2+
TITLE=File: 0094OtSp-Pha-R0001-F01-2G01E04-01.wiff, Sample: \2006_11_01\0094OtSp-Pha-R0001-F01-2G01E04-01 (sample number 1), Elution: 12.425 to 13.629 min, Period: 1, Cycle(s): 317-318 (Experiment 2), 311-312, 323-324 (Experiment 4)
101.0968 1
129.0326 1
129.0732 2
129.0783 1
129.0884 2
129.0935 2
129.0985 1
129.1036 1
129.2558 1
130.0591 1
130.0693 1
130.0744 2
136.0636 1
137.0811 1
138.0918 1
164.8469 1
167.0901 1
170.0929 1
172.1018 1
184.0879 1
184.1 1
184.1242 2
184.3302 1
185.1191 1
185.1252 1
191.0644 1
198.1141 1
198.1204 1
199.1019 1
199.1082 1
201.104 1
202.0675 1
204.1481 1
207.0994 1
207.2537 1
209.0637 1
209.0831 1
209.096 2
209.1024 1
209.1089 1
210.0914 1
210.1302 1
211.0891 1
213.1178 1
215.071 1
219.0703 1
225.5673 1
225.7551 1
225.8692 1
226.0638 2
226.0705 2
226.0772 2
226.0839 1
226.0906 1
226.0973 2
226.1041 1
226.1108 4
226.1175 1
226.1242 4
226.1309 2
226.1376 1
226.1443 2
226.1511 1
226.1779 1
226.1846 1
226.8902 1
227.0718 1
227.0987 1
227.1055 1
227.166 2
233.0171 1
233.0512 1
234.0679 1
234.0815 1
234.1157 1
234.1225 1
234.1498 2
234.1567 2
234.5531 1
235.1004 1
239.1359 1
240.0689 1
241.8847 1
242.0583 1
242.1139 1
242.2181 1
243.575 1
243.7562 1
243.8677 1
243.9305 1
243.9723 1
244.049 1
244.056 1
244.063 2
244.0699 4
244.0769 5
244.0839 3
244.0909 5
244.0978 5
244.1048 2
244.1118 1
244.1257 2
244.1397 2
244.1606 1
244.1676 1
244.2653 1
245.0893 1
245.1173 2
245.1453 1
247.0714 1
247.0784 2
247.1275 1
248.491 1
248.9627 1
249.0966 1
249.1036 1
249.1248 1
249.16 1
250.1194 1
251.0523 1
251.0735 1
252.7316 1
254.0322 1
254.0606 2
254.082 1
258.1833 1
261.0752 1
264.1356 1
265.1742 1
272.0965 1
272.148 1
274.0885 1
274.1033 1
274.1329 1
274.1551 1
277.1497 2
278.0945 1
286.1557 1
289.1011 1
290.104 1
290.1421 1
291.063 1
291.1011 1
291.1315 1
291.1544 1
292.1227 1
292.1685 1
292.199 1
293.1232 1
293.2072 1
295.0219 1
295.1446 1
296.1349 1
296.1733 1
297.1422 1
297.1576 1
302.0803 1
302.1191 1
302.1346 1
302.1889 1
303.1055 1
303.1754 1
308.1632 1
309.6698 1
310.0706 1
310.1414 1
310.1571 1
310.165 1
310.1807 1
312.1732 1
315.1146 1
315.1225 1
315.1304 1
316.0743 1
316.1378 1
316.1695 1
319.1695 1
320.0794 1
320.0954 1
320.1034 1
320.1353 1
320.1513 1
320.1593 2
320.1753 1
320.1992 1
321.1186 1
321.1426 1
321.1506 2
321.1586 2
321.1746 2
322.1675 1
322.1836 1
322.2156 1
325.0911 1
325.1394 1
325.1635 1
325.2038 1
326.1223 1
326.1545 1
326.1707 1
328.1653 1
328.23 1
329.1609 1
329.1771 1
329.2743 1
330.1255 1
331.1727 1
340.2197 1
343.1329 1
343.1742 1
343.1825 1
343.1908 1
347.0142 1
353.1288 1
353.9767 1
354.1363 1
356.5012 1
357.2096 1
358.1722 1
359.373 1
361.1865 1
362.0865 1
362.146 1
364.1368 1
366.1758 1
371.165 1
371.1736 1
371.208 1
372.0773 1
372.1117 1
372.1289 1
372.1634 1
372.1806 1
374.1384 1
374.1815 1
375.1235 1
376.2138 1
376.2311 1
377.271 1
378.2169 1
379.1639 3
379.1812 1
379.1899 1
379.216 1
379.2334 2
379.2595 1
380.173 1
381.1834 2
383.2259 1
386.1067 1
386.1857 1
386.2559 1
387.1426 1
387.2041 1
388.1359 1
388.2151 1
389.1129 1
389.1217 1
389.1481 1
389.1569 1
389.1657 3
389.1745 4
389.1833 2
389.1921 2
389.2009 3
389.2097 1
389.2185 1
389.2274 2
389.245 1
389.2802 1
390.1351 1
390.1439 2
390.1528 1
390.188 1
390.2145 1
390.241 1
390.2939 1
391.1587 1
391.2029 1
391.247 1
391.6269 1
392.2367 1
395.1423 1
397.1862 1
397.2307 1
398.1477 1
399.1461 1
399.1907 1
400.1279 1
400.1815 1
400.2083 1
400.244 1
400.2529 3
401.2092 3
401.8891 1
402.1577 1
405.1986 1
405.2795 1
405.9988 1
407.1061 1
407.1421 1
407.1511 1
407.1601 3
407.1691 4
407.1782 1
407.1872 6
407.1962 2
407.2052 1
407.2142 2
407.2232 1
407.2322 2
407.2502 2
407.2592 1
407.2683 1
407.2773 1
407.2953 1
407.3223 1
408.0254 1
408.1427 1
408.1517 2
408.1607 2
408.1697 1
408.1788 1
408.1878 3
408.2058 1
408.2149 2
408.2509 1
408.269 1
409.1535 1
410.2018 1
412.1935 1
414.1901 1
414.1991 1
414.2082 2
414.2355 1
415.0901 1
416.2006 1
416.2279 1
416.237 1
416.2552 1
418.1246 1
418.1429 1
418.1611 2
418.1794 3
418.1885 3
418.1977 2
418.2068 3
418.2159 5
418.225 13
418.2342 9
418.2433 8
418.2524 4
418.2616 6
418.2798 2
418.289 1
418.3072 1
418.3437 1
418.4625 1
419.0746 1
419.1112 1
419.1203 1
419.1934 1
419.2026 1
419.2208 1
419.23 4
419.2391 2
419.2483 1
419.2574 1
419.2666 1
419.2757 2
419.2848 1
419.3031 1
419.3671 1
420.2453 1
421.7018 1
424.1533 1
426.2523 1
427.3776 1
430.0769 1
433.147 1
433.1563 2
433.1656 1
433.1935 1
433.2307 2
433.2586 1
433.2771 1
433.2864 1
434.2256 1
434.2349 1
435.0819 1
439.2265 1
443.3814 1
444.209 1
445.0657 1
446.2722 1
447.1592 1
453.0887 1
453.2503 1
454.0776 1
454.2298 1
456.2493 1
456.2589 1
456.2875 1
456.3065 1
457.2321 1
457.2417 1
458.2542 1
462.1235 1
471.1214 1
471.1893 1
471.2183 1
471.2862 1
471.3346 1
472.091 1
474.1886 2
474.6359 1
477.1292 1
477.2463 1
478.1147 1
478.3881 1
479.1599 1
481.1262 1
483.1849 1
483.2536 1
486.301 1
487.1382 1
487.1776 2
487.217 1
488.9036 1
489.1406 1
489.1505 2
489.1702 2
489.1801 1
489.19 2
489.2196 2
489.2393 2
489.2591 1
489.269 1
489.2986 1
489.3085 1
489.3282 1
489.3381 1
489.348 1
490.0099 1
490.168 1
490.1977 1
490.2076 1
490.2372 1
490.2867 1
491.1768 1
491.3351 1
492.1767 1
492.1866 2
492.3153 2
492.345 2
493.2172 1
493.3164 1
493.3362 1
494.2589 1
499.3639 1
502.1613 1
502.1913 1
502.3314 1
503.2123 1
504.2544 1
504.3547 1
504.4249 1
505.2776 1
506.1008 1
506.1511 1
506.1711 2
506.2917 2
506.3419 1
507.2867 1
508.2223 1
508.2324 1
509.2092 1
512.2664 1
515.6977 1
516.2656 1
519.7306 1
520.148 2
520.2498 3
520.26 1
520.2803 1
520.2905 1
520.3618 1
520.3822 1
520.4026 1
521.2686 1
521.2788 1
521.289 1
521.2992 2
522.1456 1
523.1152 1
527.4025 1
528.1718 1
532.2531 1
534.3564 1
543.1544 1
547.1991 1
547.2826 1
548.1812 1
549.1747 1
554.7444 1
558.336 1
558.4626 1
565.7026 1
576.2641 1
577.2077 1
582.1739 1
585.2264 1
590.6175 1
592.2135 1
592.257 1
592.2896 1
592.6156 1
599.2749 1
600.1933 1
600.2261 2
600.237 1
600.2589 1
600.3027 1
601.2547 1
601.3313 1
603.3914 1
611.8212 1
613.313 1
617.1889 1
617.2111 1
617.2555 1
617.2666 1
617.2777 2
617.2888 3
617.2999 2
617.3331 1
617.3442 2
617.3997 1
618.1987 1
618.2431 1
618.2653 1
618.2764 1
618.2875 1
618.2986 1
618.3097 1
618.3208 1
618.3541 1
618.7983 1
618.8538 1
618.876 1
619.2759 1
619.287 2
619.3092 1
619.3426 2
619.3537 1
619.4537 1
620.2206 1
620.2651 1
620.343 1
623.728 1
623.8395 1
632.7924 1
634.242 1
635.2768 1
641.2662 1
645.3427 1
647.2268 1
648.5451 1
649.2616 1
655.2135 1
655.3621 1
656.2424 1
657.3523 1
657.8331 1
658.3027 1
659.059 1
663.2951 1
663.3296 1
663.3411 2
666.8183 1
666.8298 1
666.8644 1
667.3141 1
667.3256 1
667.3833 1
667.8678 1
667.8909 1
668.2717 1
668.3294 1
668.8258 1
675.6902 1
675.7715 1
675.7831 2
675.8179 4
675.8295 2
675.8411 1
675.8527 3
675.8643 1
675.8876 1
675.8992 1
675.934 1
676.3055 1
676.3171 1
676.3287 2
676.3403 3
676.3519 3
676.3751 1
676.3867 1
676.3984 2
676.8048 1
676.8164 1
676.828 1
676.8513 1
676.8861 2
676.9907 1
677.2927 1
677.3392 1
677.3624 1
677.7808 1
677.7924 1
686.3626 1
688.329 1
690.2748 1
690.3334 1
690.3452 1
690.3569 1
690.3921 1
690.4625 1
691.2722 1
691.4131 1
693.6924 1
696.3171 1
699.301 1
705.2996 1
711.3238 1
714.28 1
714.3038 1
715.3065 1
717.3618 1
718.9411 1
731.3362 1
732.2057 1
732.2782 2
732.3145 1
732.3265 2
732.3386 4
732.3507 2
732.3628 2
732.3749 2
732.3869 2
732.4111 1
732.4232 1
732.4353 1
732.7253 1
733.2571 1
733.3176 2
733.3297 3
733.3418 2
733.3539 1
733.378 2
733.3901 2
733.4627 1
733.5594 1
733.9585 1
734.2246 1
734.273 1
734.3456 1
734.3577 1
735.3743 1
744.0807 1
752.4586 1
753.2671 1
754.1742 1
757.9307 1
769.2437 1
773.3727 1
777.4754 1
778.3346 1
778.484 1
783.3998 1
792.4731 1
801.3459 1
811.425 1
813.4101 1
813.4356 1
814.3144 1
814.3527 1
815.334 1
815.3977 1
815.436 1
815.895 1
821.3367 1
829.4045 1
830.3434 1
831.2828 1
831.3472 1
831.3601 1
831.373 4
831.3858 2
831.3987 5
831.4116 5
831.4244 2
831.4502 1
831.4631 3
831.4759 1
831.4888 1
831.5146 2
831.5274 1
831.6304 1
831.6562 1
831.6691 1
832.2614 1
832.3387 1
832.3516 1
832.3645 2
832.3774 1
832.4031 3
832.416 5
832.4289 1
832.4418 2
832.4546 2
832.4675 3
832.4804 1
832.5062 1
832.5963 1
832.6221 1
832.6736 1
833.4081 1
841.4054 2
856.2207 1
862.4505 1
863.4603 1
863.5522 1
874.3704 1
874.4232 1
879.7385 1
880.3875 1
890.4841 1
892.2702 1
909.4357 1
926.5065 1
927.458 1
927.5667 1
933.532 1
933.5593 1
933.6138 1
936.6857 1
944.2572 1
944.3121 1
944.3395 1
944.4081 1
944.4356 3
944.463 1
944.4767 1
944.4905 1
944.5042 1
944.5179 1
944.5591 2
944.5728 3
944.5865 1
944.6414 1
944.6688 1
944.6963 3
944.7237 2
944.7923 1
944.8061 1
945.2864 1
945.3139 2
945.4237 1
945.4649 1
945.5061 2
945.561 1
945.5747 1
945.6571 1
945.6983 1
945.8219 1
946.481 1
946.4948 1
946.5222 1
946.5497 1
946.742 1
967.5711 1
970.3924 1
972.8138 1
984.35 1
1003.365 1
1045.8354 1
1052.2993 1
1075.3066 1
1090.9698 1
1106.7908 1
1107.3256 1
1107.3553 1
1107.4296 1
1107.4444 1
1107.489 1
1107.5039 1
1107.5485 1
1108.4401 1
1108.5293 1
1108.559 1
1108.7523 1
1109.9568 1
1215.5691 1
1220.6489 1
1221.5538 1
1224.6141 1
1613.224 1
1683.7339 1
END IONS

BEGIN IONS
PEPMASS=446.183634473289
CHARGE=2+
TITLE=File: 0094OtSp-Pha-R0001-F01-2G01E04-01.wiff, Sample: \2006_11_01\0094OtSp-Pha-R0001-F01-2G01E04-01 (sample number 1), Elution: 13.712 to 13.791 min, Period: 1, Cycle(s): 325-326 (Experiment 3)
104.0448 1
119.1134 1
123.0929 1
124.0507 1
124.0706 1
124.1154 1
126.0578 1
129.058 1
129.0681 1
129.0732 2
129.0783 1
130.0642 1
130.0693 1
130.0744 1
130.0794 1
131.0436 1
131.0487 2
131.0538 4
131.0589 7
131.0641 7
131.0692 3
131.0743 1
131.0794 1
131.0845 2
131.0896 3
131.0947 1
131.105 1
131.2277 1
132.0113 1
133.0805 1
133.3742 1
134.0453 1
134.066 1
136.0688 1
136.0741 2
137.0079 1
137.0131 1
140.0451 1
141.0772 1
142.0387 1
143.0889 1
143.0942 1
143.1049 1
144.0411 1
144.0518 1
146.0412 1
146.0682 1
147.1115 2
147.1169 1
148.0769 1
150.072 1
151.0911 1
155.0793 1
157.0537 1
157.0929 1
158.0063 1
159.0406 1
159.0462 1
159.0519 2
159.0575 6
159.0631 9
159.0688 4
159.0744 2
159.08 5
159.0857 4
159.0913 3
159.0969 1
160.0444 1
160.0896 1
165.0992 1
166.1162 1
167.1305 1
169.0638 1
169.0754 2
169.0986 1
169.1625 1
171.0725 1
171.1017 1
171.1192 1
171.1426 1
172.0257 1
173.1342 1
174.0577 1
174.0813 1
174.1166 1
175.0664 2
175.1373 1
176.0721 1
177.0687 1
177.0806 1
177.0984 1
177.1044 1
179.0287 1
180.1236 1
182.0943 1
182.1124 1
183.0776 1
183.0837 1
184.2939 1
188.0892 1
188.1137 1
191.1199 1
192.0159 1
193.1249 1
193.9759 1
195.0531 1
195.1654 1
195.1716 1
196.1396 1
197.0849 1
197.1287 1
197.1852 1
198.0764 1
198.1644 1
199.0767 1
199.083 1
201.0217 1
201.0343 1
201.085 2
201.104 1
201.123 1
202.0929 1
202.1119 1
202.1183 1
202.1246 1
202.131 1
203.0524 1
203.0651 1
203.0778 1
203.0906 1
203.1096 1
203.1351 1
203.1415 1
203.1478 1
203.1669 1
205.0741 1
205.0933 2
207.1059 1
208.0643 1
209.1024 1
214.0378 1
214.0574 1
214.1096 1
215.0318 1
216.0609 1
217.099 1
220.162 1
221.0373 1
223.7004 1
224.1547 1
224.1681 1
225.0714 1
226.0906 1
226.9642 1
226.9978 1
227.0987 2
228.0888 1
228.1225 1
229.1081 1
232.03 1
233.1671 1
234.0474 1
234.1225 1
234.3958 1
235.0114 1
235.0456 1
235.0936 1
236.046 2
239.0324 1
239.1221 1
240.1104 1
240.1173 1
240.1312 1
240.1381 1
240.145 1
241.0037 1
241.1354 1
241.17 1
241.1839 1
244.0769 1
245.0824 1
245.0893 1
245.1243 2
245.1662 1
245.1802 1
245.6698 1
245.8378 1
246.0408 1
246.0548 1
246.0618 2
246.1179 1
246.1249 1
246.1389 1
246.2019 1
246.2089 1
248.1673 1
248.9205 1
250.9815 1
253.179 1
254.1033 1
256.8936 1
258.0901 1
258.0972 1
258.1044 2
258.1116 1
258.1618 1
258.1761 1
258.1833 1
258.1905 1
259.0952 1
260.0087 1
260.0159 1
260.0735 1
263.0193 1
264.0703 1
267.1262 1
268.0757 1
268.0976 1
268.6462 1
270.0897 1
270.1117 1
276.0285 1
276.1027 2
276.1175 1
276.125 1
276.1324 2
276.1398 1
276.1472 1
276.1695 1
276.214 2
277.1274 1
279.093 1
280.1382 1
280.1606 1
282.017 1
282.1744 1
283.1277 1
284.1578 1
285.1069 1
285.2426 1
285.3105 1
286.1633 1
289.0632 1
291.9472 1
293.2072 1
293.6738 1
297.1422 1
298.1666 1
300.1512 1
303.0433 1
306.1366 1
307.6148 1
309.0652 1
312.9705 1
313.1127 1
315.1225 1
316.1298 1
317.1706 1
319.1455 1
319.9197 1
320.0714 1
320.9186 1
324.1821 1
326.0981 1
326.3239 1
327.147 1
328.044 1
332.1484 1
332.1728 1
334.1368 1
335.1577 1
337.1632 1
337.7209 1
338.2051 1
339.0184 1
339.0678 1
340.508 1
343.2487 1
343.7203 1
345.104 1
345.1538 1
345.1786 1
345.2035 1
346.183 1
347.6716 1
347.6882 1
350.6582 1
353.2127 1
354.1699 1
355.1537 1
355.2378 1
357.1421 1
357.1927 1
358.1469 1
358.1807 1
358.2567 1
358.6963 1
358.7132 1
358.8062 1
359.0092 1
360.0589 1
362.0016 1
362.6899 1
363.1662 1
364.6908 1
365.6293 1
366.2442 1
367.1932 1
368.7262 1
370.1077 1
375.1581 1
376.1792 1
377.1583 1
378.1821 1
379.2334 1
381.1312 1
381.1573 1
384.7306 1
387.1953 1
389.2626 1
390.2851 1
391.2294 1
391.2912 1
393.2011 1
393.2277 1
393.7148 1
393.7325 1
393.7413 1
393.7502 1
394.1756 1
394.2199 1
394.2731 1
399.2085 1
400.2083 1
402.0234 1
404.3453 1
408.0074 1
411.197 1
413.2456 1
413.2729 1
414.2082 1
418.2068 1
418.3072 1
419.3031 1
422.2154 1
422.2429 1
424.1992 1
424.3096 1
427.1745 1
427.2391 1
428.1625 1
428.2641 2
428.2733 1
428.2826 2
429.1238 1
429.2348 1
429.244 1
429.2533 1
429.355 1
430.2714 1
431.2629 1
431.2999 1
437.1424 1
437.2171 1
437.2544 2
437.6466 1
438.282 1
438.6559 1
440.2376 1
440.2564 1
440.2938 1
440.4625 1
442.1319 1
444.5102 1
444.6137 1
444.8491 1
445.3955 1
446.093 1
446.1118 1
446.1213 1
446.1307 1
446.1401 1
446.1496 2
446.159 1
446.1684 2
446.1779 3
446.1873 2
446.1967 3
446.2061 1
446.2156 4
446.225 2
446.2344 4
446.2439 4
446.2533 3
446.2627 10
446.2722 2
446.2816 8
446.291 3
446.3005 1
446.3099 3
446.3193 3
446.3288 3
446.3382 2
446.3476 1
446.357 4
446.3665 1
446.3853 1
446.4042 1
446.4136 1
446.4325 1
446.6589 1
446.7816 1
447.112 1
447.1214 1
447.1686 1
447.1875 1
447.1969 1
447.2064 1
447.2158 2
447.2347 2
447.2441 3
447.2725 4
447.2914 1
447.3008 2
447.3197 1
447.3386 2
447.9242 1
448.255 1
448.2833 2
448.3495 1
457.3944 1
458.1395 1
461.1738 1
462.2387 1
474.6262 1
475.2684 1
476.1643 1
482.2531 1
485.1497 1
485.1694 1
488.6371 1
489.2591 1
501.2213 1
507.2565 1
515.3023 1
522.3191 1
524.2595 1
533.1702 1
533.2733 1
535.2547 1
538.389 1
543.4978 1
545.2583 1
549.4887 1
551.2588 1
552.9372 1
557.5767 1
559.1909 1
559.2859 1
559.307 1
560.2894 1
561.2409 1
561.3361 1
564.1851 1
567.1477 1
569.2762 1
581.7538 1
598.2807 1
599.2858 1
599.6465 1
600.248 1
603.2378 1
611.2471 1
621.2774 1
641.2662 1
644.3564 1
646.3185 1
646.3298 1
646.3412 1
646.3525 1
646.3752 1
646.3979 1
646.5228 1
647.2496 1
647.3745 1
648.3745 1
655.3163 1
658.3944 1
662.2951 1
682.2865 1
690.2982 1
699.3364 1
705.2759 1
715.3901 1
715.4378 1
721.4092 1
733.3176 1
733.3297 1
733.3418 2
733.3659 2
733.378 3
733.3901 3
733.4022 5
733.4143 1
733.4264 2
733.4506 1
733.4748 1
733.5473 1
733.8859 1
734.3335 1
734.3577 1
734.3698 1
734.4061 2
734.4424 1
734.4545 1
734.6118 1
735.3743 1
735.4107 1
735.4349 2
735.4591 2
735.5681 1
746.3842 1
747.4824 1
754.3581 1
756.3827 1
768.5009 1
804.4326 1
806.46 1
815.3467 1
841.8328 1
1302.6567 1
END IONS

BEGIN IONS
PEPMASS=716.23678923422
CHARGE=2+
TITLE=File: 0094OtSp-Pha-R0001-F01-2G01E04-01.wiff, Sample: \2006_11_01\0094OtSp-Pha-R0001-F01-2G01E04-01 (sample number 1), Elution: 13.655 to 13.741 min, Period: 1, Cycle(s): 325-326 (Experiment 2)
192.1088 1
242.8369 1
253.0724 1
285.22 1
316.114 1
328.9584 1
387.8809 1
388.9544 1
461.0588 1
563.2523 1
567.1264 1
717.9119 1
732.3265 1
805.9909 1
815.895 1
947.374 1
1047.5109 1
1607.5982 1
1637.5773 1
END IONS

BEGIN IONS
PEPMASS=712.2
CHARGE=2+
TITLE=File: 0094OtSp-Pha-R0001-F01-2G01E04-01.wiff, Sample: \2006_11_01\0094OtSp-Pha-R0001-F01-2G01E04-01 (sample number 1), Elution: 11.144 to 13.817 min, Period: 1, Cycle(s): 297 (Experiment 3), 325-326 (Experiment 4)
129.0326 1
159.0181 1
197.0974 1
212.0958 1
235.0936 1
255.1934 1
261.169 1
285.3255 1
320.1114 1
326.1707 1
358.0539 1
363.1407 1
366.1246 1
373.2408 1
442.0099 1
446.1307 1
452.0914 1
464.0354 1
471.1408 1
483.1849 1
492.2559 1
564.2806 1
585.2912 1
585.7017 1
586.653 1
602.2075 1
614.3085 1
632.3656 1
669.3224 1
672.3173 1
672.792 1
680.3171 1
713.3257 1
770.3214 1
914.6267 1
919.1555 1
936.5354 1
953.4301 1
954.285 1
1052.8208 1
1194.0134 1
1264.6039 1
END IONS

BEGIN IONS
PEPMASS=688.261240757734
CHARGE=2+
TITLE=File: 0094OtSp-Pha-R0001-F01-2G01E04-01.wiff, Sample: \2006_11_01\0094OtSp-Pha-R0001-F01-2G01E04-01 (sample number 1), Elution: 13.926 to 14.005 min, Period: 1, Cycle(s): 327-328 (Experiment 4)
104.7154 1
128.1163 1
145.0986 1
146.1276 1
183.0958 1
183.1441 1
191.0706 1
202.131 1
234.0815 1
234.1293 1
234.1567 1
247.0784 1
257.1227 1
259.1167 1
260.1167 1
307.1139 1
318.1334 1
322.1355 1
324.0937 1
349.1383 1
350.1651 1
351.1098 1
363.2088 1
365.1769 1
368.2034 1
374.1988 1
383.1997 1
384.2141 1
398.1744 1
398.219 1
398.2368 1
412.2751 1
425.2574 1
445.1599 1
450.1854 1
452.2528 1
470.1529 1
478.2709 1
486.1927 1
515.0186 1
544.2267 1
621.4666 1
632.2422 1
635.3218 1
642.352 1
646.7158 1
671.4494 1
676.2822 1
679.3509 1
687.7903 1
688.3407 1
689.2664 1
714.3873 1
744.3 1
812.3918 1
849.519 1
865.5475 1
866.4541 1
954.4781 1
1154.4821 1
1201.4454 1
1240.5707 1
END IONS

BEGIN IONS
PEPMASS=692.262579677096
CHARGE=2+
TITLE=File: 0094OtSp-Pha-R0001-F01-2G01E04-01.wiff, Sample: \2006_11_01\0094OtSp-Pha-R0001-F01-2G01E04-01 (sample number 1), Elution: 13.899 to 13.978 min, Period: 1, Cycle(s): 327-328 (Experiment 3)
129.0529 1
129.0833 1
129.1036 1
130.0845 2
155.0682 1
161.0513 1
161.0853 1
169.0754 1
178.0742 1
183.0354 1
184.0879 1
184.1181 1
187.0924 1
200.0038 1
201.104 1
203.1096 1
209.0508 1
209.0895 1
216.1659 1
218.1396 1
223.0531 1
225.9631 1
226.0638 1
226.1309 1
227.0449 1
227.0785 1
233.4876 1
234.0815 1
244.0699 1
244.0978 1
244.1257 1
248.1744 1
271.1399 1
277.1348 1
285.0843 1
287.1913 1
305.1532 1
314.1484 1
316.0981 1
320.1114 1
322.0073 1
323.1379 1
329.1366 1
335.0596 1
342.1329 1
344.1426 1
344.2005 1
346.1249 1
346.1498 1
346.1747 1
355.0107 1
360.1436 1
363.1833 1
364.2476 1
367.1932 1
368.2463 1
374.1556 1
375.0889 1
378.1561 1
379.1812 1
381.2183 1
386.212 1
386.2383 1
389.1305 1
389.1833 1
390.1351 1
393.21 1
397.1684 1
399.2264 1
407.1962 1
408.1968 1
415.1811 1
416.237 1
417.1483 1
417.2031 1
417.2395 1
417.8143 1
418.0972 1
418.2707 1
418.2798 1
432.4133 1
433.1935 1
434.2535 1
436.1628 1
443.231 1
443.419 1
444.7832 1
450.0717 1
459.2582 1
467.2628 1
470.1916 1
474.1789 1
485.7596 1
487.1677 1
487.355 1
488.1537 1
489.3085 1
492.3054 1
502.2313 1
504.2444 1
505.2475 1
506.1812 1
506.2816 1
512.3472 1
522.4109 1
535.42 1
552.1501 1
569.2549 1
603.3256 1
608.7771 1
609.2729 1
620.343 1
621.2551 1
621.333 1
667.3372 1
670.3045 1
671.3568 1
675.8295 1
683.7917 1
683.8618 1
685.8012 1
692.3643 1
692.517 1
693.8571 1
711.3238 1
733.3539 1
749.3389 1
770.4081 1
778.783 1
798.366 1
804.42 1
830.3177 1
830.3949 1
832.4031 1
834.4525 1
848.4132 1
863.421 1
872.2066 1
882.3757 1
907.4845 1
931.4461 1
942.4197 1
944.5042 1
961.5949 1
965.281 1
973.5938 1
1020.3359 1
1036.4572 1
1114.7664 1
1122.4864 1
1280.5624 1
1582.9189 1
END IONS

BEGIN IONS
PEPMASS=676.255725034315
CHARGE=2+
TITLE=File: 0094OtSp-Pha-R0001-F01-2G01E04-01.wiff, Sample: \2006_11_01\0094OtSp-Pha-R0001-F01-2G01E04-01 (sample number 1), Elution: 13.842 to 13.929 min, Period: 1, Cycle(s): 327-328 (Experiment 2)
125.1521 1
129.058 1
129.063 1
129.0681 1
129.0732 3
129.0783 4
129.0833 6
129.0884 5
129.0935 4
129.0985 2
129.1036 1
129.1087 1
129.1138 3
129.4793 1
130.0591 1
130.0642 1
130.0794 2
130.0845 1
130.0896 2
130.0947 1
131.0181 1
136.048 2
136.0584 1
136.0636 1
136.0688 1
139.0588 1
147.0952 2
147.1061 1
151.0636 1
152.9461 1
164.1083 1
167.0843 1
169.0986 1
183.138 1
184.0757 1
184.1121 1
185.1373 1
185.9827 1
186.3725 1
187.3368 1
192.3811 1
197.1225 1
197.1601 1
197.1664 2
198.1078 1
198.133 1
198.1455 1
198.1581 1
199.1019 1
199.1271 1
199.1397 1
201.085 1
201.104 1
208.1223 1
208.6121 1
209.0508 1
209.0573 1
209.0637 2
209.0702 1
209.0831 1
209.0895 1
209.1024 2
209.1089 1
209.1154 4
209.1218 1
210.0784 1
210.0978 2
213.1178 1
213.1439 1
215.058 1
216.0937 1
216.1265 1
216.133 1
217.0266 1
217.0924 1
223.0998 1
226.0504 1
226.0571 1
226.0638 2
226.0705 2
226.0839 4
226.0906 3
226.1041 5
226.1108 4
226.1175 1
226.1242 6
226.1309 1
226.1376 2
226.1443 2
226.1511 3
226.1578 3
226.1712 1
226.6414 1
227.0516 1
227.0853 2
227.092 1
227.1122 2
227.1324 1
227.1391 2
227.1458 1
228.0888 1
228.1428 1
232.9285 1
233.058 2
233.2966 1
233.7879 1
233.7947 1
234.0747 1
234.0815 1
234.102 1
234.1157 2
234.1225 1
234.1635 1
234.1703 1
234.184 2
234.2113 1
235.0867 1
235.5661 1
238.1221 1
240.145 1
241.1423 1
243.0805 1
243.6656 1
243.7074 1
243.7771 1
243.8468 1
243.9862 1
244.056 2
244.063 5
244.0699 4
244.0769 6
244.0839 10
244.0909 5
244.0978 3
244.1048 8
244.1118 4
244.1188 1
244.1257 1
244.1327 4
244.1397 2
244.1467 2
244.1606 1
244.1676 2
244.1746 1
244.1885 1
244.2164 1
245.0195 2
245.0334 1
245.0684 3
245.0754 1
245.0893 1
245.1033 1
245.1103 1
245.1453 1
245.1872 2
247.0924 1
247.1135 1
247.1345 2
247.1556 1
248.1322 1
249.0966 1
249.1036 2
249.1107 3
249.1177 3
249.1248 3
249.1318 2
249.1389 1
249.1459 1
249.153 1
249.1741 1
253.8472 1
254.0606 1
254.0677 1
254.0749 1
254.082 2
254.1176 1
254.146 1
254.1531 1
255.0721 1
256.0785 1
260.0807 1
260.1311 1
263.128 1
265.087 1
265.1088 1
268.1195 1
268.1268 1
271.0958 1
272.067 1
272.207 1
275.1688 1
277.0977 2
277.1051 1
277.1125 1
277.1571 1
277.1869 2
279.1303 1
281.118 1
285.122 1
287.093 1
287.2443 1
288.0924 1
290.104 1
290.1268 1
290.1344 1
291.1011 1
291.1163 2
291.1544 1
292.0922 1
292.115 1
292.1379 1
295.1523 1
298.051 1
298.1127 1
298.1744 1
298.2129 1
301.1111 1
301.1808 1
302.0803 1
302.1346 1
302.2122 1
303.1132 1
303.1443 1
303.1521 1
304.2881 1
310.1335 2
310.1493 1
310.1571 1
310.2593 1
311.1486 1
311.1959 1
315.1304 1
316.0663 1
316.106 1
316.114 2
316.1378 1
320.1193 1
320.1353 1
320.1433 3
320.1513 1
320.1673 4
320.1753 2
320.1833 1
320.2152 1
321.0946 1
321.1266 3
321.1506 2
321.1586 1
321.1666 3
321.1746 1
321.1826 2
321.2627 1
321.6469 1
322.1355 1
322.1996 1
322.3198 1
323.4992 1
324.2384 1
325.0991 1
325.1313 2
325.1877 1
328.1491 1
328.1572 1
328.1896 1
329.2176 1
331.1077 1
331.1565 1
339.2158 1
341.1426 1
341.2251 1
343.1577 2
343.1742 1
344.1591 1
344.2337 1
346.1747 1
346.1997 1
347.1806 2
348.1546 1
349.1716 1
354.0271 1
354.2036 2
355.1116 1
356.1135 1
357.159 1
357.2096 2
358.1976 2
361.1271 1
361.1356 1
361.1611 1
361.1781 1
362.146 2
362.1545 2
362.1885 1
362.197 1
363.1322 1
364.205 1
365.1855 1
367.1419 1
367.1761 1
367.1846 1
369.7986 1
371.122 1
371.1564 1
371.1736 1
371.1908 1
371.1994 1
372.1203 1
372.1289 1
372.1462 1
372.1548 2
372.1634 2
372.1806 1
372.1978 1
372.2151 1
373.1028 1
373.1373 2
373.1804 1
374.1643 1
376.1619 1
376.2052 1
376.2138 1
376.2225 1
376.2398 1
377.1843 1
377.2017 1
377.2884 1
379.1291 1
379.1639 1
379.1812 4
379.1899 7
379.2073 1
379.216 1
379.2421 2
379.3464 1
380.1469 1
380.1991 1
381.2793 1
382.204 1
383.2084 1
385.1336 1
385.1861 1
387.1953 1
387.2393 1
387.8633 1
388.2151 1
388.2239 1
388.2415 1
389.1305 1
389.1393 1
389.1481 2
389.1569 3
389.1657 3
389.1745 6
389.1833 8
389.1921 4
389.2009 6
389.2097 3
389.2185 1
389.2274 1
389.2362 1
389.2626 1
389.289 1
390.091 1
390.1263 1
390.1351 1
390.1439 2
390.1528 1
390.1616 2
390.1704 1
390.1792 1
390.1969 2
390.2233 1
390.6291 1
391.1322 1
391.1941 1
391.2824 1
391.2912 1
392.1837 1
397.1684 1
397.3375 1
398.219 1
400.1725 3
400.1993 2
400.2083 1
400.2261 1
400.244 3
400.4137 1
401.1734 1
401.2092 1
401.236 1
401.245 1
401.2718 1
401.2808 1
401.3434 1
402.2472 1
403.6812 1
405.2076 1
405.2435 1
405.3424 1
406.2058 1
406.2328 1
406.4488 1
406.7008 1
407.0971 1
407.1241 2
407.1421 4
407.1511 4
407.1601 2
407.1691 1
407.1782 5
407.1872 9
407.1962 7
407.2052 5
407.2142 4
407.2232 2
407.2322 4
407.2412 2
407.2502 1
407.2592 2
407.2953 1
407.3043 2
407.3493 1
408.1247 1
408.1427 2
408.1607 1
408.1788 1
408.1878 3
408.2058 1
408.2329 1
408.2509 2
408.3141 1
409.1716 1
412.2751 1
413.0914 1
414.1991 1
415.2174 1
415.7726 1
416.1914 2
416.2279 1
416.2734 1
416.8566 1
417.1848 1
417.2395 1
417.3125 1
418.1155 1
418.1337 2
418.152 1
418.1611 4
418.1703 2
418.1794 4
418.1885 2
418.1977 6
418.2068 4
418.2159 15
418.225 12
418.2342 12
418.2433 11
418.2524 6
418.2616 8
418.2707 8
418.2798 2
418.289 2
418.2981 5
418.3072 1
418.3437 1
418.3711 1
418.4259 2
418.499 1
419.1477 1
419.1934 3
419.2026 2
419.2208 1
419.23 3
419.2391 3
419.2483 4
419.2666 2
419.2757 2
419.294 1
419.3031 1
419.3214 1
419.3488 1
419.5591 1
419.5683 1
420.2361 1
420.2453 1
420.2544 1
420.3368 1
423.2526 1
424.2636 1
425.1929 1
425.2297 1
427.1561 1
427.1745 1
428.2918 1
429.1793 1
429.244 1
429.281 1
433.1378 1
433.1749 2
433.2121 1
433.2307 2
433.24 2
433.2586 1
434.2163 1
434.2256 1
434.2535 1
434.3093 1
436.1442 1
440.1908 1
441.1655 1
444.2184 1
449.2386 1
454.1537 1
457.0507 1
457.108 1
457.2321 1
457.3085 1
457.318 1
458.2159 1
458.2828 1
460.4358 1
461.145 1
461.1834 1
461.2313 1
461.2697 1
466.2404 1
468.2091 1
471.0924 1
471.1311 1
471.1505 1
471.1602 2
471.2377 1
471.2571 1
471.2668 1
471.3346 1
472.1395 1
472.2365 1
473.2363 1
474.2859 1
475.1613 2
475.7162 1
476.2617 1
476.3591 1
478.2416 1
478.3002 1
479.1012 1
479.3162 1
480.2844 1
482.1354 1
483.2536 1
485.1792 1
487.1973 1
489.1505 4
489.1603 1
489.1702 1
489.1801 1
489.2196 3
489.2492 3
489.2591 1
489.269 2
489.2788 1
489.2887 1
489.2986 3
489.3183 1
489.3282 1
489.348 2
489.3578 1
489.3776 1
489.3973 2
489.4171 1
489.4467 1
489.5258 1
490.1582 1
490.168 1
490.1878 1
490.1977 1
490.2273 1
490.2471 1
490.3262 1
490.3756 1
490.4152 1
491.157 1
491.1966 1
491.3252 1
492.3054 1
492.3153 1
492.3649 1
493.2965 1
495.2917 1
496.2957 1
502.2313 1
502.3714 1
503.2223 1
503.3025 1
503.3225 1
503.3525 2
504.3848 1
505.408 1
506.2013 1
506.2616 1
506.3319 1
511.3674 1
512.2866 1
514.259 1
514.2691 1
514.6336 1
518.1643 1
519.2218 1
519.3337 1
520.1785 2
520.1887 1
520.2192 2
520.2294 1
520.2498 1
520.26 2
520.2803 1
520.3007 2
520.3211 1
520.3414 1
520.3618 1
520.3822 2
520.3924 1
521.2177 1
521.238 1
521.4113 1
522.166 1
522.217 1
522.2374 1
528.1615 1
528.1923 1
528.2539 1
529.1881 1
529.3833 1
530.1231 1
531.1619 1
535.1307 1
536.2261 1
542.4783 1
545.2062 1
547.3244 1
561.1563 1
561.1669 1
571.1952 1
572.1132 1
573.2458 2
573.3099 1
575.2143 1
578.1842 1
578.2164 1
578.2486 1
587.2479 1
590.1618 1
592.3439 1
599.2202 1
600.2261 1
600.248 1
600.4449 1
602.2294 1
602.328 1
603.3256 1
604.3239 1
607.2359 1
607.9072 1
614.1978 1
618.2653 1
618.2764 2
618.2986 1
618.3097 1
618.3208 1
618.3985 1
618.7761 1
618.7872 1
618.8205 1
619.2648 1
619.2981 1
619.3092 2
619.3426 1
619.3537 2
619.3648 2
619.4426 1
620.1873 1
620.3763 1
620.6099 1
623.349 1
627.7373 1
628.2968 1
645.2747 1
645.2974 1
659.2194 1
662.2491 1
663.4101 1
666.922 1
667.7986 1
667.8101 1
667.8332 1
667.8563 1
668.2486 1
668.2832 1
668.3063 1
668.3294 1
668.8258 1
671.4378 1
673.2901 1
675.2725 1
675.7483 1
676.2474 1
676.2822 1
676.2939 3
676.3055 4
676.3171 2
676.3287 3
676.3403 1
676.3519 3
676.3635 2
676.3751 2
676.3867 1
676.77 1
676.8048 3
676.8164 1
676.828 2
676.8397 6
676.8513 2
676.8745 2
676.8861 1
677.3276 1
677.3392 1
677.3624 1
677.3973 1
677.5019 1
677.8854 1
686.3392 1
691.2839 1
691.4131 1
692.3291 1
694.6805 1
699.3246 1
700.293 1
702.3267 1
703.3327 1
704.3514 2
706.2841 1
709.3129 1
712.5508 1
715.2945 1
715.3065 1
715.3662 1
716.286 2
716.2979 1
717.2422 1
726.274 1
732.2661 1
732.3386 1
732.4474 1
733.1604 1
733.2571 1
733.2692 2
733.2813 1
733.3055 3
733.3176 3
733.3297 3
733.3418 3
733.3539 2
733.3659 2
733.4506 1
734.2972 3
734.3214 1
734.3335 1
734.3456 3
734.3577 2
734.3698 1
734.3819 1
734.5029 2
735.3138 1
735.3622 1
735.4833 1
736.3553 1
743.4232 1
749.3878 1
750.3292 1
758.3117 1
758.3609 1
761.487 1
764.385 1
765.4346 1
792.36 1
799.628 1
812.2645 1
814.3654 1
815.436 1
815.8823 1
816.4179 1
816.4307 1
818.307 1
819.3546 1
829.366 1
831.4116 1
832.3001 1
832.313 1
832.3258 1
832.3387 1
832.3516 2
832.3645 4
832.3774 6
832.3902 3
832.4031 2
832.416 4
832.4289 3
832.4418 1
832.4546 1
832.4675 2
832.4933 1
832.5319 1
832.5577 1
832.5835 2
832.5963 1
833.305 2
833.3308 1
833.3566 3
833.421 3
833.4339 3
833.4468 1
833.5241 1
834.2977 1
834.3364 2
834.3493 1
834.4396 1
834.4525 1
834.4783 1
834.9297 1
836.0266 1
842.4159 1
857.4361 1
863.3947 1
876.5103 1
879.4207 1
899.4194 1
916.4909 1
927.4308 1
930.5878 1
933.191 1
935.4427 1
935.6202 1
938.7775 1
945.3139 2
945.3688 1
945.3963 1
945.41 1
945.4649 1
945.4786 1
945.4924 1
945.5061 1
945.5198 2
945.5884 1
945.6022 1
945.6571 1
945.6708 1
945.6983 1
946.1652 1
946.2476 1
946.3712 1
946.4398 1
946.4536 1
946.481 1
946.4948 1
946.5635 1
946.742 1
946.8245 1
947.0031 1
947.484 1
947.4977 1
947.5252 1
947.539 1
947.5664 2
947.9101 1
948.3637 1
951.267 1
958.8141 1
1067.7655 1
1108.4699 1
1108.4847 1
1108.5144 1
1108.5293 1
1109.4065 1
1110.3882 1
1110.4328 1
1206.5422 1
1662.9141 1
END IONS

BEGIN IONS
PEPMASS=697.262364888697
CHARGE=2+
TITLE=File: 0094OtSp-Pha-R0001-F01-2G01E04-01.wiff, Sample: \2006_11_01\0094OtSp-Pha-R0001-F01-2G01E04-01 (sample number 1), Elution: 14.114 to 14.193 min, Period: 1, Cycle(s): 329-330 (Experiment 4)
129.0732 1
129.0884 1
187.1352 1
194.0443 1
203.0842 1
217.1253 1
222.6599 1
223.0865 1
226.1108 1
231.0789 1
234.0883 1
242.0375 1
242.0653 1
247.8931 1
249.0896 1
264.2154 1
274.1107 1
274.1994 1
282.1069 1
301.1421 1
306.0898 1
313.1917 1
315.9711 1
326.09 1
350.1651 1
357.1421 1
366.1673 1
371.1564 1
383.392 1
392.2633 1
394.1047 1
397.1862 1
397.2129 1
397.2218 1
405.3963 1
419.486 1
420.2636 1
424.2636 1
454.3155 1
470.1335 1
470.2109 1
482.0668 1
491.1273 1
492.1767 1
500.4419 1
504.1742 1
504.2344 1
507.1057 1
510.2171 1
511.2564 1
515.1402 1
515.3631 1
520.1378 1
557.1762 1
557.2289 1
571.6648 1
580.2902 1
601.2657 1
607.2799 1
607.8081 1
613.2356 1
630.4136 1
634.2982 1
636.335 1
666.2189 1
673.3596 1
673.4059 1
680.2821 1
680.3171 1
680.352 1
697.0949 1
697.2128 1
697.8377 1
704.2803 1
712.3125 1
736.428 1
758.3609 1
802.3699 1
805.2939 1
836.401 1
866.4672 1
867.3611 1
868.7291 1
871.297 1
882.4552 1
882.6144 1
929.4714 1
987.5743 1
995.4329 1
996.4896 1
1014.8101 1
1052.8352 1
1160.6492 1
END IONS

BEGIN IONS
PEPMASS=512.677520686358
CHARGE=2+
TITLE=File: 0094OtSp-Pha-R0001-F01-2G01E04-01.wiff, Sample: \2006_11_01\0094OtSp-Pha-R0001-F01-2G01E04-01 (sample number 1), Elution: 14.087 to 14.166 min, Period: 1, Cycle(s): 329-330 (Experiment 3)
125.0473 1
127.017 1
127.0221 1
127.0321 1
129.0377 1
130.0642 1
130.0693 1
131.0641 1
131.0794 1
133.0187 1
133.0238 1
133.029 1
133.0341 4
133.0393 4
133.0444 7
133.0496 2
133.0547 3
133.0599 4
134.0092 1
134.0195 1
134.035 1
134.0764 1
135.0137 1
135.9387 1
136.0324 2
136.0376 1
136.0428 3
136.048 2
136.0532 2
136.0584 6
136.0636 1
136.0688 4
136.0741 5
136.0793 2
136.0897 1
136.0949 1
136.1053 1
136.2408 1
137.0549 1
137.0654 1
137.0706 1
137.1124 1
139.0588 1
140.1191 1
141.0295 1
141.0348 1
141.0454 1
141.3319 1
142.1292 1
147.0465 1
147.0682 1
147.079 2
147.1006 1
149.0401 1
150.5428 1
150.5811 1
151.9924 1
154.0968 1
155.0181 1
155.0404 1
155.0515 1
155.0904 1
156.0594 1
156.0761 1
156.0984 1
157.0369 1
157.0481 1
157.0537 1
158.0344 1
159.0631 1
159.0688 1
159.0744 1
159.0857 1
160.0613 1
161.6752 1
171.0959 1
172.0549 1
172.0725 1
172.1018 3
172.1077 2
172.1135 1
173.0226 1
173.0285 1
173.0343 2
173.0461 1
173.0519 5
173.0578 3
173.0637 2
173.0696 2
173.0754 3
173.0872 1
173.1401 1
173.1459 1
174.0931 1
175.0428 1
175.0487 1
175.0605 1
175.0782 2
176.0543 1
178.0563 1
185.0826 1
185.0948 1
185.1069 1
186.1227 1
187.0497 1
187.0619 1
187.123 1
187.1413 2
187.1474 1
187.1535 1
188.0218 1
188.1198 1
188.1565 1
190.029 1
190.0475 2
190.0598 1
190.066 1
190.0721 5
190.0783 3
190.0844 4
190.0906 5
190.0967 1
190.1029 2
190.109 2
190.1398 1
190.146 1
191.0335 2
191.0397 1
191.052 1
191.0582 3
191.0644 1
191.0767 2
191.0829 2
191.0952 1
191.1014 2
191.1076 1
191.1261 1
191.157 1
192.0469 1
193.0753 1
195.0905 1
195.9583 1
197.1162 2
197.1225 1
197.135 1
198.0827 1
202.1183 1
203.116 2
204.1098 2
213.0982 1
214.1096 1
215.1103 1
215.1234 2
215.13 2
215.1365 1
215.1562 1
215.1693 1
216.1134 1
216.1462 1
217.1911 1
223.0598 1
226.1242 1
231.1196 1
231.1603 1
233.0717 1
233.1398 1
234.0883 1
234.1567 1
234.1635 1
234.1908 1
234.9909 1
235.1072 1
235.1552 1
237.0348 1
237.0692 1
237.1379 1
238.9427 1
239.0324 1
239.06 1
239.0807 1
241.1146 1
242.1348 1
242.1486 1
243.0666 1
243.0875 1
244.1885 1
245.1173 1
246.0548 1
246.0688 1
251.0594 1
253.6907 1
254.0749 1
255.0935 1
256.0571 1
256.0642 1
256.0785 1
257.1155 2
259.0305 1
259.1599 1
259.4834 1
259.7208 1
261.2195 1
264.0703 1
268.1195 1
272.1259 1
273.1064 1
274.1181 1
282.1144 1
282.1219 1
283.0676 1
283.0826 1
283.0976 1
283.1277 1
283.1427 1
283.1502 1
283.2178 1
283.2329 1
283.8117 1
284.06 2
284.0675 4
284.075 1
284.0826 3
284.0901 4
284.0976 1
284.1051 2
284.1127 3
284.1202 2
284.1277 2
284.1352 3
284.1503 2
284.2105 3
284.2331 1
284.3611 1
285.0918 1
285.1295 4
286.0122 1
286.0953 1
286.1784 1
291.0858 1
291.0934 1
291.1011 1
291.1087 5
291.1239 3
291.1696 1
292.0387 1
292.054 1
292.0769 1
292.0922 2
292.1074 1
292.1303 2
299.0925 1
301.1034 1
301.1266 1
301.5994 1
303.0666 1
304.6386 1
306.1366 1
308.077 1
310.1414 1
311.0935 1
311.1014 1
312.6151 1
313.0811 1
315.9394 1
317.6876 1
318.1414 1
320.0554 1
320.0634 1
320.0714 1
320.0874 2
320.0954 3
320.1034 1
320.1114 1
320.1273 2
320.1433 3
321.0626 1
321.0786 1
322.1115 1
322.1275 1
325.0911 1
325.0991 1
326.1303 1
326.1545 1
327.0744 1
329.0232 1
330.1741 1
331.1484 1
333.1011 1
335.1495 1
335.2067 1
337.1632 1
338.0655 1
338.1148 1
338.1312 1
338.1476 1
339.0678 1
340.1044 1
340.1291 1
341.1839 1
344.0929 1
345.1703 1
345.1786 1
346.1332 1
346.208 1
348.1129 1
349.23 1
350.1233 1
350.1484 1
351.2018 1
352.1647 1
352.2401 1
353.0953 1
353.1456 1
356.6361 1
357.159 1
357.1674 1
359.0261 2
359.1953 1
359.2122 1
367.3729 1
368.1777 1
368.2291 1
368.3576 1
369.1635 1
369.1979 1
369.2064 2
369.215 1
369.2236 1
369.2322 2
369.2665 1
370.1249 1
370.228 1
371.1564 1
371.165 1
371.1908 1
371.1994 1
371.2252 1
372.1462 1
377.1236 2
377.1323 1
378.0606 1
381.1922 1
381.2009 1
381.2096 1
383.8029 1
386.1594 1
386.1681 1
386.2032 1
387.1338 1
387.169 1
387.1865 2
387.3183 1
388.1183 1
390.1704 1
395.1423 1
396.2258 1
396.2525 1
397.1506 1
397.1684 1
397.1773 1
397.1862 4
397.1951 3
397.2129 5
397.2218 5
397.2307 2
397.2574 1
397.3553 1
398.219 1
398.2279 1
398.2814 1
398.2992 1
399.1372 1
399.155 1
399.2085 1
400.2172 1
400.2708 1
400.6818 1
400.6996 1
401.2092 1
401.2271 1
401.2986 1
402.1846 1
403.188 1
404.1927 1
404.3273 1
404.3363 1
405.1896 1
405.2166 2
405.2345 1
405.2525 1
406.1788 1
406.1878 1
407.1421 1
407.2142 1
408.1788 1
408.675 1
409.2438 1
411.2061 1
414.2082 1
415.1811 1
415.272 1
415.3266 1
417.1666 1
417.2122 1
418.6451 1
423.5282 1
424.19 2
424.2084 1
425.2205 1
427.1561 1
430.2436 1
433.1006 1
434.1698 1
435.2216 1
436.2561 1
437.2451 1
438.2166 1
439.1984 1
440.2189 1
441.203 1
442.1882 1
442.207 1
447.1025 1
447.1497 1
447.1781 1
447.263 1
448.0849 1
452.3098 1
455.1723 1
456.1921 1
459.0669 1
459.2774 1
460.1102 1
460.2059 1
461.1834 1
462.1139 1
462.1619 1
462.2962 1
463.2663 1
464.3817 1
465.2287 1
465.5754 1
468.1801 1
469.0402 1
469.1563 1
470.2787 1
476.0766 1
477.1487 1
478.2026 1
479.1599 1
479.3162 1
480.2061 1
480.2257 1
480.2355 1
480.2746 1
480.304 1
480.4508 1
482.2531 1
484.1177 1
486.1434 1
489.2295 1
493.247 1
495.5401 1
496.1863 1
497.2211 1
497.2908 1
497.4203 1
498.2072 1
498.2471 1
498.267 1
498.2969 1
503.6631 1
505.1973 1
505.2274 1
509.3502 1
512.0946 1
512.1552 1
512.1754 1
512.2361 1
512.6706 1
513.1054 1
513.3077 1
513.3684 1
513.4797 1
515.2415 2
516.2047 1
516.4279 1
517.3008 2
526.388 1
527.136 1
529.2394 1
532.1707 1
534.1603 1
535.172 1
535.2857 1
537.2501 1
539.2388 1
552.1606 1
554.1978 1
554.4711 1
555.4071 1
558.2411 1
558.3466 1
560.3105 1
561.2303 1
563.4431 1
574.2189 1
574.2617 1
578.152 1
580.2687 1
585.086 1
585.1508 1
585.1616 1
585.2156 1
585.2264 1
590.2052 1
591.5509 1
592.1701 1
599.253 1
601.2547 1
603.172 1
604.1922 1
616.2576 1
621.155 1
621.2551 1
621.2885 1
632.2309 1
637.3265 1
641.2888 1
643.1896 1
643.2915 1
643.3368 1
643.4387 1
653.3064 1
669.2993 1
670.397 1
671.2758 1
672.2594 1
685.3336 1
686.2924 1
687.2401 1
687.2752 2
687.2869 1
687.2986 1
687.3103 1
687.322 1
687.3337 1
687.3454 1
687.3571 1
687.3688 2
687.3805 1
688.3056 2
688.3407 2
688.3524 1
688.3758 1
689.3015 1
689.3367 1
689.3719 2
697.3071 1
698.2506 1
704.3632 1
705.2759 1
706.379 1
706.4146 1
707.3048 1
711.3 1
712.3244 1
713.278 1
714.3038 1
715.3304 1
716.3099 1
716.3816 1
717.2781 1
718.4743 1
729.4297 1
734.3456 1
734.3577 1
735.4228 1
740.3223 1
740.3588 1
741.2215 1
750.3903 1
751.3323 1
759.4309 1
772.4418 1
782.3879 1
813.3083 1
813.4865 1
814.4036 1
825.4106 1
834.4138 1
835.3426 1
856.3644 1
873.4465 1
878.2692 1
906.2879 1
1171.5041 1
1447.8418 1
END IONS

BEGIN IONS
PEPMASS=672.283944716214
CHARGE=2+
TITLE=File: 0094OtSp-Pha-R0001-F01-2G01E04-01.wiff, Sample: \2006_11_01\0094OtSp-Pha-R0001-F01-2G01E04-01 (sample number 1), Elution: 13.524 to 14.117 min, Period: 1, Cycle(s): 329-330 (Experiment 2), 323-324 (Experiment 3)
107.026 1
129.0681 1
129.0732 3
129.0783 2
129.0833 2
129.0884 1
129.0935 2
129.0985 1
129.1036 2
129.1087 2
129.2355 1
130.0693 1
130.1151 1
136.0532 1
136.0688 1
136.1157 1
147.0844 1
147.0898 1
147.144 1
155.0515 1
155.0737 1
157.0649 1
175.9358 1
181.1256 1
183.138 1
193.1436 1
196.1521 1
197.0598 1
203.0906 1
216.1659 1
226.0034 1
226.1981 1
234.061 1
234.0815 1
235.1004 1
235.1141 1
235.162 1
235.1826 1
236.1009 1
236.1078 1
236.1627 1
240.1035 1
242.0514 1
244.042 1
244.0839 1
245.0893 1
247.0784 1
247.1345 1
247.1486 1
248.0548 1
248.09 1
252.157 1
254.1033 1
254.1389 1
254.787 1
258.0685 1
259.3899 1
264.1356 1
264.2227 1
274.1033 1
274.1551 1
275.0577 1
275.1243 1
275.1688 1
278.1093 1
292.1227 1
292.1303 1
292.1685 1
292.1837 1
292.1914 1
292.2372 1
312.1101 1
313.1443 1
313.168 2
316.1537 1
316.1616 1
318.1573 1
334.2102 1
337.1468 1
338.1887 1
338.2215 1
346.183 1
346.1997 1
350.1902 1
351.2186 1
353.2127 1
353.7836 1
355.1873 2
355.1957 1
356.1809 1
356.1978 1
358.1891 1
362.197 1
363.2343 2
363.2598 1
364.1453 1
368.1948 1
373.1545 1
373.1977 2
373.2149 2
373.2408 1
374.0261 1
374.1556 1
374.2679 1
379.2073 1
380.1382 1
380.1904 1
381.1834 1
390.1087 1
390.9115 1
391.1941 1
391.2294 2
391.2382 1
391.247 2
391.3177 1
393.272 1
397.1862 1
397.204 3
397.2129 1
397.2307 1
398.2368 1
399.2442 1
405.2435 1
412.2026 1
422.9863 1
424.236 1
450.3085 1
451.2659 1
451.2849 1
452.2053 1
453.7922 1
455.239 1
459.3922 1
460.2059 1
460.2347 1
460.2443 1
460.2538 1
460.2634 1
460.273 2
460.3017 1
460.34 1
461.2505 2
461.4231 1
462.2674 1
467.0891 1
467.2532 1
469.1176 1
470.1819 1
470.2013 1
470.2206 1
471.1311 1
477.2073 1
477.6365 1
478.1733 1
478.1831 1
479.1305 1
480.9793 1
487.217 1
490.0988 1
502.4114 1
512.1552 1
512.2765 1
513.247 1
513.2774 1
514.178 1
521.707 1
534.3461 1
540.1723 1
545.5085 1
557.134 1
557.3553 1
568.2647 1
577.2398 1
587.237 1
595.2487 1
601.6379 1
605.8614 1
612.252 1
613.2577 1
613.2798 2
615.2937 1
623.1818 1
629.282 1
632.2871 1
633.3203 1
646.3752 1
663.3181 1
663.8126 1
663.8586 1
664.4915 1
665.3434 1
670.871 1
672.3057 1
672.3289 2
672.3405 2
672.352 1
672.7573 1
672.792 1
672.8152 1
672.8268 1
672.8383 2
672.8499 3
672.8615 1
672.8847 1
672.8963 2
672.9194 1
673.2669 1
673.3017 1
673.3364 1
692.3291 1
698.3214 1
703.3446 1
712.241 1
713.3853 1
714.3158 1
747.2993 1
752.3484 1
757.2425 1
757.4145 1
769.2932 1
769.3799 1
769.4542 1
784.4498 1
788.4313 1
802.3952 1
807.3477 1
811.7557 1
811.9719 1
812.1882 1
812.4045 1
819.3802 1
861.3888 1
866.349 1
866.3621 1
866.4015 2
866.441 1
866.5724 1
866.7564 1
867.4006 1
867.4269 1
868.4923 1
868.5054 1
889.4052 1
892.2969 1
909.3145 1
923.4649 1
935.4973 1
936.4808 1
947.7589 1
953.7196 1
954.7402 1
954.7678 1
956.562 1
981.6064 1
994.2922 1
994.3345 1
995.4188 1
995.5737 1
995.8132 1
1000.595 1
1016.5602 1
1034.4459 1
1052.3428 1
1052.4007 1
1071.2404 1
1081.3469 1
1170.5569 1
1181.6267 1
1215.5535 1
1218.6531 1
1598.5174 1
END IONS

BEGIN IONS
PEPMASS=482.677379061239
CHARGE=2+
TITLE=File: 0094OtSp-Pha-R0001-F01-2G01E04-01.wiff, Sample: \2006_11_01\0094OtSp-Pha-R0001-F01-2G01E04-01 (sample number 1), Elution: 14.489 to 14.568 min, Period: 1, Cycle(s): 333-334 (Experiment 4)
101.0609 1
102.0372 1
102.0688 1
112.939 1
112.9817 1
113.0292 1
113.0387 1
113.0482 1
113.9424 1
115.0124 1
115.0411 1
115.0459 1
118.0583 1
124.0507 1
125.0023 1
128.0254 1
128.0405 1
128.0456 1
128.9667 1
129.0174 1
129.058 3
129.063 2
129.0681 3
129.0732 2
129.0783 4
129.0833 2
129.0884 1
129.1036 1
129.1239 1
130.0234 1
130.0438 1
130.054 1
130.0591 3
130.0642 1
130.0693 7
130.0744 2
130.0794 3
130.0845 3
130.0896 3
130.0947 2
130.1151 1
131.0589 1
131.0641 3
131.0692 2
131.0743 1
131.0794 1
132.0524 1
132.0575 1
132.0678 1
133.0341 1
133.0393 1
133.0496 2
133.0599 2
133.065 1
136.0636 2
136.0688 1
136.0741 1
136.1157 1
136.1313 1
137.0811 1
139.0641 1
139.0851 1
141.0401 1
141.0507 1
142.0227 1
142.0387 2
142.044 2
144.0518 1
145.0771 1
145.0878 2
147.0519 1
147.0682 1
147.079 3
147.0844 4
147.0898 6
147.0952 5
147.1006 11
147.1061 3
147.1115 11
147.1169 6
147.1223 2
147.1277 2
147.1331 1
147.1386 1
147.2631 1
147.8109 1
148.0932 3
148.1041 1
148.115 1
148.1204 1
148.4303 1
149.002 1
153.029 1
153.0952 1
155.057 1
156.0594 1
156.0705 1
156.1096 1
157.0537 1
157.0929 1
158.1747 1
159.0519 1
159.0631 3
159.0744 1
159.08 1
159.0857 1
159.0969 2
160.0501 1
160.0726 1
160.1065 1
162.0274 1
162.0558 1
163.0918 1
163.1089 1
165.0304 1
166.0356 1
166.6402 1
167.0093 1
167.0208 1
167.0266 2
167.0324 1
167.0439 1
167.0497 1
167.0612 1
167.067 1
167.0843 1
168.0147 1
168.0842 1
168.1073 1
169.0754 1
169.0986 1
170.0405 1
170.0521 1
170.0579 2
170.0696 1
170.1045 1
171.055 1
171.1134 2
171.1367 2
171.1484 1
171.1543 1
171.1718 1
172.0725 1
174.0813 1
175.1137 1
177.0093 1
177.0272 1
179.1064 1
182.022 1
182.1244 1
182.1606 1
183.0474 1
183.0656 1
183.0716 1
183.1078 1
184.0333 1
184.0455 2
184.0515 4
184.0576 2
184.0636 8
184.0697 3
184.0757 3
184.0818 5
184.0879 2
184.0939 2
184.1 1
184.106 1
184.1484 1
184.1727 1
185.034 1
185.0523 1
185.0766 2
185.0826 2
185.1069 1
185.1495 1
185.1798 1
186.0131 1
186.0618 1
186.074 1
186.0801 1
186.0862 3
186.0923 1
186.0984 1
186.1715 1
186.2202 1
187.123 1
187.3612 1
188.0157 1
188.1933 1
189.0394 1
194.0567 1
194.9658 1
195.0219 3
195.0282 1
195.0344 1
195.0406 2
195.0469 1
195.0594 1
195.0656 1
195.103 2
195.1155 1
195.9833 1
196.052 1
196.0833 1
197.1037 1
198.133 1
199.0704 1
199.0767 1
199.083 1
199.0893 1
199.0956 1
200.9837 1
201.0533 1
201.0723 1
201.0786 2
201.085 2
201.0913 5
201.0976 2
201.104 1
201.1103 1
201.123 1
201.1356 1
201.1863 1
202.1183 2
203.0969 1
204.0907 2
204.1035 1
204.1098 1
205.0741 1
205.1381 1
211.0697 3
211.0762 1
211.1021 1
211.5694 1
212.0177 1
212.0242 1
212.0307 3
212.0372 2
212.0437 1
212.0502 3
212.0567 6
212.0632 2
212.0697 9
212.0762 2
212.0827 4
212.0892 1
212.0958 6
212.1023 1
212.1088 2
212.1153 1
212.1218 3
212.1283 1
213.0266 1
213.0461 2
213.0591 3
213.0657 1
213.0722 1
213.0852 1
213.0982 1
213.1178 1
213.1308 1
213.9921 1
214.1031 2
215.0776 1
215.0972 1
215.1169 1
215.1234 2
215.13 1
215.1365 2
215.1431 2
215.1496 3
215.1562 1
215.1627 1
216.0477 1
216.0937 1
216.1068 2
216.133 1
216.1462 1
217.0464 1
217.1056 1
218.1066 1
219.1364 1
219.2157 1
221.1369 1
222.0607 1
222.094 1
223.1598 1
224.0478 1
224.0611 1
224.1079 1
224.1547 1
225.0245 1
225.0714 1
225.0848 1
226.0638 1
226.0973 1
226.1041 1
227.0516 1
227.0651 1
227.0853 1
227.092 1
228.0753 1
228.0956 1
228.5746 1
228.8041 1
229.027 1
229.0338 3
229.0405 2
229.0473 1
229.0541 1
229.0608 4
229.0676 1
229.0743 2
229.0811 2
229.0878 8
229.0946 6
229.1014 6
229.1081 1
229.1149 3
229.1216 2
229.1284 2
229.1351 1
229.1487 2
229.1554 2
229.1622 1
229.1757 1
230.0416 1
230.0484 1
230.062 1
230.0755 1
230.0823 1
230.1432 1
230.2313 1
231.0381 1
231.106 1
231.1807 1
232.1456 1
232.8127 1
233.0035 1
233.2012 1
234.143 1
237.9017 1
238.067 1
238.0946 1
238.9841 1
239.0462 1
239.06 1
239.2809 1
240.062 1
242.0444 1
242.1417 1
242.1973 1
243.0596 1
243.1153 1
243.1431 1
243.1571 1
243.178 1
244.0351 1
244.1118 1
244.1188 1
244.1467 1
244.1536 2
244.1676 1
244.1746 1
244.1815 1
244.2095 1
244.2374 1
245.1243 1
245.1523 1
245.1662 1
246.0759 1
246.1109 1
246.1389 1
247.0854 2
247.1556 1
248.1533 1
249.1107 2
249.6747 1
250.0205 1
250.1476 1
250.19 1
251.0876 1
252.072 1
252.1925 1
252.8949 1
252.9162 1
253.044 1
253.1648 1
254.0322 1
254.0891 1
254.1104 1
254.1247 1
255.0507 1
255.1434 1
256.1357 1
256.1571 1
256.1643 2
256.1857 1
257.2157 1
258.1187 1
259.0952 1
259.1311 1
259.1455 1
259.2245 1
260.0591 1
260.1311 2
260.1383 1
260.1455 3
260.1527 1
260.1599 1
260.1671 4
260.1743 2
260.1815 1
260.1887 1
260.1959 2
260.2031 1
260.2103 2
260.2175 1
260.2247 1
260.2391 1
260.2535 1
260.2607 1
260.2823 1
260.2967 1
260.3183 1
261.0969 1
261.1257 1
261.1474 1
261.2339 1
261.6888 1
262.2307 1
263.0266 1
263.0845 1
263.5627 1
264.1138 1
264.1574 1
265.0579 1
265.1742 1
265.9964 1
266.0255 1
266.0838 1
267.0606 1
268.9975 1
269.0488 1
270.053 1
270.1264 1
272.5828 1
274.0738 1
274.1329 1
276.0879 1
276.0953 1
276.125 1
276.2734 1
277.1051 1
277.1423 1
279.1452 1
279.1676 1
279.1751 1
279.1974 1
280.0709 1
280.1307 1
280.9458 1
282.0544 1
282.0769 1
282.0919 1
282.2419 1
284.0374 2
286.0953 1
286.1859 1
287.0703 1
291.1163 1
292.0464 1
292.0693 1
292.1608 1
293.0467 1
293.1002 1
294.0335 1
294.0411 1
294.0947 1
295.1062 1
295.1446 1
296.058 1
296.0734 1
296.0888 1
296.9421 1
297.0575 1
297.0652 1
297.0729 1
297.096 1
297.1114 1
298.0896 1
298.0973 1
298.1127 1
298.1358 1
299.1156 1
299.1311 1
299.1465 2
299.301 1
300.1667 1
302.026 1
304.0934 1
305.6057 1
306.0507 1
306.9809 1
307.0904 1
310.936 1
311.0856 1
312.0865 1
313.1048 1
313.1601 1
313.1838 1
314.0456 1
314.1089 1
314.1484 1
315.1067 3
315.1225 1
315.1701 1
315.178 1
316.1695 1
317.9981 1
318.2051 1
319.1376 1
319.6003 1
321.1106 1
323.0657 1
324.0133 1
324.0294 1
324.0374 1
324.0454 1
324.0535 1
324.0615 1
324.0696 1
324.0776 5
324.0856 1
324.0937 1
324.2464 1
325.0669 1
325.1072 1
325.1233 1
325.1313 1
325.1796 1
325.1957 1
326.1384 1
329.0637 1
329.088 1
330.0525 1
330.0849 1
330.1255 1
330.1498 1
331.1402 1
331.2215 1
332.124 1
333.1093 1
333.15 1
333.2152 1
333.7125 1
334.0552 1
334.1041 1
334.6674 1
335.0759 1
335.0841 1
335.0923 1
335.1005 2
335.1331 1
335.2149 1
335.6237 1
335.7955 1
336.1228 1
336.2047 1
336.6059 1
339.0513 1
339.1253 1
339.2075 1
339.6435 1
340.1044 2
340.1126 1
341.0519 1
341.0602 1
341.0684 1
341.0767 1
341.0932 1
341.1014 3
341.1097 1
341.1426 1
341.1674 1
341.2251 1
342.1164 1
342.1659 1
342.1907 1
343.2983 1
344.1177 1
345.0542 1
345.0625 1
345.1703 1
346.0169 1
346.0418 1
346.0584 1
347.1556 1
347.6716 1
348.0796 1
348.1296 1
348.1546 1
349.0965 1
349.1132 1
349.1466 7
349.1549 1
349.1633 1
349.1716 1
349.205 1
350.14 1
350.1484 1
350.2403 1
351.2102 1
351.6454 1
351.6622 1
351.6789 1
351.9636 1
352.0641 1
352.0977 1
352.1228 2
352.1982 1
353.1624 1
354.1279 1
354.1531 1
354.1699 1
356.1219 1
356.223 1
357.0831 1
357.3278 1
358.0877 2
358.0962 1
358.1046 2
358.1131 2
358.1215 2
358.13 3
358.1384 3
358.1469 3
358.1638 3
358.1807 1
358.1891 1
358.1976 2
358.7132 1
359.1107 2
359.1276 2
359.1361 1
359.153 1
360.0843 1
360.0928 1
360.1691 1
361.1356 1
361.2459 1
362.1545 1
362.6729 1
363.0897 1
363.1067 1
363.1492 1
363.6769 1
364.0687 1
364.0857 1
364.0942 1
364.1879 1
364.2305 1
364.2391 1
365.1258 1
365.1428 1
365.1769 1
366.099 1
366.1246 1
366.1673 1
367.1333 1
367.1846 1
369.1035 1
369.1635 1
369.3437 1
370.6491 1
371.1564 1
371.165 1
371.2424 1
372.1978 1
373.1373 1
375.0802 1
375.1062 1
376.491 1
377.0803 1
378.0866 1
378.1127 1
378.1908 1
380.1121 1
380.1295 2
381.0701 2
381.0876 1
381.1137 1
381.1224 3
381.1834 1
382.0731 1
382.1167 1
382.1254 1
382.1691 1
383.1997 1
383.2084 1
383.9954 1
386.1506 1
386.1681 1
386.4314 1
386.9933 1
387.0636 1
387.2393 1
387.248 1
388.2327 1
388.303 1
391.1411 1
391.3089 1
391.6976 1
392.1218 1
394.1224 1
394.211 1
395.1068 2
395.2045 1
396.2347 1
397.1328 1
397.1506 1
398.0765 1
398.1032 1
398.121 1
398.1299 1
398.1388 2
398.1477 1
398.1744 1
398.2101 1
399.1193 1
399.1283 2
400.1279 1
400.1636 1
401.7281 1
402.2293 1
403.1342 1
403.1701 1
403.2238 1
403.3225 1
404.1209 1
404.1298 1
404.1568 1
404.2016 1
405.1806 1
405.2435 2
407.1691 1
407.2232 1
407.2502 2
407.3764 2
407.5746 1
408.1607 1
408.2058 1
409.1355 1
409.1896 1
409.1987 2
409.2258 1
409.2348 1
409.3251 1
409.7317 1
410.256 1
411.1246 1
412.1572 1
413.2003 1
413.2093 1
414.1901 1
415.0992 1
415.1174 1
415.1447 1
415.1538 1
415.172 1
415.272 1
416.1732 2
416.2552 1
416.6743 1
416.6834 1
418.1703 1
418.7456 1
420.2361 1
421.2527 1
422.197 1
423.1516 1
423.2251 2
423.2343 1
423.2435 2
423.2526 3
423.2802 1
423.2894 1
423.2986 2
423.3078 1
423.3169 2
423.3353 1
423.3996 1
424.1533 1
424.2268 1
424.2728 1
424.3004 1
424.3096 1
424.328 1
425.0456 1
425.1653 1
426.197 1
426.7871 1
426.9992 1
427.11 1
427.2945 1
427.6914 1
428.1347 1
428.2271 1
429.3088 1
429.7529 1
431.6895 1
432.1812 2
432.2091 1
432.2555 1
432.3112 1
433.1935 1
434.2256 1
435.0167 1
435.1378 1
435.203 1
435.7527 1
436.2001 1
436.2188 1
438.1979 1
438.2259 1
439.1049 1
439.2452 1
439.2639 1
440.1346 1
440.6499 1
441.0811 1
441.3156 1
443.1746 1
443.2028 1
443.6446 1
444.1055 1
444.162 1
444.2184 1
444.2655 1
444.802 1
445.1505 1
446.2627 1
447.1025 1
447.1308 1
447.2819 2
447.2914 1
448.0754 1
448.255 1
449.0115 1
449.1913 1
449.2102 1
449.2197 1
449.2386 1
449.3143 1
449.6835 1
450.1096 1
450.1285 1
450.2612 1
450.2896 1
451.6928 1
452.1484 1
452.3288 1
454.2013 1
456.5927 1
457.1366 1
457.1748 1
457.2035 1
457.213 1
457.7096 1
458.1204 1
458.1586 1
458.1777 1
458.1873 1
459.2104 1
459.22 1
459.2487 1
460.0623 1
460.0719 1
460.2634 1
460.2826 1
460.3209 1
461.1834 1
462.1043 1
462.1619 1
462.2099 1
462.2674 1
462.3154 1
463.199 1
464.1315 1
464.1508 1
465.1035 1
465.1324 1
465.2576 1
465.5754 2
465.6332 1
465.6814 1
465.7296 1
465.7874 1
466.0958 1
466.1054 2
466.1151 3
466.1247 2
466.1536 1
466.1633 1
466.2982 1
466.6068 1
466.6261 1
466.6357 1
466.7129 2
466.79 1
467.0505 1
467.147 1
467.1567 1
467.1856 1
467.2435 1
467.62 1
467.6393 1
468.0931 1
468.1221 2
468.6439 1
471.1699 1
472.2559 1
473.2558 1
473.5278 1
473.7221 1
474.1011 1
474.1109 1
474.1303 1
474.14 1
474.1497 1
474.1595 1
474.5776 1
474.6262 1
474.6846 1
474.7332 2
474.7721 1
475.0932 1
475.1321 1
475.1516 2
475.2392 1
475.3073 1
475.3171 1
475.726 1
476.2422 1
477.2853 1
478.1245 1
478.1831 1
478.2221 1
478.2416 1
478.2612 1
479.2283 1
480.0692 1
480.2159 1
480.2453 1
481.1458 1
482.0668 1
482.3609 1
482.6061 1
482.6551 1
482.7238 1
482.7728 1
483.077 1
483.0868 1
483.1359 1
483.234 3
483.2536 1
483.2635 1
483.2831 1
483.3125 1
483.3322 1
483.342 1
483.4009 1
483.4696 1
483.5187 1
483.6659 2
483.8722 1
484.049 1
485.2284 1
488.203 1
490.1087 1
490.2273 1
490.2867 1
491.0976 1
491.2164 1
492.1073 1
492.1568 2
493.2271 1
493.6238 1
498.2172 1
499.0845 1
499.1943 1
500.4419 1
502.2913 1
503.4627 1
505.2073 1
506.1711 1
508.2324 1
509.1185 1
509.1386 1
509.1487 1
509.189 1
509.1991 1
509.2696 1
509.3099 1
509.3502 1
510.2474 1
510.3583 1
512.2765 1
519.232 1
525.1595 1
526.0193 1
526.2036 1
526.2856 1
526.4085 1
527.1463 1
531.4088 1
533.2011 1
533.2836 1
534.2945 1
534.439 1
535.172 1
535.2443 1
535.265 1
535.389 1
535.4716 1
536.2674 1
537.2604 1
540.276 1
541.0754 1
541.6987 1
543.0816 1
545.2687 1
545.3 1
546.3013 1
546.3222 1
549.1538 1
551.2902 1
551.5523 1
553.1157 1
554.2608 1
555.1336 1
557.1446 1
557.2183 1
558.1356 1
566.3081 1
572.2948 1
577.1219 1
579.8494 1
581.7646 1
583.1869 1
584.1792 1
585.0968 1
588.4386 1
589.2403 1
589.2511 1
589.2728 1
589.5763 1
590.2811 1
590.3571 1
591.3446 1
592.2244 1
592.257 1
592.2678 1
593.2135 1
597.7566 1
599.3076 1
605.3011 1
606.2791 1
606.3121 1
607.3239 1
608.2375 1
608.2595 1
608.2925 6
608.3035 4
608.3145 3
608.3255 1
608.3586 2
608.3806 1
609.1407 1
609.1517 1
609.2619 1
609.306 3
609.328 1
609.3501 1
609.3831 1
609.4713 1
610.3203 1
612.1968 1
613.8659 1
619.1093 1
620.2095 1
622.2348 1
622.2682 1
622.3239 1
622.7695 1
623.2821 1
625.2007 1
630.2343 1
630.2455 1
631.7595 1
632.1636 1
632.2758 1
632.7924 1
638.0706 1
638.2059 1
639.0747 1
640.2152 1
644.2204 2
646.2163 1
647.2723 1
647.2836 1
647.4427 1
653.1923 1
653.2379 1
654.1853 1
655.1335 2
655.2135 1
656.1624 1
656.2081 1
656.2424 1
656.3225 1
656.4597 1
657.2607 1
659.2194 1
659.2424 1
666.265 1
668.2255 1
671.1717 1
671.3337 1
671.7849 1
672.19 1
672.2942 1
673.1858 1
673.2322 1
673.2785 1
675.4001 1
677.3392 1
679.2927 1
684.1653 1
687.3454 1
689.2547 1
689.2664 1
690.3569 1
692.3056 1
693.469 1
696.27 1
700.3521 1
703.3564 1
705.264 1
705.9756 1
706.3078 1
709.2178 1
709.3129 1
710.3478 1
712.2887 1
713.2899 1
713.3019 1
715.1632 1
717.3259 1
718.2828 1
719.2883 1
719.3122 1
719.3601 2
719.3721 1
719.396 1
719.432 1
720.3783 1
720.4502 1
721.3972 1
724.254 1
725.2997 1
725.3358 1
729.3815 1
733.3901 1
733.4022 2
734.2609 1
734.3698 1
734.4061 1
734.4182 2
734.4303 1
734.4424 2
734.4545 1
734.4666 1
735.4591 2
736.3553 1
736.3675 1
737.0824 1
737.2764 1
737.3249 1
737.3491 1
737.3612 3
737.3734 3
737.3976 2
737.4097 3
737.4219 1
737.434 1
737.4825 2
738.3193 1
738.3557 1
738.3678 1
738.38 1
738.4406 1
739.193 1
741.3188 1
747.3237 1
749.1678 1
750.1824 1
750.4882 1
751.2956 1
755.3026 1
756.2722 1
757.3776 1
764.3233 1
768.3648 1
772.3177 1
773.3727 1
776.43 1
777.4007 1
777.4256 1
778.3844 1
785.2128 1
785.2878 1
786.3391 1
787.2533 1
791.3424 1
791.3549 1
791.38 1
792.4103 2
793.4034 1
798.1768 1
803.344 1
803.3567 1
803.3946 1
805.3573 1
805.7755 1
806.4473 1
808.3121 1
816.3414 1
816.7241 1
817.4005 1
820.339 1
820.3518 1
822.271 1
823.398 1
827.3486 1
834.3364 1
834.4138 1
834.4525 1
834.4654 1
836.4785 1
836.5818 1
844.2959 1
844.3737 2
844.3867 1
844.4645 1
845.36 1
845.5028 1
845.5547 1
852.3581 1
852.3972 1
852.4102 1
860.4194 1
861.3363 1
861.6115 1
862.3587 2
862.4111 1
862.4242 1
862.4374 1
862.4636 2
863.4341 1
865.4819 1
868.3212 1
875.44 1
880.3477 1
890.4174 1
931.6232 1
1711.0672 1
END IONS

BEGIN IONS
PEPMASS=500.184776175191
CHARGE=2+
TITLE=File: 0094OtSp-Pha-R0001-F01-2G01E04-01.wiff, Sample: \2006_11_01\0094OtSp-Pha-R0001-F01-2G01E04-01 (sample number 1), Elution: 14.463 to 14.542 min, Period: 1, Cycle(s): 333-334 (Experiment 3)
102.0597 1
112.0535 1
113.0624 1
113.9329 1
114.033 1
115.0268 1
116.0393 1
119.0111 1
119.5425 1
120.0556 1
121.9908 1
124.0159 1
124.0358 1
125.0173 1
125.0423 1
126.9265 1
127.0472 1
128.0456 1
128.0506 1
128.0557 1
129.0377 1
129.0529 1
129.058 1
129.0732 1
129.0783 4
129.0833 1
129.0884 1
129.0935 1
129.0985 2
129.1036 1
129.8809 1
130.0438 1
130.054 1
130.0642 2
130.0693 1
130.0744 2
130.0794 1
130.0845 1
130.0896 3
130.1049 1
130.1202 1
131.013 1
131.0589 1
131.0641 1
131.1152 1
131.9806 1
132.0575 1
133.0187 1
133.0753 1
133.1011 1
135.0293 1
136.0428 1
136.0584 1
136.0897 1
137.0392 1
137.0497 1
139.0377 1
139.0851 1
140.0187 1
142.0334 1
142.0653 1
142.0706 1
143.0141 1
146.079 1
146.0898 1
146.9761 1
147.0682 1
147.079 1
147.0844 2
147.0898 5
147.0952 8
147.1006 2
147.1061 7
147.1115 4
147.1169 1
147.1223 3
147.1277 2
147.1494 1
147.2198 1
148.0281 1
148.115 1
148.1204 1
149.0837 1
152.0915 1
153.0676 1
154.0524 1
155.0404 1
155.057 1
155.0682 1
155.096 1
156.0426 1
156.0649 1
156.1207 1
157.0817 1
157.0929 2
157.0985 1
158.0793 1
159.1082 1
160.0105 1
162.0387 1
163.0348 1
166.0932 1
167.0208 1
167.0324 3
167.0381 1
167.0439 1
167.0497 1
167.0554 1
167.0901 1
167.2633 1
168.0552 2
169.0638 1
169.6041 1
170.0579 1
171.1075 1
171.1543 1
171.1601 1
172.1428 1
172.1662 1
173.0754 1
173.0872 1
173.0931 1
173.1166 1
173.1224 1
173.9576 1
175.0723 2
175.0841 1
176.0661 1
176.0839 1
178.0504 1
179.0765 1
179.0825 1
180.0517 1
182.0461 1
182.0581 1
183.0897 1
183.1199 1
184.0455 1
184.0515 1
184.0576 6
184.0636 3
184.0697 5
184.0757 4
184.0818 3
184.0879 1
184.0939 1
184.1 1
185.034 1
185.0583 1
185.0705 1
185.0826 1
185.1009 1
185.1677 1
185.2406 1
185.934 1
186.0557 1
186.0679 1
186.074 2
186.0801 2
186.0862 2
186.0923 1
186.0984 1
186.1288 1
186.141 1
186.1471 1
186.952 1
187.0436 1
187.0558 1
187.0741 1
187.0802 1
190.0352 1
190.0413 1
191.0829 1
194.9658 1
194.9908 1
195.0219 2
195.0282 2
195.0406 3
195.0469 2
195.0531 1
195.0656 2
196.0083 1
196.027 1
196.0333 2
197.0849 1
197.1664 1
197.9633 1
198.0701 1
198.0764 2
198.1015 1
199.0264 1
199.0704 1
199.1208 1
199.1586 1
199.1839 1
199.6819 1
200.0922 1
201.028 1
201.0786 1
201.085 2
201.0913 1
201.0976 3
201.1103 1
201.123 1
201.1483 1
201.161 1
202.0548 1
203.1096 1
203.1224 1
204.0524 1
204.0907 1
204.1353 1
204.1417 1
205.0613 1
207.1123 1
209.0314 1
209.0831 1
211.8357 1
212.0112 1
212.0177 1
212.0307 1
212.0372 2
212.0437 2
212.0502 4
212.0567 6
212.0632 2
212.0697 5
212.0827 3
212.0892 2
212.1283 2
212.1608 1
213.0461 1
213.0526 1
213.0852 1
213.1113 1
214.0443 1
214.0704 1
214.1227 1
214.9336 1
215.0514 1
215.0841 1
215.0972 1
215.1038 1
215.1169 1
215.1234 1
215.1365 3
215.1431 3
215.1496 5
215.1562 1
215.2086 1
215.2544 1
216.0477 1
216.0937 1
216.133 1
216.1462 1
216.1527 1
218.0605 1
218.9911 1
220.1952 1
221.0042 1
221.0705 1
224.148 1
226.0302 1
226.1108 1
227.0045 1
228.0079 1
228.0956 1
228.9054 1
228.9595 1
229.0338 2
229.0405 2
229.0541 2
229.0676 2
229.0811 6
229.0878 3
229.0946 6
229.1081 3
229.1149 4
229.1216 1
229.1284 1
229.1351 1
229.1419 1
229.196 1
229.3312 1
229.5949 1
230.0349 1
230.1094 1
230.1161 1
230.9703 1
231.0246 1
231.0381 1
232.1456 1
233.0103 1
233.1126 1
235.5456 1
236.0323 1
237.0829 1
238.0601 1
238.1772 1
238.9979 1
239.1705 1
239.9375 1
240.0136 1
240.0274 1
240.062 1
240.0966 1
242.0306 1
242.1417 1
242.1625 1
243.1153 1
243.164 1
243.9584 1
244.049 1
244.063 1
244.0699 1
244.0839 1
244.1188 1
244.1327 2
244.1397 1
244.1746 1
244.1955 1
244.2095 1
245.0334 1
245.1383 1
245.383 1
246.1389 1
246.1599 1
[truncated: 1,021,021 more chars]
