# Supplementary material for: Identification of a novel Plasmopara halstedii elicitor protein combining de novo peptide sequencing algorithms and RACE-PCR
Source: Proteome Sci. 2010 May 10;8:24. doi: 10.1186/1477-5956-8-24 (PMC2881003; doi:10.1186/1477-5956-8-24)
Supplement: Additional file 1 — Processed data in mascot generic file format. Raw data of the described QTof measurements are converted to Mascot generic file format (mgf) for processing with CompNovo, PepNovo, and Peaks online. Files are zipped. [file 1477-5956-8-24-S2.ZIP › ProtMix.mgf]

SEARCH=MIS
REPTYPE=Peptide
BEGIN IONS
PEPMASS=731.331466025385
CHARGE=2+
TITLE=File: ProtMix_BLHL_15.wiff, Sample: \2008_11_03\ProtMix_BLHL_15 (sample number 1), Elution: 5.354 to 5.405 min, Period: 1, Cycle(s): 209-210 (Experiment 3)
110.0716 0.2252
129.1 0.0559
175.1204 0.142
310.1246 0.0945
354.1323 0.2103
383.1936 0.1489
420.7419 0.0917
482.2179 0.2652
489.2732 1.3552
496.29 0.2889
539.7934 1.2157
569.2703 0.064
579.2987 0.1184
588.3081 1.2476
596.6223 0.1092
597.0374 0.0546
597.2996 10.788
597.4744 0.0984
625.2867 0.0559
626.3493 0.1231
712.3647 0.9906
840.4467 0.2982
END IONS

BEGIN IONS
PEPMASS=489.263275990427
CHARGE=2+
TITLE=File: ProtMix_BLHL_15.wiff, Sample: \2008_11_03\ProtMix_BLHL_15 (sample number 1), Elution: 5.482 to 5.56 min, Period: 1, Cycle(s): 211-212 (Experiment 3)
119.0863 0.0146
145.0804 0.0108
175.1086 0.0118
234.0763 0.0137
310.9519 0.0079
396.176 0.0178
412.1837 0.0182
449.1872 0.019
481.7173 0.0294
489.2732 0.0791
489.7678 0.0495
491.2134 0.0198
516.6744 0.0305
517.1827 0.0102
522.2279 0.0204
552.2253 0.0841
564.2677 0.0425
601.788 0.0987
712.3766 0.0358
END IONS

BEGIN IONS
PEPMASS=527.246316081813
CHARGE=3+
TITLE=File: ProtMix_BLHL_15.wiff, Sample: \2008_11_03\ProtMix_BLHL_15 (sample number 1), Elution: 5.431 to 5.512 min, Period: 1, Cycle(s): 211-212 (Experiment 2)
129.0949 0.1473
175.1086 0.0237
252.0357 0.0497
269.065 0.1833
309.1333 0.0236
391.1994 0.0531
473.2374 0.0292
482.2277 0.0393
482.758 0.0295
520.2375 0.0204
521.5334 0.0204
521.9215 0.0204
526.6613 0.0205
526.9281 0.0513
527.2361 3.7689
528.7565 0.0308
529.2398 0.0206
617.2631 0.1667
814.0091 0.0256
END IONS

BEGIN IONS
PEPMASS=597.299593475396
CHARGE=2+
TITLE=File: ProtMix_BLHL_15.wiff, Sample: \2008_11_03\ProtMix_BLHL_15 (sample number 1), Elution: 5.302 to 5.586 min, Period: 1, Cycle(s): 209-210 (Experiment 2), 211-212 (Experiment 4)
110.067 2.4268
129.1 0.4727
138.0642 0.2837
175.1145 1.7991
239.1102 0.8022
248.1399 0.303
266.1614 1.4665
292.1118 0.5503
310.1089 0.7795
312.183 0.5531
318.1278 0.4787
336.1347 1.2052
354.1407 1.7758
367.2163 0.3342
383.2111 1.3307
420.7419 0.9449
464.2257 0.4628
480.2465 0.8038
482.2375 2.6909
489.2534 11.4157
496.29 1.9725
530.7941 0.608
535.7809 0.4659
539.783 7.3046
548.7846 0.5448
557.7761 0.3485
567.2879 0.3514
569.2596 0.5337
579.2987 1.3997
588.2973 9.6442
596.6332 0.4477
597.2996 53.5681
625.3426 1.3308
695.3319 0.4008
712.3647 11.3754
840.4596 5.3155
1019.5027 0.3142
END IONS

BEGIN IONS
PEPMASS=866.306251793318
CHARGE=2+
TITLE=File: ProtMix_BLHL_15.wiff, Sample: \2008_11_03\ProtMix_BLHL_15 (sample number 1), Elution: 5.689 to 5.766 min, Period: 1, Cycle(s): 213-214 (Experiment 4)
119.0765 0.1903
130.0823 0.0153
145.0804 0.0162
147.1068 0.0271
153.077 0.0111
171.0793 0.0292
189.0481 0.0123
218.0529 0.0198
227.0568 0.0472
232.124 0.0136
234.0899 0.0479
235.1103 0.0206
242.1757 0.0209
244.0649 0.014
245.0787 0.014
258.1337 0.0431
262.0779 0.6153
264.0648 0.0436
270.1515 0.2426
276.1664 0.0074
331.1368 0.0163
361.184 0.068
386.1663 0.0088
391.1463 0.0088
414.1921 0.0091
415.1481 0.0091
432.2091 0.0372
436.1591 0.0187
446.16 0.0094
459.1918 0.0192
493.2072 0.1887
501.2426 0.02
516.6541 0.0102
522.1871 0.0204
540.1986 0.052
547.2356 0.0628
552.2253 0.0525
552.7192 0.042
555.1605 0.0105
564.2252 0.3081
597.2559 0.0219
597.7805 0.0328
601.7551 0.1316
602.7755 0.0329
611.2573 0.0442
651.2649 0.0342
672.7296 0.0116
681.7467 0.2569
687.7719 0.0117
701.3457 0.0355
702.2459 0.0118
706.2799 0.0119
709.2178 0.0119
723.7581 0.0241
724.3837 0.012
727.2264 0.0121
731.924 0.0121
732.2749 1.4403
738.2516 0.0121
788.3958 0.113
886.2642 0.0266
899.3829 0.0134
900.2412 0.0134
917.3313 0.0406
1032.4487 0.1437
1088.3949 0.0147
1103.4919 0.208
1202.5284 0.1085
END IONS

BEGIN IONS
PEPMASS=436.906440111459
CHARGE=3+
TITLE=File: ProtMix_BLHL_15.wiff, Sample: \2008_11_03\ProtMix_BLHL_15 (sample number 1), Elution: 5.663 to 5.74 min, Period: 1, Cycle(s): 213-214 (Experiment 3)
110.0623 0.1126
129.1 0.0711
210.0145 0.0973
246.1508 0.1122
281.6769 0.09
322.9626 0.0562
430.9181 0.232
431.2337 0.2507
431.568 0.1672
436.5888 0.0934
436.9064 10.6476
522.2688 0.2351
525.2976 0.0718
590.7941 0.0543
END IONS

BEGIN IONS
PEPMASS=488.531733968997
CHARGE=3+
TITLE=File: ProtMix_BLHL_15.wiff, Sample: \2008_11_03\ProtMix_BLHL_15 (sample number 1), Elution: 5.611 to 5.692 min, Period: 1, Cycle(s): 213-214 (Experiment 2)
110.0716 0.2533
119.0814 5.1436
129.1 0.4623
130.0874 0.1887
133.0412 0.2011
143.1161 0.5564
145.0965 0.5118
147.1123 0.5858
153.0659 0.2601
171.1086 0.6493
187.0738 0.3425
218.0595 0.383
227.0433 1.6308
232.1104 1.0287
234.0899 1.8614
244.0789 0.2096
245.0717 0.329
255.0684 0.2429
260.1129 0.4111
262.0851 7.0021
270.1442 1.5216
276.1515 0.2081
286.1366 0.3631
351.1434 0.5363
361.15 0.6376
385.1127 0.2371
394.6735 3.0564
415.1663 0.3737
432.1812 0.1953
436.1871 0.4951
441.1689 0.2067
448.8461 1.1275
450.1827 2.3819
452.1675 0.1807
454.8429 5.418
459.1918 2.9613
462.1762 1.1828
468.174 2.6615
476.5208 0.5078
482.5321 1.8078
488.265 0.2667
488.5317 17.4483
493.2072 2.4237
507.6894 0.3729
512.2125 0.4149
516.7049 7.0961
522.1871 0.3883
540.1986 0.3223
543.2267 1.4281
551.5741 0.3676
552.2148 25.991
552.3829 0.4732
557.185 0.1794
564.2358 3.4206
592.73 1.296
601.0424 0.2411
601.5358 0.7571
601.7551 34.6686
611.2794 0.4201
639.2945 0.3054
673.2631 0.4874
681.77 4.274
701.322 0.912
710.3137 0.3933
788.333 0.9417
917.399 0.5011
1032.3912 0.5172
END IONS

BEGIN IONS
PEPMASS=449.841215327834
CHARGE=3+
TITLE=File: ProtMix_BLHL_15.wiff, Sample: \2008_11_03\ProtMix_BLHL_15 (sample number 1), Elution: 5.869 to 5.947 min, Period: 1, Cycle(s): 215-216 (Experiment 4)
129.1102 0.0102
143.1107 0.016
322.9787 0.0562
323.9516 0.0322
408.7055 0.0181
421.6595 0.0184
439.1897 0.0094
440.8403 0.0282
443.8587 0.0471
444.1414 0.0283
444.5183 0.0094
445.2256 0.0189
449.7938 0.0474
450.1732 0.0854
450.5527 0.019
451.2647 0.0475
451.6067 0.019
510.1908 0.0202
540.6767 0.0208
553.2449 0.021
563.2167 0.0212
571.16 0.0107
573.2241 0.0214
582.1863 0.0216
589.1868 0.0217
623.7114 0.0223
624.8061 0.0112
639.2606 0.0339
673.2051 0.0116
END IONS

BEGIN IONS
PEPMASS=472.168155986117
CHARGE=2+
TITLE=File: ProtMix_BLHL_15.wiff, Sample: \2008_11_03\ProtMix_BLHL_15 (sample number 1), Elution: 5.843 to 5.921 min, Period: 1, Cycle(s): 215-216 (Experiment 3)
130.0874 0.0153
136.0751 0.3079
178.0733 0.0119
210.0145 0.0259
212.0213 0.013
223.106 0.2472
235.1446 0.0137
251.1067 0.1275
252.1066 0.0568
298.6045 0.0232
347.1251 0.6666
381.6286 0.0349
390.6424 0.1414
395.66 0.0267
396.1404 0.0089
422.0727 0.0092
441.0938 0.0094
449.1208 0.019
450.1637 0.0285
454.6427 0.0191
459.1247 0.2299
463.1763 0.1636
472.1682 0.8261
596.2183 0.0655
606.2161 0.033
693.235 0.3298
735.2784 0.0242
780.2445 0.0125
END IONS

BEGIN IONS
PEPMASS=494.777231474906
CHARGE=2+
TITLE=File: ProtMix_BLHL_15.wiff, Sample: \2008_11_03\ProtMix_BLHL_15 (sample number 1), Elution: 5.791 to 5.872 min, Period: 1, Cycle(s): 215-216 (Experiment 2)
129.1 0.6858
130.0874 0.2499
147.1123 0.6184
155.0748 0.284
169.1317 0.7678
171.1086 1.5737
197.1241 0.4521
199.1063 1.5965
248.154 0.6692
280.1632 0.2245
298.1797 0.7955
385.2093 0.2457
395.7312 1.9929
426.2347 0.3785
435.2539 1.3342
444.2544 15.384
472.7707 2.8881
475.3211 0.6531
476.7843 0.42
485.7785 5.1258
494.7872 41.793
543.3205 0.3439
545.2815 0.2298
604.3462 0.5937
642.339 0.272
691.388 4.7389
741.4378 0.414
772.4587 0.2113
790.4685 3.0303
END IONS

BEGIN IONS
PEPMASS=575.227520976369
CHARGE=2+
TITLE=File: ProtMix_BLHL_15.wiff, Sample: \2008_11_03\ProtMix_BLHL_15 (sample number 1), Elution: 6.049 to 6.127 min, Period: 1, Cycle(s): 217-218 (Experiment 4)
129.1 2.2259
175.1204 0.4793
212.1385 0.1368
230.146 0.5292
304.0449 0.273
314.0818 0.2853
373.1863 0.3542
391.1905 0.4333
405.098 0.117
423.6817 0.1197
424.1511 0.5896
520.2375 0.1224
525.7895 0.1025
534.7879 0.3722
549.801 0.3145
566.2341 0.5109
574.5843 0.1393
575.2382 19.373
600.2425 0.0986
617.2853 7.1777
745.3752 0.1953
END IONS

BEGIN IONS
PEPMASS=495.77222833069
CHARGE=2+
TITLE=File: ProtMix_BLHL_15.wiff, Sample: \2008_11_03\ProtMix_BLHL_15 (sample number 1), Elution: 6.024 to 6.101 min, Period: 1, Cycle(s): 217-218 (Experiment 3)
129.1 6.3621
175.1145 0.6687
183.1443 0.2421
185.1586 0.2191
195.108 0.1812
213.1621 0.2286
222.1188 1.5069
240.1344 10.1599
246.1578 0.1894
256.1621 0.5869
258.1481 1.94
311.2121 0.4339
321.1893 1.4028
329.2115 0.146
333.1821 0.5877
339.1991 3.1222
353.2158 0.4875
357.2099 4.0486
369.2496 0.4812
371.211 0.2758
403.2015 0.3502
420.2193 6.7121
422.7435 0.3586
424.2801 1.4556
431.2523 3.9656
436.2619 0.1868
440.2491 0.1877
442.2871 0.3104
444.2733 0.1414
444.7635 0.3583
452.2815 2.4923
468.7837 0.2517
470.3047 1.1058
473.2763 0.1654
477.2433 0.3516
477.7709 2.6787
486.2418 0.7296
486.7743 26.3362
494.7872 0.179
495.2746 1.6915
495.7822 27.4146
503.2264 0.341
504.2399 0.4017
521.268 15.8875
525.3386 0.1845
535.305 0.4242
553.3185 0.5997
571.3203 0.2245
616.3415 0.6662
633.621 0.3491
634.3415 18.1344
715.4108 0.2512
732.771 0.3149
733.4126 16.3745
END IONS

BEGIN IONS
PEPMASS=453.727966057696
CHARGE=2+
TITLE=File: ProtMix_BLHL_15.wiff, Sample: \2008_11_03\ProtMix_BLHL_15 (sample number 1), Elution: 5.972 to 6.053 min, Period: 1, Cycle(s): 217-218 (Experiment 2)
129.1 0.3708
147.1068 0.5207
215.138 6.8154
243.1368 5.8084
323.6781 0.4345
332.6763 2.0393
379.187 0.5748
388.1985 3.2521
397.2 4.323
415.2301 0.3647
432.2556 0.8647
435.7297 1.8487
444.7257 6.3195
453.2138 0.552
453.7375 65.4887
536.2467 1.2325
563.3016 1.9212
620.3216 0.3341
647.3231 0.6143
664.337 19.3549
760.3537 0.7029
775.3816 1.3948
778.3474 0.3619
793.3875 6.1976
END IONS

BEGIN IONS
PEPMASS=445.235031988534
CHARGE=2+
TITLE=File: ProtMix_BLHL_15.wiff, Sample: \2008_11_03\ProtMix_BLHL_15 (sample number 1), Elution: 6.23 to 6.307 min, Period: 1, Cycle(s): 219-220 (Experiment 4)
129.1 0.1778
130.0823 0.1275
131.0786 0.6195
147.1123 0.2495
159.0756 0.6824
230.1189 0.1221
359.0036 0.0932
366.2146 0.873
399.2164 0.0893
401.7126 0.5557
417.2551 0.2101
436.2338 0.3363
444.7257 0.1414
445.235 12.0323
545.3442 0.3028
585.3081 0.1298
660.3787 0.2299
713.4151 0.1433
731.404 0.3386
743.3138 0.0732
END IONS

BEGIN IONS
PEPMASS=409.238916435759
CHARGE=2+
TITLE=File: ProtMix_BLHL_15.wiff, Sample: \2008_11_03\ProtMix_BLHL_15 (sample number 1), Elution: 6.204 to 6.282 min, Period: 1, Cycle(s): 219-220 (Experiment 3)
129.1 0.5589
173.1263 2.943
186.1211 0.9396
201.1239 1.0402
309.1884 2.485
333.1821 0.8326
365.7185 0.8724
382.7212 0.5862
400.2443 0.5816
408.7778 0.6689
409.248 49.2552
432.2556 3.0591
485.3057 0.3252
560.3449 0.5929
617.3631 4.9336
END IONS

BEGIN IONS
PEPMASS=551.30114856059
CHARGE=2+
TITLE=File: ProtMix_BLHL_15.wiff, Sample: \2008_11_03\ProtMix_BLHL_15 (sample number 1), Elution: 6.152 to 6.233 min, Period: 1, Cycle(s): 219-220 (Experiment 2)
129.1 1.7831
130.0874 1.2952
131.0786 0.9063
147.1123 3.4227
159.0699 1.2126
185.1647 27.5499
201.1239 0.8563
213.1556 14.9006
246.1859 0.8911
282.1798 1.48
300.1904 3.239
345.1371 0.7644
353.2158 1.5887
366.206 2.8841
371.2283 0.8014
399.2432 0.8939
401.7216 6.6868
417.246 5.8919
436.2338 4.3157
442.2683 0.7151
445.235 45.3635
450.2396 0.8541
486.2418 0.7494
492.7704 3.1571
501.7832 27.2092
514.2586 0.9331
527.3079 0.6574
530.2483 0.618
533.7958 0.7128
542.3101 9.6759
545.3337 8.7207
550.6715 1.0806
551.0073 0.6507
551.3116 110.8819
557.2905 1.3301
585.2973 1.8068
644.3122 1.7711
656.3292 0.8134
660.3673 5.3213
715.363 0.6457
731.3919 8.9621
743.3504 3.353
802.4426 6.0173
856.4518 1.3351
871.4592 2.2187
889.4748 36.8796
1002.5573 1.1894
END IONS

BEGIN IONS
PEPMASS=490.252715823747
CHARGE=3+
TITLE=File: ProtMix_BLHL_15.wiff, Sample: \2008_11_03\ProtMix_BLHL_15 (sample number 1), Elution: 6.41 to 6.488 min, Period: 1, Cycle(s): 221-222 (Experiment 4)
110.067 0.0328
129.1051 0.1016
130.0874 0.0357
147.1068 0.0976
185.1769 0.0183
189.0604 0.0246
210.008 0.0259
212.0539 0.0195
243.1298 0.0209
259.1475 0.0216
275.2013 0.0148
279.8938 0.015
387.0894 0.0176
388.2338 0.0176
395.1266 0.0444
396.1226 0.0267
400.5127 0.0179
418.2146 0.0823
418.5804 0.0274
418.9006 0.0275
427.6758 0.0185
428.24 0.0185
447.5399 0.0378
448.2495 0.0189
449.8791 0.019
450.6761 0.019
451.8823 0.0475
455.2339 0.0191
463.2629 0.0192
464.2354 0.0193
478.5432 0.0391
480.7267 0.0294
481.2366 0.0294
482.2081 0.0295
482.7482 0.1768
483.2493 0.4327
484.6165 0.1181
486.3404 0.0296
489.2732 0.0989
489.471 0.0198
489.7777 0.6036
490.2527 1.9111
491.7387 2.9651
492.0065 0.0793
492.4231 0.0397
494.2702 0.0497
553.7603 0.0316
558.3465 0.0317
595.2253 0.0218
601.7332 0.0219
627.3679 0.0336
658.3696 0.0459
704.3445 0.0593
708.2894 0.0357
832.4298 0.0258
837.3647 0.0518
855.4576 0.0262
987.5795 0.0281
END IONS

BEGIN IONS
PEPMASS=571.769188085234
CHARGE=2+
TITLE=File: ProtMix_BLHL_15.wiff, Sample: \2008_11_03\ProtMix_BLHL_15 (sample number 1), Elution: 6.385 to 6.462 min, Period: 1, Cycle(s): 221-222 (Experiment 3)
102.0476 0.0677
110.0716 0.0188
129.0949 0.1118
130.0874 0.0306
147.1177 0.1411
178.0434 0.0239
189.0973 0.0246
199.0685 0.0126
207.1475 0.0064
209.1213 0.0129
210.0274 0.0648
211.9953 0.0065
217.0506 0.0132
227.0837 0.0202
241.0707 0.0347
245.0717 0.084
251.1138 0.0213
252.0002 0.0071
257.2079 0.0359
270.0487 0.0073
275.2162 0.0445
322.1757 0.0241
338.1131 0.0164
340.122 0.0165
354.2333 0.0084
371.168 0.0172
375.1408 0.0087
380.2325 0.0262
388.3571 0.0352
399.2432 0.0089
401.4796 0.0179
409.7184 0.009
418.0866 0.0274
418.7176 0.0457
419.2392 0.0366
421.173 0.0184
427.2414 0.0092
427.7498 0.037
428.24 0.0185
441.1971 0.0188
450.2775 0.0095
451.2362 0.0665
457.1533 0.0096
465.2474 0.0096
465.7587 0.0482
467.1781 0.0193
468.1643 0.0193
483.2297 0.0393
484.2524 0.0295
492.2544 0.0099
497.2766 0.0199
503.1763 0.0301
522.2892 0.0204
523.3013 0.0102
525.3693 0.0512
525.7485 0.0103
526.7331 0.0205
531.7421 0.2784
535.7809 0.2174
540.7495 0.1144
541.2798 0.0832
549.4132 0.0105
549.7591 1.2582
557.3011 0.0106
571.2348 0.0107
571.812 0.1604
573.7059 0.0214
579.2665 0.0108
580.2892 0.0539
596.3712 0.0983
711.2672 0.0477
725.3588 0.012
855.4184 0.0392
930.4725 0.0273
END IONS

BEGIN IONS
PEPMASS=488.264956265186
CHARGE=2+
TITLE=File: ProtMix_BLHL_15.wiff, Sample: \2008_11_03\ProtMix_BLHL_15 (sample number 1), Elution: 6.333 to 6.414 min, Period: 1, Cycle(s): 221-222 (Experiment 2)
101.0699 0.1573
129.1 0.5639
130.0874 0.2958
147.1123 0.4881
240.1344 0.2217
257.1649 0.1506
258.1553 0.158
262.0924 0.1013
275.1717 0.1557
359.707 0.1102
415.2028 0.1731
418.242 0.1646
459.2205 0.1342
479.7567 0.9305
484.2425 0.1279
484.6165 0.0984
487.7514 0.1876
488.2748 19.5483
490.2527 1.178
490.5894 0.4951
493.1873 0.149
501.2826 0.1101
516.7253 0.122
552.1938 0.3258
558.3253 0.1056
560.2709 0.1059
570.2841 0.1815
588.2864 0.7268
601.777 0.2523
673.3559 0.7427
701.3812 0.7107
801.4424 0.1266
829.4011 0.3994
846.4325 0.1041
END IONS

BEGIN IONS
PEPMASS=491.738749569613
CHARGE=2+
TITLE=File: ProtMix_BLHL_15.wiff, Sample: \2008_11_03\ProtMix_BLHL_15 (sample number 1), Elution: 6.591 to 6.668 min, Period: 1, Cycle(s): 223-224 (Experiment 4)
110.0716 0.0422
129.0949 0.0813
130.0772 0.0255
131.1144 0.0102
136.0699 0.0782
147.1123 0.0976
159.1094 0.0282
178.0434 0.0179
187.1044 0.0245
191.1007 0.0185
192.0847 0.0124
206.0871 0.0513
210.0274 0.0259
213.9592 0.0131
216.1228 0.0197
230.0511 0.0136
233.0855 0.041
234.1241 0.0274
241.0846 0.0139
250.8305 0.0142
251.0996 1.0134
257.2151 0.0143
275.1939 0.0371
279.094 0.1195
288.1366 0.0152
299.1997 0.0155
331.1613 0.0325
344.697 0.0249
345.6606 0.0166
348.1338 0.0584
354.2164 0.0168
366.1632 0.0428
374.1456 0.0173
386.1927 0.0088
387.0982 0.0528
388.2866 0.0264
402.1697 0.0359
416.1872 0.0274
419.2209 0.2289
426.2254 0.0369
427.1675 0.0462
432.6182 0.0279
447.2184 0.0189
448.1738 0.0189
450.2206 0.0285
473.2569 0.0292
474.2203 0.0877
482.7777 0.0884
483.7409 0.177
484.2228 0.0394
485.217 0.0295
489.1743 0.0198
491.2531 0.0297
491.7487 1.5471
493.6342 0.0199
502.244 0.0701
504.2199 0.01
518.2101 0.0204
520.2681 0.918
524.2119 0.0102
525.359 0.0102
525.6665 0.0205
595.1926 0.0654
619.3532 0.5453
620.5554 0.0223
662.3564 0.023
688.3349 0.0469
690.3187 0.0235
706.375 1.3073
854.5295 0.0131
END IONS

BEGIN IONS
PEPMASS=495.77222833069
CHARGE=2+
TITLE=File: ProtMix_BLHL_15.wiff, Sample: \2008_11_03\ProtMix_BLHL_15 (sample number 1), Elution: 6.565 to 6.643 min, Period: 1, Cycle(s): 223-224 (Experiment 3)
129.1 0.1422
169.1085 0.0058
175.1086 0.0177
210.0274 0.0194
211.0264 0.026
222.1054 0.02
228.1495 0.0203
240.1344 0.2841
252.0499 0.0284
269.0504 0.022
270.034 0.022
311.1175 0.0079
321.1813 0.008
329.2277 0.0162
339.1827 0.0247
357.2014 0.0845
420.2285 0.1008
424.2985 0.0184
431.243 0.0743
444.2639 0.0189
444.7446 0.0754
452.2911 0.0475
472.7901 0.0194
486.2615 0.0099
486.7842 0.4835
489.2831 0.0198
494.7872 0.0497
495.2547 0.0796
495.7822 0.3883
496.29 0.239
497.2566 0.0798
497.6854 0.0199
498.1543 0.01
521.2884 0.1736
535.336 0.0103
634.364 0.3153
733.4247 0.2785
END IONS

BEGIN IONS
PEPMASS=528.242597899394
CHARGE=2+
TITLE=File: ProtMix_BLHL_15.wiff, Sample: \2008_11_03\ProtMix_BLHL_15 (sample number 1), Elution: 6.513 to 6.594 min, Period: 1, Cycle(s): 223-224 (Experiment 2)
102.0612 0.0587
110.0716 0.0328
129.1 0.1168
130.0874 0.0357
136.0699 0.0052
147.1123 0.0922
158.0397 0.0112
166.0583 0.0115
167.0045 0.0058
178.0554 0.0179
210.0339 0.0259
231.1034 0.0136
237.1439 0.0207
241.0568 0.0069
242.0087 0.0209
251.0429 0.0071
252.0428 0.0213
259.09 0.0216
266.052 0.0073
269.0797 0.022
275.2087 0.0371
287.0978 0.0227
298.6972 0.0155
363.712 0.0085
388.2954 0.0352
389.2475 0.0176
393.2004 0.0266
416.1325 0.0274
417.0998 0.0183
418.7542 0.0274
424.2248 0.0276
428.1845 0.0185
432.767 0.0093
451.2077 0.0095
483.269 0.0393
485.2269 0.0098
487.2775 0.0395
488.3144 0.0296
492.2743 0.0198
492.7704 0.0298
497.2467 0.1296
497.7652 0.0898
506.2599 0.4125
521.2271 0.0102
525.3795 0.0718
528.2631 0.0411
528.664 0.0103
529.1987 0.0411
530.2483 0.0309
578.2446 0.0323
596.4148 0.0218
624.2363 0.067
707.4686 0.0119
720.3222 0.012
725.3949 0.0241
726.5513 0.0121
END IONS

BEGIN IONS
PEPMASS=534.71550515594
CHARGE=2+
TITLE=File: ProtMix_BLHL_15.wiff, Sample: \2008_11_03\ProtMix_BLHL_15 (sample number 1), Elution: 6.771 to 6.849 min, Period: 1, Cycle(s): 225-226 (Experiment 4)
101.0744 0.009
102.0566 0.0452
103.021 0.0091
110.067 0.0094
120.0788 0.0098
122.0761 0.0099
129.1051 0.1524
130.0823 0.1224
133.0361 0.067
147.1123 0.4176
166.0583 0.0173
178.0494 0.0418
179.0531 0.012
180.0835 0.006
181.0508 0.0421
195.108 0.0187
197.0801 0.0314
198.0793 0.0126
199.0622 0.0063
207.1089 0.0064
208.0687 0.0774
209.0566 0.0582
224.8323 0.0067
225.0938 0.8053
240.1622 0.0485
243.1159 0.0209
243.5692 0.007
246.1438 0.0281
248.1329 0.0141
258.1337 0.1078
259.1979 0.0144
272.095 0.0147
276.1515 0.2378
278.0344 0.0075
295.1073 0.0307
319.5728 0.008
341.0791 0.0083
347.1001 0.0666
358.1316 0.0338
375.2187 0.0346
385.104 0.0702
386.096 0.1319
391.1551 0.0354
393.1384 0.0532
396.6478 0.0178
397.102 0.0089
403.1387 0.018
404.1357 0.0629
405.143 0.027
405.6651 0.027
407.1523 0.0271
408.6693 0.0452
410.1348 0.0272
411.1405 0.0363
413.6646 0.0637
423.2493 0.0644
424.2156 0.046
439.1428 0.0187
443.6139 0.0188
446.2073 0.0094
455.1767 0.0191
463.6672 0.0096
468.2321 0.0193
474.2397 0.0487
474.7072 0.0292
484.1048 0.0098
493.2568 0.1489
493.7236 0.0397
497.865 0.01
498.2242 0.0499
500.1621 0.1401
500.7922 0.01
501.593 0.01
504.25 0.0402
510.2009 0.0606
516.2071 0.0203
517.1929 0.0305
517.7115 0.1629
525.2668 0.0102
525.7178 1.1591
533.2794 0.0413
534.2917 0.062
534.7465 0.0517
535.2119 0.0517
535.5739 0.0103
536.2364 0.1553
536.7645 1.1187
537.2618 0.3316
551.2907 0.126
569.2383 0.0747
575.3026 0.0429
607.2954 0.022
612.1862 0.0332
628.2081 0.1345
648.2676 0.0228
666.2975 0.127
670.366 0.0232
688.3466 0.0938
698.2942 0.0473
759.183 0.0246
776.2658 0.0374
797.3972 0.0253
826.3266 0.1542
831.3852 0.0129
848.3978 0.3125
849.4139 0.0261
926.3992 0.0136
934.2814 0.0137
940.3315 0.0548
END IONS

BEGIN IONS
PEPMASS=536.754140954646
CHARGE=2+
TITLE=File: ProtMix_BLHL_15.wiff, Sample: \2008_11_03\ProtMix_BLHL_15 (sample number 1), Elution: 6.746 to 6.823 min, Period: 1, Cycle(s): 225-226 (Experiment 3)
102.0612 0.0452
110.0716 0.0751
129.1051 0.127
130.0823 0.102
147.1177 0.2223
160.0413 0.0566
166.0583 0.0807
167.0912 0.0405
178.0434 0.0835
179.089 0.0359
180.0715 0.03
195.083 0.05
197.0989 0.1695
207.0832 0.0322
208.0687 0.258
210.0145 0.0454
225.0938 1.181
240.1275 0.0346
246.1227 0.021
252.0428 0.142
258.1337 0.1006
269.0797 0.044
274.1491 0.0222
276.1441 0.0594
280.0883 0.0224
294.125 0.0307
375.2361 0.1906
385.1303 0.4652
407.1613 0.0541
440.174 0.0281
470.2174 0.0291
474.23 0.039
475.1846 0.0487
482.2375 0.0196
484.2425 0.0197
491.2531 0.0198
492.9093 0.0199
493.227 0.5563
498.2342 0.0898
504.2701 0.0602
504.722 0.0301
510.2211 0.0909
510.7464 0.0303
519.208 0.0611
527.7495 0.185
536.1742 0.1139
536.7541 3.8649
551.2277 0.021
569.2596 0.0747
573.2883 0.0321
575.2811 0.1394
596.2729 0.0218
611.2573 0.0332
688.3818 0.1995
698.2942 0.1655
703.3481 0.0356
797.2583 0.1011
848.3848 0.5602
926.4672 0.0272
END IONS

BEGIN IONS
PEPMASS=492.730688064113
CHARGE=2+
TITLE=File: ProtMix_BLHL_15.wiff, Sample: \2008_11_03\ProtMix_BLHL_15 (sample number 1), Elution: 6.694 to 6.775 min, Period: 1, Cycle(s): 225-226 (Experiment 2)
129.1 0.254
130.0823 0.1581
135.0756 0.1507
136.0751 2.6399
141.1014 0.2763
146.0567 0.1891
147.1123 0.2766
159.1094 1.1564
173.091 0.2354
187.1044 0.7583
188.0719 0.3743
191.0822 0.7728
206.0807 0.5972
216.1425 0.1906
223.0993 0.1871
233.0855 0.6621
234.1447 1.4712
250.8305 0.4107
251.0996 30.0897
253.1015 0.2134
261.0945 0.4336
270.1368 0.1985
279.1015 6.8066
287.1281 0.2879
288.1518 0.4402
310.1719 0.2048
313.1633 0.1664
320.1165 0.2962
331.1613 0.6917
338.1295 0.3208
341.1865 0.3304
344.6804 3.0472
348.1171 4.4138
366.129 2.3533
374.1543 0.4412
384.1745 0.4914
401.193 0.3761
402.1966 0.4752
403.2195 0.2247
413.1828 0.1636
416.1964 0.3284
417.1729 0.2559
419.2118 5.3292
426.2162 0.7756
435.2073 0.3733
437.2149 0.1777
440.2116 0.4786
447.19 1.4661
455.2148 0.2099
456.1979 0.2962
465.6718 0.2606
473.2277 0.4572
474.7267 1.1209
483.731 3.3442
485.2269 0.2364
492.2544 0.2283
494.2304 0.2287
502.254 0.5912
503.2565 0.4614
504.2399 0.2309
520.2681 18.3311
520.5435 0.1734
525.2463 0.1537
530.238 0.1958
542.2581 0.2812
548.2506 0.2199
560.2709 0.4657
602.3255 0.2195
619.342 8.1139
671.3387 0.2085
688.37 1.5842
706.1017 0.2496
706.375 27.5754
716.3319 0.1676
879.436 0.2785
END IONS

BEGIN IONS
PEPMASS=500.732190209138
CHARGE=2+
TITLE=File: ProtMix_BLHL_15.wiff, Sample: \2008_11_03\ProtMix_BLHL_15 (sample number 1), Elution: 6.952 to 7.029 min, Period: 1, Cycle(s): 227-228 (Experiment 4)
128.0759 0.0152
129.1 0.0559
133.0567 0.0928
136.0751 0.0104
147.096 0.0325
173.144 0.0118
178.0494 0.0418
180.0535 0.018
181.0508 0.006
185.1586 0.0122
187.1534 0.0122
201.1366 0.038
210.0209 0.0259
211.0134 0.013
212.0148 0.0195
226.1616 0.0202
234.131 0.0274
244.1766 0.0349
251.1138 0.0213
260.0336 0.0072
267.0959 0.0292
277.0959 0.0521
293.0754 0.023
295.0996 0.023
348.2005 0.0083
364.0787 0.0171
366.7538 0.0171
401.6857 0.0179
419.2026 0.0092
420.256 0.0275
429.6939 0.0185
445.2256 0.0283
493.2965 0.0794
495.2846 0.0199
500.2421 0.01
500.6622 0.02
501.0724 0.01
501.7632 0.1001
502.3042 1.0422
520.2375 0.0306
522.2381 0.0102
543.7687 0.0313
546.2424 0.0104
558.2197 0.0211
577.2667 0.0107
585.2648 0.0216
585.7949 0.0325
594.2876 0.0327
619.342 0.0334
624.7726 0.0112
692.3406 0.0118
706.3869 0.0951
725.3226 0.0241
732.4563 0.0121
740.4277 0.0122
761.4883 0.0123
END IONS

BEGIN IONS
PEPMASS=551.311646285652
CHARGE=2+
TITLE=File: ProtMix_BLHL_15.wiff, Sample: \2008_11_03\ProtMix_BLHL_15 (sample number 1), Elution: 6.926 to 7.003 min, Period: 1, Cycle(s): 227-228 (Experiment 3)
129.1 0.0152
131.0837 0.0256
147.1177 0.0488
167.0161 0.0116
178.0554 0.0358
185.1586 0.4321
210.008 0.0454
212.0278 0.0195
213.1686 0.1763
258.1481 0.0144
282.1648 0.0225
300.1904 0.0542
366.1718 0.0086
374.6906 0.0173
401.7216 0.0358
411.2311 0.0272
417.2368 0.1096
421.2189 0.0184
436.1965 0.0467
441.1971 0.0094
445.235 0.604
492.7803 0.0099
501.7932 0.1002
502.2841 0.1904
505.2444 0.01
528.294 0.0103
542.2997 0.0312
542.7892 0.0833
546.3156 0.0314
551.3116 1.4595
552.2884 0.1366
553.2975 0.021
575.3455 0.0107
660.3328 0.0919
731.4282 0.0242
732.42 0.0363
802.4299 0.0633
889.4215 0.1334
END IONS

BEGIN IONS
PEPMASS=411.203937776208
CHARGE=2+
TITLE=File: ProtMix_BLHL_15.wiff, Sample: \2008_11_03\ProtMix_BLHL_15 (sample number 1), Elution: 6.874 to 6.955 min, Period: 1, Cycle(s): 227-228 (Experiment 2)
104.0491 2.7476
129.0949 0.1575
130.0874 0.1224
147.1123 0.2549
172.1101 1.133
215.1446 0.0918
217.1362 8.2132
240.1275 0.1039
245.1277 2.5424
258.1409 0.4813
259.0972 0.1151
276.1589 0.914
280.1407 0.0973
289.1469 0.0836
302.1379 0.241
336.6677 0.1066
345.6855 0.2828
359.6477 0.1526
369.1465 0.086
378.2038 0.4088
387.195 2.1912
393.6793 0.1775
397.2179 0.1069
402.1966 4.7541
405.197 0.3421
410.7145 0.1178
411.2039 4.3448
431.178 0.5294
476.228 1.5028
528.222 0.0925
559.2554 0.275
577.2774 14.7642
577.546 0.1182
587.2675 0.1084
672.3469 0.9857
690.3656 4.23
700.3278 0.1183
718.3077 0.0839
END IONS

BEGIN IONS
PEPMASS=454.595018119119
CHARGE=2+
TITLE=File: ProtMix_BLHL_15.wiff, Sample: \2008_11_03\ProtMix_BLHL_15 (sample number 1), Elution: 7.132 to 7.21 min, Period: 1, Cycle(s): 229-230 (Experiment 4)
103.0073 0.0091
120.0788 0.0098
121.0508 0.0049
123.9854 0.0149
129.0949 0.0051
143.0145 0.0053
144.0321 0.0054
160.0413 0.0566
161.0326 0.0113
176.0149 0.0178
178.0494 0.2926
190.0823 0.0062
193.0153 0.0062
210.0209 0.389
215.1315 0.0197
216.1557 0.0066
226.0205 0.0269
242.0087 0.007
243.1368 0.007
243.5413 0.007
251.0359 0.0071
259.5652 0.0288
261.1523 0.0072
278.0419 0.0075
285.5772 0.0076
311.1332 0.0237
331.0636 0.0081
331.56 0.0244
340.0808 0.1072
340.5839 0.033
341.4095 0.0165
349.0854 0.0167
350.0885 0.0167
381.1484 0.0175
415.3759 0.0182
424.842 0.0092
447.19 0.0095
453.7184 0.0667
454.2424 0.1048
454.5474 0.0095
455.1195 0.0286
455.606 0.0286
456.217 0.0191
471.1195 0.0194
472.1876 0.0194
488.1563 0.0296
492.2048 0.0198
503.076 0.0502
520.0234 0.0204
520.2987 0.0204
552.1098 0.0525
665.2477 0.0115
END IONS

BEGIN IONS
PEPMASS=406.187566428572
CHARGE=2+
TITLE=File: ProtMix_BLHL_15.wiff, Sample: \2008_11_03\ProtMix_BLHL_15 (sample number 1), Elution: 7.106 to 7.184 min, Period: 1, Cycle(s): 229-230 (Experiment 3)
119.0473 0.0049
136.0804 0.0835
160.0413 0.0057
210.0274 0.0583
212.0213 0.0195
214.0181 0.0065
249.1551 0.1623
277.148 0.0298
278.1835 0.0224
288.1366 0.0152
361.2095 0.0425
399.2521 0.0268
405.233 0.009
405.539 0.027
406.1876 0.1983
408.2446 0.0452
535.2119 0.1241
648.3131 0.0342
END IONS

BEGIN IONS
PEPMASS=424.24322713706
CHARGE=2+
TITLE=File: ProtMix_BLHL_15.wiff, Sample: \2008_11_03\ProtMix_BLHL_15 (sample number 1), Elution: 7.055 to 7.136 min, Period: 1, Cycle(s): 229-230 (Experiment 2)
101.0699 0.7104
129.1 1.1379
130.0874 0.398
147.1123 0.8569
173.1263 1.8945
201.1239 2.3465
210.0274 0.4341
212.0213 0.7031
226.1482 0.5112
244.1627 2.6765
315.1841 0.4524
315.6764 0.9374
324.1931 0.9421
358.7071 0.7455
367.7134 9.7681
372.7028 1.3987
391.2259 2.7335
404.2256 1.0789
406.7464 0.8297
407.2335 0.5323
415.2483 9.0327
423.7645 0.8283
424.2524 72.2498
457.2872 0.7172
473.2471 0.6909
491.2531 2.8546
501.2526 0.5306
519.3303 2.2012
586.3253 0.7364
604.3352 1.5721
630.3503 0.9541
631.3385 0.4383
647.38 3.2201
716.4277 0.5508
734.4179 6.496
END IONS

BEGIN IONS
PEPMASS=489.678718985649
CHARGE=3+
TITLE=File: ProtMix_BLHL_15.wiff, Sample: \2008_11_03\ProtMix_BLHL_15 (sample number 1), Elution: 7.313 to 7.39 min, Period: 1, Cycle(s): 231-232 (Experiment 4)
129.1 12.8626
147.1123 1.763
185.1647 67.4366
213.1556 30.9424
234.1447 5.8232
260.6395 4.0722
273.1507 3.5257
310.1719 1.7565
348.1838 4.5065
368.2022 1.6566
370.1781 2.1165
388.1809 11.5255
402.2056 2.9971
416.7073 2.7937
419.2209 12.6556
425.7087 1.7994
452.2435 2.2638
461.2443 1.8442
484.2524 9.5963
490.2527 9.0215
503.2465 1.8254
520.2681 43.7308
523.2604 4.0005
548.261 1.6546
551.2487 8.7156
556.784 15.7236
576.2896 2.1477
585.2864 16.9872
610.8152 2.7417
619.3309 8.4005
619.7983 30.3659
628.0736 4.9301
628.2865 2.2077
628.5667 12.0448
628.8022 308.1109
633.7898 1.5424
638.2775 5.6719
669.3361 11.0735
678.121 2.0968
678.3422 74.7464
706.3631 13.5968
719.3266 1.7511
737.3529 4.2018
832.404 2.9936
850.4175 6.443
869.4278 7.8067
984.4628 12.2637
END IONS

BEGIN IONS
PEPMASS=628.802163641777
CHARGE=2+
TITLE=File: ProtMix_BLHL_15.wiff, Sample: \2008_11_03\ProtMix_BLHL_15 (sample number 1), Elution: 7.287 to 7.364 min, Period: 1, Cycle(s): 231-232 (Experiment 3)
129.1 4.0555
145.0588 0.0969
147.1123 0.4448
186.1211 0.9213
199.1 0.1136
210.0274 0.2397
216.1359 0.2761
226.1146 0.121
234.1447 0.8143
244.1208 0.0908
251.1067 0.1063
255.1398 0.1858
273.1507 0.6135
313.1554 0.1188
331.1613 0.293
341.17 0.0991
348.1838 0.6092
366.1376 0.1027
370.1695 0.6626
374.1888 0.1125
388.1721 2.7846
402.2056 0.3318
405.17 0.099
407.1974 0.1353
419.2301 1.0623
437.2336 0.0935
447.1805 0.1892
455.2244 0.0859
464.2065 0.1157
503.2365 0.1204
504.26 0.1807
505.1942 0.1709
520.2783 2.4786
523.2501 0.6444
533.2484 0.1652
547.7796 0.4292
551.2487 1.0081
556.7946 2.4484
585.2973 0.7466
611.3015 0.2211
619.3309 0.7232
619.7983 2.5054
628.2865 0.1233
628.8022 17.17
638.2436 0.3616
689.4027 0.0939
706.3512 1.8068
719.3386 0.0959
737.3408 0.4007
852.4135 0.1044
869.441 0.9627
909.4132 0.1214
966.4915 0.2781
984.4628 1.0523
END IONS

BEGIN IONS
PEPMASS=490.242816478065
CHARGE=3+
TITLE=File: ProtMix_BLHL_15.wiff, Sample: \2008_11_03\ProtMix_BLHL_15 (sample number 1), Elution: 7.235 to 7.316 min, Period: 1, Cycle(s): 231-232 (Experiment 2)
129.1 14.3266
147.1123 2.023
185.1647 63.1697
187.1105 1.6577
213.1556 28.9389
234.1447 5.0636
260.6395 3.5523
273.1507 3.7916
310.164 1.938
331.1531 1.6687
348.1838 4.8984
370.1781 3.048
388.1809 12.8742
402.2056 3.5801
416.7073 2.6204
419.2209 13.2324
425.7087 1.8735
452.2435 2.473
461.2539 1.6809
466.2412 1.6033
484.2524 9.0945
487.2479 1.8658
490.2527 7.7837
502.254 1.5831
503.2465 2.1062
504.2399 1.5679
520.2681 46.0157
523.2501 3.8463
547.7586 2.8376
551.2382 8.9465
556.784 16.7689
576.2896 1.9541
585.2864 16.5437
601.3384 2.0627
619.342 9.0682
619.7983 30.5779
628.0624 2.4874
628.309 2.0397
628.5555 11.3159
628.8022 296
633.8011 1.8577
638.2662 6.1352
669.3361 11.8599
678.0628 1.7706
678.3422 76.1208
688.3583 1.5964
706.375 15.1425
719.3266 1.5714
737.3408 4.7239
832.4169 2.7872
850.4305 5.8697
869.4278 8.8352
984.4628 12.9095
END IONS

BEGIN IONS
PEPMASS=459.75719009608
CHARGE=2+
TITLE=File: ProtMix_BLHL_15.wiff, Sample: \2008_11_03\ProtMix_BLHL_15 (sample number 1), Elution: 7.493 to 7.571 min, Period: 1, Cycle(s): 233-234 (Experiment 4)
120.0837 0.2303
173.1204 0.3706
175.1204 0.1006
177.0961 0.1249
201.1239 0.6405
226.1482 0.0941
240.1344 0.3534
257.6527 0.3086
258.1553 0.4096
264.1375 0.0945
331.1938 0.1139
359.6901 0.8566
377.222 0.6514
394.2295 0.0977
394.7268 0.1066
403.2195 4.7955
405.233 0.126
450.752 0.6837
459.4601 0.0767
459.7572 14.9982
497.2766 0.0897
514.2991 3.8437
661.3672 0.161
718.3796 0.9468
805.4216 0.9646
END IONS

BEGIN IONS
PEPMASS=495.5831020193
CHARGE=3+
TITLE=File: ProtMix_BLHL_15.wiff, Sample: \2008_11_03\ProtMix_BLHL_15 (sample number 1), Elution: 7.468 to 7.545 min, Period: 1, Cycle(s): 233-234 (Experiment 3)
129.1 0.1727
147.1177 0.0217
159.132 0.0169
162.0498 0.0171
173.0851 0.0235
178.0554 0.0119
185.1647 0.8276
187.1105 0.0367
199.119 0.0126
210.0274 0.0583
212.0994 0.013
213.1556 0.444
234.1447 0.1574
240.1414 0.0346
255.1398 0.0143
260.6395 0.0433
273.1581 0.0296
310.164 0.0157
324.636 0.0161
333.1168 0.0163
348.2005 0.025
353.6613 0.0168
357.2268 0.0254
370.1781 0.0258
376.2067 0.026
388.1809 0.2291
402.1877 0.0628
410.1982 0.0181
417.1729 0.0183
419.2209 0.0915
420.2193 0.1008
435.2073 0.0373
440.1928 0.0281
455.2339 0.0286
469.2484 0.0291
483.2297 0.0197
486.7743 0.2368
487.4453 0.0197
488.6701 0.0198
489.5897 0.0297
489.8568 0.0198
495.2647 0.1094
495.5632 0.0299
495.7722 0.4083
496.0809 0.0199
497.1968 0.0498
497.7453 0.0199
505.2444 0.0201
510.2817 0.0202
514.218 0.0203
520.2987 0.3878
525.2258 0.0205
530.2174 0.0206
547.2356 0.0418
549.1827 0.0314
564.2783 0.0212
565.2026 0.085
567.224 0.1491
573.2562 0.0321
575.2704 0.0322
581.2804 0.0647
589.2628 0.0217
594.2658 0.0218
618.3522 0.0222
619.2864 0.0445
620.3439 0.0334
627.8048 0.1569
635.7836 0.0338
636.0655 0.0113
636.2798 0.1128
636.5392 0.0338
636.7987 2.2233
637.6 0.1016
639.3058 0.0452
643.3592 0.0113
648.222 0.0114
654.2234 0.0343
666.309 0.0231
668.8735 0.0347
677.283 0.0465
677.8416 0.0582
685.8738 0.0351
686.3539 0.3281
689.344 0.0117
706.3631 0.0475
707.3616 0.107
734.3815 0.0242
746.3399 0.0122
753.355 0.0368
866.4115 0.0132
885.3992 0.0665
END IONS

BEGIN IONS
PEPMASS=429.573380153574
CHARGE=3+
TITLE=File: ProtMix_BLHL_15.wiff, Sample: \2008_11_03\ProtMix_BLHL_15 (sample number 1), Elution: 7.416 to 7.497 min, Period: 1, Cycle(s): 233-234 (Experiment 2)
129.1 0.7317
147.1123 0.1898
242.1826 0.0974
294.1863 0.161
336.6923 0.1724
343.7348 0.0912
388.269 0.1939
399.2432 0.1072
423.9026 0.267
429.0824 0.4075
429.5826 17.3437
498.314 0.1398
516.3594 0.2337
523.2808 2.0973
578.8038 0.1076
587.365 1.1163
601.2945 0.2303
700.3751 0.1657
END IONS

BEGIN IONS
PEPMASS=637.317749337687
CHARGE=2+
TITLE=File: ProtMix_BLHL_15.wiff, Sample: \2008_11_03\ProtMix_BLHL_15 (sample number 1), Elution: 7.674 to 7.751 min, Period: 1, Cycle(s): 235-236 (Experiment 4)
129.1203 0.0051
131.0786 0.0205
136.0856 0.0156
159.0869 0.0113
182.075 0.0483
200.1297 0.0316
201.1366 0.0127
203.0879 0.0064
210.0339 0.0842
253.1157 0.0213
348.1838 0.0167
373.1863 0.0086
387.2477 0.0176
400.2622 0.0089
410.7145 0.0181
431.243 0.0093
458.7416 0.0383
481.2464 0.0196
488.7887 0.0297
493.7733 0.0099
494.2602 0.0199
502.2841 0.02
524.0379 0.0205
537.7905 0.0311
538.7759 0.0208
546.765 0.0314
618.9304 0.0222
628.3202 0.0561
910.4247 0.027
END IONS

BEGIN IONS
PEPMASS=492.720763731819
CHARGE=2+
TITLE=File: ProtMix_BLHL_15.wiff, Sample: \2008_11_03\ProtMix_BLHL_15 (sample number 1), Elution: 7.648 to 7.726 min, Period: 1, Cycle(s): 235-236 (Experiment 3)
115.0328 0.0144
129.1102 0.0203
136.0751 0.0678
147.1068 0.0108
159.1038 0.0169
160.0583 0.017
178.0494 0.0716
185.1525 0.0426
186.1821 0.0183
187.1717 0.0061
191.0698 0.0124
197.1241 0.0126
210.0274 0.0907
213.1752 0.0196
216.1425 0.0131
223.0459 0.0134
233.0855 0.0205
234.1447 0.0205
251.1067 0.4889
279.1015 0.1569
295.1073 0.0461
331.1287 0.0081
344.6721 0.0166
348.1338 0.0501
366.1205 0.0086
411.1949 0.0091
416.0687 0.0091
419.2118 0.0275
426.7148 0.0185
466.193 0.0097
483.269 0.0295
485.2367 0.0098
492.2247 0.1091
493.237 0.0298
493.7038 0.0099
494.8071 0.0696
503.1863 0.0201
520.2375 0.1428
523.2297 0.0102
539.2949 0.0104
601.3713 0.011
619.3532 0.0779
630.7881 0.0786
706.3393 0.1664
END IONS

BEGIN IONS
PEPMASS=424.252436052685
CHARGE=2+
TITLE=File: ProtMix_BLHL_15.wiff, Sample: \2008_11_03\ProtMix_BLHL_15 (sample number 1), Elution: 7.596 to 7.677 min, Period: 1, Cycle(s): 235-236 (Experiment 2)
102.0928 0.1852
123.1206 0.0397
129.1051 0.1016
136.0751 0.0522
147.1068 0.0597
165.0631 0.0574
173.1322 0.1648
178.0494 0.0358
182.081 0.0422
185.1647 0.0548
201.1239 0.1141
210.0209 0.4665
211.0264 0.3832
212.0213 0.7487
213.0251 0.261
214.0115 0.0981
226.128 0.0269
244.1697 0.0699
315.1762 0.0317
315.6764 0.1192
358.6902 0.0508
367.7134 0.5832
372.7028 0.0863
391.2436 0.1415
404.1896 0.0449
406.2597 0.027
406.7194 0.0541
407.2154 0.0361
415.2301 0.4284
423.7369 0.0552
424.2524 5.3522
425.7641 0.083
426.2901 0.0462
491.2828 0.0793
501.2125 0.03
519.2895 0.1121
586.3361 0.0758
604.3572 0.099
630.4064 0.0449
647.3572 0.1479
734.3936 0.2667
END IONS

BEGIN IONS
PEPMASS=610.715773513055
CHARGE=2+
TITLE=File: ProtMix_BLHL_15.wiff, Sample: \2008_11_03\ProtMix_BLHL_15 (sample number 1), Elution: 7.854 to 7.932 min, Period: 1, Cycle(s): 237-238 (Experiment 4)
103.0255 0.0091
129.1 0.0356
145.0265 0.0054
147.1014 0.0434
178.0613 0.0119
193.0401 0.0062
194.0228 0.0187
198.0668 0.0126
210.0339 0.1816
226.1011 0.0202
243.0044 0.007
258.1409 0.0144
276.1515 0.0149
424.1972 0.0092
520.0947 0.0204
593.721 0.0109
594.0587 0.0218
601.6674 0.1536
603.1817 0.022
610.1414 0.0773
612.8279 0.0443
653.1146 0.0114
666.3321 0.0231
END IONS

BEGIN IONS
PEPMASS=504.260015112523
CHARGE=3+
TITLE=File: ProtMix_BLHL_15.wiff, Sample: \2008_11_03\ProtMix_BLHL_15 (sample number 1), Elution: 7.829 to 7.906 min, Period: 1, Cycle(s): 237-238 (Experiment 3)
129.1 0.1219
136.0751 0.0156
147.1068 0.0217
173.0851 0.0235
178.0554 0.0239
185.1586 0.5659
207.0961 0.0129
210.008 0.0259
213.1556 0.1828
234.1378 0.041
260.6395 0.0144
389.2122 0.0353
414.183 0.0182
419.2026 0.1099
430.1666 0.0556
433.2415 0.0186
446.7268 0.0567
460.2462 0.048
478.2498 0.0196
487.238 0.0197
489.026 0.0198
503.2565 0.0301
504.26 0.0502
504.6014 0.0402
505.0434 0.0502
505.2343 0.0603
520.2579 0.2142
548.2506 0.0209
556.7735 0.2954
561.2873 0.0953
565.2452 0.0425
577.8147 0.0107
593.3071 0.0327
602.3146 0.011
606.3483 0.022
614.323 0.0443
615.3318 0.0222
619.253 0.0334
632.2937 0.0112
640.8102 0.1132
641.5008 0.0113
648.8483 0.0456
649.0533 0.1025
649.3267 0.2848
649.5546 0.057
649.8167 2.052
651.5616 0.0342
689.8489 0.0117
698.8732 0.0118
699.3343 0.4849
700.9077 0.0473
704.926 0.0237
706.3869 0.0951
779.2832 0.0125
892.4375 0.0401
END IONS

BEGIN IONS
PEPMASS=490.252715823747
CHARGE=3+
TITLE=File: ProtMix_BLHL_15.wiff, Sample: \2008_11_03\ProtMix_BLHL_15 (sample number 1), Elution: 7.777 to 7.858 min, Period: 1, Cycle(s): 237-238 (Experiment 2)
129.0949 0.564
147.1068 0.1302
185.1647 3.2557
213.1556 1.3059
234.1447 0.3558
273.1581 0.133
348.1755 0.1419
388.1809 0.2995
419.2118 0.4029
426.2162 0.0738
452.719 0.0666
466.2992 0.0676
484.2524 0.0984
484.5771 0.1378
490.2329 0.1782
490.6092 0.099
491.1639 0.0793
520.2783 1.5512
551.2172 0.231
556.784 0.3588
585.3081 0.4436
593.2635 0.0763
619.3532 0.1892
619.8095 0.9577
628.2753 0.0672
628.5443 0.2692
628.8022 12.3148
638.2662 0.113
669.3246 0.3124
678.3306 2.6675
678.5402 0.0815
706.4344 0.2972
832.3911 0.1419
850.3653 0.1565
869.4015 0.1714
984.5049 0.2807
END IONS

BEGIN IONS
PEPMASS=431.196554165137
CHARGE=3+
TITLE=File: ProtMix_BLHL_15.wiff, Sample: \2008_11_03\ProtMix_BLHL_15 (sample number 1), Elution: 8.035 to 8.112 min, Period: 1, Cycle(s): 239-240 (Experiment 4)
102.0476 0.0723
116.0083 0.0289
129.1051 0.2438
130.0925 0.0663
133.0412 0.1547
147.1123 0.2766
178.0315 0.0239
181.0568 0.0421
183.1443 0.0545
195.1267 0.0312
208.9532 0.0905
210.0274 0.0713
210.942 0.0519
211.1434 0.039
226.128 0.0336
227.0433 0.0674
244.0719 0.2655
258.1409 0.0934
272.0729 0.4131
276.1589 0.156
277.0736 0.0223
290.0827 0.0457
300.1904 0.7051
320.8929 0.032
329.1141 0.0811
329.6253 0.0325
334.8408 0.0982
338.1049 0.1398
338.623 0.0247
341.0709 0.1653
363.6182 0.0512
364.2238 0.3244
369.0778 0.0258
386.1487 0.1231
388.1985 0.2026
388.5333 0.0353
388.8507 0.0705
389.2122 0.3175
390.2537 0.053
391.1817 0.0265
404.1627 0.1079
412.7557 0.0363
413.5191 0.0728
413.8464 0.0273
419.1935 0.2748
421.1914 0.0275
421.7513 0.8908
421.935 0.0276
424.7222 0.0276
425.1923 1.9736
429.1843 0.0556
430.8624 0.0371
431.2151 1.681
432.0697 0.1766
443.1808 0.0847
453.2614 0.0857
456.112 0.0477
479.2574 0.0489
483.7606 0.0492
485.7391 0.0197
492.2048 0.0298
492.7704 0.3972
493.0483 0.0199
501.1525 0.03
501.7632 3.9071
501.9435 0.02
502.5346 0.0401
504.3303 0.0301
541.259 0.1041
547.1101 0.0837
548.2401 0.0314
573.2562 0.0321
573.8022 0.0535
581.2481 0.0323
581.7548 0.248
582.7797 0.1187
583.3195 0.0216
586.7692 0.0325
587.2567 0.0325
591.7725 0.0218
599.3884 0.6897
614.2898 0.0222
628.7349 0.0224
657.2115 0.0573
675.2135 0.1394
728.4567 0.0241
842.379 0.026
END IONS

BEGIN IONS
PEPMASS=511.595489382753
CHARGE=3+
TITLE=File: ProtMix_BLHL_15.wiff, Sample: \2008_11_03\ProtMix_BLHL_15 (sample number 1), Elution: 8.009 to 8.087 min, Period: 1, Cycle(s): 239-240 (Experiment 3)
129.1 18.0136
147.1123 3.39
242.1826 2.401
258.1337 1.1282
276.1589 1.3972
300.1904 1.8906
364.2408 1.1011
389.2299 1.5971
453.2805 1.1522
468.2224 3.5325
473.899 14.848
499.9221 1.14
501.7732 2.1544
505.5861 7.0606
511.0192 2.7288
511.3528 2.2141
511.5955 169.8132
558.7797 1.2475
572.7746 2.3764
581.7764 5.9872
599.3666 7.4561
615.3097 1.1759
628.791 2.8381
637.2952 15.0396
646.0383 0.9323
646.2997 34.1336
679.8335 1.0145
693.8472 2.2029
694.3302 0.8954
702.3762 1.5648
710.3494 18.5364
727.4434 0.9046
806.3101 1.7144
END IONS

BEGIN IONS
PEPMASS=521.288373494882
CHARGE=2+
TITLE=File: ProtMix_BLHL_15.wiff, Sample: \2008_11_03\ProtMix_BLHL_15 (sample number 1), Elution: 7.957 to 8.038 min, Period: 1, Cycle(s): 239-240 (Experiment 2)
110.0716 0.5537
129.1 0.0813
138.0695 0.063
147.1123 0.103
164.1167 0.2062
166.0583 2.7951
183.1564 0.1634
193.1395 0.1367
209.1342 1.2161
220.1044 2.3886
236.8754 0.0482
237.137 7.1414
249.0986 0.0423
260.1922 0.0433
298.1874 0.0386
334.1785 0.049
371.2455 0.0431
381.1921 0.0524
399.2342 0.0625
403.2195 1.0956
407.2425 0.1173
439.7802 0.1782
440.2678 0.0657
444.2639 0.1605
462.7434 0.3656
464.2257 0.1156
471.2554 0.0388
471.7602 1.4279
482.267 0.1178
489.3028 0.1088
502.2741 0.0401
508.2739 0.1512
516.2782 0.061
521.2884 1.8482
528.222 0.0617
531.3298 0.2165
546.2529 0.3137
577.3097 0.0537
595.3017 0.622
631.316 0.0787
644.403 0.0681
659.3451 0.3674
708.3846 0.238
714.3947 0.0717
741.45 2.3624
741.8152 0.0731
787.4545 0.1757
805.447 7.6789
806.818 0.0635
END IONS

BEGIN IONS
PEPMASS=443.708044387553
CHARGE=2+
TITLE=File: ProtMix_BLHL_15.wiff, Sample: \2008_11_03\ProtMix_BLHL_15 (sample number 1), Elution: 8.215 to 8.293 min, Period: 1, Cycle(s): 241-242 (Experiment 4)
101.1148 0.009
129.1051 0.061
140.0413 0.0053
142.0217 0.0107
147.1123 0.0922
149.0382 0.0164
155.0748 0.0056
159.0812 0.0169
167.0681 0.0462
170.0108 0.0058
178.0673 0.0179
185.0552 0.3529
195.0143 0.0125
203.0624 0.5161
210.0209 0.0259
211.0264 0.0065
212.0083 0.013
213.0773 0.0457
226.128 0.0269
231.0626 0.7477
234.0147 0.0137
243.8973 0.007
244.1627 0.7617
254.0983 0.0214
255.0327 0.0071
259.0756 0.0144
272.095 0.0443
275.142 0.0222
282.1122 0.0601
283.0668 0.015
284.0153 0.0226
285.1618 0.1284
285.6905 0.0227
290.098 0.0533
300.0897 0.0232
318.1039 0.1037
319.6687 0.2959
326.1603 0.0323
328.6682 0.1378
329.1871 0.0811
339.2403 0.0082
341.0131 0.1404
357.2522 0.0761
359.0205 0.0678
364.1384 0.0085
366.1975 0.0086
368.6828 0.0258
377.2046 0.0695
391.7921 0.0177
395.171 0.0356
397.1644 0.0178
400.1549 0.0089
404.2526 0.027
413.2282 0.1
417.182 0.0365
423.2125 0.046
425.6903 0.1938
425.9578 0.0092
429.0731 0.0834
434.6944 0.1865
443.0302 0.4048
443.5856 0.0188
444.688 0.0189
445.0369 0.151
445.7257 0.0283
472.2945 0.1069
493.2171 0.0099
494.1807 0.0199
510.2514 0.0202
512.1417 0.0405
551.3116 0.021
569.3236 0.811
569.6544 0.0213
625.4656 0.0112
626.2038 0.0224
656.3751 0.8707
771.4028 0.0124
777.3873 0.0125
END IONS

BEGIN IONS
PEPMASS=533.258761665021
CHARGE=2+
TITLE=File: ProtMix_BLHL_15.wiff, Sample: \2008_11_03\ProtMix_BLHL_15 (sample number 1), Elution: 8.19 to 8.267 min, Period: 1, Cycle(s): 241-242 (Experiment 3)
104.0491 0.0684
106.0516 0.0046
116.0613 0.0385
125.078 0.01
128.973 0.0102
130.0721 0.0102
149.0764 0.0164
161.0837 0.0568
175.1145 0.0296
183.0778 0.0726
189.0911 0.0676
198.0793 0.0063
200.098 0.2467
205.1063 0.0192
210.0339 0.0194
240.0929 0.0069
244.1208 0.007
258.1481 0.0216
260.0985 0.0216
302.1223 0.0233
347.2084 0.0083
361.133 0.0085
364.6761 0.0427
373.7565 0.0086
376.1633 0.0173
417.1912 0.0091
422.1646 0.0092
430.6768 0.0093
437.1775 0.0093
439.2178 0.1875
441.7325 0.0188
443.2655 0.0282
489.2534 0.0593
489.748 0.0099
504.26 0.01
516.2172 0.0102
526.2099 0.0308
532.2887 0.0206
534.2297 0.0413
561.2343 0.0212
618.2966 0.1668
703.3007 0.0237
729.3016 0.0483
746.3765 0.11
866.4247 0.2501
877.4219 0.0265
880.4042 0.0265
END IONS

BEGIN IONS
PEPMASS=449.736912565915
CHARGE=2+
TITLE=File: ProtMix_BLHL_15.wiff, Sample: \2008_11_03\ProtMix_BLHL_15 (sample number 1), Elution: 8.138 to 8.219 min, Period: 1, Cycle(s): 241-242 (Experiment 2)
110.0716 0.1829
129.1 0.1829
130.0874 0.0969
131.1144 1.4492
147.1123 0.2712
157.1305 0.2243
246.1227 0.8211
251.1634 0.1275
257.0932 0.466
258.1409 0.23
267.0886 0.1096
274.1195 1.7842
276.1515 0.4533
282.1723 0.2028
350.2057 0.1171
373.1863 0.501
380.1889 0.279
384.192 0.3858
393.2004 3.0598
395.1977 0.1778
413.21 2.1637
440.7183 0.385
449.2251 0.199
449.7464 16.9408
479.2672 0.4797
508.3444 0.1008
510.2514 0.4748
526.292 2.2777
534.2504 0.1137
607.3726 0.0992
619.3087 0.3339
623.3318 0.2568
625.365 5.5693
639.2945 0.294
752.3368 0.1349
767.3847 0.0991
768.4007 0.1487
769.3553 0.1365
785.3733 2.4939
END IONS

BEGIN IONS
PEPMASS=569.750417341737
CHARGE=2+
TITLE=File: ProtMix_BLHL_15.wiff, Sample: \2008_11_03\ProtMix_BLHL_15 (sample number 1), Elution: 8.396 to 8.473 min, Period: 1, Cycle(s): 243-244 (Experiment 4)
111.0495 0.0471
112.0789 0.0379
116.0179 0.0722
129.0949 0.0203
130.1027 0.0204
133.0412 0.8669
139.0483 0.6117
144.0053 0.0268
160.0583 0.0339
161.027 0.0738
167.0334 0.0173
171.0735 0.0351
175.1145 0.4675
178.0613 2.0052
185.0431 0.0304
187.0494 0.0183
199.0811 0.0189
204.0895 0.0958
210.0274 0.0778
211.0134 0.0714
213.0381 0.2088
214.1031 0.0458
230.0578 0.346
234.0831 0.0958
244.0649 0.021
262.0851 0.0579
268.0612 0.022
272.1393 0.1623
276.0401 0.0594
286.0156 0.0378
287.0069 0.0379
289.1621 0.5702
293.0525 0.1148
294.1096 0.023
295.0765 0.0461
303.0556 0.0545
304.0605 0.1248
310.1246 0.0236
313.1317 0.0396
314.0818 0.1664
318.1119 0.0239
321.0611 1.0818
331.1043 0.2686
361.1585 0.0255
369.1122 0.0172
370.2039 0.0516
371.2024 0.0603
372.2109 0.0431
377.0917 0.0434
379.2044 0.0609
379.6921 0.0174
382.7124 0.0175
383.2111 0.035
388.2338 1.2863
391.0932 0.0265
392.217 0.0443
398.1362 0.0268
400.7185 0.7789
404.1087 0.3059
413.1918 0.0818
415.1117 0.0273
422.1186 0.7537
426.0501 0.0185
426.6871 0.0462
431.2244 0.065
435.2259 0.4012
443.1055 0.0659
449.1966 0.0284
451.1033 0.019
459.1918 0.0287
460.1599 0.048
461.1675 0.0384
478.1325 0.0391
480.2367 0.0196
480.7169 0.1176
481.2464 0.0392
482.2375 0.0393
484.2819 0.0394
484.7936 0.0197
488.1365 0.0296
488.7393 0.0692
489.748 0.1979
490.2329 0.0396
493.7336 0.0397
495.1353 0.0199
496.1207 0.0398
497.7353 0.0199
498.2242 0.0799
498.7233 0.03
500.7422 0.02
501.3126 0.8611
501.5729 0.02
506.2398 0.0704
506.7328 0.4933
512.1518 0.0809
513.235 0.0506
515.2323 1.0458
523.1376 0.0307
524.1607 0.0307
529.1678 0.0206
533.1555 0.2685
539.7311 0.0312
540.2817 0.0208
551.1542 0.1574
551.7526 0.0315
552.2569 0.0735
552.7298 0.1998
555.2132 0.0211
560.7472 1.7685
562.1986 0.0318
562.7606 0.0318
569.2916 0.0533
569.7504 3.1176
586.2603 0.0217
587.6793 0.0325
588.3298 3.4062
588.6986 0.0434
592.2185 0.0218
598.349 0.0219
620.1546 0.0446
624.2139 0.0223
625.242 0.0335
638.1871 0.0226
642.271 0.0227
699.3579 0.2365
715.2315 0.0359
717.4093 1.4854
717.7207 0.0479
733.2673 0.0605
751.2335 0.0613
774.3859 0.0746
784.4589 0.025
800.4175 0.2404
818.0962 0.0256
818.4415 3.3005
818.8252 0.0256
822.3601 0.0256
828.3456 0.0643
833.3201 0.0258
961.5219 0.0416
978.454 0.1119
979.3632 0.042
END IONS

BEGIN IONS
PEPMASS=490.252715823747
CHARGE=3+
TITLE=File: ProtMix_BLHL_15.wiff, Sample: \2008_11_03\ProtMix_BLHL_15 (sample number 1), Elution: 8.37 to 8.448 min, Period: 1, Cycle(s): 243-244 (Experiment 3)
129.0949 0.188
130.0976 0.0204
147.1177 0.0325
157.1641 0.0224
178.0673 0.0298
185.1647 0.6631
187.0922 0.0183
210.0469 0.0194
213.1621 0.3917
251.0996 0.0283
273.1654 0.0517
348.2005 0.0334
388.1721 0.0969
392.155 0.0266
400.6469 0.0179
413.1555 0.0182
419.2209 0.174
447.1995 0.0189
471.7602 0.0291
482.7482 0.0295
483.9277 0.0295
484.5377 0.0197
484.9315 0.0295
490.2527 0.1288
490.5894 0.0495
492.2148 0.0893
503.2164 0.0301
520.2987 0.2448
551.2277 0.105
556.7629 0.1477
585.2648 0.1515
619.3087 0.1113
619.8428 0.1448
628.1857 0.0224
628.5107 0.0336
628.8134 3.5552
638.3453 0.0452
660.8039 0.023
661.3097 0.023
670.8523 0.0347
678.3539 0.5358
679.4839 0.0233
706.3631 0.1189
737.3651 0.0486
832.4427 0.0387
850.4436 0.0261
870.5224 0.0264
984.547 0.0281
END IONS

BEGIN IONS
PEPMASS=722.315491794276
CHARGE=2+
TITLE=File: ProtMix_BLHL_15.wiff, Sample: \2008_11_03\ProtMix_BLHL_15 (sample number 1), Elution: 8.318 to 8.399 min, Period: 1, Cycle(s): 243-244 (Experiment 2)
116.0131 0.1638
129.1 0.8026
130.0823 0.4436
131.1195 0.2918
133.0412 3.8592
136.0751 11.9112
147.1123 1.2746
185.0552 0.5231
204.1342 0.147
216.1294 0.23
230.0578 0.5495
234.1447 2.1347
246.1367 0.1614
248.0695 0.1831
248.887 0.2399
249.1551 23.211
251.1634 0.3543
259.0396 0.1511
274.1269 0.3997
275.0901 0.1335
276.0698 1.7012
277.1554 4.1097
303.1568 0.257
320.8209 0.1281
321.1733 7.0043
345.0956 0.1246
358.14 0.2539
362.1278 0.1789
373.0913 0.2504
389.1417 0.4939
390.1124 1.4217
391.0844 0.2918
392.1196 0.2303
407.1342 0.8211
409.1937 0.38
417.1546 0.1644
419.1843 0.2198
424.1511 0.3131
425.1277 0.1937
429.6939 0.2874
434.2564 3.2618
437.1868 2.1048
441.1689 0.7331
455.1385 0.1431
456.1311 0.1528
459.1726 0.5653
461.2059 0.1922
473.1693 0.3503
476.1305 0.1465
484.1343 0.1771
487.1788 0.2467
496.1705 0.1295
500.1521 0.13
501.1224 0.7708
503.1763 0.3211
506.1794 0.1408
511.2012 0.2224
517.2945 0.1627
518.1694 2.2312
529.2295 0.1646
535.2946 5.3187
539.1807 0.4676
544.2588 0.2296
549.7067 0.2516
552.2043 0.2942
553.1818 0.5153
554.2549 0.2842
556.225 1.0557
566.7236 1.3311
574.2093 0.3964
575.2275 4.9998
581.1188 0.1509
584.2485 7.3183
587.2134 0.1192
598.1413 0.1312
599.1586 0.2736
600.122 0.2192
603.2366 0.2088
615.1766 0.1331
616.175 0.6439
621.2127 0.2564
623.2537 0.5141
632.305 0.4385
633.1822 1.2493
637.171 0.192
640.7762 1.053
643.2572 0.2268
645.7656 0.4319
648.6661 0.1937
650.3296 4.4367
659.3107 0.2182
666.2052 0.1848
669.2783 0.6601
682.167 0.1985
683.195 0.1754
687.2913 0.211
691.2705 0.1176
699.2042 0.3311
700.1977 0.6512
713.7496 0.251
716.2123 1.2333
722.3155 0.4087
734.2483 0.7029
746.2788 0.1222
748.4055 0.1224
760.3537 0.2219
761.3773 0.7897
778.3724 1.0482
785.273 0.1253
794.3449 0.126
795.3028 0.2144
802.2653 0.1394
812.3007 0.6118
819.2859 0.128
829.3239 0.6055
847.3173 0.2473
855.2746 0.1308
857.4596 0.1441
863.3085 0.1315
874.4314 0.1454
875.4365 0.3175
876.4024 0.225
881.2401 0.1195
892.4241 3.8341
892.7447 0.1737
909.3323 0.1214
916.2618 0.2302
990.4619 0.1689
991.4612 0.2394
1007.4614 3.4492
1018.4323 0.1998
1149.4825 0.3941
1150.4377 0.8646
1166.7974 0.1681
1167.0723 0.1528
1167.4847 10.1922
1169.3798 0.1835
1280.5781 0.128
END IONS

BEGIN IONS
PEPMASS=598.983512790802
CHARGE=3+
TITLE=File: ProtMix_BLHL_15.wiff, Sample: \2008_11_03\ProtMix_BLHL_15 (sample number 1), Elution: 8.577 to 8.654 min, Period: 1, Cycle(s): 245-246 (Experiment 4)
129.0949 0.3252
133.0412 0.0877
175.1086 0.1775
204.0831 0.6133
210.0339 0.0972
232.0763 0.3746
301.0974 0.3337
319.1094 0.4233
361.1585 0.136
374.1975 0.0865
414.1739 0.2822
454.7571 0.0858
463.7538 0.1155
464.2739 0.1349
482.7679 0.7075
508.2436 0.7159
518.2814 0.3462
520.2783 0.2346
532.9594 0.2169
545.2815 0.1776
565.2877 0.1169
584.3134 0.5405
589.3062 0.2171
589.7839 0.8797
590.2943 0.3911
593.0131 0.1198
593.2853 0.098
597.6821 0.1093
598.2944 16.0503
598.9945 1.3462
599.6512 0.6897
619.342 0.1224
636.3587 0.4513
678.3073 0.2213
706.375 0.1189
734.9147 0.1334
764.3904 0.9026
877.5013 0.1987
964.491 0.3056
END IONS

BEGIN IONS
PEPMASS=511.595489382753
CHARGE=3+
TITLE=File: ProtMix_BLHL_15.wiff, Sample: \2008_11_03\ProtMix_BLHL_15 (sample number 1), Elution: 8.551 to 8.628 min, Period: 1, Cycle(s): 245-246 (Experiment 3)
129.1 1.2962
147.1123 0.2441
210.0209 0.0583
242.1757 0.1322
258.1337 0.0647
276.1441 0.104
300.1981 0.062
389.2387 0.0617
467.7098 0.058
468.2321 0.0967
473.8893 0.4478
474.5806 0.2045
474.902 0.0585
505.9682 0.2515
510.9788 0.1213
511.3225 0.1618
511.5955 10.4705
572.7746 0.1819
581.7656 0.1834
599.3775 0.2957
628.791 0.0561
637.2726 0.779
646.2997 1.9897
648.3245 0.0683
694.3302 0.0825
702.3762 0.0593
710.3494 0.894
END IONS

BEGIN IONS
PEPMASS=506.914010635576
CHARGE=3+
TITLE=File: ProtMix_BLHL_15.wiff, Sample: \2008_11_03\ProtMix_BLHL_15 (sample number 1), Elution: 8.499 to 8.58 min, Period: 1, Cycle(s): 245-246 (Experiment 2)
116.0131 0.1011
127.0508 0.0655
133.0412 0.7325
145.0642 0.0808
175.1204 0.3254
184.0712 0.1274
190.0638 0.0925
200.1423 0.1898
201.1049 0.0697
202.0761 0.0508
210.0209 0.0454
218.0463 0.1452
219.1105 0.1655
228.1427 0.2094
229.1162 0.1286
242.1479 0.0487
246.1578 0.33
254.1196 0.1141
271.1519 0.3535
275.0975 0.0964
277.1405 0.0521
281.1593 0.1949
291.1879 0.313
300.1904 0.1007
305.1763 0.1328
311.149 0.0473
314.1927 0.2061
316.1691 0.0477
319.6927 0.2479
321.1493 0.1843
324.6682 0.0483
326.128 0.0484
328.7087 0.1054
329.674 0.0731
333.1902 2.5798
338.1706 0.1644
338.6806 0.0576
342.203 0.5709
351.2104 0.4694
366.1632 0.0428
367.182 0.0428
368.1851 0.2232
370.2211 0.8518
377.1959 0.2345
385.1566 0.1404
387.1686 0.044
390.6866 0.0884
392.1461 0.0443
393.1561 0.0443
399.69 0.1073
400.6827 0.1163
402.6989 0.1616
404.6842 0.045
408.7055 0.2079
409.2208 0.0904
409.6732 0.8508
411.7209 0.1724
413.1918 0.382
415.2028 0.0456
416.2146 0.0547
417.182 0.0548
418.1871 0.6951
420.7419 0.055
422.7159 0.423
425.2199 0.1106
425.7087 0.2676
426.2347 0.0923
429.2121 0.0556
429.6382 0.0463
430.2223 0.0649
431.2058 0.1857
434.2285 0.4566
438.1877 0.4212
446.6985 0.3499
447.8899 0.1041
448.2117 8.2271
448.723 0.0474
450.2206 0.1233
455.3102 0.4199
457.2203 0.086
458.2055 0.1148
459.1343 0.0575
461.6861 0.1538
464.1776 0.0482
464.881 0.135
465.2378 0.1736
466.2605 0.1159
468.2611 0.0871
470.5762 0.1067
470.9254 0.1067
471.2166 0.2815
476.15 0.2439
479.7078 0.8132
482.1983 0.0687
483.3083 2.34
483.5737 0.0688
486.1531 0.1085
489.2435 0.2968
490.2032 0.0594
492.1949 0.0794
493.1873 0.0695
494.9165 0.0597
495.2448 0.4976
500.9123 0.5506
504.7621 0.0502
505.2645 0.1005
507.2261 0.0604
508.2033 0.1916
509.7264 0.202
512.3239 0.1012
513.7416 0.0709
514.2687 0.071
518.7497 0.1732
522.2484 0.1329
527.2258 0.2157
536.2778 0.9632
540.3129 1.1123
543.2788 0.146
551.3746 0.042
561.2873 2.9029
567.2453 0.0639
567.7352 0.0533
571.2775 0.2138
575.2919 0.0965
582.3481 0.0432
585.2756 0.1731
589.2519 0.0977
597.2777 0.0546
599.3775 0.1752
607.3064 0.0441
609.3575 0.0883
627.3567 1.4114
640.3462 0.1358
654.3263 0.0686
656.3865 0.2291
658.3238 0.918
666.3783 0.3348
675.3296 3.0216
675.4923 0.0697
683.6508 0.0468
684.3992 1.3571
688.3114 0.0704
701.322 0.0592
727.4313 0.0965
753.4164 0.3191
800.3669 0.0633
816.4218 0.1533
818.3903 0.2559
835.3734 0.2326
844.3916 0.5849
875.3571 0.0926
941.4835 0.0961
958.4466 0.4708
1019.4314 0.0571
1036.4031 0.0576
END IONS

BEGIN IONS
PEPMASS=449.746394135448
CHARGE=2+
TITLE=File: ProtMix_BLHL_15.wiff, Sample: \2008_11_03\ProtMix_BLHL_15 (sample number 1), Elution: 8.757 to 8.835 min, Period: 1, Cycle(s): 247-248 (Experiment 4)
130.0874 0.0051
131.1246 0.0205
160.0413 0.017
176.0031 0.0059
178.0554 0.0298
179.0411 0.012
185.1465 0.0061
194.0104 0.0125
210.0274 0.0389
211.0199 0.0195
212.0604 0.013
229.1094 0.0135
234.1515 0.0205
246.1297 0.014
256.1764 0.0072
260.0985 0.0144
274.1195 0.0888
280.0734 0.0224
298.0562 0.0232
362.7065 0.0085
393.2004 0.0887
413.2009 0.0727
434.4707 0.0186
441.2252 0.0094
442.6821 0.0282
449.2061 0.019
449.7369 0.4742
451.2742 0.1045
479.2477 0.0294
520.2579 0.0102
619.2975 0.0445
625.3426 0.0895
639.3058 0.0226
786.3007 0.0251
END IONS

BEGIN IONS
PEPMASS=598.294350210736
CHARGE=2+
TITLE=File: ProtMix_BLHL_15.wiff, Sample: \2008_11_03\ProtMix_BLHL_15 (sample number 1), Elution: 8.679 to 8.76 min, Period: 1, Cycle(s): 247-248 (Experiment 2)
129.0949 0.1067
133.0412 0.2373
141.0643 0.2868
173.1204 0.0942
175.1145 0.3432
187.0555 0.0978
204.0831 0.9134
210.0209 0.1037
232.0763 0.6813
234.1515 0.1027
240.1344 0.0624
257.1577 0.0717
301.0896 0.4424
319.1014 0.743
361.184 0.374
373.6874 0.1383
382.6949 0.0875
404.1896 0.0809
414.183 0.4278
432.1998 0.1022
439.2553 0.1313
449.2156 0.1232
473.7433 0.146
482.7679 1.1398
508.2436 1.1999
518.2712 0.2036
518.7802 0.1222
520.2987 0.0714
545.3024 0.094
580.7955 0.1724
589.2954 0.1954
589.7839 0.8904
590.2943 0.4562
591.2615 0.1196
597.6056 0.0656
598.2944 12.0779
628.8246 0.1009
636.3474 0.8461
706.3275 0.0713
747.3906 0.0733
764.3781 0.8408
877.4881 0.2649
946.5386 0.0688
964.5604 0.7084
1021.488 0.0714
1035.4965 0.072
END IONS

BEGIN IONS
PEPMASS=432.878599931732
CHARGE=3+
TITLE=File: ProtMix_BLHL_15.wiff, Sample: \2008_11_03\ProtMix_BLHL_15 (sample number 1), Elution: 8.938 to 9.015 min, Period: 1, Cycle(s): 249-250 (Experiment 4)
110.0623 0.0235
115.0184 0.024
129.1102 0.0152
147.1014 0.0163
160.0413 0.0226
161.0156 0.0113
178.0554 0.197
187.1411 0.0245
194.0415 0.0125
196.0709 0.0689
208.9597 0.0259
210.0274 0.1231
212.0343 0.026
251.1563 0.0071
262.0562 0.0217
274.6157 0.0074
275.1346 0.0148
294.033 0.0077
294.6466 0.0077
303.6474 0.0078
320.933 0.024
322.9144 0.0482
327.5667 0.0081
332.1953 0.0326
346.1678 0.0333
351.1434 0.0084
395.5266 0.0089
403.2374 0.009
411.2311 0.0272
417.2003 0.0183
421.2464 0.0184
423.7369 0.0184
424.2064 0.0092
424.6762 0.0276
425.2199 0.0184
426.0501 0.0185
426.8718 0.1847
427.2137 0.0924
427.5279 0.0277
432.2184 0.0558
432.8693 0.0093
433.0274 0.0558
433.2135 1.3497
435.0767 0.028
435.2819 0.0093
445.0841 0.0094
448.1738 0.0095
464.2065 0.0385
473.1985 0.0292
503.3167 0.01
550.3043 0.0315
578.3092 0.086
606.2492 0.033
749.4455 0.0367
945.3148 0.0137
END IONS

BEGIN IONS
PEPMASS=490.252715823747
CHARGE=3+
TITLE=File: ProtMix_BLHL_15.wiff, Sample: \2008_11_03\ProtMix_BLHL_15 (sample number 1), Elution: 8.912 to 8.989 min, Period: 1, Cycle(s): 249-250 (Experiment 3)
129.1 0.1067
144.0643 0.0107
147.1123 0.038
159.1038 0.0169
160.0526 0.0113
178.0434 0.0955
185.1647 0.572
187.0983 0.0122
200.1423 0.0127
210.0339 0.0259
213.1621 0.2285
234.1583 0.0342
280.0734 0.015
307.1634 0.0157
419.2118 0.0366
446.1789 0.0189
473.2569 0.0292
484.2327 0.0394
487.021 0.0296
489.7282 0.099
490.9261 0.0297
491.2531 0.1487
491.7685 0.0297
492.562 0.0099
493.0682 0.0199
520.2681 0.2346
556.784 0.095
585.2756 0.0757
602.2817 0.011
619.3643 0.1559
628.791 1.7609
629.0376 0.0785
631.2935 0.0225
638.2662 0.0113
669.8336 0.0463
670.4007 0.0232
678.3189 0.396
678.5635 0.0349
679.8569 0.0466
706.3869 0.0594
738.3974 0.0243
869.5333 0.0264
984.4207 0.014
END IONS

BEGIN IONS
PEPMASS=722.315491794276
CHARGE=2+
TITLE=File: ProtMix_BLHL_15.wiff, Sample: \2008_11_03\ProtMix_BLHL_15 (sample number 1), Elution: 8.86 to 8.941 min, Period: 1, Cycle(s): 249-250 (Experiment 2)
129.0949 0.0305
130.0874 0.0357
131.1195 0.0102
133.0412 0.3456
136.0751 0.7983
147.1177 0.0651
185.0431 0.0243
210.0209 0.0778
230.0646 0.0203
234.1378 0.0479
246.1157 0.014
248.5415 0.0141
249.1551 1.8002
251.1563 0.0142
259.0396 0.0216
260.1345 0.0216
274.1343 0.0222
276.0401 0.1114
277.1629 0.3351
312.1356 0.0237
321.1733 0.4408
373.0567 0.0259
381.1921 0.0175
389.1152 0.0617
390.1301 0.0618
391.0756 0.0265
394.1762 0.0178
407.1613 0.0271
409.2118 0.009
414.1739 0.0182
416.242 0.0274
424.1235 0.0092
425.1093 0.0277
434.2564 0.2609
437.1962 0.0561
441.2065 0.0282
442.1743 0.0188
444.1414 0.0094
459.1918 0.0192
484.1343 0.0098
485.1678 0.0197
490.1438 0.0297
501.1625 0.02
505.1741 0.0201
509.242 0.0202
518.1796 0.1324
528.2118 0.0103
535.305 0.2691
539.1703 0.0311
552.2569 0.021
558.2197 0.0106
559.2448 0.0211
566.7236 0.0106
567.224 0.0639
575.2597 0.0107
575.7316 0.1502
584.2377 0.3676
598.1959 0.0109
614.3452 0.0111
615.1544 0.0222
632.3162 0.0225
633.1934 0.0675
643.7675 0.034
650.3296 0.2851
667.1864 0.0231
687.3264 0.0234
700.2568 0.0237
705.2822 0.0237
717.2416 0.0719
761.3526 0.0864
778.3474 0.0374
779.3706 0.0374
812.3899 0.0127
892.4775 0.2004
1007.4046 0.1135
1150.4377 0.0455
1158.5346 0.0152
1167.5305 0.3514
END IONS

BEGIN IONS
PEPMASS=487.731619440443
CHARGE=2+
TITLE=File: ProtMix_BLHL_15.wiff, Sample: \2008_11_03\ProtMix_BLHL_15 (sample number 1), Elution: 9.118 to 9.196 min, Period: 1, Cycle(s): 251-252 (Experiment 4)
120.0788 0.0098
123.0859 0.0099
128.0961 0.0101
129.1 0.0457
130.067 0.0204
141.0112 0.0106
144.0429 0.0107
147.1123 0.0705
155.0748 0.0056
160.9986 0.0113
173.1322 0.0235
178.0494 0.0179
179.0411 0.006
180.0476 0.012
183.1141 0.0242
185.1647 0.0426
187.1411 0.0061
198.0731 0.0252
200.7943 0.0063
201.1239 0.3679
210.0404 0.0065
211.0134 0.0065
212.0539 0.0065
229.123 0.1083
262.0996 0.0072
263.1792 0.0073
294.1633 0.023
298.1566 0.0154
373.6788 0.0519
394.6824 0.0178
397.1733 0.0178
419.1843 0.0183
430.2223 0.0278
430.6954 0.0278
435.1513 0.0093
447.2089 0.0095
449.2535 0.019
451.2552 0.019
465.2088 0.0096
469.2291 0.0194
470.0914 0.0097
470.6926 0.0097
478.729 0.0196
479.2085 0.0196
483.5836 0.0197
487.1295 0.75
487.4256 0.0099
487.7316 0.2568
488.1168 1.1063
488.4033 0.0198
489.1149 0.4055
492.2544 0.0397
516.7761 0.0102
520.2987 0.0204
525.359 0.0102
560.3238 0.0635
572.1434 0.0214
577.8147 0.0215
586.2928 0.0758
586.8017 0.0108
596.3275 0.0328
600.2316 0.0329
601.788 0.011
602.2926 0.011
614.2787 0.0111
628.8022 0.0673
634.2739 0.0225
656.2949 0.0115
675.8758 0.0116
684.3641 0.0351
684.8672 0.0234
689.8489 0.0117
698.3178 0.0591
698.8732 0.0236
746.3154 0.11
854.4772 0.0261
984.4769 0.0281
END IONS

BEGIN IONS
PEPMASS=495.603008352988
CHARGE=3+
TITLE=File: ProtMix_BLHL_15.wiff, Sample: \2008_11_03\ProtMix_BLHL_15 (sample number 1), Elution: 9.092 to 9.17 min, Period: 1, Cycle(s): 251-252 (Experiment 3)
110.0716 0.2017
111.0872 0.1791
128.1063 1.5131
129.1 0.7112
130.0874 0.3417
138.0905 0.2313
142.123 0.1866
147.1123 0.922
155.1194 0.4399
161.0894 0.1816
173.1263 5.3431
183.1201 0.9683
187.1411 2.2696
189.0911 0.2829
197.1241 0.2449
201.1176 5.7397
215.138 1.8038
217.0769 0.1713
251.1634 0.1984
275.2087 0.6379
296.1989 1.1318
298.6972 0.1932
362.6725 0.3577
379.2479 0.1655
388.2778 0.3878
412.1928 0.2816
415.2483 0.1914
418.7267 0.3386
423.2217 0.2391
427.7313 0.2497
428.8879 0.4722
429.2213 0.2131
456.5704 1.1085
462.5703 0.6734
474.2592 0.2532
483.2493 1.1209
489.5897 5.423
492.2644 0.9723
495.603 3.3553
497.2367 2.981
497.7453 1.0673
508.7679 0.1917
513.235 0.2128
525.3488 0.6457
526.7639 1.2317
535.4394 0.1863
535.7706 8.7678
555.2659 0.2424
559.7736 0.1799
568.2893 0.7037
577.2989 2.0956
580.2569 0.1939
586.0763 0.3682
586.2928 21.0841
591.2832 0.4459
596.3712 0.8517
624.8285 0.4695
633.8349 3.2086
642.0558 0.1926
642.577 1.0545
642.8377 32.8724
675.3645 0.2325
684.3641 3.1471
689.3205 0.3405
693.3645 18.006
693.5646 0.3533
698.3297 1.0991
709.3369 0.1786
725.419 0.771
796.3749 0.1893
836.4593 0.2975
854.451 1.1764
897.4129 0.3215
983.5232 0.3927
1025.5073 0.2434
1070.562 0.8341
1171.5212 0.2449
END IONS

BEGIN IONS
PEPMASS=627.311945686182
CHARGE=2+
TITLE=File: ProtMix_BLHL_15.wiff, Sample: \2008_11_03\ProtMix_BLHL_15 (sample number 1), Elution: 9.04 to 9.121 min, Period: 1, Cycle(s): 251-252 (Experiment 2)
116.0324 0.0096
129.0949 0.0508
133.0567 0.6706
145.0965 0.0539
155.086 0.0056
173.0969 0.2
178.0613 0.0119
183.102 0.006
185.1647 0.8275
187.0738 0.1529
204.0959 0.3514
209.0954 0.0065
210.0339 0.0778
212.0474 0.013
213.1556 0.4375
228.0414 0.0135
244.1417 0.014
254.1553 0.0071
300.1904 0.0232
305.1451 0.0937
370.1867 0.0344
388.1809 0.0088
389.1417 0.0176
399.2074 0.0179
404.1986 0.009
416.0778 0.0091
416.7256 0.0091
440.1928 0.0281
447.1805 0.0662
452.2435 0.038
467.2265 0.0483
469.2194 0.0291
494.1708 0.0099
497.1669 0.0199
502.7852 0.01
507.7499 0.0201
511.2315 0.0101
516.7761 0.0407
517.2539 0.0305
525.7793 0.041
526.3228 0.0103
535.2843 0.0207
538.3194 0.0207
539.2741 0.0311
551.2592 0.0945
575.2382 0.0214
578.1156 0.0215
579.3418 0.0215
587.3109 0.0217
600.2863 0.0219
605.3138 0.011
619.7427 0.0223
620.2659 0.0223
624.2921 0.0223
628.3202 0.0336
628.8134 0.0336
630.0248 0.0112
631.3272 0.0225
638.2662 0.0226
650.3296 0.0228
651.3562 0.0342
677.3993 0.0233
737.3408 0.0971
746.4009 0.0122
802.3666 0.0507
820.3484 0.0384
822.3857 0.0385
832.3653 0.0129
839.3971 0.0518
850.3262 0.0261
909.4671 0.027
949.4707 0.0138
951.4694 0.0276
1024.4194 0.0716
1032.5636 0.0287
1041.418 0.2454
1051.5567 0.029
END IONS

BEGIN IONS
PEPMASS=739.758725254112
CHARGE=2+
TITLE=File: ProtMix_BLHL_15.wiff, Sample: \2008_11_03\ProtMix_BLHL_15 (sample number 1), Elution: 9.299 to 9.376 min, Period: 1, Cycle(s): 253-254 (Experiment 4)
102.0476 0.0948
104.0445 0.0274
119.0473 0.0341
129.1153 0.0305
130.0823 0.0612
133.0361 0.0258
136.0751 2.2276
140.0677 0.2117
147.1177 0.0868
158.079 0.0675
167.0854 0.0867
168.0693 0.0232
178.0554 0.0477
179.059 0.0179
185.0735 0.0547
185.0917 0.146
193.096 0.0435
195.083 0.0687
203.0943 0.2167
210.0015 0.013
211.0264 0.013
213.0838 0.5745
219.0774 0.0331
221.0871 0.0399
231.0898 0.435
237.1232 0.1586
247.0776 0.0211
258.1481 0.1006
264.1375 0.0145
265.1412 0.0291
270.1295 0.0147
286.1441 0.0227
288.1215 0.0228
290.0675 0.0152
291.0811 0.0229
304.115 0.0156
306.083 0.0391
319.0775 0.016
322.1355 0.0321
330.145 0.195
331.1368 0.0732
336.1183 0.6149
345.1288 0.0249
348.1004 0.025
349.1522 0.0251
358.14 0.22
373.1345 0.0259
375.1408 0.0693
376.146 0.2948
387.0894 0.0176
388.1369 0.0264
389.1505 0.0265
391.1551 0.1061
397.1288 0.0267
401.1841 0.0269
407.1703 0.0451
414.1648 0.0455
417.1181 0.0365
418.1506 0.0457
419.1019 0.0183
422.1095 0.0276
430.1945 0.0185
433.167 0.1583
436.1591 0.3271
450.1257 0.0949
457.1247 0.0287
460.1791 0.0288
473.1402 0.0292
474.1326 0.0584
478.1618 0.0293
489.1446 0.0198
490.2131 0.0297
493.1476 0.0298
502.1739 0.1203
505.2243 0.0201
507.1355 0.0302
530.1968 0.0824
538.1638 0.0519
543.1746 0.0313
545.1354 0.0313
547.7273 0.0209
548.2087 0.5025
565.1282 0.0319
566.2022 0.0532
578.2124 0.043
579.1804 0.1076
585.1999 0.0216
596.1965 0.7535
604.2033 0.0769
615.6979 0.0222
616.1972 0.0777
617.0632 0.0222
620.1768 0.0334
624.6832 0.067
625.2197 0.0559
632.1476 0.0225
638.2888 0.0113
643.1665 0.0113
650.1814 0.0798
653.2174 0.1028
664.1987 0.023
667.2441 0.0231
675.2832 0.0232
679.1692 0.0117
680.23 0.035
693.1761 0.0235
695.2494 0.0236
707.2427 0.0357
710.5401 0.0238
711.2434 0.7753
715.2434 0.0359
750.2903 0.0122
753.1096 0.0123
769.1941 0.0248
782.2815 1.3133
783.6702 0.025
798.2939 0.0253
913.3409 0.2838
1027.5844 0.0143
1028.2868 0.1147
1030.381 0.1866
1085.3438 0.5745
1087.3331 0.2212
1248.3528 0.079
END IONS

BEGIN IONS
PEPMASS=427.731318727564
CHARGE=2+
TITLE=File: ProtMix_BLHL_15.wiff, Sample: \2008_11_03\ProtMix_BLHL_15 (sample number 1), Elution: 9.273 to 9.35 min, Period: 1, Cycle(s): 253-254 (Experiment 3)
102.0612 0.0316
110.067 0.0751
129.1051 0.2134
130.0823 0.1071
147.1068 0.2386
169.1201 0.0349
187.1472 0.0306
208.9726 0.0323
214.09 0.1767
231.083 0.0476
241.0915 0.0833
242.1757 0.0209
251.1421 0.0283
259.1044 0.036
260.1057 0.0216
275.2087 0.0371
276.1961 0.0223
299.1919 0.0232
318.9257 0.0399
322.2078 0.0241
363.2261 0.0682
388.3042 0.0881
400.7185 0.0268
401.7305 0.0269
409.7365 0.3621
418.2511 0.0731
418.7267 4.0724
421.1914 0.1744
427.7406 3.0248
429.5734 0.0371
431.1873 0.0279
449.1777 0.1991
467.1588 0.058
492.2346 0.0397
507.3369 0.0302
525.3283 0.0307
534.2504 0.062
535.7602 0.207
560.1862 0.0212
562.2198 0.0424
583.2979 0.0216
586.282 0.065
586.8234 0.0433
596.3821 0.273
690.3539 0.141
709.325 0.0238
726.4188 0.0362
855.4576 0.0262
END IONS

BEGIN IONS
PEPMASS=624.794925615744
CHARGE=2+
TITLE=File: ProtMix_BLHL_15.wiff, Sample: \2008_11_03\ProtMix_BLHL_15 (sample number 1), Elution: 9.221 to 9.302 min, Period: 1, Cycle(s): 253-254 (Experiment 2)
133.0412 1.4908
145.0588 2.6123
171.1086 2.3636
175.1145 5.0891
184.0712 1.2253
185.1647 87.1352
213.1556 30.7142
218.0595 1.3336
219.1105 1.5619
246.1508 2.3643
258.1409 1.1352
270.1809 7.7917
301.1517 1.1176
312.1909 1.2721
316.1294 1.0258
329.2196 0.9252
333.1902 16.3335
339.1991 1.1368
357.2183 1.1496
362.1107 1.0214
368.125 1.8979
386.2278 0.9314
409.6732 1.4572
413.1555 0.9724
418.1871 7.2076
429.1843 1.3897
430.1945 1.6507
431.1873 2.5546
438.1877 2.4906
441.1126 2.3492
445.1784 1.2549
446.6985 6.7777
448.2117 30.4568
450.2111 1.3857
458.1672 0.9761
459.1247 4.3321
464.1968 0.9251
481.2072 5.4553
487.2084 1.4313
490.2131 6.7634
492.2048 3.0765
500.7122 7.7677
503.1863 0.9534
509.7264 15.308
515.2019 0.9644
518.7191 16.1665
526.2202 1.1082
532.2165 1.0319
544.238 1.6897
554.2023 0.8631
557.2588 2.4287
561.2979 16.0624
566.2661 10.707
571.2455 1.9236
572.2183 2.6203
573.2134 0.8778
575.2597 28.8553
580.2461 5.6128
589.2302 2.3126
606.8107 2.0167
615.7866 4.3841
624.8061 8.541
658.3123 3.2133
675.3413 23.3366
817.3546 1.4835
835.3734 10.4956
892.3974 26.3588
979.4192 16.0679
1000.4208 1.6839
1018.4181 8.8643
1034.2739 0.8631
1036.144 2.9082
1036.4463 170.0003
1149.5735 1.9561
END IONS

BEGIN IONS
PEPMASS=525.738279375166
CHARGE=2+
TITLE=File: ProtMix_BLHL_15.wiff, Sample: \2008_11_03\ProtMix_BLHL_15 (sample number 1), Elution: 9.479 to 9.557 min, Period: 1, Cycle(s): 255-256 (Experiment 4)
110.0716 0.0375
129.1 0.0864
130.0823 0.051
133.0412 0.0464
142.0537 0.0266
147.1123 0.1464
160.0639 0.017
167.0219 0.0173
176.0209 0.0237
187.08 0.0183
210.0274 0.2981
212.0343 0.0391
226.081 0.0403
241.96 0.0139
258.1481 0.1078
267.1105 0.0365
276.1589 0.104
363.6864 0.0426
364.1811 0.0256
380.1801 0.0436
387.1422 0.0176
391.1994 0.0265
404.2615 0.018
409.0761 0.0271
413.2009 0.2818
414.7018 0.0273
420.201 0.0642
420.7236 0.055
426.0962 0.0923
453.6994 0.019
461.6957 0.0288
466.1737 0.0193
469.1903 0.1259
470.1981 0.0291
479.2574 0.0196
484.0556 0.0197
516.7354 0.2645
525.2156 0.0717
525.7383 2.7383
593.3071 0.0218
625.365 0.3914
662.2298 0.023
666.2629 0.0577
747.3051 0.0244
809.3217 0.0382
937.4135 0.1369
939.4679 0.0548
END IONS

BEGIN IONS
PEPMASS=624.057559514147
CHARGE=2+
TITLE=File: ProtMix_BLHL_15.wiff, Sample: \2008_11_03\ProtMix_BLHL_15 (sample number 1), Elution: 9.453 to 9.531 min, Period: 1, Cycle(s): 255-256 (Experiment 3)
117.0653 0.9433
133.0412 1.4701
145.0588 2.6984
171.1086 2.5331
175.1204 5.2492
184.0712 1.1707
185.1586 90.9053
213.1556 31.7322
218.0595 1.5449
219.1105 1.4427
246.1508 2.568
258.1409 1.6238
270.1809 7.5418
312.1909 1.5805
316.1294 0.843
329.2277 0.9008
333.1902 16.4885
339.1991 1.2603
357.2099 1.5299
362.1107 1.0808
409.6732 1.8465
413.1464 0.9906
418.1871 6.7039
429.1843 1.4916
430.1852 1.7897
431.178 2.4983
438.1877 2.5746
441.1219 2.1797
445.1879 1.189
446.6985 6.3235
448.2117 29.9288
458.1576 0.823
459.1247 3.0757
464.2065 0.8382
476.1597 0.8488
481.217 5.4846
487.2183 0.8588
490.2131 6.6045
492.2048 3.2056
500.7122 7.4069
509.7163 15.2464
518.7293 15.9404
526.1894 0.8315
544.2171 0.8344
554.1918 0.979
557.2483 1.4676
561.2979 14.5671
566.2661 9.2163
571.2455 1.9984
572.2183 2.524
573.2134 0.7922
575.2704 27.9523
580.2569 5.1386
589.2302 1.7913
607.3064 1.4326
615.7977 3.962
624.8061 8.1715
658.3008 2.6161
675.3413 20.0816
687.2561 0.9384
835.3605 10.237
892.384 24.4339
979.4192 14.9609
1000.4349 1.3156
1018.4181 8.8497
1034.7197 1.3091
1036.4463 157.986
1036.7054 2.722
1039.4711 1.2829
1149.5432 2.8808
END IONS

BEGIN IONS
PEPMASS=632.788470433378
CHARGE=2+
TITLE=File: ProtMix_BLHL_15.wiff, Sample: \2008_11_03\ProtMix_BLHL_15 (sample number 1), Elution: 9.402 to 9.483 min, Period: 1, Cycle(s): 255-256 (Experiment 2)
117.0604 0.0387
127.0458 0.0302
143.1107 0.0481
145.0588 0.2585
171.1086 0.0878
175.1145 0.2368
178.0554 0.1432
184.0712 0.1334
185.1647 4.9475
187.1778 0.0489
198.0668 0.107
199.0622 0.0442
210.0274 0.1296
213.1621 1.6783
226.1213 0.0269
240.1691 0.2356
270.1809 0.3013
271.0856 0.0368
283.1495 0.0376
297.1384 0.0462
318.0879 0.0319
325.2001 0.0484
329.2196 0.0811
333.1821 0.6285
339.2074 0.0329
385.1654 0.0263
392.6864 0.0266
393.1827 0.0266
401.2378 0.0269
402.1428 0.0448
419.166 0.0275
431.2058 0.0371
435.7204 0.028
436.1778 0.028
442.2025 0.0282
444.7069 0.1038
447.19 0.0284
448.2211 0.9468
452.7571 0.0285
453.1853 0.0762
455.2148 0.1336
457.1725 0.0478
461.6861 0.0384
462.1858 0.0288
463.2341 0.0289
464.2161 0.2216
472.1779 0.068
473.2277 0.1167
473.7239 0.0389
481.2366 0.2747
487.1887 0.0395
490.2428 0.099
490.6884 0.0297
497.7253 0.0299
500.2021 0.03
508.667 0.0303
512.2429 0.0506
515.1613 0.0304
518.2101 0.0916
520.7577 0.0816
521.268 0.0408
526.2305 0.0308
526.7229 0.1642
528.1707 0.0308
529.7851 0.2676
537.7594 0.2386
545.2919 0.0626
546.765 0.387
561.2873 0.2543
565.7661 0.0425
570.2735 0.0427
570.7754 0.032
579.2987 0.0323
583.2439 0.0648
583.8379 0.0432
587.2675 0.0759
595.2144 0.0327
596.262 0.0764
597.2777 0.0328
613.2597 0.0332
616.2083 0.0333
624.1469 0.0335
632.2825 0.0787
633.3059 0.0563
635.0849 0.3606
658.3008 0.1491
675.3413 0.4416
701.2747 0.0355
727.2625 0.0362
744.3868 0.3416
776.328 0.0249
778.3225 0.0873
801.3918 0.2912
818.3008 0.0768
833.3717 0.0387
835.3864 0.2844
850.3784 0.0782
858.4155 0.0393
888.4484 0.08
889.3282 0.0934
908.3619 0.0674
922.3756 0.2173
927.3792 0.0681
945.4248 2.86
959.4019 0.0277
960.4547 0.1663
976.9022 0.0279
977.4753 0.0559
979.4192 1.3857
979.881 0.056
994.3634 0.0564
1034.3027 0.0288
1051.4552 0.174
1058.4547 0.0436
END IONS

BEGIN IONS
PEPMASS=620.277040156954
CHARGE=2+
TITLE=File: ProtMix_BLHL_15.wiff, Sample: \2008_11_03\ProtMix_BLHL_15 (sample number 1), Elution: 9.66 to 9.737 min, Period: 1, Cycle(s): 257-258 (Experiment 4)
125.078 0.005
175.1027 0.071
178.0315 0.0298
185.1708 0.432
200.1297 0.0063
210.0274 0.2334
213.1686 0.2546
228.1562 0.0068
237.02 0.0069
245.1347 0.007
246.1578 0.1122
270.1589 0.0147
271.1592 0.0074
318.0879 0.0239
333.1821 0.1306
339.2074 0.0247
384.1219 0.0088
391.0137 0.0088
408.0369 0.0271
414.2194 0.0182
415.7404 0.0273
430.1852 0.0464
437.1401 0.0093
448.2117 0.5681
457.2585 0.067
544.3006 0.0209
561.2873 0.3602
580.1922 0.0754
619.854 0.0334
620.1212 0.078
621.391 0.0223
621.8035 0.0334
622.0822 0.0223
641.2969 0.0113
675.3296 0.093
1009.3355 0.0284
END IONS

BEGIN IONS
PEPMASS=513.944298032702
CHARGE=3+
TITLE=File: ProtMix_BLHL_15.wiff, Sample: \2008_11_03\ProtMix_BLHL_15 (sample number 1), Elution: 9.634 to 9.711 min, Period: 1, Cycle(s): 257-258 (Experiment 3)
110.0623 0.0235
129.1051 0.0508
130.0772 0.0153
131.1195 0.087
147.1177 0.0163
157.1361 0.0168
178.0613 0.0418
210.0145 0.0389
211.0329 0.013
212.0278 0.026
242.0087 0.0139
274.1195 0.0518
275.1272 0.0222
280.1706 0.0225
280.6798 0.015
345.2036 0.0415
363.1494 0.0256
395.2244 0.0178
450.2301 0.0285
469.9654 0.0194
491.2134 0.0198
492.2544 0.0298
502.9557 0.0201
508.2739 0.0403
508.6166 0.0302
510.3019 0.0202
513.9544 2.1494
527.8111 0.1438
528.7771 0.0617
559.2871 0.0423
561.3084 0.0424
584.335 0.0865
584.8431 0.0541
595.2907 0.0218
624.3145 0.0447
625.365 0.0335
632.0801 0.0112
633.8574 0.7881
636.8889 0.0113
660.3787 0.023
704.9023 0.0119
705.3772 0.0831
713.4749 0.0239
713.869 0.7647
714.0482 0.0119
788.4711 0.0377
918.564 0.0271
END IONS

BEGIN IONS
PEPMASS=495.593055136171
CHARGE=3+
TITLE=File: ProtMix_BLHL_15.wiff, Sample: \2008_11_03\ProtMix_BLHL_15 (sample number 1), Elution: 9.582 to 9.663 min, Period: 1, Cycle(s): 257-258 (Experiment 2)
128.1063 0.3492
129.1051 0.1473
130.0874 0.0459
138.0852 0.0368
142.1176 0.0373
147.1068 0.2441
155.1138 0.117
161.0894 0.034
173.1263 1.1121
183.102 0.1876
187.1411 0.52
189.0788 0.0553
201.1239 0.983
210.0209 0.0583
212.0343 0.0326
215.138 0.4067
217.0703 0.0395
275.2013 0.0668
296.2143 0.0769
298.2106 0.0309
316.2009 0.0398
362.6469 0.0341
388.2866 0.141
397.2179 0.0356
418.7267 0.064
419.2484 0.0458
423.2309 0.0552
427.7498 0.0555
428.8879 0.0556
429.2306 0.0556
447.1616 0.0473
451.2362 0.038
456.5609 0.1051
456.8857 0.0478
457.2298 0.0478
483.2297 0.118
484.272 0.059
487.2775 0.0592
489.5996 0.7026
492.2445 0.129
493.2767 0.0397
495.5931 0.6173
497.2367 0.2293
497.7752 0.0698
504.2199 0.0402
525.3488 0.1025
526.7742 0.0513
527.2566 0.0513
535.7809 1.3147
568.3426 0.032
569.2489 0.032
577.2882 0.1396
577.8039 0.1397
586.3036 3.5085
586.5418 0.0325
591.2832 0.1305
596.4148 0.142
624.8955 0.0447
625.3315 0.0447
633.8574 0.4279
641.1951 0.034
642.0558 0.034
642.3843 0.0453
642.6337 0.0453
642.8377 6.0437
643.0531 0.1021
676.3408 0.0465
684.3641 0.3042
685.3587 0.0468
693.3645 3.2031
698.3415 0.2009
709.3964 0.0357
725.443 0.1205
854.438 0.1569
897.4397 0.0402
983.397 0.0561
1070.5767 0.2341
1171.5977 0.0765
END IONS

BEGIN IONS
PEPMASS=440.0896164839
CHARGE=2+
TITLE=File: ProtMix_BLHL_15.wiff, Sample: \2008_11_03\ProtMix_BLHL_15 (sample number 1), Elution: 9.84 to 9.918 min, Period: 1, Cycle(s): 259-260 (Experiment 4)
115.0232 0.0144
120.0788 0.0784
142.0377 0.0107
144.0536 0.0322
160.0413 0.0962
161.0213 0.0794
162.0498 0.0285
176.0209 0.1186
178.0494 1.9579
189.5156 0.0123
191.9793 0.0124
192.9966 0.0311
194.0291 0.1246
196.0584 0.3819
199.0748 0.0126
210.0274 0.9204
212.0213 0.3712
228.0212 0.0338
243.1577 0.0139
244.009 0.014
262.0562 0.0579
278.0195 0.0373
280.036 0.0299
288.1822 0.0152
295.7835 0.0154
319.1493 0.016
353.0058 0.0168
406.0614 0.036
413.0828 0.0182
423.0745 0.0184
424.1143 0.0184
434.8622 0.0186
440.2022 0.0281
441.0938 0.0752
441.3661 0.0282
462.2242 0.0192
473.1013 0.0972
475.0969 0.0292
480.2073 0.0098
618.0965 0.0222
END IONS

BEGIN IONS
PEPMASS=591.337561626071
CHARGE=2+
TITLE=File: ProtMix_BLHL_15.wiff, Sample: \2008_11_03\ProtMix_BLHL_15 (sample number 1), Elution: 9.815 to 9.892 min, Period: 1, Cycle(s): 259-260 (Experiment 3)
104.0537 0.4791
129.1 0.7518
130.0823 0.7856
147.1123 2.1316
198.0731 0.3398
260.1994 1.0171
288.1898 0.5694
302.1923 0.4587
345.7105 0.2994
378.2212 1.6265
387.2213 5.3419
393.227 1.5076
396.2294 3.561
423.7369 0.2486
438.74 0.4779
447.748 1.8549
452.7476 1.9604
461.7437 1.826
504.2701 0.3113
518.2814 0.5601
579.331 0.2691
582.3265 1.5869
591.3376 46.9732
593.0784 0.7513
603.3464 0.4834
773.4158 0.286
789.4255 0.4021
791.4493 1.2455
894.5223 0.6153
922.4706 1.9425
1007.6033 0.5679
1035.5109 0.259
1035.6116 0.8492
END IONS

BEGIN IONS
PEPMASS=624.794925615744
CHARGE=2+
TITLE=File: ProtMix_BLHL_15.wiff, Sample: \2008_11_03\ProtMix_BLHL_15 (sample number 1), Elution: 9.763 to 9.844 min, Period: 1, Cycle(s): 259-260 (Experiment 2)
145.0588 0.2316
158.0903 0.0731
171.1086 0.2223
175.1145 0.4379
178.0434 0.0657
184.0591 0.1334
185.1647 9.1895
187.1717 0.0551
210.0274 0.1685
213.1621 3.1408
218.0529 0.1386
219.1105 0.1589
246.1578 0.1403
258.1481 0.0647
270.1809 0.735
301.1595 0.0698
312.183 0.1502
333.1902 1.4366
339.1909 0.0823
357.2099 0.1437
369.1895 0.0945
409.6822 0.0905
414.1739 0.0637
418.1871 0.5579
429.6939 0.0741
430.2037 0.297
438.197 0.0562
438.6838 0.0562
441.1126 0.1033
446.2167 0.0567
446.6796 0.3119
447.19 0.1796
448.2117 2.2532
459.1439 0.1533
476.1793 0.0879
481.217 0.2747
488.1958 0.0593
490.2032 0.5545
492.2048 0.1489
501.2125 0.2302
501.6931 0.0801
503.1964 0.0602
509.7163 0.7573
518.7293 1.2631
526.251 0.0923
544.1963 0.073
553.266 0.1052
557.7656 0.1162
561.2873 1.1125
566.2661 0.7876
571.2561 0.1176
572.2076 0.1604
573.2134 0.0535
574.2521 0.0536
575.2704 2.4241
580.2245 0.1077
580.7631 0.0862
589.2411 0.1085
615.7755 0.1887
624.8173 0.5143
658.3008 0.1262
675.3413 1.7664
704.2259 0.0831
835.3734 0.4266
892.3974 1.4562
979.4052 0.9658
1018.4894 0.3568
1036.1008 0.2447
1036.4463 10.3088
1037.9725 0.1153
1149.5432 0.091
END IONS

BEGIN IONS
PEPMASS=511.049555707592
CHARGE=2+
TITLE=File: ProtMix_BLHL_15.wiff, Sample: \2008_11_03\ProtMix_BLHL_15 (sample number 1), Elution: 10.021 to 10.098 min, Period: 1, Cycle(s): 261-262 (Experiment 4)
100.0253 0.0089
101.007 0.0135
103.021 0.0182
123.9804 0.0299
129.1 0.1931
131.9964 0.0103
147.1068 0.0325
160.047 0.0113
167.0103 0.0116
178.0673 0.0179
179.0351 0.012
182.9931 0.5144
210.0209 1.4584
214.0312 0.0131
242.1896 0.0139
246.9862 0.0141
258.1553 0.0287
264.9811 0.0437
282.0221 0.0225
283.0216 0.0376
386.1487 0.0176
389.221 0.0176
432.1162 0.0186
468.5707 0.0677
474.23 0.0487
502.7451 0.01
506.2297 0.0201
510.2716 0.0101
510.7565 0.0101
511.0293 0.0202
511.5854 0.1821
511.909 0.2428
512.2631 0.1315
567.3624 0.0106
629.8116 0.0112
637.2952 0.1354
637.8258 0.079
646.3111 0.125
647.3117 0.0569
703.1584 0.0237
710.3375 0.1549
727.4555 0.0241
END IONS

BEGIN IONS
PEPMASS=433.734817548314
CHARGE=2+
TITLE=File: ProtMix_BLHL_15.wiff, Sample: \2008_11_03\ProtMix_BLHL_15 (sample number 1), Elution: 9.995 to 10.073 min, Period: 1, Cycle(s): 261-262 (Experiment 3)
101.0789 0.0135
102.0521 0.009
110.067 0.0516
119.0814 0.0781
131.0786 0.0154
134.9977 0.0104
141.0643 0.0212
155.0637 0.0056
158.0734 0.0281
159.0699 0.0395
162.0555 0.0114
178.0673 0.0179
187.1472 0.0428
188.1517 0.0245
194.0166 0.0125
208.9597 0.0065
210.0339 0.0518
210.9485 0.013
215.1315 0.0328
227.1174 0.0067
235.1377 0.0206
254.1481 0.0214
276.0995 0.0149
295.1226 0.0154
317.6655 0.1036
318.1757 0.0399
332.2116 0.0163
332.7089 0.0082
334.1785 0.0409
352.2082 0.0587
375.1841 0.0173
397.1822 0.0089
399.2342 0.0089
402.2235 0.2512
411.2402 0.0272
416.2511 0.0365
416.7073 0.0183
424.2432 0.0276
424.7222 0.59
433.2042 0.0372
434.0421 0.0186
435.0674 0.028
435.8604 0.0093
451.2837 0.019
497.2566 0.0598
503.3067 0.0201
522.2892 0.0204
534.302 0.0103
578.2984 0.0645
634.3302 0.0338
691.4468 0.0353
712.3766 0.0119
730.3524 0.0242
748.381 0.1468
END IONS

BEGIN IONS
PEPMASS=441.084381063544
CHARGE=2+
TITLE=File: ProtMix_BLHL_15.wiff, Sample: \2008_11_03\ProtMix_BLHL_15 (sample number 1), Elution: 9.943 to 10.024 min, Period: 1, Cycle(s): 261-262 (Experiment 2)
102.0928 0.0136
103.0346 0.0091
120.0739 0.049
133.0258 0.0361
134.0384 0.0052
144.0536 0.0161
145.0804 0.0054
155.0581 0.0111
156.0619 0.0112
160.0413 0.0848
161.0213 0.0284
163.0416 0.0057
176.0149 0.0415
178.0494 0.9796
178.5748 0.006
187.0372 0.0122
192.0041 0.0248
192.9842 0.0248
194.0228 0.0436
196.0646 0.1503
198.0668 0.0252
210.0274 0.3306
212.0278 0.2541
223.1127 0.0134
262.049 0.0362
305.028 0.0078
319.1813 0.024
432.2463 0.0186
440.2772 0.0188
441.291 0.1315
441.7701 0.0188
443.0208 0.0941
473.0818 0.0194
475.0969 0.0097
END IONS

BEGIN IONS
PEPMASS=506.058744158663
CHARGE=2+
TITLE=File: ProtMix_BLHL_15.wiff, Sample: \2008_11_03\ProtMix_BLHL_15 (sample number 1), Elution: 10.201 to 10.279 min, Period: 1, Cycle(s): 263-264 (Experiment 4)
102.0521 0.0135
109.0748 0.1214
110.081 0.3753
111.0872 0.0565
128.1012 0.0455
133.0412 0.0309
147.1231 0.0163
149.0437 0.0109
161.0837 0.017
173.1204 0.0941
175.1204 0.0592
178.0494 0.0656
187.1472 0.0428
189.0727 0.0123
190.0514 0.0247
192.9842 0.0124
197.1178 0.0251
201.1239 0.1078
210.0209 0.1751
212.0408 0.0326
215.1249 0.0656
229.0959 0.0135
242.1896 0.0209
260.0985 0.0144
275.1939 0.0148
277.1554 0.0149
296.0066 0.0154
320.0765 0.016
333.1739 0.0245
334.1703 0.0409
343.188 0.0248
361.2095 0.0255
371.1852 0.0345
395.1799 0.0089
409.6822 0.0271
412.1746 0.0091
417.1546 0.0091
439.2178 0.0187
442.1743 0.0188
443.1996 0.1412
444.2073 0.6125
448.2211 0.1326
467.3424 0.0193
467.9322 0.0097
470.3047 0.0097
472.1584 0.0291
483.2985 0.0393
489.1743 0.0198
491.2035 0.0297
495.2448 0.0199
497.3164 0.0299
505.1037 0.1608
505.566 0.0101
506.0789 1.5895
506.4813 0.0302
508.2033 0.9172
509.2722 0.0101
521.2884 0.0102
526.2407 0.0103
552.7823 0.0526
562.2728 0.0106
593.0893 0.0109
594.2549 0.0654
603.2805 0.1648
630.4401 0.0225
650.7402 0.0114
658.3008 0.0344
659.8274 0.2528
675.3064 0.0232
685.3235 0.0234
693.8354 0.0236
710.3613 0.2145
753.3673 0.0245
END IONS

BEGIN IONS
PEPMASS=408.190420647099
CHARGE=2+
TITLE=File: ProtMix_BLHL_15.wiff, Sample: \2008_11_03\ProtMix_BLHL_15 (sample number 1), Elution: 10.176 to 10.253 min, Period: 1, Cycle(s): 263-264 (Experiment 3)
104.0491 0.2007
128.0759 0.0101
134.0539 0.0207
136.0699 0.2191
150.0552 0.0548
152.0719 0.0662
162.0555 0.0455
168.0462 0.0116
169.091 0.0174
175.1204 0.0473
176.0268 0.0475
210.0274 0.0259
212.0213 0.013
213.0903 0.0261
214.0377 0.0196
222.6121 0.02
247.2111 0.0141
249.1551 1.2283
263.143 0.0653
265.1485 0.0728
267.1616 0.0219
277.1554 1.5043
287.1736 0.0076
291.1422 0.0076
292.1424 0.0153
293.1443 0.0153
304.1618 0.0234
305.6686 0.0235
306.6465 0.0548
307.1634 0.0157
308.1358 0.0157
309.1176 0.0393
316.1532 0.0159
327.138 0.0323
333.1902 0.0082
343.1383 0.0083
344.1328 0.0166
361.184 0.272
363.6949 0.0171
369.6707 0.0172
375.6692 0.0087
389.671 0.0177
390.6248 0.0796
392.1727 0.0266
395.1355 0.0178
398.6627 0.0089
399.6721 0.0536
400.6738 0.1521
401.193 0.0269
407.6667 0.1083
408.1543 0.0723
408.6603 0.0271
409.2208 0.1447
409.6822 0.0633
410.1439 0.0181
425.1554 0.0184
440.1834 0.0188
442.1931 0.047
443.1808 0.0753
460.2175 0.0384
475.1749 0.0195
477.1652 0.0098
479.2281 0.0098
492.2247 0.119
506.1895 0.0101
524.2017 0.0614
526.1997 0.041
527.1847 0.0205
605.2698 0.022
617.4297 0.0222
621.3242 0.0223
633.3284 0.0225
637.329 0.0339
639.3397 0.0339
END IONS

BEGIN IONS
PEPMASS=495.593055136171
CHARGE=3+
TITLE=File: ProtMix_BLHL_15.wiff, Sample: \2008_11_03\ProtMix_BLHL_15 (sample number 1), Elution: 10.124 to 10.205 min, Period: 1, Cycle(s): 263-264 (Experiment 2)
102.0521 0.0226
103.0663 0.0136
128.1063 0.1113
129.1 0.0763
147.1231 0.0325
155.1082 0.0278
160.047 0.0113
173.1263 0.3647
176.1277 0.0178
178.0494 0.0179
183.1201 0.0303
187.1411 0.1162
189.085 0.0246
199.0811 0.0189
201.1176 0.3361
210.008 0.0194
212.0474 0.013
215.1446 0.0787
217.0901 0.0198
260.185 0.0216
296.1989 0.0539
299.1765 0.0155
314.2006 0.0317
354.6794 0.0253
423.2493 0.0184
427.7498 0.0185
428.8972 0.0556
440.1271 0.0188
450.2775 0.019
457.4689 0.0191
461.1579 0.0192
477.2531 0.0293
478.2107 0.0782
479.1987 0.0196
483.5836 0.0393
487.3367 0.0197
487.7612 0.0197
489.5996 0.0594
489.9261 0.0891
490.2527 0.1089
492.2247 0.0397
492.7406 0.0198
493.8627 0.0199
494.638 0.0199
495.2149 2.0801
495.5731 0.0995
495.9415 0.0797
496.7981 0.0498
497.0473 0.0299
497.7652 0.0399
525.359 0.0512
526.7742 0.041
535.7706 0.2691
536.2467 0.0621
542.1852 0.0208
550.7869 0.0105
555.2237 0.0105
560.726 0.0106
576.193 0.0107
577.3097 0.043
577.8254 0.0107
578.7931 0.0215
585.6651 0.0216
586.3036 0.8122
588.7854 0.0217
591.2832 0.0109
595.3671 0.0109
596.3603 0.0328
615.3318 0.0222
624.8061 0.0224
629.2843 0.0449
633.8011 0.0338
634.319 0.0563
642.8604 0.9525
643.0644 0.0227
643.5974 0.0113
645.3453 0.0114
684.329 0.1521
692.4347 0.0118
693.3645 0.5417
693.647 0.0118
695.8979 0.0354
699.2988 0.0236
727.3831 0.0121
855.4969 0.0262
1171.6283 0.0153
END IONS

BEGIN IONS
PEPMASS=440.0896164839
CHARGE=2+
TITLE=File: ProtMix_BLHL_15.wiff, Sample: \2008_11_03\ProtMix_BLHL_15 (sample number 1), Elution: 10.382 to 10.459 min, Period: 1, Cycle(s): 265-266 (Experiment 4)
103.021 0.0091
123.9804 0.01
134.0332 0.0155
143.0145 0.0214
144.0375 0.0322
155.0581 0.0167
160.0413 0.0848
171.0618 0.0058
175.1263 0.0177
176.0209 0.0534
178.0554 1.0803
192.0227 0.0248
192.9904 0.0186
194.0291 0.0934
196.0709 0.1252
198.0856 0.0252
205.0359 0.0192
210.0209 0.7842
212.0278 0.2799
226.9961 0.0135
228.0414 0.0068
243.9811 0.014
246.0456 0.007
262.0562 0.0217
293.1137 0.0153
293.9946 0.023
318.6783 0.0239
351.0177 0.0168
371.0043 0.0172
409.1485 0.009
422.0727 0.1746
424.0775 0.046
431.1037 0.0186
431.6609 0.0093
439.6114 0.0094
440.0896 1.0132
440.6807 0.0188
441.3567 0.047
441.6855 0.0376
442.0709 0.235
455.0527 0.0572
457.096 0.0096
473.0429 0.0292
505.0434 0.0402
END IONS

BEGIN IONS
PEPMASS=591.337561626071
CHARGE=2+
TITLE=File: ProtMix_BLHL_15.wiff, Sample: \2008_11_03\ProtMix_BLHL_15 (sample number 1), Elution: 10.356 to 10.434 min, Period: 1, Cycle(s): 265-266 (Experiment 3)
104.0537 0.0456
109.0795 0.0374
129.1 0.1168
130.0925 0.1071
131.0888 0.0256
147.1123 0.1681
199.0811 0.0379
210.0209 0.1231
230.0511 0.0271
260.1994 0.1298
365.2313 0.0427
378.2125 0.2783
382.2053 0.0262
386.7552 0.0264
387.2301 0.5105
391.2436 0.0442
393.2447 0.1064
396.2294 0.2581
396.7279 0.0891
397.1822 0.0267
447.7575 0.0851
448.2117 0.0379
452.7381 0.0666
453.2329 0.0381
461.7534 0.2691
504.2801 0.0301
530.2895 0.0309
563.4183 0.0424
574.2843 0.0429
582.8229 0.1619
590.6528 0.0652
591.3376 5.0898
593.1219 0.0762
594.0478 0.0436
603.3904 0.0439
773.4406 0.0373
789.4381 0.0879
791.4116 0.1258
894.4688 0.0401
922.5114 0.0679
1007.5607 0.0994
1035.5109 0.072
END IONS

BEGIN IONS
PEPMASS=624.794925615744
CHARGE=2+
TITLE=File: ProtMix_BLHL_15.wiff, Sample: \2008_11_03\ProtMix_BLHL_15 (sample number 1), Elution: 10.304 to 10.385 min, Period: 1, Cycle(s): 265-266 (Experiment 2)
117.0604 0.029
133.0515 0.0309
141.0483 0.1646
145.0588 0.0269
158.0959 0.0225
159.0925 0.0169
171.1086 0.0409
175.1145 0.1242
178.0554 0.0477
184.0712 0.0303
184.6905 0.0182
185.1647 3.1099
187.0922 0.0183
210.0209 0.149
211.0199 0.052
213.1621 0.9662
218.0595 0.033
230.0443 0.0203
246.1648 0.0421
270.1956 0.125
273.1211 0.0369
297.1615 0.0231
301.1595 0.0466
312.183 0.0395
316.1532 0.0238
322.0713 0.016
333.1902 0.2367
357.2014 0.0169
368.1422 0.0172
375.1668 0.0173
383.0711 0.035
396.1938 0.0178
402.0801 0.0179
409.6641 0.0181
413.2191 0.0273
418.1597 0.1555
430.1945 0.0927
431.178 0.0557
432.1905 0.0186
438.197 0.0187
441.1313 0.0188
446.689 0.1323
448.2211 0.9941
458.1672 0.0191
459.1343 0.0575
460.1407 0.0192
479.2183 0.0196
481.168 0.0785
487.7217 0.0296
488.1365 0.0198
490.2032 0.1584
491.2134 0.0198
492.2346 0.0298
492.6513 0.0198
501.2225 0.0701
501.7031 0.02
502.5747 0.02
503.2164 0.0201
509.7062 0.2727
518.7293 0.1935
546.2111 0.0313
557.755 0.0634
561.2873 0.3179
566.2661 0.266
571.2668 0.0534
572.2076 0.0642
573.7808 0.0321
575.2811 0.6865
580.2676 0.0862
615.7866 0.0444
616.3082 0.0666
624.2028 0.0223
624.8061 0.2459
643.3025 0.0227
658.3008 0.0689
675.3413 0.3603
704.3208 0.0356
835.4122 0.0776
892.384 0.3207
961.3971 0.0277
979.4052 0.154
1001.3826 0.0283
1018.4181 0.2284
1036.4319 2.7214
1037.8573 0.072
END IONS

BEGIN IONS
PEPMASS=620.277040156954
CHARGE=2+
TITLE=File: ProtMix_BLHL_15.wiff, Sample: \2008_11_03\ProtMix_BLHL_15 (sample number 1), Elution: 10.563 to 10.64 min, Period: 1, Cycle(s): 267-268 (Experiment 4)
171.0969 0.0292
175.1145 0.8048
184.0712 0.0303
185.1647 3.0673
202.0761 0.0318
210.0145 0.0648
212.0213 0.026
213.1621 0.9795
245.1277 0.056
246.1578 0.7788
270.1809 0.1838
301.1129 0.031
312.1909 0.0395
315.2 0.0238
316.1691 0.0318
329.2196 0.0324
333.1821 1.6652
333.8108 0.0245
335.0454 0.221
339.2238 0.0247
358.1908 0.0846
384.1745 0.0263
386.2366 0.0264
396.2116 0.0267
410.0624 0.0362
413.1828 0.0273
414.2194 0.0637
422.0819 0.0276
430.2037 0.2506
448.2117 4.2792
450.2301 0.0759
457.2681 0.2773
463.2148 0.0289
465.2474 0.0482
467.1202 0.232
481.9332 0.0295
498.2142 0.0299
535.1808 0.1034
543.2893 0.1147
557.3116 0.0633
561.2979 2.0872
561.5839 0.0424
564.2039 0.0425
580.2138 0.2478
592.1315 0.0218
597.3214 0.0328
598.2834 0.0328
620.3216 0.156
634.2176 0.1013
641.2856 0.0227
658.3008 0.1377
675.3296 1.2086
675.7364 0.0465
678.1792 0.0349
679.2741 0.0932
680.2766 0.07
729.4344 0.0242
784.3336 0.025
792.33 0.0252
801.4044 0.038
808.2918 0.089
810.3396 0.0382
826.3138 0.09
866.2536 0.0658
885.3593 0.0532
927.3929 0.0545
929.4635 0.0409
946.4973 0.0413
953.2631 0.0276
992.4187 0.0986
1009.3923 0.1421
1027.4411 0.1146
END IONS

BEGIN IONS
PEPMASS=519.605425510117
CHARGE=3+
TITLE=File: ProtMix_BLHL_15.wiff, Sample: \2008_11_03\ProtMix_BLHL_15 (sample number 1), Elution: 10.537 to 10.614 min, Period: 1, Cycle(s): 267-268 (Experiment 3)
101.0699 0.3236
129.0645 0.9858
146.0837 0.3296
175.1145 0.4675
195.0767 0.3872
212.106 0.8662
240.0998 3.7427
257.129 0.4734
303.1724 0.5607
352.1159 0.5873
369.1465 0.4553
391.1286 0.4424
402.2415 1.1571
409.1394 0.4522
426.1516 0.3693
449.7748 1.0243
470.9351 1.0384
484.7838 1.0438
493.2965 13.3003
496.2701 0.4085
502.254 0.7818
507.9211 4.697
512.749 0.5062
513.0021 0.7392
513.2452 0.6888
513.5997 63.033
515.3237 1.4922
519.5952 3.5579
548.816 0.4401
554.2234 0.4947
555.2343 0.4742
557.8184 2.8625
569.3236 0.7044
577.3097 1.7197
586.3253 16.5357
629.3741 0.8975
632.8447 0.4051
641.8405 3.8184
650.5691 0.5934
650.8542 16.9089
697.3494 0.3897
706.375 0.7845
714.8489 0.837
END IONS

BEGIN IONS
PEPMASS=551.269655985084
CHARGE=2+
TITLE=File: ProtMix_BLHL_15.wiff, Sample: \2008_11_03\ProtMix_BLHL_15 (sample number 1), Elution: 10.485 to 10.566 min, Period: 1, Cycle(s): 267-268 (Experiment 2)
102.0521 0.271
143.1161 0.0481
169.0968 0.3024
175.1204 0.0828
176.0149 0.089
183.1141 0.1634
187.1044 0.5933
201.1176 0.2663
210.0274 0.0907
211.1044 0.0585
212.0408 0.0912
215.0987 2.6569
229.1162 0.2436
232.1444 0.3815
244.1208 0.0559
245.0717 0.735
298.118 0.0463
316.1373 0.1351
326.1361 0.1211
328.182 0.0567
344.1411 2.862
379.187 0.1482
379.7095 0.122
396.1938 0.0445
397.2 0.5349
401.1483 0.0806
410.171 0.0453
415.221 0.5011
416.2602 1.3227
417.2642 0.2375
425.1923 0.0461
426.2162 0.0554
443.2185 0.3109
454.1947 0.1525
472.2362 0.1652
483.7114 0.0492
500.2321 0.0901
525.2053 0.0615
542.3101 0.0937
545.3024 0.2507
551.2907 0.3571
588.319 0.0542
602.3036 0.7573
641.3309 0.0566
657.6242 0.0803
659.3336 8.8305
659.7355 0.0689
660.735 0.0804
757.6316 0.0615
758.4194 1.5272
887.4359 0.5329
1002.4582 0.4248
END IONS

BEGIN IONS
PEPMASS=495.603008352988
CHARGE=3+
TITLE=File: ProtMix_BLHL_15.wiff, Sample: \2008_11_03\ProtMix_BLHL_15 (sample number 1), Elution: 10.743 to 10.821 min, Period: 1, Cycle(s): 269-270 (Experiment 4)
111.0825 0.0047
128.1063 0.0708
129.0949 0.0305
130.1027 0.0051
135.0444 0.0052
136.0751 0.0052
142.123 0.016
147.1177 0.0434
152.0553 0.0276
156.0619 0.0056
160.03 0.0113
171.1203 0.0117
173.1381 0.1059
178.0494 0.0119
183.108 0.0181
184.9944 0.0122
187.135 0.0673
198.0731 0.0063
201.1239 0.1903
210.0209 0.0842
215.1511 0.0721
271.0562 0.0074
275.2162 0.0148
296.1681 0.0231
362.6469 0.0085
397.2624 0.0178
421.173 0.0092
431.2244 0.0093
447.1522 0.0189
478.1032 0.0196
483.6032 0.0295
487.2578 0.0395
489.5996 0.0297
490.2725 0.0099
490.5795 0.0198
495.2348 0.2588
495.5731 0.0199
495.9514 0.0797
497.2566 0.1596
535.7602 0.207
559.7736 0.0212
562.803 0.0212
577.7932 0.0215
586.282 0.3573
596.4367 0.0437
642.8263 0.7597
643.3706 0.1021
684.8555 0.0351
693.3645 0.3768
696.4406 0.0236
698.3415 0.0236
698.8378 0.0473
701.4049 0.0237
725.3828 0.0361
784.2585 0.025
END IONS

BEGIN IONS
PEPMASS=520.1
CHARGE=2+
TITLE=File: ProtMix_BLHL_15.wiff, Sample: \2008_11_03\ProtMix_BLHL_15 (sample number 1), Elution: 10.717 to 10.795 min, Period: 1, Cycle(s): 269-270 (Experiment 3) (Charge not auto determined)
101.0699 0.5529
102.0521 0.6053
128.0759 0.334
129.0645 2.0274
146.0891 0.6487
167.0739 0.2835
175.1145 1.2724
195.0705 0.5809
211.1174 0.4937
212.0994 1.172
223.0726 0.6412
239.1102 0.7881
240.0929 4.99
257.1219 0.5524
286.1517 0.3404
298.1102 0.3475
303.1801 1.1368
352.1159 0.7635
369.1379 0.5584
391.1109 0.3449
399.1896 0.3485
402.2415 2.2334
409.1213 0.5518
426.1608 0.434
441.2252 0.2912
449.7843 1.1286
470.9157 1.3588
484.7838 1.2702
493.2965 17.2442
493.4356 0.3278
496.2402 0.3089
502.254 0.4812
507.9312 6.4711
512.7388 2.7651
513.5997 55.9189
514.1673 0.9433
515.3237 1.6649
519.6258 0.3874
549.3084 0.5556
554.2128 0.7267
557.8289 2.535
559.266 0.3491
568.801 1.1631
577.3312 2.0745
586.3253 18.0743
586.4335 0.3573
586.9425 0.2818
618.8192 0.6342
629.3629 1.1895
632.856 0.3939
640.3236 0.43
641.8405 5.2233
650.1814 0.308
650.8542 21.1767
651.0367 0.9472
682.8445 0.7012
688.3349 0.4108
697.3612 0.7204
706.375 1.1409
714.8728 1.8175
742.4486 0.5117
END IONS

BEGIN IONS
PEPMASS=520.1
CHARGE=3+
TITLE=File: ProtMix_BLHL_15.wiff, Sample: \2008_11_03\ProtMix_BLHL_15 (sample number 1), Elution: 10.717 to 10.795 min, Period: 1, Cycle(s): 269-270 (Experiment 3) (Charge not auto determined)
101.0699 0.5529
102.0521 0.6053
128.0759 0.334
129.0645 2.0274
146.0891 0.6487
167.0739 0.2835
175.1145 1.2724
195.0705 0.5809
211.1174 0.4937
212.0994 1.172
223.0726 0.6412
239.1102 0.7881
240.0929 4.99
257.1219 0.5524
286.1517 0.3404
298.1102 0.3475
303.1801 1.1368
352.1159 0.7635
369.1379 0.5584
391.1109 0.3449
399.1896 0.3485
402.2415 2.2334
409.1213 0.5518
426.1608 0.434
441.2252 0.2912
449.7843 1.1286
470.9157 1.3588
484.7838 1.2702
493.2965 17.2442
493.4356 0.3278
496.2402 0.3089
502.254 0.4812
507.9312 6.4711
512.7388 2.7651
513.5997 55.9189
514.1673 0.9433
515.3237 1.6649
519.6258 0.3874
549.3084 0.5556
554.2128 0.7267
557.8289 2.535
559.266 0.3491
568.801 1.1631
577.3312 2.0745
586.3253 18.0743
586.4335 0.3573
586.9425 0.2818
618.8192 0.6342
629.3629 1.1895
632.856 0.3939
640.3236 0.43
641.8405 5.2233
650.1814 0.308
650.8542 21.1767
651.0367 0.9472
682.8445 0.7012
688.3349 0.4108
697.3612 0.7204
706.375 1.1409
714.8728 1.8175
742.4486 0.5117
END IONS

BEGIN IONS
PEPMASS=520.1
CHARGE=4+
TITLE=File: ProtMix_BLHL_15.wiff, Sample: \2008_11_03\ProtMix_BLHL_15 (sample number 1), Elution: 10.717 to 10.795 min, Period: 1, Cycle(s): 269-270 (Experiment 3) (Charge not auto determined)
101.0699 0.5529
102.0521 0.6053
128.0759 0.334
129.0645 2.0274
146.0891 0.6487
167.0739 0.2835
175.1145 1.2724
195.0705 0.5809
211.1174 0.4937
212.0994 1.172
223.0726 0.6412
239.1102 0.7881
240.0929 4.99
257.1219 0.5524
286.1517 0.3404
298.1102 0.3475
303.1801 1.1368
352.1159 0.7635
369.1379 0.5584
391.1109 0.3449
399.1896 0.3485
402.2415 2.2334
409.1213 0.5518
426.1608 0.434
441.2252 0.2912
449.7843 1.1286
470.9157 1.3588
484.7838 1.2702
493.2965 17.2442
493.4356 0.3278
496.2402 0.3089
502.254 0.4812
507.9312 6.4711
512.7388 2.7651
513.5997 55.9189
514.1673 0.9433
515.3237 1.6649
519.6258 0.3874
549.3084 0.5556
554.2128 0.7267
557.8289 2.535
559.266 0.3491
568.801 1.1631
577.3312 2.0745
586.3253 18.0743
586.4335 0.3573
586.9425 0.2818
618.8192 0.6342
629.3629 1.1895
632.856 0.3939
640.3236 0.43
641.8405 5.2233
650.1814 0.308
650.8542 21.1767
651.0367 0.9472
682.8445 0.7012
688.3349 0.4108
697.3612 0.7204
706.375 1.1409
714.8728 1.8175
742.4486 0.5117
END IONS

BEGIN IONS
PEPMASS=417.209425879777
CHARGE=3+
TITLE=File: ProtMix_BLHL_15.wiff, Sample: \2008_11_03\ProtMix_BLHL_15 (sample number 1), Elution: 10.665 to 10.747 min, Period: 1, Cycle(s): 269-270 (Experiment 2)
120.0788 0.5048
129.1 0.7774
147.1123 0.1139
201.1176 0.2536
210.0274 0.1426
229.1162 0.1421
276.1738 0.1263
294.171 0.1227
373.6788 0.2421
391.2082 0.1946
411.213 0.8888
416.7256 0.2464
417.2094 18.5807
418.5346 0.1738
430.2223 0.371
431.2337 0.1672
478.7193 0.2153
487.7316 1.3235
542.7475 0.125
551.7736 1.0925
561.2767 0.1377
690.3539 0.1527
746.3276 0.3544
END IONS

BEGIN IONS
PEPMASS=490.252715823747
CHARGE=3+
TITLE=File: ProtMix_BLHL_15.wiff, Sample: \2008_11_03\ProtMix_BLHL_15 (sample number 1), Elution: 10.924 to 11.001 min, Period: 1, Cycle(s): 271-272 (Experiment 4)
129.0949 0.0508
133.0567 0.0309
160.0356 0.0339
175.1204 0.0828
178.0613 0.0418
185.1647 0.213
210.0274 0.0454
213.1556 0.0783
214.1686 0.0262
251.1067 0.0283
474.1813 0.0292
475.2139 0.0487
480.6287 0.0392
481.2072 0.049
483.2493 0.0295
489.6985 0.1683
491.1143 0.0892
491.6694 0.1388
492.2148 4.2157
492.3933 0.0694
520.2579 0.0918
556.7629 0.0211
566.0852 0.0213
595.869 0.0546
605.3468 0.033
619.7983 0.0334
620.2993 0.0334
628.8246 0.6842
629.0488 0.0224
669.8105 0.0231
678.3422 0.0349
678.8663 0.0582
832.4169 0.0258
END IONS

BEGIN IONS
PEPMASS=544.269278009354
CHARGE=2+
TITLE=File: ProtMix_BLHL_15.wiff, Sample: \2008_11_03\ProtMix_BLHL_15 (sample number 1), Elution: 10.898 to 10.975 min, Period: 1, Cycle(s): 271-272 (Experiment 3)
109.0748 0.4576
175.1145 0.1597
178.0434 0.0656
210.0339 0.1491
287.1206 0.053
417.7301 0.0548
439.2459 0.1593
444.2167 0.0471
470.7314 0.0873
477.2531 0.1075
495.2448 0.0597
498.7632 0.1298
512.2733 8.1486
535.7188 0.0517
536.7438 0.0725
543.6124 0.1042
544.2588 9.13
546.0857 0.7209
557.2694 0.0633
720.3342 0.12
821.386 0.0513
849.4269 0.0782
END IONS

BEGIN IONS
PEPMASS=624.794925615744
CHARGE=2+
TITLE=File: ProtMix_BLHL_15.wiff, Sample: \2008_11_03\ProtMix_BLHL_15 (sample number 1), Elution: 10.846 to 10.927 min, Period: 1, Cycle(s): 271-272 (Experiment 2)
117.0556 0.0097
120.0886 0.0245
129.1 0.3456
133.0464 0.0206
146.0621 0.0108
147.1014 0.0217
160.0356 0.0113
171.1086 0.0526
175.1145 0.0769
178.0554 0.0835
181.0809 0.012
185.1647 1.6493
210.0209 0.1944
213.1556 0.4308
214.1947 0.0196
218.0595 0.0264
219.0973 0.0265
244.1417 0.0419
257.1075 0.0143
270.1736 0.125
272.1319 0.0148
273.1581 0.0148
276.1589 0.0297
284.1811 0.0151
312.1909 0.0395
314.1135 0.0158
316.1771 0.0159
331.1613 0.0163
333.1821 0.2449
350.1053 0.0084
357.2183 0.0169
362.0767 0.0085
363.0983 0.0085
368.125 0.0257
383.2199 0.0175
385.218 0.0263
391.217 0.0442
409.637 0.0181
415.1936 0.0091
418.178 0.064
419.1935 0.0183
431.2523 0.0743
441.0656 0.047
446.6512 0.0189
447.6818 0.0189
448.2211 0.3786
454.1662 0.0286
459.1343 0.0287
478.7388 0.0293
481.2268 0.0098
481.7173 0.0294
490.6785 0.0099
492.7108 0.0198
500.6922 0.06
501.7131 0.0801
509.7163 0.2221
515.1918 0.0203
518.7395 0.0815
539.2638 0.0311
543.2788 0.0208
546.2633 0.0104
551.7946 0.1156
557.2694 0.0211
560.2814 0.0212
561.2873 0.3709
566.2767 0.2235
572.1327 0.0107
575.2597 0.311
576.7834 0.0322
589.2085 0.0109
590.1748 0.0217
616.2971 0.0333
624.7838 0.0224
625.2979 0.246
625.8011 0.0447
658.3467 0.0229
675.3413 0.3951
746.2788 0.0122
802.3286 0.0253
819.4011 0.0256
828.4743 0.0257
835.3864 0.1292
859.4376 0.0393
892.384 0.2004
979.4752 0.112
1018.4181 0.0714
1035.1944 0.0144
1035.5684 0.0288
1036.4894 1.2096
1036.9501 0.0576
1037.7421 0.0144
END IONS

BEGIN IONS
PEPMASS=492.224674548832
CHARGE=2+
TITLE=File: ProtMix_BLHL_15.wiff, Sample: \2008_11_03\ProtMix_BLHL_15 (sample number 1), Elution: 11.104 to 11.182 min, Period: 1, Cycle(s): 273-274 (Experiment 4)
136.0699 0.0365
175.1086 0.1183
178.0434 0.0835
187.1289 0.0183
210.0209 0.0713
211.0264 0.026
251.0854 0.0921
344.1577 0.0166
407.2245 0.0271
475.1651 0.0975
482.7482 0.0295
483.2493 0.0393
490.7775 0.0198
491.6495 0.0397
492.2148 3.2842
492.5025 0.0298
706.4106 0.0238
END IONS

BEGIN IONS
PEPMASS=620.277040156954
CHARGE=2+
TITLE=File: ProtMix_BLHL_15.wiff, Sample: \2008_11_03\ProtMix_BLHL_15 (sample number 1), Elution: 11.078 to 11.156 min, Period: 1, Cycle(s): 273-274 (Experiment 3)
129.0899 0.0051
175.1145 0.1006
176.0268 0.0237
178.0554 0.006
185.1647 0.4565
199.0685 0.0063
210.0274 0.0324
213.1556 0.0914
223.0726 0.0134
229.0756 0.0068
270.1662 0.022
333.1902 0.1877
410.0895 0.0181
448.2306 0.2935
453.0901 0.019
457.2585 0.0478
477.214 0.0098
561.2661 0.1484
565.2239 0.0213
593.721 0.0109
621.235 0.0334
658.2779 0.0115
675.3064 0.1394
679.1809 0.0117
801.3664 0.0253
END IONS

BEGIN IONS
PEPMASS=519.605425510117
CHARGE=3+
TITLE=File: ProtMix_BLHL_15.wiff, Sample: \2008_11_03\ProtMix_BLHL_15 (sample number 1), Elution: 11.027 to 11.108 min, Period: 1, Cycle(s): 273-274 (Experiment 2)
101.0654 0.0584
102.0612 0.0587
129.0594 0.1829
178.0494 0.0537
195.0892 0.0749
210.0209 0.0583
212.106 0.1434
229.0959 0.088
230.0985 0.0814
240.0998 0.603
303.1801 0.0934
369.1551 0.1375
399.681 0.0536
402.2415 0.3588
409.1213 0.0543
426.1424 0.0646
449.7748 0.0664
471.2457 0.1359
484.7838 0.1378
493.2965 1.9268
507.9211 0.5544
511.2618 0.2529
513.3363 0.0709
513.5997 9.2034
515.3237 0.1421
519.1062 0.1426
519.6156 0.6219
520.2681 1.2547
521.0332 0.1123
554.2128 0.0843
557.8184 0.4014
577.8147 0.1935
586.3361 1.895
641.8519 0.3852
650.8428 2.4757
651.573 0.1027
683.3002 0.0585
706.3869 0.1426
714.8369 0.0837
715.8892 0.0598
END IONS

BEGIN IONS
PEPMASS=511.049555707592
CHARGE=2+
TITLE=File: ProtMix_BLHL_15.wiff, Sample: \2008_11_03\ProtMix_BLHL_15 (sample number 1), Elution: 11.285 to 11.362 min, Period: 1, Cycle(s): 275-276 (Experiment 4)
110.0623 0.0094
115.0232 0.0096
123.9854 0.0597
129.1 0.122
146.9334 0.0434
167.0103 0.0116
168.0114 0.0116
176.009 0.0119
178.0554 0.0298
182.9992 0.2117
185.0066 0.0182
210.0274 1.5099
212.0278 0.1693
215.1249 0.0131
237.137 0.0551
241.9948 0.0209
246.9862 0.0141
250.038 0.0212
264.9811 0.0437
276.1366 0.0149
283.0066 0.0376
284.9957 0.0151
299.0296 0.0077
394.7001 0.0089
434.7503 0.0093
453.2614 0.019
458.1672 0.0191
473.9185 0.0097
474.2105 0.0292
511.0293 0.0303
511.5753 0.0708
511.9293 0.1113
512.3036 0.0304
646.8341 0.0341
647.3003 0.0341
676.2246 0.0233
710.3971 0.0238
787.9565 0.0126
788.446 0.0628
END IONS

BEGIN IONS
PEPMASS=434.768988762794
CHARGE=2+
TITLE=File: ProtMix_BLHL_15.wiff, Sample: \2008_11_03\ProtMix_BLHL_15 (sample number 1), Elution: 11.259 to 11.336 min, Period: 1, Cycle(s): 275-276 (Experiment 3)
120.0641 0.0196
123.0462 0.0198
160.0413 0.0283
178.0494 0.0358
202.1015 0.1081
210.0209 0.2138
210.955 0.0195
212.9663 0.0196
214.0508 0.0196
224.0419 0.0268
226.007 0.0269
234.172 0.0205
241.974 0.0209
264.6537 0.0218
284.1962 0.0452
284.6939 0.0453
334.7099 0.0982
335.2173 0.0327
384.7355 0.2455
385.2444 0.158
418.0957 0.0274
425.2199 0.0738
434.3123 0.0559
434.7783 3.4505
436.7196 0.0187
437.2336 0.0187
485.3155 0.0394
585.3838 0.1406
691.3293 0.0235
END IONS

BEGIN IONS
PEPMASS=584.280954776825
CHARGE=2+
TITLE=File: ProtMix_BLHL_15.wiff, Sample: \2008_11_03\ProtMix_BLHL_15 (sample number 1), Elution: 11.207 to 11.288 min, Period: 1, Cycle(s): 275-276 (Experiment 2)
110.067 0.1877
115.052 0.0192
131.0837 0.0205
133.0567 0.4384
134.9873 0.0208
138.0695 0.0368
141.0589 0.0797
159.0812 0.0902
169.0736 0.0233
171.132 0.0058
173.0675 0.0059
178.0494 0.0836
187.0738 0.3119
192.9966 0.0062
204.0959 0.0319
210.0274 0.2462
214.1031 0.0065
215.138 0.0525
217.0901 0.0593
230.1257 0.0339
235.124 0.0206
242.0992 0.0209
256.0834 0.1002
274.1195 0.0444
288.1215 0.0228
290.1361 0.0152
302.1223 0.07
332.6845 0.0163
334.203 0.0245
346.1013 0.0166
352.2166 0.2518
364.1726 0.0256
369.1981 0.0172
374.6906 0.0779
375.1928 0.0173
376.198 0.0173
385.218 0.0088
387.1862 0.0352
402.2594 0.0718
403.2284 0.0449
411.7209 0.0181
415.7313 0.0091
416.2146 0.1003
416.7347 0.1278
418.1689 0.0091
423.1113 0.0184
424.0867 0.0092
425.2384 0.083
429.2398 0.0185
432.1905 0.0279
437.7666 0.0748
441.6667 0.0188
442.1649 0.0752
450.2585 0.019
459.1534 0.0192
459.7284 0.048
460.1503 0.0575
461.2347 0.0192
462.2242 0.0288
473.2471 0.0292
473.7336 0.3795
474.2397 0.1947
474.5514 0.0097
477.2433 0.0195
480.2465 0.0686
482.7384 0.2456
483.2395 0.2555
486.2221 0.0789
495.2746 0.0298
500.2121 0.02
504.2399 0.0402
509.2521 0.1918
518.2712 0.0204
518.8006 0.0509
528.2529 0.0103
552.7613 0.021
554.3497 0.0105
558.2619 0.0317
566.2448 0.0426
567.224 0.0319
573.299 0.0107
575.7531 0.0107
578.2554 0.0645
578.5995 0.0215
580.2892 0.0215
584.4755 0.0324
585.3513 0.0108
586.2603 0.0217
595.2907 0.0327
613.315 0.0554
663.4269 0.0115
666.309 0.0231
691.3645 0.0588
692.3171 0.0471
720.3702 0.024
732.2749 0.0605
748.4422 0.0489
750.3638 0.0612
816.2685 0.0255
831.4368 0.1161
849.4529 0.1303
946.5249 0.0413
964.4771 0.2917
1017.5051 0.0285
1035.554 0.0288
1036.4606 0.072
END IONS

BEGIN IONS
PEPMASS=491.738749569613
CHARGE=2+
TITLE=File: ProtMix_BLHL_15.wiff, Sample: \2008_11_03\ProtMix_BLHL_15 (sample number 1), Elution: 11.465 to 11.543 min, Period: 1, Cycle(s): 277-278 (Experiment 4)
102.0521 0.0542
110.067 0.1313
113.0609 0.019
129.1 0.1576
134.0487 0.2899
141.0749 0.0159
143.1161 0.016
147.1068 0.0163
159.0756 0.0395
169.0678 0.0174
175.1204 0.0414
178.0375 0.0418
185.1708 0.0183
187.1411 0.0856
188.1455 0.0245
194.0291 0.0311
201.0922 0.0698
210.0274 0.1231
212.0539 0.0326
215.1577 0.0393
217.0901 0.0527
227.1107 0.027
233.0923 0.1298
235.0966 0.1714
244.0719 0.021
245.0787 0.028
251.1067 0.0425
258.105 0.0431
260.1778 0.0288
261.2028 0.0145
274.0751 0.0296
279.1538 0.0224
294.0406 0.0153
312.1988 0.0158
315.1365 0.0397
334.1948 0.0245
340.1632 0.033
344.1411 0.0415
348.1755 0.025
352.1998 0.2014
364.1896 0.0171
371.7022 0.0172
374.7079 0.0433
375.6865 0.0693
376.172 0.052
379.2392 0.0174
387.195 0.0264
397.2268 0.0267
402.2146 0.0359
402.7169 0.0269
432.237 0.0558
443.2373 0.0282
473.7336 0.0487
474.23 0.0195
475.1651 0.0487
476.1695 0.039
482.7482 0.511
491.1342 0.0396
491.4414 0.0198
492.2247 2.7978
520.2681 0.0408
578.2769 0.043
613.2818 0.0332
641.3422 0.0226
691.3528 0.047
733.2794 0.0242
748.3076 0.0367
757.3855 0.0246
785.4234 0.0376
814.3664 0.0255
913.422 0.027
END IONS

BEGIN IONS
PEPMASS=446.556763770855
CHARGE=3+
TITLE=File: ProtMix_BLHL_15.wiff, Sample: \2008_11_03\ProtMix_BLHL_15 (sample number 1), Elution: 11.439 to 11.517 min, Period: 1, Cycle(s): 277-278 (Experiment 3)
102.0521 0.1174
110.081 0.0188
115.052 0.0671
130.0466 0.0153
133.067 0.0155
141.0749 0.0212
157.1753 0.0056
158.079 0.0056
159.0643 0.0564
160.0413 0.0057
161.027 0.017
166.0641 0.023
173.0969 0.0176
173.609 0.0059
175.0908 0.0237
176.0268 0.0178
178.0554 0.2386
183.108 0.0121
187.0738 0.1406
192.0165 0.0124
194.0228 0.0747
210.0274 0.2138
212.0343 0.0781
215.1052 0.0328
216.0965 0.0131
220.0977 0.0133
232.1444 0.2861
236.0298 0.0206
237.1301 0.1859
244.0858 0.0768
262.0851 0.0145
264.1448 0.0363
279.0567 0.0224
284.1661 0.0151
293.1137 0.0077
301.6562 0.0466
312.0487 0.0158
315.0968 0.0159
317.1716 0.0318
321.1974 0.016
321.6943 0.016
326.1603 0.0888
330.1856 0.0244
330.657 0.0406
340.1797 0.0247
341.1122 0.0165
341.9798 0.0662
344.1411 0.0249
344.9627 0.0083
345.2285 0.2409
346.1595 0.0166
360.0463 0.0085
368.6656 0.0343
369.1809 0.0344
380.2237 0.0087
383.7102 0.0088
396.1938 0.0089
397.1911 0.0178
404.927 0.018
416.2785 0.4837
419.2667 0.0549
429.0824 0.0093
431.1037 0.0743
440.5681 0.0282
443.2467 0.0094
446.2167 0.0378
447.0576 0.0756
447.2562 0.1513
447.7102 0.0095
447.994 0.0189
448.259 0.2367
451.2172 0.114
455.0908 0.0191
461.7149 0.0865
473.1013 0.0097
481.1778 0.0294
527.2874 0.0205
545.2711 0.0731
552.2463 0.042
580.2676 0.3878
602.3585 0.0658
603.3245 0.0659
609.2582 0.0221
637.3629 0.0339
642.305 0.0227
659.3451 0.5168
663.3463 0.023
679.2974 0.0932
736.1273 0.0121
736.3335 0.0485
922.3484 0.0272
END IONS

BEGIN IONS
PEPMASS=443.576205630133
CHARGE=3+
TITLE=File: ProtMix_BLHL_15.wiff, Sample: \2008_11_03\ProtMix_BLHL_15 (sample number 1), Elution: 11.388 to 11.469 min, Period: 1, Cycle(s): 277-278 (Experiment 2)
102.0521 1.5587
115.0472 0.9832
129.1 1.7886
130.0466 0.3366
133.0567 0.1444
141.0749 0.1221
157.1305 0.3195
158.0903 0.0956
159.0756 0.5865
173.1146 0.5647
173.6149 0.0943
175.1145 0.4084
183.1443 0.1331
185.1221 0.3286
187.0677 1.4986
201.0859 0.2409
208.6302 1.1176
214.1162 0.072
215.1052 0.7545
228.1697 0.9117
229.1162 0.1557
232.1376 5.478
244.0928 1.4815
256.1764 0.1861
258.105 0.3736
264.1448 0.5452
268.1491 0.1611
269.1237 0.1614
272.154 0.1401
273.1507 0.5396
284.151 0.1357
286.1517 0.4842
292.6546 0.6732
296.1604 0.3772
299.1765 0.4564
301.664 0.8312
303.6786 0.2573
309.2198 0.1023
312.6809 0.5297
313.1791 1.084
313.6936 0.3485
315.1285 0.6986
321.1733 0.5609
321.6943 2.687
326.6853 0.1697
327.2189 0.1618
328.1982 0.0972
330.1694 1.3409
335.6922 0.8194
341.1948 0.1569
342.203 0.1323
343.1714 0.2153
344.1328 0.7962
345.2202 5.2762
350.214 0.1507
353.1654 0.0841
355.21 0.0843
359.012 0.0932
364.1982 0.2816
364.7017 0.0768
369.7309 0.1721
371.1938 0.3188
378.7257 0.1827
379.2044 0.0784
379.7008 0.5838
381.2357 0.1659
382.2053 0.1224
383.1674 0.1838
383.7102 0.0788
392.7041 0.5495
397.2089 0.4639
400.2264 0.1073
401.1751 0.3492
407.7208 0.0722
410.2073 0.2174
414.1921 0.1092
415.2028 0.246
415.7678 0.155
416.2602 14.1603
416.5157 0.0821
418.2603 0.4206
425.2015 0.1475
426.2531 0.1201
428.2123 0.2591
429.0546 0.0834
434.2285 0.2424
437.5702 0.8326
442.2495 0.4983
443.2279 2.7499
443.5574 0.1224
443.7269 0.3863
443.9153 0.3297
448.2306 0.142
454.2138 0.6007
457.2298 1.9318
464.1968 0.0771
469.7037 0.1649
472.2264 0.894
478.7388 0.2251
482.2277 0.4714
483.7507 0.0787
484.2425 0.1181
492.7505 0.8636
499.3025 0.1099
500.2221 1.4302
508.2839 0.0807
510.3019 0.2124
526.3023 0.4416
535.2946 0.1759
536.2674 0.0932
539.2741 0.0935
542.2685 0.2187
543.2893 0.2084
544.311 0.1773
545.3024 3.0806
551.2802 0.2729
553.308 0.8944
557.2588 0.2217
571.3096 4.9709
571.5233 0.1176
597.2996 0.0874
599.2899 0.7334
602.3255 3.7754
606.3042 0.0991
610.2629 0.1547
615.3208 0.9763
624.3145 0.1118
628.309 0.5381
641.3536 1.0194
652.3835 0.2856
656.3292 0.0802
658.3238 0.0803
658.5647 0.1606
659.3336 11.804
659.5633 0.2526
660.62 0.0804
661.3212 0.092
661.3902 0.3566
667.3596 0.1965
670.366 3.0685
670.5512 0.1274
685.3704 0.5505
709.3964 0.1072
713.3674 0.1075
727.3952 0.8202
756.4506 0.1107
758.444 0.1231
766.3819 0.2105
784.4088 1.2275
785.1352 0.0752
814.3791 0.2425
885.3859 0.2662
895.4719 0.174
913.4896 0.7705
984.4769 0.2525
END IONS

BEGIN IONS
PEPMASS=624.794925615744
CHARGE=2+
TITLE=File: ProtMix_BLHL_15.wiff, Sample: \2008_11_03\ProtMix_BLHL_15 (sample number 1), Elution: 11.646 to 11.723 min, Period: 1, Cycle(s): 279-280 (Experiment 4)
120.0837 0.0098
129.0899 0.0356
133.0412 0.0258
143.0305 0.0053
160.0696 0.0057
161.027 0.017
167.0219 0.0116
171.1144 0.0175
175.1145 0.0473
178.0494 0.0656
179.065 0.0239
185.1586 0.9433
193.0153 0.0124
210.0209 0.3112
213.1621 0.2154
218.1057 0.0066
221.1004 0.0066
237.1301 0.0275
241.1123 0.0139
246.1508 0.021
259.0756 0.0144
264.0939 0.0436
270.1883 0.0367
316.1453 0.0079
333.2066 0.0326
334.2112 0.0327
362.0682 0.0085
370.2297 0.0172
396.2027 0.0089
414.0375 0.0091
418.1963 0.064
420.1918 0.0092
429.6661 0.0278
441.1407 0.0282
446.7268 0.0094
447.1995 0.0189
448.2117 0.1988
461.1867 0.0192
481.2366 0.0294
490.2131 0.0594
493.2072 0.0298
499.7022 0.01
509.7264 0.0303
510.2312 0.0505
518.7497 0.1019
543.3101 0.0208
557.6811 0.0211
561.2767 0.0848
567.2346 0.0106
567.7778 0.0107
573.7701 0.0214
575.2597 0.1823
615.7977 0.0222
624.0464 0.0335
625.3874 0.0112
626.3269 0.0559
675.3413 0.1511
835.3347 0.0129
875.41 0.0132
892.3173 0.0401
893.4395 0.0668
980.4549 0.028
1036.4175 0.5184
1039.1829 0.0144
END IONS

BEGIN IONS
PEPMASS=457.220260197606
CHARGE=2+
TITLE=File: ProtMix_BLHL_15.wiff, Sample: \2008_11_03\ProtMix_BLHL_15 (sample number 1), Elution: 11.62 to 11.698 min, Period: 1, Cycle(s): 279-280 (Experiment 3)
102.0612 0.0316
115.0472 0.0336
129.1 0.0762
159.0756 0.0282
162.0726 0.1025
176.1099 0.0237
178.0375 0.0239
187.08 0.0428
210.0339 0.0648
216.1228 1.216
242.1339 0.0487
244.0928 0.0279
245.1347 0.056
284.1887 0.0452
298.1874 0.0772
327.2189 0.0404
344.1162 0.0249
414.1648 0.0273
441.2534 0.0376
443.1996 0.0565
457.3159 0.0956
458.8373 0.0862
459.2684 4.5512
571.3416 0.0534
653.3888 0.0229
671.3851 0.0348
784.3712 0.0501
END IONS

BEGIN IONS
PEPMASS=513.285684184366
CHARGE=2+
TITLE=File: ProtMix_BLHL_15.wiff, Sample: \2008_11_03\ProtMix_BLHL_15 (sample number 1), Elution: 11.568 to 11.649 min, Period: 1, Cycle(s): 279-280 (Experiment 2)
110.067 5.1286
129.1 0.9804
130.0823 1.0712
138.0695 0.62
147.1068 2.6361
164.1167 2.0224
166.0583 25.15
183.1504 1.5553
193.1395 1.1188
209.1342 12.6609
220.1044 20.2565
235.1171 0.5347
236.8754 0.5711
237.1301 54.8591
260.1922 1.1542
263.1067 0.5078
298.172 1.2976
302.1223 0.5907
320.1245 0.6641
370.2125 1.3424
381.2095 3.0912
391.2347 1.734
395.2244 5.415
399.2164 4.057
415.2028 0.5468
433.2042 1.5452
454.2519 6.6935
463.7538 17.1441
468.2321 0.5808
492.2743 2.034
494.2503 1.8294
502.2641 2.5168
512.253 3.9161
513.2857 18.8674
515.3034 0.5177
530.2586 9.3405
579.3095 5.6298
615.3429 1.1647
617.3187 0.4667
625.3315 0.6375
643.3366 5.6605
692.3877 1.0709
748.4055 0.5629
766.3942 0.5447
771.4276 1.2421
788.1447 0.5023
788.4962 0.5398
789.4507 90.4512
789.7019 1.0181
END IONS

BEGIN IONS
PEPMASS=452.899800060138
CHARGE=3+
TITLE=File: ProtMix_BLHL_15.wiff, Sample: \2008_11_03\ProtMix_BLHL_15 (sample number 1), Elution: 11.826 to 11.904 min, Period: 1, Cycle(s): 281-282 (Experiment 4)
102.0476 0.1852
110.0716 0.0328
128.1063 0.4554
129.1 0.1067
130.0823 0.0561
138.0957 0.0683
142.123 0.1173
147.1123 0.1952
152.0994 0.0331
155.1138 0.0947
161.0894 0.1079
169.1317 0.0465
171.0735 0.0526
173.1263 1.5476
178.0434 0.0656
183.1141 0.1815
187.1472 1.3828
189.085 0.2828
197.1303 0.0879
199.0748 0.0315
201.1176 1.6934
210.0274 0.5119
212.0343 0.0521
215.138 0.8658
217.0703 0.033
228.0347 0.054
234.6512 0.0411
241.9948 0.2365
251.1634 0.0496
260.1922 0.2524
296.1912 0.2155
299.1765 0.0387
316.1691 0.1431
354.6794 0.1095
355.1932 0.0506
363.6949 0.0938
370.1265 0.0344
380.2063 0.0523
385.2005 0.0351
386.1839 0.0879
386.5354 0.044
397.2357 0.2139
398.2433 0.0714
405.215 0.045
413.1828 0.0545
413.8828 0.0455
414.2285 0.0728
414.538 0.0364
415.2574 0.0638
419.2026 0.2838
420.201 0.0733
420.5402 0.0458
428.2215 0.1018
429.2306 0.0371
431.2151 0.1857
431.6887 0.0557
440.8966 0.0376
441.244 0.0657
444.2167 0.0754
445.7069 0.0378
446.5662 0.0378
446.897 1.229
447.9088 0.0946
448.2022 0.0379
452.2815 0.038
452.5288 0.0476
452.8998 2.2366
454.2424 0.1715
462.7146 0.3463
468.2901 0.542
471.7311 1.3598
482.2572 0.0589
490.7577 0.109
504.2399 0.2511
513.2452 0.466
513.7619 0.1013
521.6355 0.0408
522.0032 0.0817
522.2586 3.4134
527.2463 0.0924
552.2358 0.042
560.7366 0.2224
569.1956 0.032
569.7824 0.6939
575.3455 0.0643
577.8684 0.043
578.1156 0.129
578.2984 0.0323
578.7931 6.1865
579.062 0.1399
595.3126 0.0436
597.3433 0.2296
611.3015 0.1548
612.8611 0.0332
613.3372 0.0886
619.6314 0.0557
620.3104 1.0248
625.2644 0.0671
629.0937 0.101
629.318 4.1736
634.2852 0.2703
655.2759 0.0572
683.2534 0.0584
708.4322 0.0714
709.325 0.0357
726.3224 0.2531
784.3712 0.0501
796.3623 0.0631
833.4491 0.0646
837.3517 0.0647
855.4315 0.2224
908.3888 0.0404
942.4577 0.9199
1043.5112 0.3323
END IONS

BEGIN IONS
PEPMASS=521.278165614517
CHARGE=2+
TITLE=File: ProtMix_BLHL_15.wiff, Sample: \2008_11_03\ProtMix_BLHL_15 (sample number 1), Elution: 11.801 to 11.878 min, Period: 1, Cycle(s): 281-282 (Experiment 3)
110.067 0.0328
117.104 0.0048
129.1153 0.0051
130.0823 0.0051
134.0332 0.0052
135.0029 0.0052
147.1068 0.0271
148.1009 0.0054
155.0693 0.0223
160.0413 0.0339
161.0724 0.0454
164.1167 0.0286
166.0526 0.2248
173.0793 0.0235
176.0327 0.0178
178.0494 0.1551
180.0535 0.024
183.1504 0.0666
185.0917 0.0061
189.085 0.0553
196.0709 0.0626
209.1407 0.0582
210.0274 0.1491
220.111 0.1194
227.0972 0.0067
228.1765 0.0135
234.0831 0.0821
236.8617 0.0138
237.1301 0.5991
242.1131 0.0209
246.0736 0.1333
251.1138 0.0213
260.1994 0.0216
263.1067 0.0145
270.1148 0.0367
283.1345 0.015
300.1284 0.0155
312.0882 0.0079
354.6794 0.0084
370.2383 0.1205
379.2305 0.0348
379.7357 0.0087
386.2015 0.0088
387.2829 0.0176
403.2284 0.0269
403.7403 0.0629
417.2003 0.0183
419.2301 0.0092
419.7246 0.0092
428.2215 0.0093
463.2726 0.0096
464.2065 0.0289
471.7408 0.1069
481.2758 0.0196
491.2233 0.0297
491.7487 0.0297
503.0058 0.0201
505.0535 0.01
509.242 0.0101
513.2654 0.0405
514.5932 0.0507
521.0026 0.0102
521.2578 0.1736
526.3023 0.0103
526.7844 0.0513
527.2874 0.0308
529.353 0.0103
546.2215 0.0522
587.3217 0.0108
595.2798 0.0218
597.3324 0.0219
642.3957 0.0113
643.3592 0.034
659.4025 0.0344
723.4695 0.012
739.4183 0.0486
741.45 0.2557
773.4282 0.0124
805.447 0.4823
805.815 0.0254
827.4194 0.0129
END IONS

BEGIN IONS
PEPMASS=461.734142794622
CHARGE=2+
TITLE=File: ProtMix_BLHL_15.wiff, Sample: \2008_11_03\ProtMix_BLHL_15 (sample number 1), Elution: 11.749 to 11.83 min, Period: 1, Cycle(s): 281-282 (Experiment 2)
102.0521 1.667
120.0788 2.475
127.0861 0.1562
128.0658 0.1872
129.1 0.2642
130.0874 0.2754
138.0537 0.1576
147.1123 0.8408
155.0804 2.5905
173.091 13.3562
201.0859 13.0316
219.1502 1.0989
229.1162 0.4061
231.117 0.3602
247.1408 0.9419
248.161 1.9439
249.1622 0.3388
259.1044 0.1656
288.167 0.2125
303.1257 0.2102
330.1613 0.1706
347.2167 0.7748
348.1588 1.1765
358.1739 0.4486
361.711 2.7815
376.1893 1.8389
419.2209 0.1923
429.2398 0.2687
431.2244 0.5202
444.2356 0.6504
447.2467 0.4919
452.719 0.4854
458.2629 1.1394
461.7437 0.8938
463.7538 0.2118
475.2334 0.3314
476.2671 7.2618
487.2084 0.4244
548.3029 0.1362
558.2725 0.2641
575.3348 8.0783
575.6458 0.1502
704.392 0.2137
721.5827 0.2642
722.3996 25.4115
722.664 0.1562
723.7942 0.1564
833.4233 0.5164
851.4348 0.4698
END IONS

BEGIN IONS
PEPMASS=584.778187547458
CHARGE=2+
TITLE=File: ProtMix_BLHL_15.wiff, Sample: \2008_11_03\ProtMix_BLHL_15 (sample number 1), Elution: 12.007 to 12.085 min, Period: 1, Cycle(s): 283-284 (Experiment 4)
103.021 0.0182
110.0716 0.0657
116.0372 0.0289
117.0411 0.0145
129.0695 0.0152
133.0619 0.0464
134.0384 0.1139
135.0444 0.0208
138.0695 0.0158
159.0756 0.0169
164.9884 0.0287
167.0219 0.0347
175.1086 0.0059
176.0268 0.0178
178.0494 0.0418
185.1708 0.0608
187.0738 0.0367
194.0228 0.0125
205.0743 0.0704
206.0358 0.0642
210.0145 0.3758
212.0148 0.0195
213.1621 0.0065
224.0286 0.0201
235.1103 0.0206
256.0834 0.0072
283.142 0.0075
289.8239 0.0076
290.1437 0.0152
291.1727 0.0076
302.099 0.0233
352.225 0.0504
374.682 0.0173
388.1545 0.0088
402.2235 0.009
402.7169 0.0359
403.1297 0.009
411.5667 0.0181
416.2146 0.0456
416.7803 0.0091
437.7479 0.0094
438.2532 0.0094
442.1555 0.0282
453.1567 0.0095
460.1695 0.0192
473.7141 0.0584
474.2689 0.0195
476.2573 0.0293
480.2563 0.0196
482.1884 0.0393
483.21 0.0295
486.2812 0.0296
495.7523 0.0199
501.2125 0.01
509.2722 0.0303
578.2877 0.0645
613.2707 0.0664
636.2911 0.0338
639.2154 0.0113
691.3645 0.0941
749.4333 0.0367
767.2857 0.0124
964.4771 0.0972
1035.4965 0.0288
END IONS

BEGIN IONS
PEPMASS=596.294746696552
CHARGE=2+
TITLE=File: ProtMix_BLHL_15.wiff, Sample: \2008_11_03\ProtMix_BLHL_15 (sample number 1), Elution: 11.981 to 12.059 min, Period: 1, Cycle(s): 283-284 (Experiment 3)
115.0376 0.0192
123.9903 0.005
145.075 0.0108
155.008 0.0167
159.0756 0.0056
160.0526 0.017
178.0494 0.0418
180.0535 0.018
185.1586 0.5355
201.0605 0.0127
205.0295 0.0064
210.0339 0.3435
212.0213 0.0391
213.1556 0.1502
234.0079 0.0137
246.1508 0.0281
270.1956 0.022
271.2034 0.0074
326.0715 0.0081
333.1576 0.0245
385.0776 0.0175
386.0345 0.0176
392.0222 0.0266
431.1966 0.0186
448.2306 0.0379
477.0675 0.0098
537.7386 0.0311
547.2251 0.0209
561.2555 0.0106
596.0437 0.0546
597.0265 0.142
597.3105 0.0437
598.2397 0.0765
601.3274 0.011
615.2209 0.0222
675.3296 0.0465
712.3766 0.0239
835.3605 0.0905
922.3756 0.0407
979.4192 0.4339
979.727 0.014
980.1889 0.014
END IONS

BEGIN IONS
PEPMASS=443.576205630133
CHARGE=3+
TITLE=File: ProtMix_BLHL_15.wiff, Sample: \2008_11_03\ProtMix_BLHL_15 (sample number 1), Elution: 11.929 to 12.01 min, Period: 1, Cycle(s): 283-284 (Experiment 2)
102.0476 0.0316
112.0695 0.0047
115.0472 0.0144
129.0949 0.0914
134.9977 0.0052
141.0536 0.0159
147.058 0.0271
157.0912 0.0168
160.0413 0.0113
167.0623 0.0116
173.1087 0.0353
174.004 0.0177
175.0967 0.0118
176.0149 0.0059
177.0783 0.0119
183.1383 0.0242
185.1282 0.0182
187.0616 0.0673
203.0879 0.0064
208.6302 0.0258
210.0145 0.1361
214.09 0.0262
215.1183 0.0459
228.1697 0.1148
232.124 0.1295
244.1068 0.0279
245.0717 0.007
268.6325 0.0147
273.1285 0.0148
286.1517 0.0227
292.1882 0.0076
292.6699 0.0153
299.1765 0.0077
301.6562 0.0621
309.2198 0.0157
312.6809 0.0158
313.1791 0.0633
315.1682 0.0079
321.1653 0.032
321.6863 0.0561
322.2078 0.0401
325.184 0.0081
330.1938 0.0406
330.6651 0.0325
341.0131 0.1404
341.6904 0.0083
344.1162 0.0166
344.6306 0.0166
345.2285 0.2327
359.0459 0.0339
371.1938 0.0345
392.7218 0.0266
415.2028 0.0273
416.2511 0.6022
416.4609 0.0091
427.0473 0.0185
429.0917 0.1111
434.7783 0.028
435.2259 0.0093
437.5702 0.0187
437.8789 0.0094
438.2158 0.0374
442.2965 0.0282
442.7668 0.0188
443.0679 0.179
443.2561 0.0847
444.2073 0.0754
445.235 0.1604
445.7352 0.0944
457.2107 0.0287
457.7271 0.0096
472.1876 0.0291
482.2277 0.0393
492.7704 0.0298
500.2321 0.03
540.2402 0.0104
542.2789 0.0208
545.3024 0.0418
551.3011 0.021
553.266 0.021
571.2668 0.0962
599.2899 0.0219
600.3411 0.0329
602.3146 0.1098
615.3318 0.0444
615.8199 0.0333
628.365 0.0224
641.2856 0.0113
658.863 0.023
659.3451 0.4593
667.3134 0.0115
668.2493 0.0231
670.4007 0.0232
670.7828 0.0347
686.3656 0.0117
727.3108 0.0241
757.3855 0.0123
784.4213 0.0626
914.4628 0.0135
984.4769 0.0281
END IONS

BEGIN IONS
PEPMASS=624.794925615744
CHARGE=2+
TITLE=File: ProtMix_BLHL_15.wiff, Sample: \2008_11_03\ProtMix_BLHL_15 (sample number 1), Elution: 12.188 to 12.265 min, Period: 1, Cycle(s): 285-286 (Experiment 4)
110.0904 0.0094
121.9675 0.0049
127.0307 0.0101
129.1 0.0508
135.0444 0.0364
160.047 0.017
167.0161 0.0289
171.1261 0.0175
176.009 0.0059
178.0613 0.0477
184.7938 0.0061
185.1586 0.5172
210.0274 0.2592
212.0669 0.0065
213.1621 0.1633
219.1039 0.0132
226.081 0.0067
242.0087 0.007
246.1788 0.014
263.1285 0.0073
263.9486 0.0073
265.9718 0.0219
270.1736 0.0294
276.1292 0.0074
333.1658 0.049
339.9736 0.0082
357.2183 0.0169
384.1307 0.0088
414.0375 0.0091
416.9538 0.0183
431.2151 0.0186
448.2495 0.0473
448.9313 0.0095
481.1876 0.0294
481.6486 0.0098
500.7222 0.01
501.2125 0.02
509.7163 0.0404
510.2413 0.0303
518.6886 0.0509
520.2681 0.0204
561.3084 0.0953
571.2241 0.0107
571.812 0.0107
575.2811 0.0429
575.7531 0.0536
589.3062 0.0109
609.4348 0.011
625.052 0.0335
627.032 0.0336
675.3529 0.0465
835.3605 0.0258
892.384 0.0267
893.386 0.0802
979.3352 0.014
1036.3743 0.216
END IONS

BEGIN IONS
PEPMASS=572.9
CHARGE=2+
TITLE=File: ProtMix_BLHL_15.wiff, Sample: \2008_11_03\ProtMix_BLHL_15 (sample number 1), Elution: 12.162 to 12.239 min, Period: 1, Cycle(s): 285-286 (Experiment 3) (Charge not auto determined)
123.9854 8.559
132.9742 1.5364
134.9873 1.3512
150.9822 1.4183
178.0494 22.5399
192.0165 3.5128
192.9966 5.1988
194.0104 1.2152
209.8007 8.1689
209.9043 2.5078
210.0209 242.336
END IONS

BEGIN IONS
PEPMASS=572.9
CHARGE=3+
TITLE=File: ProtMix_BLHL_15.wiff, Sample: \2008_11_03\ProtMix_BLHL_15 (sample number 1), Elution: 12.162 to 12.239 min, Period: 1, Cycle(s): 285-286 (Experiment 3) (Charge not auto determined)
123.9854 8.559
132.9742 1.5364
134.9873 1.3512
150.9822 1.4183
178.0494 22.5399
192.0165 3.5128
192.9966 5.1988
194.0104 1.2152
209.8007 8.1689
209.9043 2.5078
210.0209 242.336
END IONS

BEGIN IONS
PEPMASS=572.9
CHARGE=4+
TITLE=File: ProtMix_BLHL_15.wiff, Sample: \2008_11_03\ProtMix_BLHL_15 (sample number 1), Elution: 12.162 to 12.239 min, Period: 1, Cycle(s): 285-286 (Experiment 3) (Charge not auto determined)
123.9854 8.559
132.9742 1.5364
134.9873 1.3512
150.9822 1.4183
178.0494 22.5399
192.0165 3.5128
192.9966 5.1988
194.0104 1.2152
209.8007 8.1689
209.9043 2.5078
210.0209 242.336
END IONS

BEGIN IONS
PEPMASS=513.285684184366
CHARGE=2+
TITLE=File: ProtMix_BLHL_15.wiff, Sample: \2008_11_03\ProtMix_BLHL_15 (sample number 1), Elution: 12.11 to 12.191 min, Period: 1, Cycle(s): 285-286 (Experiment 2)
110.067 0.1924
129.1 0.1016
130.0874 0.0255
138.0747 0.0158
147.1123 0.0868
164.0995 0.0515
166.0583 1.1986
176.1158 0.0297
178.0494 0.0597
183.1443 0.0847
193.1457 0.0559
209.1407 0.5302
210.0209 0.0648
211.1369 0.026
220.1044 0.982
236.8617 0.0275
237.1301 2.7548
260.1778 0.0216
263.1139 0.0218
280.1856 0.0225
291.7528 0.0154
298.1874 0.0463
303.0478 0.0156
316.193 0.0159
320.1005 0.024
334.1866 0.0163
370.2125 0.0516
370.7288 0.0258
381.2095 0.1397
386.2454 0.0176
391.2082 0.0354
392.2435 0.0177
395.2333 0.2045
396.2116 0.0445
399.2342 0.0715
418.1689 0.0274
425.2015 0.0184
433.2228 0.0186
444.2073 0.0188
450.2301 0.019
454.2233 0.1526
456.303 0.0191
463.7538 0.6454
492.2644 0.0496
494.2403 0.0199
497.0273 0.0199
502.2641 0.0401
504.8023 0.0201
506.28 0.0201
512.2125 0.0911
513.2756 0.4762
514.5932 0.0304
514.8874 0.0304
515.2831 0.071
530.2792 0.278
561.319 0.0212
579.331 0.1184
581.3343 0.0323
589.3062 0.0217
599.2571 0.0219
616.3526 0.0333
626.3605 0.0336
635.2764 0.0338
643.3025 0.0227
644.3916 0.0454
667.325 0.0231
692.3641 0.0588
739.4304 0.073
766.4066 0.0371
788.4962 0.0251
789.4507 3.0409
789.727 0.0503
908.4427 0.027
912.4494 0.027
END IONS

BEGIN IONS
PEPMASS=461.743749996839
CHARGE=2+
TITLE=File: ProtMix_BLHL_15.wiff, Sample: \2008_11_03\ProtMix_BLHL_15 (sample number 1), Elution: 12.368 to 12.446 min, Period: 1, Cycle(s): 287-288 (Experiment 4)
102.0521 0.0181
120.0837 0.0637
129.0949 0.0152
131.0274 0.0051
145.0696 0.0108
147.1177 0.0434
155.086 0.0724
160.047 0.0057
173.091 0.7
176.0149 0.0297
178.0494 0.0239
184.053 0.0061
185.1708 0.0183
201.0859 0.615
201.5553 0.0127
210.0209 0.1231
219.1436 0.0662
223.0326 0.0334
231.1374 0.0068
247.1549 0.0211
247.8864 0.007
248.1681 0.0493
249.1339 0.0353
251.0075 0.0354
303.1412 0.0156
312.1435 0.0079
330.1288 0.0244
347.2334 0.0667
348.1421 0.1001
358.1908 0.0254
359.0629 0.0085
361.7025 0.1871
376.1893 0.0868
419.2301 0.0092
430.0461 0.0185
444.2356 0.0283
445.0369 0.0189
447.2846 0.0095
448.1928 0.0284
453.7184 0.0095
458.2533 0.0191
461.2155 0.0192
461.7341 0.0288
462.0032 0.0481
462.7338 0.0577
463.0128 0.0192
475.2334 0.0292
476.2573 0.3025
575.324 0.2252
722.4116 0.9857
722.7361 0.012
851.3826 0.013
END IONS

BEGIN IONS
PEPMASS=409.718418156259
CHARGE=2+
TITLE=File: ProtMix_BLHL_15.wiff, Sample: \2008_11_03\ProtMix_BLHL_15 (sample number 1), Elution: 12.342 to 12.42 min, Period: 1, Cycle(s): 287-288 (Experiment 3)
120.0788 0.0441
126.0349 0.0602
129.1 0.0813
143.1268 0.0535
150.9712 0.022
160.0356 0.0396
169.091 0.4188
178.0434 0.0298
187.1044 1.0828
194.0415 0.0249
197.1241 0.0502
198.0731 0.044
210.0274 0.337
215.0987 1.771
226.0137 0.1277
228.0144 0.0338
242.0087 0.0835
244.023 0.0279
294.1863 0.023
302.3166 0.0233
302.6743 3.5868
311.1648 0.0789
342.6498 0.0414
360.1905 0.1188
391.2082 0.0796
408.2175 0.3707
409.7184 0.0724
412.0203 0.0454
426.1793 0.0277
430.2316 0.1299
442.2307 0.0282
458.2533 0.134
476.2476 0.0293
507.2664 0.1511
577.2989 0.0322
586.3253 0.0433
602.7645 0.0329
603.643 0.0989
604.3352 4.3427
719.3506 0.3479
END IONS

BEGIN IONS
PEPMASS=510.574628435437
CHARGE=3+
TITLE=File: ProtMix_BLHL_15.wiff, Sample: \2008_11_03\ProtMix_BLHL_15 (sample number 1), Elution: 12.29 to 12.371 min, Period: 1, Cycle(s): 287-288 (Experiment 2)
101.0654 0.1214
102.0521 0.6099
110.0763 0.0328
116.0661 0.0241
129.0645 0.3049
136.0751 1.4086
143.0679 0.0374
155.086 0.0223
157.1361 0.0392
173.0851 0.1529
175.1145 0.5384
178.0554 0.1313
183.0717 0.0907
200.5347 0.0253
201.0859 0.444
209.1213 0.1552
209.6324 0.0259
210.0339 0.3567
221.1004 0.1662
224.0352 0.0268
230.1121 0.0271
233.1196 0.0751
233.625 0.0342
237.137 0.0275
243.1438 0.0279
244.645 0.0769
245.1487 0.021
247.1197 0.0422
252.0995 0.071
258.0978 0.1293
260.5529 0.1155
265.1048 0.0218
268.1637 0.022
269.109 0.0367
272.1024 0.0295
275.1494 0.0297
286.1592 0.0454
287.1509 0.0833
291.1345 0.0382
292.1348 0.0382
293.1214 0.023
296.1604 0.1154
297.6473 0.1157
298.1411 0.0463
300.1594 0.1085
304.1618 0.5537
306.1065 0.0235
309.1726 0.055
310.6445 0.0236
311.6461 0.1421
320.5727 0.032
323.1394 0.1206
327.1542 0.0323
329.6659 0.0325
335.684 0.0328
340.188 0.0247
343.6519 0.0663
344.6721 0.2075
345.187 0.0498
351.1685 0.067
363.1409 0.0341
364.1811 0.0939
370.1609 0.0602
370.6686 0.241
371.168 0.0517
372.1419 0.069
373.2036 0.0691
373.696 0.0346
374.137 0.0259
377.2393 0.0261
379.187 1.1495
381.2182 0.0262
382.214 0.0262
386.1487 0.0351
393.1916 0.266
394.1851 0.3196
394.6735 0.0355
397.2179 0.0267
398.6984 0.0715
399.1717 0.0536
400.2264 0.1163
404.2256 0.036
406.1605 0.036
407.1974 0.0361
407.6847 0.4786
409.1575 0.0271
412.6831 0.0636
413.1918 0.0727
416.8077 0.0274
417.2368 2.174
421.1455 0.0826
421.6962 1.3964
425.1646 0.0277
431.2151 0.0464
434.2191 0.1212
435.2073 0.0746
443.209 0.4143
446.2073 0.0567
448.2117 0.0947
454.738 0.3146
455.2053 0.1336
457.2107 0.5929
465.286 0.0386
470.2174 0.0291
471.236 0.0485
471.8767 0.0291
472.1876 0.1361
474.2787 0.0292
475.2334 0.039
477.214 0.0293
487.702 0.0691
488.0575 0.0296
488.2847 3.9922
488.5416 0.0593
493.2469 0.447
499.2226 0.02
504.5813 0.1808
507.7297 0.1511
509.7365 0.0909
510.9283 0.0809
511.5955 0.2124
511.8989 0.0607
512.081 0.0202
512.2631 0.2227
521.7376 0.5414
523.2092 0.3375
524.2529 0.0512
541.2382 0.0208
550.2624 0.0315
551.2592 0.0525
557.2588 0.0633
557.755 0.0317
573.2883 0.0214
577.2989 0.0322
594.2985 0.2508
599.3118 0.5146
604.2803 0.0769
617.3298 2.7446
617.6075 0.0778
621.3353 0.0446
622.283 1.0711
622.5395 0.0335
627.2784 0.0224
634.2852 0.0225
639.3397 0.0226
640.301 0.0339
643.3252 0.0227
646.3111 0.0455
646.7999 0.0227
648.279 0.0569
651.2991 0.0342
652.3721 0.0457
668.284 0.0578
670.2618 0.0232
671.3851 0.0348
679.3091 0.1865
686.2953 0.3514
687.5257 0.0352
688.3466 0.9503
693.388 0.0235
706.8266 0.0357
714.3708 0.0478
715.8294 0.3231
725.2865 0.0482
727.3108 0.0362
743.326 0.2317
745.3752 1.233
745.6194 0.0244
748.3688 0.0245
750.376 0.049
757.3855 0.0246
767.4219 0.0496
785.3482 0.5388
789.4632 0.0502
797.3341 0.0379
814.3664 0.3828
824.3358 0.1027
841.1856 0.0259
842.379 1.3368
843.2227 0.026
886.3973 0.0399
908.4831 0.1213
913.422 0.5676
1042.4138 0.0433
END IONS

BEGIN IONS
PEPMASS=421.751294628905
CHARGE=2+
TITLE=File: ProtMix_BLHL_15.wiff, Sample: \2008_11_03\ProtMix_BLHL_15 (sample number 1), Elution: 12.549 to 12.626 min, Period: 1, Cycle(s): 289-290 (Experiment 4)
123.9854 0.1792
143.1161 0.4012
171.1086 0.6142
173.1263 0.2471
178.0554 0.3222
192.9966 0.1677
201.1176 0.1522
210.0209 14.7274
213.0185 0.1305
254.141 0.0784
255.1541 0.0857
272.1614 0.2583
325.2243 0.1048
327.6881 0.251
336.7169 0.082
363.2176 0.2812
363.7205 0.162
391.2347 0.1681
412.7466 1.1176
421.0538 0.1009
422.2381 0.0919
472.2847 1.4675
571.3416 0.5772
672.4049 1.0901
725.4792 0.0964
743.4479 0.2926
END IONS

BEGIN IONS
PEPMASS=700.789314772967
CHARGE=2+
TITLE=File: ProtMix_BLHL_15.wiff, Sample: \2008_11_03\ProtMix_BLHL_15 (sample number 1), Elution: 12.523 to 12.6 min, Period: 1, Cycle(s): 289-290 (Experiment 3)
117.0701 0.0097
123.9854 0.0149
129.0949 0.0102
145.075 0.0162
160.0356 0.0452
167.0161 0.0231
173.0734 0.0176
175.1145 0.0947
178.0375 0.0418
184.0834 0.0121
185.1586 1.7711
188.1455 0.0123
210.0209 0.4021
213.1621 0.4962
246.1508 0.0491
258.1696 0.0431
260.0336 0.0144
262.0345 0.0145
270.1956 0.0515
298.1566 0.0232
301.1517 0.0233
303.1568 0.0156
312.1672 0.0158
315.1524 0.0159
333.1739 0.2858
386.2542 0.0351
400.1191 0.0089
422.0543 0.0092
427.0935 0.0092
431.1687 0.0186
442.748 0.0188
448.2117 0.3692
455.6919 0.0191
472.207 0.0194
480.1975 0.0098
489.0754 0.0099
496.0809 0.0299
514.0862 0.0405
522.7082 0.0613
557.185 0.0211
557.6811 0.0106
561.2979 0.2437
566.2022 0.117
566.713 0.0213
576.7083 0.0537
582.197 0.0216
585.7192 0.0649
586.2279 0.065
594.7236 0.3817
599.2352 0.0219
642.271 0.0567
642.781 0.0227
651.2649 0.1598
652.2351 0.0799
656.2834 0.0115
675.3761 0.1511
700.1858 0.0473
701.0971 0.0592
701.7957 0.0355
702.0918 0.0592
702.3999 0.0237
741.2309 0.0122
945.3698 0.0275
987.3969 0.1405
1044.3634 0.1734
1131.2292 0.0903
1171.3682 0.0306
1188.4611 0.6783
1189.016 0.0154
1192.5645 0.0154
1301.5424 0.0484
END IONS

BEGIN IONS
PEPMASS=501.292606723977
CHARGE=2+
TITLE=File: ProtMix_BLHL_15.wiff, Sample: \2008_11_03\ProtMix_BLHL_15 (sample number 1), Elution: 12.471 to 12.552 min, Period: 1, Cycle(s): 289-290 (Experiment 2)
129.1 10.1426
155.1194 0.3286
157.1305 3.1339
175.1145 0.6746
185.1221 1.2049
200.1297 0.2594
242.1826 0.4733
246.1508 0.3297
313.2266 0.7518
345.2202 0.2576
366.2402 0.8045
384.2534 3.7526
400.7185 2.0412
408.7687 0.3254
409.2299 19.3886
415.221 0.2095
432.2556 4.2114
465.7683 2.5675
470.7896 0.2523
483.7704 0.9738
492.7902 0.5362
500.7022 0.2201
501.2926 37.6211
570.3375 0.5021
594.3094 0.1962
618.3299 12.0998
689.3675 17.5071
689.7314 0.1997
817.4569 3.8744
END IONS

BEGIN IONS
PEPMASS=465.777962013734
CHARGE=2+
TITLE=File: ProtMix_BLHL_15.wiff, Sample: \2008_11_03\ProtMix_BLHL_15 (sample number 1), Elution: 12.729 to 12.807 min, Period: 1, Cycle(s): 291-292 (Experiment 4)
103.0119 0.0182
129.1 0.5894
134.9821 0.0156
141.0483 0.0106
155.1082 0.0223
176.009 0.0237
185.1708 0.0243
192.0041 0.0124
194.0415 0.0125
197.1554 0.0188
206.0294 0.0513
210.0209 0.2073
224.0419 0.0201
225.1609 0.0403
228.1292 0.027
242.1826 0.1461
246.1508 0.014
295.2686 0.0154
296.1989 0.0154
313.2187 0.0712
345.2285 0.0249
373.7306 0.0086
374.1975 0.0173
400.7006 0.0268
401.1483 0.0179
409.248 0.1447
409.7365 0.0905
410.0262 0.0091
416.2055 0.0182
432.2277 0.1116
448.2022 0.0284
456.7424 0.0096
465.0256 0.0096
465.3053 0.0096
465.778 1.5444
507.2966 0.0101
618.3522 0.2335
657.4064 0.0115
689.3792 0.8103
END IONS

BEGIN IONS
PEPMASS=409.22987193204
CHARGE=2+
TITLE=File: ProtMix_BLHL_15.wiff, Sample: \2008_11_03\ProtMix_BLHL_15 (sample number 1), Elution: 12.703 to 12.781 min, Period: 1, Cycle(s): 291-292 (Experiment 3)
120.0788 0.1862
121.0901 0.0246
129.1 0.4117
147.1068 0.0434
155.1194 0.0334
169.0968 0.0465
178.0554 0.0298
183.1141 0.0424
187.1044 0.0795
210.0274 0.1814
215.1052 0.1181
226.0137 0.0874
271.6527 0.0295
301.1207 0.0233
302.6743 0.1556
303.1646 0.1012
311.1806 0.0237
322.6654 0.0241
392.217 0.0266
397.2 0.0356
400.2533 0.0537
400.7275 0.582
403.5517 0.0269
408.7687 0.0362
409.2389 4.4153
411.0408 0.0544
432.2649 0.1674
449.2061 0.0379
456.3125 0.0287
525.2668 0.123
536.2571 0.1243
543.3205 0.0417
604.3792 0.1209
618.3188 0.6783
689.3675 0.2584
END IONS

BEGIN IONS
PEPMASS=480.275908997546
CHARGE=2+
TITLE=File: ProtMix_BLHL_15.wiff, Sample: \2008_11_03\ProtMix_BLHL_15 (sample number 1), Elution: 12.652 to 12.733 min, Period: 1, Cycle(s): 291-292 (Experiment 2)
101.0609 0.027
118.0348 0.0146
129.1 0.127
130.0823 0.0459
136.0751 0.0156
143.1161 1.0004
147.1123 0.1248
159.1094 0.0282
161.0951 0.0681
171.1086 0.6319
178.0554 0.0716
189.085 0.123
206.0936 0.0257
209.0696 0.0129
210.0209 1.057
221.0871 0.0332
226.1549 0.0471
227.1578 0.027
228.1225 0.0203
242.1618 0.0139
243.1089 0.0488
249.1551 0.0212
250.0451 0.0283
252.0215 0.0213
257.1434 0.0215
258.1409 0.0575
260.1994 0.0361
268.0686 0.0366
269.043 0.0367
270.0266 0.0735
272.1688 0.1623
275.1642 0.0519
288.167 0.0152
296.1604 0.0308
301.1827 0.0388
313.195 0.0158
323.1956 0.0241
327.1542 0.0243
334.1866 0.0163
341.17 0.0743
344.6721 0.0166
355.1679 0.0253
356.1713 0.0338
364.1982 0.0939
364.7017 0.0939
372.2023 0.0345
377.2046 0.1737
377.7258 0.0608
383.2374 0.0263
384.2271 0.0175
385.7798 0.0176
386.2103 0.3603
389.2299 0.4324
392.0133 0.0266
394.2117 0.0178
395.2155 0.3644
395.7134 0.0623
401.2288 0.0179
406.1966 0.027
412.3108 0.0272
413.21 0.0273
414.7292 0.0273
422.2013 0.0367
423.2401 0.0552
426.3085 0.0277
428.7213 0.0185
430.2223 0.0185
431.2523 0.0371
433.7441 0.0186
434.741 0.0186
440.2491 0.1783
442.748 0.0659
443.2561 0.0282
449.2345 0.1044
453.2234 0.0762
458.282 0.0479
462.2531 0.2981
464.2161 0.0193
471.2651 1.5049
479.5315 0.0196
479.8645 0.0294
480.2759 2.5189
480.6973 0.0392
485.286 0.0591
496.1705 0.0199
502.2941 0.6214
516.268 0.0203
553.3501 0.0316
584.3134 0.0324
601.3494 0.3181
604.3572 0.022
626.3381 0.0224
688.3818 0.6454
771.4276 0.0373
789.4381 0.4147
END IONS

BEGIN IONS
PEPMASS=513.285684184366
CHARGE=2+
TITLE=File: ProtMix_BLHL_15.wiff, Sample: \2008_11_03\ProtMix_BLHL_15 (sample number 1), Elution: 12.884 to 12.961 min, Period: 1, Cycle(s): 293-294 (Experiment 3)
110.0763 0.061
129.1 0.0203
135.0185 0.0156
164.1224 0.0344
166.0583 0.2766
167.0276 0.0173
176.1277 0.0178
178.0434 0.0358
183.1443 0.0484
193.1333 0.0062
209.1471 0.1099
210.0145 0.0842
211.0199 0.026
212.0278 0.026
220.111 0.219
237.137 0.606
271.0267 0.0147
287.0221 0.0379
436.3272 0.0187
454.3186 0.0191
463.7538 0.0963
464.2161 0.0385
480.2759 0.0196
492.314 0.0198
502.254 0.0301
512.5769 0.0202
513.2857 0.152
513.7315 0.0203
514.7961 0.0304
515.3338 0.0609
530.2483 0.0206
643.3025 0.034
692.3994 0.0353
789.0864 0.0126
789.4632 0.5403
END IONS

BEGIN IONS
PEPMASS=412.746643154571
CHARGE=2+
TITLE=File: ProtMix_BLHL_15.wiff, Sample: \2008_11_03\ProtMix_BLHL_15 (sample number 1), Elution: 12.832 to 12.913 min, Period: 1, Cycle(s): 293-294 (Experiment 2)
102.0973 0.009
123.1306 0.0099
126.0248 0.0251
143.1214 0.0107
160.0356 0.0226
166.9872 0.0173
169.0271 0.0116
171.132 0.0117
175.1086 0.0237
178.0494 0.0298
183.102 0.0181
210.0209 0.1103
226.1616 0.0336
240.1344 0.0139
255.1541 0.0214
270.1368 0.022
272.1762 0.0369
277.1629 0.0372
299.1687 0.0155
306.1769 0.0704
325.1921 0.0403
327.7043 0.6233
328.7087 0.0162
353.1906 0.0168
363.2176 1.1165
385.2356 0.0263
391.2259 0.283
391.7213 0.0354
392.2967 0.0089
395.0822 0.0356
412.0929 0.0091
412.3743 0.0363
412.7466 1.263
415.0479 0.0091
471.7893 0.0291
472.2847 0.7678
571.3416 0.0214
682.3539 0.1285
725.419 0.0843
727.4555 0.0241
END IONS

BEGIN IONS
PEPMASS=416.223730440949
CHARGE=2+
TITLE=File: ProtMix_BLHL_15.wiff, Sample: \2008_11_03\ProtMix_BLHL_15 (sample number 1), Elution: 13.09 to 13.168 min, Period: 1, Cycle(s): 295-296 (Experiment 4)
110.067 0.0188
123.1157 0.0893
124.1148 0.0149
129.1051 0.0152
159.0643 0.0226
160.0356 0.0226
173.1263 0.965
176.0802 0.0593
178.0494 0.0835
201.1176 0.4821
210.0274 0.0908
216.1228 0.8217
240.1275 0.0208
288.1746 0.0379
298.1797 0.0232
299.0914 0.0155
308.1829 0.0157
311.0544 0.0158
383.2199 0.07
393.2182 0.0177
395.2333 0.0267
407.757 0.0542
415.2119 0.0182
415.7587 0.0912
416.2237 2.9834
417.5474 0.0274
418.2603 0.0549
432.2091 0.1302
532.2887 0.0516
545.365 0.1358
547.2774 0.0314
558.1986 0.0317
569.3343 0.0213
614.3563 0.0332
632.3724 1.2483
632.6985 0.0337
634.3753 0.045
END IONS

BEGIN IONS
PEPMASS=501.292606723977
CHARGE=2+
TITLE=File: ProtMix_BLHL_15.wiff, Sample: \2008_11_03\ProtMix_BLHL_15 (sample number 1), Elution: 13.065 to 13.142 min, Period: 1, Cycle(s): 295-296 (Experiment 3)
129.1 1.2652
155.1138 0.0557
157.1305 0.3924
175.1086 0.1184
178.0494 0.0955
183.102 0.0302
185.1343 0.0852
186.1394 0.0244
210.0274 0.1102
216.0111 0.0591
229.1365 0.0203
242.1826 0.0974
313.2345 0.0712
341.2113 0.0248
384.2797 0.3594
386.2278 0.0264
400.7275 0.1253
401.2288 0.0358
409.2389 2.1532
432.2649 0.344
444.2544 0.0283
465.778 0.2123
468.0192 0.0193
471.3233 0.0194
483.7606 0.059
484.9708 0.0197
486.0052 0.0197
492.2644 0.0198
492.8002 0.0298
494.6778 0.0298
500.7922 0.04
501.2926 3.8451
503.2866 0.1505
515.2323 0.0304
601.3384 0.0219
618.3077 0.645
671.3619 0.0232
689.3792 1.409
817.4569 0.3708
END IONS

BEGIN IONS
PEPMASS=421.751294628905
CHARGE=2+
TITLE=File: ProtMix_BLHL_15.wiff, Sample: \2008_11_03\ProtMix_BLHL_15 (sample number 1), Elution: 13.013 to 13.094 min, Period: 1, Cycle(s): 295-296 (Experiment 2)
123.9903 0.2041
143.1161 1.1771
155.1138 0.0891
171.1086 1.7375
173.1263 0.7771
178.0554 0.3461
183.108 0.121
192.0227 0.1053
192.9904 0.1429
194.0166 0.0872
201.1239 0.4503
210.0209 15.6618
213.012 0.1109
228.1292 0.0878
254.1481 0.3279
255.1327 0.1643
272.1688 0.8854
306.1925 0.0861
325.2001 0.0806
327.6962 1.3439
336.7087 0.4349
353.2242 0.2185
363.2176 1.5939
385.2444 0.3774
391.2259 0.3185
403.0309 0.1888
412.7466 3.916
421.0538 0.0826
421.7421 0.1194
422.036 0.0827
472.2847 4.1499
571.363 1.1544
672.4049 2.8759
682.3305 0.0935
725.419 0.1686
743.4113 0.9146
END IONS

BEGIN IONS
PEPMASS=457.287183188565
CHARGE=2+
TITLE=File: ProtMix_BLHL_15.wiff, Sample: \2008_11_03\ProtMix_BLHL_15 (sample number 1), Elution: 13.271 to 13.348 min, Period: 1, Cycle(s): 297-298 (Experiment 4)
103.0255 0.0091
160.0356 0.0339
185.1647 0.1156
187.1534 0.0183
199.119 0.0189
210.0274 0.0518
212.0474 0.0065
213.1556 0.0979
216.1294 0.0131
247.1268 0.0281
248.0061 0.007
249.0986 0.0141
312.2225 0.0553
322.1676 0.008
346.1512 0.0083
402.2504 0.009
421.0996 0.0092
441.1595 0.0094
457.2681 0.0191
458.0811 0.0287
459.2684 0.0383
503.3267 0.0602
665.3053 0.0231
698.2233 0.0354
701.4523 0.1184
END IONS

BEGIN IONS
PEPMASS=428.758312088046
CHARGE=2+
TITLE=File: ProtMix_BLHL_15.wiff, Sample: \2008_11_03\ProtMix_BLHL_15 (sample number 1), Elution: 13.245 to 13.323 min, Period: 1, Cycle(s): 297-298 (Experiment 3)
103.0255 0.0136
142.0324 0.016
157.1361 0.0392
160.0583 0.0113
166.9872 0.0116
178.0554 0.0239
185.1282 0.207
192.9966 0.0124
208.9403 0.0646
210.0209 0.0389
210.9485 0.013
215.0659 0.0131
229.0621 0.0135
242.1757 0.0209
255.1756 0.0143
268.1564 0.0366
286.1668 0.1059
318.9018 0.0319
320.917 0.04
341.0048 0.0908
367.2249 0.0171
385.1917 0.0263
410.1982 0.0181
419.7612 0.4032
428.2123 0.0278
428.7676 1.3522
431.0944 0.0186
472.2945 0.1846
571.3523 0.1389
628.3426 0.0112
672.3817 0.3943
725.431 0.0843
743.4235 0.5976
743.6917 0.0122
END IONS

BEGIN IONS
PEPMASS=437.74792122428
CHARGE=2+
TITLE=File: ProtMix_BLHL_15.wiff, Sample: \2008_11_03\ProtMix_BLHL_15 (sample number 1), Elution: 13.193 to 13.274 min, Period: 1, Cycle(s): 297-298 (Experiment 2)
129.1102 0.0152
130.0874 0.0102
133.9918 0.0052
136.9841 0.0105
139.0167 0.0053
147.1123 0.0163
169.091 0.0058
173.1204 0.9767
185.1647 0.0061
192.0227 0.0186
192.9656 0.0186
201.1176 0.4376
208.0429 0.0064
210.0209 0.8433
213.1621 0.0196
214.1097 0.0262
215.0987 0.0131
226.0339 0.0336
226.9692 0.0202
234.131 0.0137
291.1422 0.0229
348.1838 0.0334
394.2117 0.0178
394.709 0.0178
396.2116 0.0089
419.0379 0.0275
428.24 0.0185
437.7479 0.1497
439.1428 0.0281
440.0521 0.0469
461.2635 0.144
499.2726 0.02
558.2936 0.0845
575.3026 0.3003
657.3261 0.0229
674.4005 0.6388
787.4295 0.0627
END IONS

BEGIN IONS
PEPMASS=513.285684184366
CHARGE=2+
TITLE=File: ProtMix_BLHL_15.wiff, Sample: \2008_11_03\ProtMix_BLHL_15 (sample number 1), Elution: 13.451 to 13.529 min, Period: 1, Cycle(s): 299-300 (Experiment 4)
110.067 0.0141
129.1102 0.0051
134.9925 0.0416
147.1231 0.0108
160.0243 0.0057
166.0583 0.1499
174.9903 0.0059
176.9772 0.0059
178.0494 0.0537
180.0416 0.012
209.1407 0.0517
210.0145 0.162
212.0213 0.026
213.0185 0.0131
220.1044 0.0464
226.0137 0.0067
227.0029 0.0202
237.1301 0.2755
298.1874 0.0077
303.0323 0.0156
370.7202 0.0172
381.1921 0.0087
395.2244 0.0267
464.2835 0.0289
506.5919 0.0101
512.253 0.0202
513.2654 0.0405
514.2484 0.0304
529.2501 0.0103
580.3322 0.0215
772.3841 0.0249
789.4381 0.1508
END IONS

BEGIN IONS
PEPMASS=628.264136729457
CHARGE=2+
TITLE=File: ProtMix_BLHL_15.wiff, Sample: \2008_11_03\ProtMix_BLHL_15 (sample number 1), Elution: 13.426 to 13.503 min, Period: 1, Cycle(s): 299-300 (Experiment 3)
103.0164 0.0272
109.0655 0.0093
117.0653 0.0145
118.9838 0.0049
123.9854 0.0199
129.1 0.0152
134.9925 0.0364
139.0483 0.0105
143.1161 0.0053
145.0588 0.0215
167.0276 0.0058
175.1145 0.0237
176.1158 0.0059
178.0434 0.1014
185.1647 0.8155
190.9895 0.0062
192.0041 0.0186
192.9966 0.0497
208.0236 0.0193
210.0274 0.7323
212.0278 0.0326
213.1556 0.2416
237.0062 0.0757
242.0018 0.0139
246.1508 0.021
264.0721 0.0073
270.1809 0.0441
333.1821 0.1796
383.973 0.0088
400.9781 0.009
431.1223 0.0093
436.2245 0.0093
446.8781 0.0095
448.2117 0.2746
456.0929 0.0191
492.0858 0.0198
513.1743 0.0101
537.1478 0.0104
561.2767 0.053
569.7184 0.0427
578.7393 0.0108
579.2342 0.043
629.0937 0.0112
629.3629 0.0336
629.9575 0.0337
659.3222 0.0115
675.3645 0.2905
899.2756 0.0134
929.3818 0.0409
945.4248 0.2887
1025.3784 0.0143
1043.3379 0.13
END IONS

BEGIN IONS
PEPMASS=542.289284938297
CHARGE=2+
TITLE=File: ProtMix_BLHL_15.wiff, Sample: \2008_11_03\ProtMix_BLHL_15 (sample number 1), Elution: 13.374 to 13.455 min, Period: 1, Cycle(s): 299-300 (Experiment 2)
136.0751 0.1512
175.1086 0.0473
178.0494 0.0298
192.0165 0.0248
210.0274 0.1749
249.1551 0.0776
258.1553 0.0216
277.1554 0.0372
404.2166 0.0449
404.7111 0.045
460.7451 0.048
461.2827 0.048
512.2733 0.0202
524.7956 0.0307
525.0517 0.0205
541.6544 0.0416
542.2997 3.9782
544.2588 0.073
627.3679 0.0448
644.3916 0.034
790.4685 0.0377
807.4531 0.0381
927.5562 0.0272
END IONS

BEGIN IONS
PEPMASS=501.292606723977
CHARGE=2+
TITLE=File: ProtMix_BLHL_15.wiff, Sample: \2008_11_03\ProtMix_BLHL_15 (sample number 1), Elution: 13.632 to 13.709 min, Period: 1, Cycle(s): 301-302 (Experiment 4)
109.0701 0.2195
115.0232 0.0096
116.983 0.0097
129.1051 0.2693
134.0073 0.0052
135.0444 0.0208
137.0312 0.0105
140.11 0.0212
157.1305 0.1289
159.0981 0.0395
160.0356 0.017
171.1027 0.0175
173.1322 0.0059
175.1145 0.0177
176.0149 0.0119
177.001 0.0178
178.0434 0.0418
182.9992 0.0302
185.1282 0.0182
192.9966 0.0248
195.0268 0.0312
198.0101 0.0063
200.9591 0.0063
210.0274 0.0842
212.0148 0.0195
213.0838 0.0065
231.0898 0.0068
238.9857 0.0138
240.9596 0.0069
242.0018 0.0209
329.1466 0.0162
333.1739 0.0326
357.2014 0.0169
367.1992 0.0086
381.1921 0.0087
384.2709 0.0438
393.2093 0.0089
400.7096 0.0358
404.2436 0.036
409.2208 0.38
410.9864 0.0091
432.2277 0.0372
465.7973 0.0289
466.2702 0.029
499.3225 0.01
500.2921 0.02
500.9423 0.04
501.2926 0.5305
501.7832 0.2103
502.0937 0.2104
502.4244 0.01
503.2967 0.4313
618.3411 0.1112
689.3792 0.1878
691.3763 0.0353
817.4825 0.0256
END IONS

BEGIN IONS
PEPMASS=436.271191294087
CHARGE=2+
TITLE=File: ProtMix_BLHL_15.wiff, Sample: \2008_11_03\ProtMix_BLHL_15 (sample number 1), Elution: 13.606 to 13.684 min, Period: 1, Cycle(s): 301-302 (Experiment 3)
100.1103 1.6605
103.0255 0.0272
132.969 0.0206
134.9925 0.1091
137.026 0.0523
145.0319 0.0592
146.9876 0.0217
150.9767 0.0385
160.0413 0.0339
161.027 0.0397
173.1263 0.0765
176.9891 0.0238
178.0494 0.2148
185.1586 0.0304
192.0227 0.0186
194.0228 0.0187
195.0205 0.0375
199.1379 0.0379
201.1176 0.0507
208.992 0.0646
210.0209 1.2703
212.0343 0.0651
226.0205 0.0739
241.9948 0.1252
242.9974 0.0418
255.1398 0.0357
300.2214 0.0232
365.0092 0.0171
385.2619 0.0176
417.9952 0.0366
426.761 0.0369
427.2691 0.0647
435.3005 0.028
435.7671 3.3331
438.2532 0.0468
444.3016 0.0188
472.2847 0.068
486.2714 0.0197
571.3203 0.0214
672.3933 0.3363
674.3772 0.1277
725.4069 0.0482
741.4621 0.0243
743.4357 1.7924
743.7039 0.0244
746.0101 0.0244
END IONS

BEGIN IONS
PEPMASS=725.876624456435
CHARGE=2+
TITLE=File: ProtMix_BLHL_15.wiff, Sample: \2008_11_03\ProtMix_BLHL_15 (sample number 1), Elution: 13.554 to 13.635 min, Period: 1, Cycle(s): 301-302 (Experiment 2)
129.1051 0.381
136.0699 0.0939
141.043 0.0106
145.0965 0.0539
159.1038 0.0508
167.0334 0.0116
173.0851 0.0823
185.1465 0.0183
186.1211 0.0854
187.1105 0.0856
198.1234 0.0252
210.0274 0.1037
212.0213 0.0456
216.1359 0.1447
251.1067 0.1063
273.1507 0.0296
279.1015 0.0149
283.1269 0.015
312.3173 0.0079
313.1712 0.0396
317.0522 0.0159
330.21 0.0244
342.203 0.0083
348.1171 0.0501
366.129 0.0257
369.1294 0.0172
370.2039 0.0258
375.1235 0.0173
383.2024 0.0175
384.192 0.0175
388.1897 0.1233
424.2248 0.0092
425.2015 0.0092
428.2956 0.0278
433.2042 0.0093
447.2089 0.0378
449.1682 0.0095
455.2339 0.0191
461.2155 0.0192
470.2077 0.0097
484.2622 0.0098
485.3254 0.0492
486.2418 0.0296
496.29 0.0199
514.2484 0.0608
524.3245 0.0205
524.8161 0.0102
539.2845 0.0208
542.2997 0.0208
542.7579 0.0104
551.2697 0.126
565.3408 0.0213
566.2129 0.0106
567.7991 0.032
577.2237 0.0215
580.2784 0.0215
582.3265 0.054
586.3253 0.0325
588.319 0.0434
593.2744 0.0327
597.3324 0.0437
600.7794 0.011
601.3823 0.011
601.788 0.0219
603.3245 0.0329
610.8263 0.0331
614.3563 0.0443
615.2875 0.0444
616.3082 0.0222
616.9854 0.0111
618.2855 0.0556
619.7983 0.0445
624.3033 0.0894
633.2947 0.0225
635.3328 0.0338
637.2726 0.0339
640.2897 0.0566
644.8457 0.0454
649.3495 0.0228
650.3068 0.0342
653.8575 0.0114
660.2983 0.0345
660.9763 0.0115
662.3909 0.0345
667.325 0.0231
669.3361 0.0231
669.8683 0.0231
676.3176 0.0814
676.7828 0.0233
684.3524 0.0117
686.4125 0.0117
688.3466 0.0235
693.859 0.0118
699.8428 0.0118
700.3988 0.0474
702.8502 0.0474
703.277 0.0237
707.873 0.0119
708.3846 0.0952
711.8516 0.1551
714.335 0.0359
716.8585 0.2395
725.8766 1.5424
737.3044 0.0607
801.4171 0.0506
816.5112 0.0256
838.387 0.0129
972.4217 0.0139
1023.4895 0.0143
1237.6027 0.0157
END IONS

BEGIN IONS
PEPMASS=849.335671414234
CHARGE=2+
TITLE=File: ProtMix_BLHL_15.wiff, Sample: \2008_11_03\ProtMix_BLHL_15 (sample number 1), Elution: 13.812 to 13.89 min, Period: 1, Cycle(s): 303-304 (Experiment 4)
129.1 0.2083
159.0643 0.0282
160.0413 0.017
178.0494 0.0657
185.1586 0.0365
192.9842 0.0186
210.0209 1.2381
213.1556 0.0457
387.019 0.0264
404.0099 0.0359
406.0885 0.018
436.2245 0.028
461.7437 0.0288
471.7311 0.0291
472.2847 0.0583
476.7648 0.0293
477.2531 0.0195
480.3053 0.0294
483.7901 0.0295
485.7588 0.0493
486.2319 0.0394
492.7505 0.0993
499.2826 0.02
507.216 0.0201
519.8093 0.0306
524.7444 0.0307
528.2631 0.0514
528.8285 0.0925
533.3207 0.0929
533.7854 0.1033
541.644 0.0416
541.9874 0.0312
542.2997 3.1242
557.28 0.0211
570.3909 0.0214
585.9681 0.0217
656.4552 0.0229
685.347 0.0234
784.4589 0.025
1083.577 0.2944
END IONS

BEGIN IONS
PEPMASS=614.2
CHARGE=2+
TITLE=File: ProtMix_BLHL_15.wiff, Sample: \2008_11_03\ProtMix_BLHL_15 (sample number 1), Elution: 13.787 to 13.864 min, Period: 1, Cycle(s): 303-304 (Experiment 3) (Charge not auto determined)
123.9854 8.1258
132.9742 1.6292
178.0494 42.5193
192.0103 2.6764
192.9966 6.4038
209.5029 3.806
209.7942 23.3201
209.8979 6.4481
210.008 286.8112
252.0357 1.4693
386.017 21.917
404.0279 105.393
404.1986 2.76
436.0004 1.4659
597.0592 2.8735
END IONS

BEGIN IONS
PEPMASS=614.2
CHARGE=3+
TITLE=File: ProtMix_BLHL_15.wiff, Sample: \2008_11_03\ProtMix_BLHL_15 (sample number 1), Elution: 13.787 to 13.864 min, Period: 1, Cycle(s): 303-304 (Experiment 3) (Charge not auto determined)
123.9854 8.1258
132.9742 1.6292
178.0494 42.5193
192.0103 2.6764
192.9966 6.4038
209.5029 3.806
209.7942 23.3201
209.8979 6.4481
210.008 286.8112
252.0357 1.4693
386.017 21.917
404.0279 105.393
404.1986 2.76
436.0004 1.4659
597.0592 2.8735
END IONS

BEGIN IONS
PEPMASS=614.2
CHARGE=4+
TITLE=File: ProtMix_BLHL_15.wiff, Sample: \2008_11_03\ProtMix_BLHL_15 (sample number 1), Elution: 13.787 to 13.864 min, Period: 1, Cycle(s): 303-304 (Experiment 3) (Charge not auto determined)
123.9854 8.1258
132.9742 1.6292
178.0494 42.5193
192.0103 2.6764
192.9966 6.4038
209.5029 3.806
209.7942 23.3201
209.8979 6.4481
210.008 286.8112
252.0357 1.4693
386.017 21.917
404.0279 105.393
404.1986 2.76
436.0004 1.4659
597.0592 2.8735
END IONS

BEGIN IONS
PEPMASS=435.767058221535
CHARGE=2+
TITLE=File: ProtMix_BLHL_15.wiff, Sample: \2008_11_03\ProtMix_BLHL_15 (sample number 1), Elution: 13.735 to 13.816 min, Period: 1, Cycle(s): 303-304 (Experiment 2)
100.1103 2.8997
134.9977 0.1091
137.0312 0.0366
161.0156 0.0397
178.0554 0.3401
193.0028 0.0373
199.1505 0.1325
208.992 0.1422
210.0209 1.1992
223.9817 0.0335
226.0205 0.168
241.9948 0.1461
244.002 0.0349
255.1256 0.1071
426.7425 0.1478
435.2632 0.0653
435.7671 6.4046
472.2653 0.0389
571.363 0.0321
672.3701 0.3015
725.4069 0.0602
743.4357 4.6702
END IONS

BEGIN IONS
PEPMASS=616.363700218318
CHARGE=2+
TITLE=File: ProtMix_BLHL_15.wiff, Sample: \2008_11_03\ProtMix_BLHL_15 (sample number 1), Elution: 13.967 to 14.045 min, Period: 1, Cycle(s): 305-306 (Experiment 3)
123.9854 5.399
178.0494 19.5342
192.9966 4.9887
209.4964 1.3654
210.0209 245.9425
212.0148 70.019
386.0258 1.994
387.019 2.0582
388.0136 2.6949
404.0279 6.129
405.035 5.5608
406.0254 8.3514
END IONS

BEGIN IONS
PEPMASS=542.299696509521
CHARGE=2+
TITLE=File: ProtMix_BLHL_15.wiff, Sample: \2008_11_03\ProtMix_BLHL_15 (sample number 1), Elution: 13.915 to 13.996 min, Period: 1, Cycle(s): 305-306 (Experiment 2)
129.1 0.4065
131.0837 0.0307
159.0756 0.0508
178.0613 0.1015
183.1322 0.0242
185.1647 0.0487
201.1239 0.0254
210.0209 0.2074
213.1556 0.0326
282.1573 0.0225
332.0405 0.0407
370.2125 0.0258
371.7281 0.0259
399.2432 0.0357
428.2956 0.0648
433.2694 0.0279
436.2152 0.056
442.2871 0.0282
471.7699 0.0777
476.7941 0.1172
481.2856 0.049
484.7247 0.0295
485.7785 0.1281
486.2615 0.0296
492.8002 0.1489
493.2568 0.0695
497.2167 0.0299
498.294 0.0499
499.2626 0.0599
519.7889 0.0408
527.2668 0.0308
528.3145 0.3187
533.2897 0.4545
541.8521 0.0416
542.3101 4.4681
585.2864 0.0649
713.3793 0.0239
723.4094 0.0241
739.5034 0.0243
752.4717 0.0245
761.3896 0.037
856.4256 0.0262
871.4592 0.0924
925.4741 0.0272
955.5697 0.0415
END IONS

BEGIN IONS
PEPMASS=501.292606723977
CHARGE=2+
TITLE=File: ProtMix_BLHL_15.wiff, Sample: \2008_11_03\ProtMix_BLHL_15 (sample number 1), Elution: 14.173 to 14.251 min, Period: 1, Cycle(s): 307-308 (Experiment 4)
103.0119 0.0182
109.0701 0.0934
115.0232 0.0096
121.041 0.0148
126.0349 0.0151
129.1 0.1626
134.9873 0.026
137.0208 0.0157
140.11 0.0106
143.0198 0.0053
149.0109 0.0109
157.1305 0.0673
166.9872 0.0116
168.998 0.0174
175.1322 0.0059
176.0149 0.0237
178.0613 0.0418
179.0052 0.006
183.0052 0.0242
185.1282 0.0304
192.9966 0.0186
194.0042 0.0187
195.0268 0.0187
205.9909 0.0128
208.0043 0.0193
210.0145 0.0842
226.0205 0.0134
228.0347 0.0203
242.1618 0.007
245.0227 0.021
258.9676 0.0072
328.0039 0.0081
383.7102 0.0088
384.2446 0.0351
400.7364 0.0269
409.2299 0.2261
409.7546 0.0634
432.237 0.0279
433.288 0.0186
484.0654 0.0197
492.2544 0.0198
501.0424 0.01
501.3126 0.3303
501.7932 0.2804
502.0937 0.1904
503.2866 0.0401
618.3299 0.2001
688.5343 0.0235
689.3792 0.1409
691.4116 0.0118
END IONS

BEGIN IONS
PEPMASS=567.788482993948
CHARGE=2+
TITLE=File: ProtMix_BLHL_15.wiff, Sample: \2008_11_03\ProtMix_BLHL_15 (sample number 1), Elution: 14.148 to 14.225 min, Period: 1, Cycle(s): 307-308 (Experiment 3)
115.0184 0.0048
123.9953 0.01
130.0976 0.0153
131.0735 0.1178
144.0482 0.0322
147.1068 0.0271
154.0299 0.0166
159.0869 0.0338
160.0413 0.0057
171.1086 0.0058
175.0494 0.0059
178.0554 0.0895
179.0471 0.0179
189.0788 0.0246
192.0165 0.0124
192.9966 0.0062
198.1045 0.0126
204.0384 0.0128
205.0423 0.0192
207.051 0.0129
210.0209 0.2981
212.0278 0.1042
215.1511 0.0197
217.0769 0.0198
223.0927 0.0134
242.0018 0.0209
244.009 0.007
254.997 0.0143
258.1193 0.0072
264.0721 0.0073
275.1642 0.0148
288.1366 0.0228
312.1435 0.0079
330.145 0.0081
338.0802 0.0082
357.1339 0.0253
373.1949 0.0086
375.1668 0.052
431.1594 0.0093
442.2495 0.0282
443.1996 0.0188
445.2916 0.0377
446.2734 0.0283
460.2366 0.0288
471.2845 0.0194
476.1695 0.0195
479.7763 0.0098
492.7406 0.0099
515.7805 0.0102
550.9968 0.0105
558.7797 0.0106
559.2765 0.0106
569.025 0.032
569.8145 0.0107
629.3068 0.0785
647.289 0.091
760.4153 0.0247
762.3892 0.0123
977.5032 0.0978
END IONS

BEGIN IONS
PEPMASS=624.794925615744
CHARGE=2+
TITLE=File: ProtMix_BLHL_15.wiff, Sample: \2008_11_03\ProtMix_BLHL_15 (sample number 1), Elution: 14.096 to 14.177 min, Period: 1, Cycle(s): 307-308 (Experiment 2)
105.0594 0.0046
160.0413 0.0283
176.0209 0.0119
178.0554 0.0656
179.0471 0.0179
184.047 0.0061
185.1586 0.2434
187.0372 0.0122
192.9966 0.0124
201.0415 0.0127
210.0209 0.0842
212.0408 0.013
213.1621 0.0718
219.0907 0.0199
262.0707 0.0217
270.1883 0.0147
333.1902 0.0408
398.0827 0.0178
431.2244 0.0186
447.7007 0.0095
448.2117 0.0757
459.1151 0.0096
481.217 0.0294
510.1605 0.0202
518.7395 0.0305
519.2284 0.0204
561.3084 0.0318
575.3026 0.0214
625.3203 0.0447
625.7452 0.0112
676.3292 0.0116
1019.3457 0.0143
1036.4463 0.2016
1037.8573 0.0144
END IONS

BEGIN IONS
PEPMASS=549.266480385674
CHARGE=2+
TITLE=File: ProtMix_BLHL_15.wiff, Sample: \2008_11_03\ProtMix_BLHL_15 (sample number 1), Elution: 14.354 to 14.431 min, Period: 1, Cycle(s): 309-310 (Experiment 4)
109.0655 0.0093
115.0328 0.0096
120.0935 0.0049
135.0341 0.0104
147.1123 0.0163
176.0209 0.0237
178.0494 0.0239
182.9871 0.0121
185.1647 0.2494
187.0433 0.0061
194.0104 0.0125
210.0274 0.0907
212.0278 0.026
213.1556 0.1044
215.1642 0.0131
344.1577 0.0249
350.122 0.0167
445.2728 0.0094
531.0722 0.0206
536.2364 0.0518
550.3253 0.021
551.1332 0.021
771.3531 0.0124
885.3194 0.0399
END IONS

BEGIN IONS
PEPMASS=490.272514814951
CHARGE=3+
TITLE=File: ProtMix_BLHL_15.wiff, Sample: \2008_11_03\ProtMix_BLHL_15 (sample number 1), Elution: 14.328 to 14.406 min, Period: 1, Cycle(s): 309-310 (Experiment 3)
134.9873 0.0208
141.0536 0.0053
144.0429 0.0054
145.0158 0.0054
160.0243 0.0057
176.009 0.0297
178.0494 0.0537
185.1647 0.1095
187.0249 0.0122
210.0339 0.1037
210.9615 0.0065
212.0148 0.0326
213.1556 0.0196
214.1424 0.0131
262.0272 0.0072
266.1906 0.0073
456.0451 0.0191
467.2554 0.0193
471.9933 0.0097
472.9943 0.0194
474.1034 0.0195
475.0872 0.0195
484.213 0.0098
489.748 0.0099
490.0053 0.0297
490.2527 0.0495
490.5993 0.0297
490.7577 0.0099
491.0351 0.0396
491.9866 0.0198
492.2148 0.248
520.2681 0.0612
602.8194 0.022
619.342 0.0111
620.7671 0.0111
628.7685 0.2467
629.0152 0.0112
678.8663 0.0349
679.4256 0.0117
706.375 0.0119
END IONS

BEGIN IONS
PEPMASS=770.384899891507
CHARGE=2+
TITLE=File: ProtMix_BLHL_15.wiff, Sample: \2008_11_03\ProtMix_BLHL_15 (sample number 1), Elution: 14.276 to 14.357 min, Period: 1, Cycle(s): 309-310 (Experiment 2)
175.1204 0.5267
240.0998 0.1801
286.1517 0.1588
493.2965 1.8375
586.3253 1.2128
742.4364 0.3168
761.8955 0.6419
768.8717 0.31
769.9754 0.1985
770.3973 30.921
END IONS

BEGIN IONS
PEPMASS=507.06501497369
CHARGE=2+
TITLE=File: ProtMix_BLHL_15.wiff, Sample: \2008_11_03\ProtMix_BLHL_15 (sample number 1), Elution: 14.534 to 14.612 min, Period: 1, Cycle(s): 311-312 (Experiment 4)
105.0365 0.0046
116.0275 0.0144
129.0695 0.0102
142.0377 0.0053
153.0161 0.0111
160.0413 0.0283
161.027 0.0057
176.0268 0.0237
178.0494 0.1849
186.1211 0.0061
192.0165 0.0248
194.0415 0.0187
196.0458 0.0063
210.0274 0.3953
212.0343 0.0977
254.0697 0.0071
262.0779 0.0217
264.9883 0.0146
280.0659 0.0224
318.5825 0.016
427.1582 0.0092
507.9514 0.0101
509.0402 0.0202
641.8745 0.034
END IONS

BEGIN IONS
PEPMASS=542.310108180692
CHARGE=2+
TITLE=File: ProtMix_BLHL_15.wiff, Sample: \2008_11_03\ProtMix_BLHL_15 (sample number 1), Elution: 14.509 to 14.586 min, Period: 1, Cycle(s): 311-312 (Experiment 3)
123.9903 0.005
129.1 0.0762
134.9873 0.0156
159.0699 0.0056
160.047 0.0226
167.0161 0.0173
178.0613 0.0358
183.1443 0.0121
185.183 0.0122
186.1333 0.0122
192.0165 0.0062
192.9842 0.0186
194.054 0.0125
209.1407 0.0065
210.0209 0.3891
213.1817 0.0131
220.0778 0.0199
226.0474 0.0134
314.0105 0.0158
332.0731 0.0244
388.04 0.0088
436.2152 0.0093
507.216 0.0101
512.253 0.0202
524.2529 0.0205
526.2817 0.0103
533.3207 0.031
534.7672 0.0103
541.6127 0.0104
542.3101 0.8125
544.238 0.0522
END IONS

BEGIN IONS
PEPMASS=448.079177072913
CHARGE=2+
TITLE=File: ProtMix_BLHL_15.wiff, Sample: \2008_11_03\ProtMix_BLHL_15 (sample number 1), Elution: 14.457 to 14.538 min, Period: 1, Cycle(s): 311-312 (Experiment 2)
103.0255 0.0227
115.0232 0.0144
118.9838 0.0049
135.0133 0.0156
143.0145 0.016
150.9822 0.022
160.0413 0.0283
161.0383 0.0113
176.0209 0.2433
178.0494 0.4415
180.0416 0.036
187.0127 0.0061
191.9917 0.0186
193.0091 0.0124
194.0166 0.081
195.0268 0.0437
208.9855 0.0065
210.0274 0.6026
211.0654 0.013
212.0408 0.4168
219.9982 0.0133
223.0459 0.0067
236.0573 0.0206
236.9924 0.0206
239.0272 0.0207
244.0369 0.014
250.9792 0.0142
262.0707 0.0507
264.0576 0.0145
279.0194 0.0075
280.0509 0.0449
294.0406 0.046
361.0056 0.017
414.0102 0.0182
430.0832 0.0278
432.0604 0.0093
447.2089 0.0189
448.1928 0.0473
449.0356 0.0284
450.0878 0.0379
455.1004 0.0382
457.0673 0.0287
473.0818 0.0778
559.2554 0.0106
END IONS

BEGIN IONS
PEPMASS=407.260555942828
CHARGE=2+
TITLE=File: ProtMix_BLHL_15.wiff, Sample: \2008_11_03\ProtMix_BLHL_15 (sample number 1), Elution: 14.715 to 14.792 min, Period: 1, Cycle(s): 313-314 (Experiment 4)
103.021 0.0908
113.0514 0.0095
121.0311 0.0246
123.9804 0.0448
125.9797 0.0201
129.1051 0.0254
130.0823 0.0255
135.0444 0.1611
143.0145 0.0107
144.0804 0.0107
147.1123 0.0976
153.0051 0.0166
155.0693 0.0167
165.0057 0.0172
176.0209 0.0415
178.0494 0.0179
179.059 0.0239
180.0535 0.018
190.9956 0.0185
192.0103 0.0124
194.0042 0.0062
195.0393 0.0187
199.1442 0.0126
210.0209 0.8099
211.0264 0.5131
212.0213 1.1783
213.0251 0.7182
216.5173 0.0197
223.0326 0.0067
226.0205 0.0403
233.1674 0.0205
239.0479 0.0069
241.0568 0.0347
255.0684 0.0214
294.1786 0.0153
379.187 0.0087
389.9976 0.0265
391.0048 0.0177
400.1638 0.0179
400.7185 0.0179
406.9989 0.0271
407.2696 0.6228
407.6757 0.0361
407.9827 0.009
409.0038 0.009
409.7003 0.0181
END IONS

BEGIN IONS
PEPMASS=436.019088327331
CHARGE=2+
TITLE=File: ProtMix_BLHL_15.wiff, Sample: \2008_11_03\ProtMix_BLHL_15 (sample number 1), Elution: 14.689 to 14.767 min, Period: 1, Cycle(s): 313-314 (Experiment 3)
100.1148 0.0805
100.998 0.0135
103.0255 0.0136
115.0232 0.0096
123.9854 0.0249
129.1051 0.0102
132.9742 0.0258
134.9925 0.0675
137.0155 0.0105
145.0319 0.0431
147.0038 0.0108
154.9802 0.0111
158.9854 0.0113
160.047 0.0226
167.0161 0.0347
178.0554 0.1792
186.1211 0.0122
192.0227 0.031
192.9904 0.087
194.0291 0.0187
201.1556 0.0127
207.051 0.0515
208.9791 0.097
210.0209 1.4844
224.0286 0.0335
225.0536 0.1073
226.0205 0.0739
227.0096 0.0202
242.0087 0.0556
268.0173 0.022
398.0559 0.0178
421.0079 0.0275
435.2725 0.0373
435.7764 0.1307
436.2805 0.084
437.2055 0.0654
438.0286 0.0281
743.4723 0.061
END IONS

BEGIN IONS
PEPMASS=536.26741360515
CHARGE=2+
TITLE=File: ProtMix_BLHL_15.wiff, Sample: \2008_11_03\ProtMix_BLHL_15 (sample number 1), Elution: 14.637 to 14.718 min, Period: 1, Cycle(s): 313-314 (Experiment 2)
120.0788 0.2646
175.1145 0.2662
178.0494 0.1551
210.0274 0.428
287.1509 0.4546
492.2247 0.2282
527.2566 0.1437
527.7392 0.2158
535.8327 0.1552
536.2674 27.0433
605.2918 0.3081
768.3635 0.6446
897.3728 0.2143
END IONS

BEGIN IONS
PEPMASS=453.033017079065
CHARGE=2+
TITLE=File: ProtMix_BLHL_15.wiff, Sample: \2008_11_03\ProtMix_BLHL_15 (sample number 1), Elution: 14.896 to 14.973 min, Period: 1, Cycle(s): 315-316 (Experiment 4)
103.0164 0.0182
111.0306 0.0141
128.1012 0.0051
129.0492 0.0102
131.053 0.0102
133.0876 0.0464
142.027 0.0213
155.0637 0.0278
155.9613 0.0056
160.0356 0.0226
161.0156 0.0113
173.0675 0.0118
176.0149 0.0178
177.108 0.0119
178.0434 0.0239
180.0356 0.006
193.0153 0.0062
193.9979 0.0062
210.0209 0.5832
212.0343 0.0391
215.138 0.0066
224.9664 0.0134
226.007 0.0538
226.9894 0.0135
241.9809 0.0348
242.9834 0.1673
261.1089 0.0289
262.0634 0.0217
351.0512 0.0084
436.0844 0.0187
436.9999 0.0374
453.6994 0.0095
454.1757 0.0476
455.2244 0.1622
END IONS

BEGIN IONS
PEPMASS=549.256002150169
CHARGE=2+
TITLE=File: ProtMix_BLHL_15.wiff, Sample: \2008_11_03\ProtMix_BLHL_15 (sample number 1), Elution: 14.818 to 14.899 min, Period: 1, Cycle(s): 315-316 (Experiment 2)
120.0788 0.0637
129.1 0.061
130.0925 0.0663
147.1123 0.0976
157.1585 0.0224
160.0526 0.0283
178.0494 0.0895
185.1647 3.8096
187.1839 0.0367
201.1239 0.0444
203.0688 0.1339
210.0209 0.1425
211.0199 0.039
213.1621 1.3517
229.1094 0.176
244.1627 0.021
259.0972 0.0576
278.1388 0.0597
297.123 0.0231
328.1982 0.1215
329.179 0.0892
332.1139 0.0244
335.1763 0.1392
376.6751 0.0521
387.2477 0.0264
417.1912 0.0548
419.1385 0.0549
432.1812 0.0558
434.2005 0.0279
437.1401 0.0374
445.2162 0.0283
449.2156 0.3792
458.1672 0.0479
460.7835 0.0192
462.2338 0.0288
466.164 0.029
476.1402 0.0195
482.1394 0.0295
484.154 0.059
486.2319 0.0394
490.728 0.0297
491.2134 0.0297
493.1675 0.0298
499.7722 0.05
500.2321 0.0901
504.1998 0.0201
511.8382 0.0202
518.2407 0.0611
519.2386 0.0611
520.2069 0.0306
533.2175 0.0206
536.2467 0.6627
540.2505 0.0727
548.2192 0.0209
549.2665 0.0314
549.7486 0.2831
550.0946 0.0524
551.3221 0.084
572.2183 0.0321
592.2185 0.0544
608.2433 0.0331
609.192 0.0552
628.2753 0.0224
646.2656 0.0455
663.2312 0.023
683.3236 0.3975
685.3001 0.0468
693.2821 0.0235
704.2377 0.0237
721.2224 0.024
734.3936 0.0606
741.3282 0.0243
754.3371 0.0368
770.3229 0.5339
867.3462 0.2898
885.3726 3.7792
885.7984 0.0399
887.7689 0.0266
980.3849 0.028
998.4137 0.3533
END IONS

BEGIN IONS
PEPMASS=544.311000853229
CHARGE=2+
TITLE=File: ProtMix_BLHL_15.wiff, Sample: \2008_11_03\ProtMix_BLHL_15 (sample number 1), Elution: 15.05 to 15.128 min, Period: 1, Cycle(s): 317-318 (Experiment 3)
118.9985 0.0146
120.0837 0.0735
129.0949 0.0254
130.0874 0.0357
147.1068 0.0976
160.03 0.0226
167.0045 0.0231
178.0434 0.0358
179.0411 0.0239
183.0173 0.0242
196.0333 0.0125
210.0145 0.175
212.0408 0.013
213.0251 0.0261
215.0462 0.0131
216.1359 0.0131
276.1738 0.0297
292.1577 0.0153
294.1863 0.1304
341.2278 0.0165
385.0513 0.0263
391.1994 0.0354
397.6903 0.0178
408.1995 0.0813
412.3108 0.0545
484.2917 0.5806
496.2701 0.0199
512.2733 0.0405
527.0718 0.0205
535.7809 0.0621
544.311 2.3893
546.1066 0.094
604.3242 0.176
653.4346 0.0229
680.4165 0.1283
794.4709 0.0756
END IONS

BEGIN IONS
PEPMASS=653.354559633273
CHARGE=2+
TITLE=File: ProtMix_BLHL_15.wiff, Sample: \2008_11_03\ProtMix_BLHL_15 (sample number 1), Elution: 14.998 to 15.079 min, Period: 1, Cycle(s): 317-318 (Experiment 2)
110.0716 0.2861
118.9985 0.0146
123.9903 0.005
129.1153 0.0254
130.0823 0.0408
134.9821 0.0416
136.9894 0.0052
138.0642 0.042
147.1231 0.0542
166.0641 0.0288
171.0501 0.0117
176.0209 0.1187
178.0434 0.0776
187.9861 0.0245
191.0822 0.0124
192.0165 0.0062
194.0291 0.0311
195.0143 0.0125
196.9797 0.0063
205.9909 0.1668
210.0209 0.6289
220.0248 0.0597
221.0406 0.0133
222.0255 0.0333
223.1528 0.4877
226.1011 0.0269
231.0014 0.0068
232.0082 0.0681
238.0467 0.0759
242.0087 0.0209
251.1492 0.6094
260.1922 0.0721
291.0354 0.0305
328.1496 0.0081
332.2035 0.1222
350.214 0.0502
354.7131 0.0084
373.2554 0.0259
387.2565 0.0088
406.1335 0.018
410.1982 0.0996
421.0813 0.0092
425.2384 0.0092
426.2624 0.0185
436.2058 0.0093
442.0333 0.0188
443.002 0.0659
444.0377 0.0471
453.2424 0.0381
465.2571 0.1061
467.2265 0.0676
467.7291 0.0387
487.3071 0.0395
523.823 0.0205
524.2836 0.0205
566.3405 0.0106
567.3624 0.0213
576.3003 0.0215
580.5692 0.0215
589.3279 0.0217
594.2767 0.1744
644.3122 0.0567
653.3431 0.9489
712.4124 0.1313
796.274 0.0252
820.374 0.0384
841.432 0.0389
933.4206 0.0273
956.4406 0.0553
1029.5201 0.043
1055.562 0.1308
1168.5237 0.0306
END IONS

BEGIN IONS
PEPMASS=521.033206469695
CHARGE=3+
TITLE=File: ProtMix_BLHL_15.wiff, Sample: \2008_11_03\ProtMix_BLHL_15 (sample number 1), Elution: 15.257 to 15.334 min, Period: 1, Cycle(s): 319-320 (Experiment 4)
103.0346 0.0091
113.0181 0.0048
115.0184 0.024
116.983 0.0145
123.9804 0.01
141.0536 0.0053
142.0217 0.0107
155.0748 0.0223
160.0413 0.1584
167.0045 0.0116
176.0149 0.0475
178.0494 0.4954
192.0041 0.062
193.0028 0.0932
194.0415 0.0125
196.0584 0.025
200.0158 0.019
206.0294 0.0064
210.0274 0.2528
212.0343 0.0651
220.0977 0.0066
228.1292 0.0135
234.9526 0.0069
237.1301 0.0207
246.0736 0.1122
247.0635 0.0422
258.0188 0.0144
292.9989 0.0153
294.1863 0.0307
295.1533 0.0154
309.0233 0.0236
310.0459 0.0236
310.9834 0.0237
312.0487 0.0158
326.0392 0.0081
326.233 0.0323
395.2333 0.0178
502.2741 0.01
504.0392 0.0602
520.8291 0.0102
521.0842 0.194
521.319 0.2043
789.3878 0.0251
END IONS

BEGIN IONS
PEPMASS=536.277767207435
CHARGE=2+
TITLE=File: ProtMix_BLHL_15.wiff, Sample: \2008_11_03\ProtMix_BLHL_15 (sample number 1), Elution: 15.231 to 15.308 min, Period: 1, Cycle(s): 319-320 (Experiment 3)
104.0172 0.0228
115.0184 0.0623
123.9953 0.0299
134.9925 0.0312
137.0679 0.0209
143.0091 0.0749
153.0493 0.0221
155.0637 0.0724
160.0413 0.3509
175.1263 0.0533
176.0209 0.1008
178.0494 0.8175
190.9647 0.0185
192.0165 0.5018
193.0028 0.3355
196.0709 0.0563
210.0274 2.9293
232.9626 0.0819
246.0876 0.3577
287.1584 0.0227
323.9919 0.0402
324.9664 0.0322
326.0069 0.0323
341.9798 0.0248
359.9869 0.0254
410.0171 0.0272
454.719 0.0286
500.9323 0.02
501.9735 0.0902
519.0247 0.8863
535.636 0.031
536.2674 3.4903
768.3387 0.062
END IONS

BEGIN IONS
PEPMASS=561.234302933496
CHARGE=2+
TITLE=File: ProtMix_BLHL_15.wiff, Sample: \2008_11_03\ProtMix_BLHL_15 (sample number 1), Elution: 15.179 to 15.26 min, Period: 1, Cycle(s): 319-320 (Experiment 2)
115.0711 0.0144
116.0179 0.0144
134.9925 0.0208
161.0326 0.0511
167.0219 0.0231
170.0225 0.0233
175.1145 0.213
176.0031 0.0178
178.0434 0.0239
186.0784 0.0122
187.0616 0.0183
192.0289 0.0186
199.0748 0.0315
200.0222 0.0126
201.1239 0.0127
203.0879 0.0382
210.0209 0.1231
211.0329 0.052
212.0213 0.0326
213.0316 0.1305
231.0966 0.1087
239.0825 0.0138
255.097 0.0214
259.0036 0.0432
262.1648 0.0145
264.0866 0.0145
268.0978 0.022
272.1393 0.0516
276.0475 0.2006
286.0685 0.0454
289.1621 0.8213
296.0604 0.277
300.1129 0.0387
304.0449 0.3198
314.0818 0.4676
318.1198 0.0399
351.0764 0.0168
370.2125 0.0775
372.0471 0.0172
385.2005 0.0263
387.0894 0.1759
387.9167 0.0176
388.225 1.3834
391.7036 0.0265
397.102 0.1248
399.1896 0.0536
400.7185 0.0895
401.2378 0.0269
405.08 0.243
425.1093 0.3781
435.1793 0.0187
435.6924 0.0373
491.1044 0.0198
494.1211 0.2088
497.7253 0.3092
498.7033 0.0899
501.3226 0.5508
506.7429 0.0403
507.2563 0.0302
508.2235 0.0202
512.1316 0.0809
513.1743 0.0506
514.1166 0.0608
516.1258 0.1117
534.085 0.1033
545.031 0.0209
552.2253 0.042
561.2449 0.0424
562.0608 0.053
563.0788 0.0424
570.3055 0.032
571.2989 0.0641
572.3252 0.0214
579.8907 0.0215
585.0918 0.0541
586.2062 0.0325
588.3406 2.3105
603.1378 0.2307
621.1347 0.078
688.2176 0.0117
699.3579 0.1301
716.2841 0.012
717.3734 0.6229
756.3891 0.0246
800.4301 0.0506
818.4543 0.2303
END IONS

BEGIN IONS
PEPMASS=435.561754228688
CHARGE=2+
TITLE=File: ProtMix_BLHL_15.wiff, Sample: \2008_11_03\ProtMix_BLHL_15 (sample number 1), Elution: 15.437 to 15.515 min, Period: 1, Cycle(s): 321-322 (Experiment 4)
101.0025 0.0539
115.0232 0.024
116.9879 0.0387
123.9854 0.0548
132.9897 0.0206
134.9925 0.0935
143.0252 0.0214
160.0356 0.0905
161.0156 0.0227
171.0442 0.0468
178.0494 0.6806
192.0103 0.2106
193.0028 0.2112
194.0291 0.0996
194.9893 0.025
207.0575 0.0386
210.0274 3.9098
221.014 0.0399
225.0402 0.0335
226.0205 0.0538
226.9692 0.0202
242.0018 0.0765
242.9904 0.1045
262.0562 0.029
271.012 0.103
400.1102 0.0268
415.0661 0.0273
432.0511 0.1301
434.0794 0.0466
435.7577 0.028
436.1965 0.028
437.2429 0.1028
589.2737 0.0217
655.4476 0.0229
744.4234 0.0244
END IONS

BEGIN IONS
PEPMASS=549.759070193976
CHARGE=2+
TITLE=File: ProtMix_BLHL_15.wiff, Sample: \2008_11_03\ProtMix_BLHL_15 (sample number 1), Elution: 15.411 to 15.489 min, Period: 1, Cycle(s): 321-322 (Experiment 3)
109.0655 0.014
117.0266 0.0048
120.0837 0.0196
129.1051 0.0203
144.0429 0.0054
147.1068 0.0597
157.052 0.0168
160.0413 0.0057
166.993 0.0462
175.0494 0.0237
178.0434 0.0955
184.8424 0.0061
185.1647 0.7851
191.0945 0.0124
192.9842 0.0062
198.0668 0.0126
202.0634 0.0064
210.0274 0.1814
212.0278 0.0326
213.1556 0.3003
221.034 0.0266
229.1094 0.0474
239.041 0.0207
257.0215 0.0143
323.9919 0.008
328.182 0.0243
335.1681 0.1228
339.0345 0.0165
350.1722 0.0084
366.985 0.0171
377.1351 0.0174
415.2119 0.0182
437.1401 0.0093
445.2067 0.0472
450.2111 0.1044
491.2432 0.0099
491.7586 0.0198
532.103 0.0103
533.0833 0.0103
537.1893 0.1036
549.0674 0.0105
550.0841 0.1049
551.8157 0.042
659.3796 0.023
684.3056 0.0936
754.3248 0.0123
771.3407 0.2609
885.3859 0.0798
886.3307 0.6259
999.4453 0.0566
END IONS

BEGIN IONS
PEPMASS=457.287183188565
CHARGE=2+
TITLE=File: ProtMix_BLHL_15.wiff, Sample: \2008_11_03\ProtMix_BLHL_15 (sample number 1), Elution: 15.359 to 15.441 min, Period: 1, Cycle(s): 321-322 (Experiment 2)
175.1145 1.3789
185.1647 35.4191
199.1757 8.1421
213.1556 35.0071
227.1713 5.5885
281.2193 1.2225
286.1517 0.4312
303.1724 3.6132
326.241 10.6493
342.2113 4.0043
351.2188 3.604
357.1761 0.4479
374.2148 7.5262
381.2444 0.428
400.7454 0.4924
411.3399 1.0158
427.2691 0.7304
431.243 1.2817
439.3302 1.5467
457.2776 1.4247
458.2342 1.3782
474.6877 0.4971
475.2626 53.1148
570.3268 0.7051
588.3406 50.6033
683.4288 1.1927
700.6473 0.4497
701.4286 83.3465
701.7365 1.0896
702.7791 0.4268
800.506 3.0239
END IONS

BEGIN IONS
PEPMASS=623.834201194881
CHARGE=2+
TITLE=File: ProtMix_BLHL_15.wiff, Sample: \2008_11_03\ProtMix_BLHL_15 (sample number 1), Elution: 15.618 to 15.695 min, Period: 1, Cycle(s): 323-324 (Experiment 4)
101.0744 0.0719
129.1 1.047
147.1068 0.1898
159.0812 0.0564
160.047 0.0226
167.0219 0.0289
171.1144 0.0351
178.0494 0.0597
185.1647 0.2374
198.1171 0.0252
199.1127 0.0757
210.0274 0.4148
213.1752 0.0588
216.1294 0.0723
240.1275 0.0762
242.1479 0.0278
244.0928 0.021
257.1577 0.1649
258.1553 0.2155
262.0634 0.0434
270.1148 0.0294
275.1568 0.1187
288.1063 0.0304
299.1765 0.0232
375.1668 0.026
384.192 0.0351
385.1742 0.0351
402.1966 0.0628
414.0557 0.0637
425.2015 0.0277
428.2215 0.037
430.2223 0.0464
445.2822 0.4152
448.2117 0.0568
452.234 0.0476
458.282 0.0287
468.1934 0.0967
470.2271 0.0291
485.2466 0.0886
488.2156 0.0395
516.2375 0.0305
559.2977 0.0317
561.2343 0.0212
581.302 0.0323
587.3325 0.0434
598.3272 0.0985
605.8749 0.033
607.3064 0.0331
614.8218 0.0998
615.3429 0.7321
617.3409 0.0555
623.142 0.0223
623.8454 4.0325
631.3834 0.2359
714.3589 0.0478
744.46 0.061
786.4261 0.0376
802.4299 0.0253
841.432 0.0519
846.4715 0.065
859.372 0.0918
960.5378 0.0832
972.5751 0.0558
1031.63 0.0431
1036.4894 0.1296
1101.5916 0.0594
1118.633 0.1645
END IONS

BEGIN IONS
PEPMASS=457.029078637548
CHARGE=2+
TITLE=File: ProtMix_BLHL_15.wiff, Sample: \2008_11_03\ProtMix_BLHL_15 (sample number 1), Elution: 15.592 to 15.669 min, Period: 1, Cycle(s): 323-324 (Experiment 3)
175.1145 2.9648
185.1647 72.5954
199.1757 16.5936
213.1556 71.5024
215.1511 1.8369
227.1713 12.634
281.2193 2.7975
286.1592 1.7624
294.6773 1.1361
303.1724 7.1949
326.241 21.9188
342.2113 7.769
351.2188 7.7528
357.1845 1.0227
374.2148 16.7834
400.7543 1.2086
411.3218 2.5668
414.2285 1.0743
427.2876 1.5809
431.2337 2.3218
439.3302 2.737
457.2776 2.9546
458.2342 2.7085
474.7072 0.8864
475.2626 104.4376
477.2726 3.1845
480.3249 1.4804
570.3268 2.2434
587.6576 1.0405
588.3406 97.2452
588.6335 1.1932
683.4054 1.9179
700.7183 0.8996
701.4286 169.5345
701.772 1.3147
800.4807 5.9216
END IONS

BEGIN IONS
PEPMASS=589.78386258559
CHARGE=2+
TITLE=File: ProtMix_BLHL_15.wiff, Sample: \2008_11_03\ProtMix_BLHL_15 (sample number 1), Elution: 15.54 to 15.621 min, Period: 1, Cycle(s): 323-324 (Experiment 2)
101.0699 0.1843
173.1263 0.1941
175.1145 0.5504
178.0554 0.2088
179.0291 0.1316
210.0274 3
211.007 3.559
212.0148 0.3517
226.0137 0.2487
227.0096 0.2223
240.1344 0.2079
242.1548 0.1948
361.1925 0.7308
369.1379 0.2063
373.696 0.2852
374.1975 0.6055
374.6993 0.2943
382.6949 0.1662
387.1686 0.5544
397.1555 0.7041
415.139 0.1822
415.1845 0.3738
439.2459 0.1406
482.7777 0.285
508.2436 2.1574
572.3359 0.2996
580.7847 0.2047
581.2804 1.0136
589.3388 25.2925
636.3362 1.9967
746.3887 0.1466
747.3662 0.4034
764.4028 2.0649
END IONS

BEGIN IONS
PEPMASS=573.823658450039
CHARGE=1+
TITLE=File: ProtMix_BLHL_15.wiff, Sample: \2008_11_03\ProtMix_BLHL_15 (sample number 1), Elution: 15.798 to 15.876 min, Period: 1, Cycle(s): 325-326 (Experiment 4)
101.0025 0.9752
119.0131 0.8243
123.9854 4.4226
132.9742 1.0211
134.9925 2.2913
146.993 1.0301
150.9876 0.7087
178.0494 8.9846
179.0351 9.0421
192.0103 1.2762
192.9966 5.5115
210.0209 123.8728
211.007 140.2427
212.0083 17.9742
212.999 8.809
END IONS

BEGIN IONS
PEPMASS=465.285986376747
CHARGE=2+
TITLE=File: ProtMix_BLHL_15.wiff, Sample: \2008_11_03\ProtMix_BLHL_15 (sample number 1), Elution: 15.773 to 15.85 min, Period: 1, Cycle(s): 325-326 (Experiment 3)
103.03 0.0136
114.0566 0.0239
117.0411 0.0097
135.0081 0.0156
144.059 0.0054
160.0413 0.017
176.0387 0.0178
178.0494 0.0835
185.1586 0.0791
199.1884 0.0252
210.0274 0.1879
212.0278 0.013
213.1752 0.0718
221.034 0.0199
227.1983 0.0067
242.0226 0.0278
245.1697 0.014
255.0042 0.0286
301.144 0.0466
326.2087 0.0485
396.2472 0.0089
414.2285 0.0455
449.1777 0.0095
465.2378 0.0096
466.2412 0.0097
527.2566 0.0616
588.319 0.0325
608.3315 0.011
626.3157 0.0112
701.4996 0.0237
716.4277 0.0239
END IONS

BEGIN IONS
PEPMASS=416.561291117186
CHARGE=2+
TITLE=File: ProtMix_BLHL_15.wiff, Sample: \2008_11_03\ProtMix_BLHL_15 (sample number 1), Elution: 15.721 to 15.802 min, Period: 1, Cycle(s): 325-326 (Experiment 2)
101.0699 0.0135
103.0119 0.0182
121.0311 0.0148
129.0797 0.0102
130.0925 0.0051
131.0683 0.0102
132.0786 0.0206
133.0825 0.4333
134.085 0.2382
143.1054 0.016
147.1068 0.0271
153.0493 0.0111
159.0925 0.2144
170.0575 0.0175
171.1203 0.0175
175.008 0.0059
177.114 0.1309
178.0494 0.0358
179.1069 0.006
185.1343 0.0061
187.08 0.0857
191.9979 0.0248
192.9966 0.0186
194.0415 0.0187
206.023 0.0257
210.0145 0.1555
212.0474 0.0326
214.0508 0.0065
216.1162 0.046
217.123 0.0264
221.1337 0.0399
222.1321 0.0267
251.6171 0.0142
252.1279 0.0355
257.1577 0.0215
258.1481 0.0431
265.9426 0.0073
266.8986 0.0219
275.1494 0.0371
278.0344 0.0075
285.683 0.0076
296.1143 0.0077
299.1765 0.0309
307.6651 0.1491
316.185 0.0557
372.1678 0.0173
373.264 0.0173
374.2148 0.0173
388.2602 0.0264
399.0824 0.0089
402.2056 0.0448
409.7275 0.0181
410.2073 0.0181
416.2237 0.3743
416.7895 0.0091
445.2539 0.1038
468.174 0.0193
485.2466 0.0197
503.2766 0.0903
616.3526 0.0555
631.3497 0.1686
END IONS

BEGIN IONS
PEPMASS=588.058722707279
CHARGE=3+
TITLE=File: ProtMix_BLHL_15.wiff, Sample: \2008_11_03\ProtMix_BLHL_15 (sample number 1), Elution: 15.979 to 16.056 min, Period: 1, Cycle(s): 327-328 (Experiment 4)
103.0164 0.2179
105.0136 0.0183
116.9879 0.0145
123.9854 0.0249
132.9742 0.0155
165.0057 0.0919
175.1145 0.0414
177.0069 0.0178
178.0434 0.1074
179.0531 0.0359
193.0153 0.0124
194.9956 0.0187
206.0294 0.0578
207.0124 0.1222
207.9914 0.0258
208.992 0.0194
210.0209 1.0691
211.0134 0.9033
213.012 0.0196
222.839 0.02
223.0459 1.0689
225.0469 0.4427
226.0205 0.3092
227.0029 0.1549
267.9734 0.0146
315.2079 0.0159
369.1981 0.0172
374.1715 0.0346
375.0109 0.026
376.9962 0.0174
378.0821 0.0261
382.6862 0.0262
397.1733 0.0267
415.1663 0.0547
439.2365 0.0375
458.2725 0.0287
508.2235 0.0706
552.3724 0.0526
570.0172 0.0213
571.2668 0.0214
581.2697 0.0431
588.1238 0.0542
588.3406 2.4629
588.9915 0.0326
589.7839 0.8903
590.001 0.0434
764.4028 0.0371
END IONS

BEGIN IONS
PEPMASS=435.561754228688
CHARGE=2+
TITLE=File: ProtMix_BLHL_15.wiff, Sample: \2008_11_03\ProtMix_BLHL_15 (sample number 1), Elution: 15.953 to 16.031 min, Period: 1, Cycle(s): 327-328 (Experiment 3)
101.0025 0.0449
103.021 0.0817
115.0184 0.024
123.9854 0.1294
132.9794 0.0516
134.9873 0.0468
150.9767 0.0494
160.0356 0.1867
166.9699 0.0289
174.004 0.0236
176.0209 0.083
178.0494 0.6325
192.0103 0.1363
192.9904 0.087
194.0291 0.0996
208.9791 0.0388
210.0209 4.6293
226.007 0.0807
242.0087 0.0765
242.9834 0.0348
245.0437 0.056
254.0412 0.0571
271.012 0.0515
280.0659 0.0898
296.0758 0.0615
298.0485 0.1081
321.0211 0.024
414.0466 0.0637
432.0511 0.0743
436.2899 0.0374
END IONS

BEGIN IONS
PEPMASS=457.287183188565
CHARGE=2+
TITLE=File: ProtMix_BLHL_15.wiff, Sample: \2008_11_03\ProtMix_BLHL_15 (sample number 1), Elution: 15.901 to 15.982 min, Period: 1, Cycle(s): 327-328 (Experiment 2)
175.1145 0.2426
178.0613 0.0656
185.1647 7.1447
199.1757 1.723
210.0209 0.1231
213.1556 7.1038
215.1774 0.0721
227.1713 1.065
281.2118 0.1575
286.1668 0.0832
303.1801 0.6306
310.2033 0.0788
326.233 1.826
342.2196 0.6039
351.2272 0.5867
374.2061 1.5397
399.27 0.0893
411.3309 0.2721
423.0469 0.1379
427.2876 0.1017
431.2337 0.1764
439.3302 0.1406
440.2116 0.0657
457.2585 0.1912
458.2533 0.1053
459.2684 0.0671
474.9508 0.0682
475.2626 9.0471
475.5551 0.078
480.3249 0.1274
544.3214 0.073
570.3375 0.0641
571.2989 0.1282
588.3406 7.9182
588.6335 0.0759
657.372 0.0917
683.382 0.1169
701.4286 12.5665
701.7483 0.2133
800.4681 0.4428
END IONS

BEGIN IONS
PEPMASS=501.292606723977
CHARGE=2+
TITLE=File: ProtMix_BLHL_15.wiff, Sample: \2008_11_03\ProtMix_BLHL_15 (sample number 1), Elution: 16.159 to 16.237 min, Period: 1, Cycle(s): 329-330 (Experiment 4)
129.1 0.1168
133.0773 0.0155
134.9873 0.0156
141.043 0.0106
144.9781 0.0108
157.1193 0.0448
160.047 0.017
175.1145 0.0118
175.9912 0.0119
178.0434 0.0716
210.0209 0.2981
212.0213 0.0586
226.0272 0.0134
229.1094 0.0135
242.0087 0.0209
274.0011 0.0148
400.1817 0.0089
400.7364 0.0269
409.2299 0.1267
432.2928 0.0093
500.6622 0.01
500.9723 0.01
501.3126 0.4607
503.397 0.0201
618.2966 0.0334
689.3792 0.1174
END IONS

BEGIN IONS
PEPMASS=436.560732700366
CHARGE=2+
TITLE=File: ProtMix_BLHL_15.wiff, Sample: \2008_11_03\ProtMix_BLHL_15 (sample number 1), Elution: 16.134 to 16.211 min, Period: 1, Cycle(s): 329-330 (Experiment 3)
103.0164 0.0499
115.028 0.0288
121.9625 0.0148
123.9854 0.0597
132.9794 0.0155
134.0177 0.0104
134.9925 0.0676
143.0091 0.016
152.9995 0.0277
155.0526 0.0334
160.0356 0.0848
166.9641 0.0116
176.0209 0.0415
177.6201 0.0179
178.0554 0.3344
192.0165 0.1425
193.0028 0.1118
194.0166 0.0623
194.9831 0.025
207.0768 0.0386
210.0209 1.9697
210.3839 0.013
211.0134 1.2737
223.0259 0.0134
225.0201 0.0201
226.0205 0.0336
227.0096 0.0202
241.9809 0.0278
242.9834 0.0209
245.0367 0.07
246.0245 0.0281
254.0484 0.0214
255.047 0.0286
298.0562 0.0386
300.082 0.0155
314.0422 0.0158
418.9921 0.0366
421.0629 0.0183
437.2149 0.0374
438.0473 0.0468
507.0247 0.0101
628.3314 0.0112
END IONS

BEGIN IONS
PEPMASS=549.759070193976
CHARGE=2+
TITLE=File: ProtMix_BLHL_15.wiff, Sample: \2008_11_03\ProtMix_BLHL_15 (sample number 1), Elution: 16.082 to 16.163 min, Period: 1, Cycle(s): 329-330 (Experiment 2)
103.021 0.0091
123.9854 0.0149
135.0029 0.0156
145.0427 0.0054
147.1123 0.0271
159.0699 0.0169
160.0413 0.0339
165.0114 0.0115
167.0161 0.0116
168.9806 0.0116
171.0618 0.0117
173.091 0.0118
175.0553 0.0059
176.0149 0.0297
178.0494 0.1074
180.0356 0.012
185.1586 0.5843
205.0295 0.032
210.0209 0.2658
213.1621 0.2089
242.0087 0.0139
296.0219 0.0154
321.0051 0.008
335.1681 0.0737
339.0262 0.0412
339.9818 0.0082
341.0461 0.033
433.167 0.0186
450.1921 0.0569
502.2941 0.01
513.1338 0.0203
516.2883 0.0102
533.0213 0.0103
533.9921 0.031
537.1996 0.0829
545.2815 0.0209
550.0736 0.0315
551.3011 0.0525
551.7526 0.0105
552.0783 0.0315
591.1854 0.0109
666.3206 0.0231
684.2355 0.0234
771.3035 0.0994
885.2795 0.0266
886.384 0.293
890.3418 0.04
981.3651 0.042
999.4312 0.0565
END IONS

BEGIN IONS
PEPMASS=573.791529015771
CHARGE=2+
TITLE=File: ProtMix_BLHL_15.wiff, Sample: \2008_11_03\ProtMix_BLHL_15 (sample number 1), Elution: 16.34 to 16.417 min, Period: 1, Cycle(s): 331-332 (Experiment 4)
123.9854 2.0312
134.9925 1.1852
178.0494 7.0338
179.0351 6.966
192.0165 0.7868
192.9966 3.8031
209.7424 0.6475
210.0209 105.4651
211.007 118.1878
212.0148 14.5239
213.0055 6.3882
END IONS

BEGIN IONS
PEPMASS=624.80610117761
CHARGE=2+
TITLE=File: ProtMix_BLHL_15.wiff, Sample: \2008_11_03\ProtMix_BLHL_15 (sample number 1), Elution: 16.314 to 16.392 min, Period: 1, Cycle(s): 331-332 (Experiment 3)
129.0949 0.0356
135.0393 0.0208
137.0312 0.0052
147.1068 0.0163
160.047 0.0339
161.027 0.0113
167.0161 0.0116
171.0618 0.0058
178.0494 0.1909
185.1708 0.1217
193.0028 0.0248
196.0584 0.0063
199.1442 0.0063
210.0274 0.5963
213.1556 0.0392
227.1781 0.0337
240.1067 0.0069
247.0705 0.007
258.1481 0.0144
262.0634 0.0507
264.014 0.0073
270.1515 0.0073
278.0195 0.0149
291.1345 0.0076
297.9173 0.0077
314.0818 0.0317
333.1902 0.0163
397.2624 0.0089
413.992 0.0546
416.972 0.0091
448.2022 0.0189
449.1966 0.0284
466.2605 0.0193
490.1933 0.0099
528.294 0.0103
561.3084 0.0212
566.2767 0.0213
575.1632 0.0107
576.1823 0.0215
586.2603 0.0108
624.0799 0.0112
624.3703 0.1117
624.8173 0.0671
632.3162 0.0112
1036.3887 0.1008
END IONS

BEGIN IONS
PEPMASS=437.055977585442
CHARGE=2+
TITLE=File: ProtMix_BLHL_15.wiff, Sample: \2008_11_03\ProtMix_BLHL_15 (sample number 1), Elution: 16.262 to 16.343 min, Period: 1, Cycle(s): 331-332 (Experiment 2)
103.03 0.0136
118.979 0.0098
123.9854 0.0249
134.0125 0.0155
160.047 0.0339
161.027 0.0113
176.0149 0.0178
178.0494 0.167
189.0481 0.0184
192.0165 0.0496
192.9966 0.0373
194.0228 0.0187
210.0209 1.5875
211.0134 0.8575
213.1621 0.0392
219.1436 0.0132
225.0335 0.0134
226.007 0.0269
226.9961 0.0202
244.9877 0.014
246.0386 0.0351
294.0253 0.0153
322.0794 0.008
326.233 0.0323
332.0242 0.0081
421.0446 0.0183
436.2712 0.0187
439.274 0.0094
712.4124 0.0239
END IONS

BEGIN IONS
PEPMASS=459.75719009608
CHARGE=2+
TITLE=File: ProtMix_BLHL_15.wiff, Sample: \2008_11_03\ProtMix_BLHL_15 (sample number 1), Elution: 16.521 to 16.598 min, Period: 1, Cycle(s): 333-334 (Experiment 4)
104.0537 0.073
133.0928 0.0155
134.9977 0.0104
160.0413 0.0226
175.9971 0.0178
177.0069 0.0119
178.0613 0.0477
201.0605 0.0317
208.992 0.0129
210.0209 0.1945
216.9781 0.0066
218.0727 0.0132
229.0485 0.0271
232.0082 0.0136
244.1208 0.007
246.0947 0.2595
250.0522 0.0283
266.0301 0.0146
288.167 0.0152
292.0431 0.0153
300.1362 0.0155
345.1703 0.0249
346.7753 0.0083
347.2167 0.0333
371.211 0.0172
442.9738 0.0094
446.2545 0.0094
458.981 0.0096
459.2588 0.0383
460.0352 0.0192
460.2942 0.048
461.0907 0.0864
489.2732 0.0099
503.3368 0.0903
574.3807 0.1715
673.4371 0.058
789.4255 0.0251
END IONS

BEGIN IONS
PEPMASS=457.287183188565
CHARGE=2+
TITLE=File: ProtMix_BLHL_15.wiff, Sample: \2008_11_03\ProtMix_BLHL_15 (sample number 1), Elution: 16.495 to 16.572 min, Period: 1, Cycle(s): 333-334 (Experiment 3)
104.0491 0.0502
133.0825 0.0361
160.0526 0.017
172.0163 0.041
175.1204 0.0828
178.0554 0.1193
185.1647 1.6308
199.1757 0.3472
210.0274 0.1231
210.981 0.013
213.1621 1.6846
227.1713 0.2898
230.1189 0.0271
247.9709 0.0141
257.0717 0.0215
281.2043 0.075
284.1736 0.0301
286.1592 0.0378
303.1801 0.0778
326.2491 0.4363
342.2113 0.1241
343.0886 0.0166
351.2188 0.1257
374.2061 0.32
381.2095 0.0175
387.1598 0.0264
409.3113 0.0271
411.3399 0.0363
439.3302 0.0187
441.7795 0.0188
450.2016 0.019
457.2203 0.0287
457.7749 0.0287
458.7033 0.0287
459.2109 0.0383
474.6585 0.0195
475.2626 2.0082
477.2433 0.0391
570.3375 0.032
588.3406 1.5184
590.316 0.0217
684.4226 0.0585
700.245 0.0355
701.0734 0.0237
701.4286 2.582
701.7839 0.0355
800.544 0.038
END IONS

BEGIN IONS
PEPMASS=464.245013756264
CHARGE=2+
TITLE=File: ProtMix_BLHL_15.wiff, Sample: \2008_11_03\ProtMix_BLHL_15 (sample number 1), Elution: 16.443 to 16.524 min, Period: 1, Cycle(s): 333-334 (Experiment 2)
119.0473 0.1415
136.0751 10.3037
175.1145 0.7812
246.1508 0.5121
249.1551 12.3611
265.1121 0.3277
277.1554 4.028
293.1061 0.5437
326.1764 0.7672
359.2408 1.6189
406.1876 0.4868
440.2209 0.3379
464.2354 0.5783
470.2562 0.2231
488.2748 4.862
616.3193 0.1665
634.319 0.2703
651.3448 27.7357
651.6643 0.2283
652.6119 0.1485
764.4152 3.6599
END IONS

BEGIN IONS
PEPMASS=488.264956265186
CHARGE=2+
TITLE=File: ProtMix_BLHL_15.wiff, Sample: \2008_11_03\ProtMix_BLHL_15 (sample number 1), Elution: 16.701 to 16.779 min, Period: 1, Cycle(s): 335-336 (Experiment 4)
110.067 0.0328
113.0751 0.0713
129.0899 0.0152
133.0773 0.0155
134.9821 0.0156
145.0965 0.0108
147.1231 0.0217
150.9712 0.011
156.0674 0.0447
158.0847 0.0169
160.047 0.0113
161.0667 0.0284
162.0669 0.0114
175.1204 0.0473
178.0434 0.1731
185.1647 0.0487
186.1333 0.0305
187.0616 0.0122
189.0727 0.0369
192.9966 0.0124
210.0209 0.4472
212.0343 0.026
214.1424 0.0131
229.1297 0.0406
243.1019 0.0139
278.0121 0.0075
279.0642 0.0299
296.045 0.0154
303.0945 0.0311
331.1531 0.0163
342.1948 0.0331
359.2662 0.0169
374.1802 0.0259
380.1889 0.0262
382.2228 0.0087
385.1917 0.0088
428.166 0.0278
470.2465 0.0388
472.0127 0.0389
480.3053 0.0196
488.2847 1.4627
488.5515 0.0198
503.2866 0.0502
512.2227 0.0101
516.7151 0.0203
520.2375 0.0102
521.2782 0.0204
551.7526 0.0315
553.2344 0.0105
574.3486 0.0857
585.2648 0.0216
628.847 0.0448
629.318 0.0224
673.4023 0.0232
770.3973 0.0248
787.4169 0.0627
END IONS

BEGIN IONS
PEPMASS=573.052800294585
CHARGE=3+
TITLE=File: ProtMix_BLHL_15.wiff, Sample: \2008_11_03\ProtMix_BLHL_15 (sample number 1), Elution: 16.675 to 16.753 min, Period: 1, Cycle(s): 335-336 (Experiment 3)
123.9903 1.0754
132.9742 0.3765
134.9925 0.4937
178.0494 3.9733
179.0351 3.6797
192.0103 0.4461
192.9966 1.9634
209.8007 1.2175
210.0209 62.3514
210.7862 1.8305
211.007 67.5434
212.0083 3.8604
END IONS

BEGIN IONS
PEPMASS=567.788482993948
CHARGE=2+
TITLE=File: ProtMix_BLHL_15.wiff, Sample: \2008_11_03\ProtMix_BLHL_15 (sample number 1), Elution: 16.623 to 16.704 min, Period: 1, Cycle(s): 335-336 (Experiment 2)
101.0789 0.009
103.021 0.0862
104.9815 0.0046
117.0072 0.0048
123.9754 0.0149
129.1051 0.0254
130.0874 0.0357
131.0786 0.7015
134.9821 0.0312
136.0751 0.0365
142.043 0.0053
144.059 0.0376
147.1123 0.1519
150.9822 0.011
159.0756 0.5752
161.0213 0.0284
171.091 0.0409
175.079 0.0592
176.0031 0.0119
178.0554 0.4176
179.0351 0.4547
180.0416 0.054
187.0677 0.0306
189.085 0.0246
190.0761 0.0185
192.0227 0.0124
193.0153 0.0124
199.0685 0.0126
205.0295 0.0192
206.023 0.0064
210.0274 0.8557
215.1315 0.0262
217.0967 0.0329
239.1793 0.0207
240.1414 0.0139
242.0226 0.007
246.0947 0.014
249.1692 0.0282
256.0977 0.0286
257.1505 0.0358
258.1193 0.0287
264.0866 0.0073
273.7865 0.0074
274.1195 0.1184
275.1717 0.178
277.148 0.0744
284.1736 0.0452
293.152 0.023
298.0948 0.0077
299.1765 0.0155
312.1672 0.0395
315.1841 0.0079
321.0131 0.016
329.1466 0.0162
330.1856 0.0081
337.0452 0.0164
339.0756 0.0082
342.17 0.0165
347.1418 0.0167
357.1001 0.0591
358.0385 0.0085
359.0459 0.0169
373.2122 0.0518
375.1408 0.0606
382.0917 0.0087
388.2161 0.0264
399.1628 0.0268
422.2105 0.0092
425.1738 0.0277
426.1516 0.0277
440.2116 0.0094
442.2213 0.0659
445.2822 0.2359
460.2271 0.0575
470.2659 0.0291
476.1793 0.0195
478.0152 0.0196
479.7567 0.1077
480.2661 0.0392
483.2002 0.0197
488.2156 0.0593
501.3226 0.01
504.0191 0.01
532.2371 0.0206
533.2588 0.0103
558.7691 0.0846
559.2977 0.074
560.1968 0.0212
567.0749 0.0319
568.0122 0.0426
569.3663 0.0107
572.2932 0.0214
589.1651 0.0109
590.2834 0.0217
597.3105 0.0109
629.3629 0.0112
647.3345 0.5803
647.6644 0.0341
657.2688 0.0115
725.3949 0.012
760.44 0.2343
860.4734 0.0393
861.4966 0.0787
976.497 0.3075
END IONS

BEGIN IONS
PEPMASS=573.341811385413
CHARGE=2+
TITLE=File: ProtMix_BLHL_15.wiff, Sample: \2008_11_03\ProtMix_BLHL_15 (sample number 1), Elution: 16.882 to 16.959 min, Period: 1, Cycle(s): 337-338 (Experiment 4)
123.9854 1.1853
132.9794 0.2629
134.9873 0.5299
167.0161 0.3699
178.0494 2.2074
179.0351 2.2078
192.0165 0.3531
192.9966 1.3607
209.8007 0.6023
210.0209 40.153
211.007 43.8321
212.0083 3.5876
END IONS

BEGIN IONS
PEPMASS=531.773074532837
CHARGE=2+
TITLE=File: ProtMix_BLHL_15.wiff, Sample: \2008_11_03\ProtMix_BLHL_15 (sample number 1), Elution: 16.856 to 16.933 min, Period: 1, Cycle(s): 337-338 (Experiment 3)
104.0491 0.0502
123.9953 0.01
130.1231 0.0051
132.9742 0.0052
134.0746 0.0052
145.0427 0.0108
147.1177 0.0217
150.0825 0.0055
160.0356 0.017
166.9988 0.0173
171.9928 0.0117
178.0494 0.0537
186.1211 0.0244
210.0209 0.3955
226.0608 0.0134
290.0294 0.0076
304.9967 0.0078
321.0051 0.024
345.1205 0.0249
444.2073 0.0188
503.3568 0.0401
532.0927 0.0413
533.0213 0.0413
574.3379 0.1393
787.5047 0.0251
789.5637 0.0251
END IONS

BEGIN IONS
PEPMASS=625.823495683292
CHARGE=2+
TITLE=File: ProtMix_BLHL_15.wiff, Sample: \2008_11_03\ProtMix_BLHL_15 (sample number 1), Elution: 16.804 to 16.885 min, Period: 1, Cycle(s): 337-338 (Experiment 2)
101.0699 0.1348
102.0476 0.0587
129.1 0.1524
130.0823 0.2295
135.0393 0.052
136.0751 0.073
138.0957 0.0473
147.1123 0.6131
160.0413 0.0339
169.0852 0.064
171.1495 0.0468
175.0731 0.071
176.0149 0.0534
178.0494 0.4236
182.1293 0.6456
183.108 1.2463
184.1137 0.1395
185.1586 0.1278
187.1105 0.1224
192.0103 0.031
194.0228 0.0374
200.136 2.1194
203.0624 0.0637
210.0209 1.1015
210.1246 0.6611
211.1109 0.4223
212.0278 0.1367
213.1621 0.0326
215.1052 0.6493
228.136 1.1146
235.1034 0.048
242.1757 0.0766
260.2066 0.3968
262.0417 0.0796
265.9499 0.051
274.1269 0.0444
282.1798 0.1728
284.1359 0.113
293.0984 0.1149
302.1379 0.101
309.1805 0.3066
310.1719 0.2993
314.0818 0.0317
327.2189 0.0566
328.2225 0.0567
333.1739 0.0326
355.1763 0.0337
359.2747 0.2458
366.1376 0.0342
373.1517 0.0432
379.1957 0.1655
392.1904 0.2038
396.2027 0.1157
396.7279 0.0445
409.1847 0.0724
414.0284 0.0455
416.0596 0.0365
419.1752 0.0458
424.2156 0.9401
433.1856 0.0651
437.1775 0.2618
438.1877 0.1123
451.1888 0.2374
453.7565 0.0381
463.2245 0.231
470.3047 0.0873
472.2459 0.068
484.2032 0.0689
485.1776 0.0394
488.3045 0.6127
494.2205 0.169
503.2465 0.1605
507.1959 0.0503
511.2315 0.1011
512.2429 0.172
518.261 0.0814
522.2586 0.0715
532.2268 0.0619
536.1846 0.0414
548.1877 0.1361
550.2414 0.2834
564.2677 0.1274
565.2877 0.1595
566.1916 0.3938
582.2941 0.151
583.2979 0.108
608.3205 0.0662
616.0307 0.0333
616.4747 0.0444
616.83 6.1536
620.2436 0.0334
625.2979 0.0335
626.1143 0.056
629.2843 0.0785
635.2652 0.0338
647.2548 0.3641
651.3676 0.8104
663.3003 0.0806
665.2823 0.496
719.2786 0.036
722.4116 0.5889
745.3508 0.2808
764.341 0.2844
809.4362 1.4632
874.3785 0.5026
906.4494 0.1212
924.4678 1.9309
973.4676 0.2511
1023.5038 1.5022
END IONS

BEGIN IONS
PEPMASS=625.107879127763
CHARGE=2+
TITLE=File: ProtMix_BLHL_15.wiff, Sample: \2008_11_03\ProtMix_BLHL_15 (sample number 1), Elution: 17.062 to 17.14 min, Period: 1, Cycle(s): 339-340 (Experiment 4)
101.0654 0.1034
102.0476 0.0316
129.1 0.2134
130.0823 0.3214
135.0496 0.1039
136.0699 0.0834
138.0852 0.0578
147.1123 0.6942
155.1138 0.1002
167.0276 0.0693
169.1026 0.0349
171.1378 0.0409
175.0612 0.0296
178.0554 0.2804
182.1232 0.8447
183.1141 1.2826
184.1137 0.0971
185.1647 0.1947
187.1105 0.1651
200.136 2.4612
203.0688 0.1019
205.0231 0.032
210.0274 0.4276
210.1246 0.7842
211.1174 0.3963
213.1556 0.0914
215.1052 0.5247
228.1292 0.9997
242.1966 0.0348
256.0834 0.093
260.1922 0.5193
262.0562 0.0507
274.1047 0.0888
282.1723 0.3006
284.1133 0.0829
293.1061 0.1454
302.1301 0.0933
309.1884 0.1965
310.1797 0.315
327.2189 0.1456
355.1511 0.0506
359.2493 0.3136
364.147 0.1024
373.1776 0.0864
379.2044 0.0784
392.1727 0.3719
398.0381 0.0357
418.1963 0.0366
419.1385 0.0549
424.2248 0.4236
425.2107 0.3965
433.1484 0.0651
437.1868 0.0935
438.1877 0.0562
442.2307 0.0564
451.2172 0.1425
453.728 0.0667
463.2245 0.1829
466.2123 0.029
470.295 0.0582
483.2395 0.0393
484.2032 0.0394
486.2418 0.0296
488.3045 0.3459
492.2247 0.0298
493.2072 0.0397
494.2205 0.169
503.2766 0.2508
505.2544 0.0402
507.1858 0.0302
511.1911 0.2328
512.7591 0.0607
518.2305 0.0611
522.2688 0.0817
531.165 0.0309
532.1959 0.0516
536.1949 0.1347
547.246 0.0418
548.2087 0.0837
550.2204 0.1573
556.2777 0.0316
564.2677 0.0425
565.2877 0.1807
566.1809 0.298
573.2776 0.0321
576.2574 0.0537
582.251 0.1187
607.8354 0.0661
608.2985 0.0331
616.1084 0.0777
616.8189 5.6868
618.3744 0.0667
620.2214 0.0557
647.2662 0.1251
651.3676 0.9473
663.3118 0.0345
665.2477 0.2883
722.3996 0.5529
745.363 0.2076
760.2921 0.037
764.2792 0.1731
791.4619 0.0377
809.4108 1.005
809.7161 0.0509
874.3653 0.3703
906.3956 0.0808
924.4814 0.8975
973.3839 0.1116
1023.5467 1.3449
1036.4031 0.1008
1086.5372 0.0442
1122.5543 0.0449
END IONS

BEGIN IONS
PEPMASS=457.287183188565
CHARGE=2+
TITLE=File: ProtMix_BLHL_15.wiff, Sample: \2008_11_03\ProtMix_BLHL_15 (sample number 1), Elution: 17.036 to 17.114 min, Period: 1, Cycle(s): 339-340 (Experiment 3)
116.0275 0.0096
117.0943 0.0194
131.0735 0.0768
133.0825 1.8878
134.9977 0.0156
143.0145 0.0214
151.0151 0.011
155.0748 0.0111
160.0526 0.0283
161.1121 0.017
166.9699 0.0116
175.1027 0.142
176.0268 0.0119
177.108 0.833
178.0494 0.1253
180.0416 0.018
185.1647 0.8519
199.1821 0.1452
207.5274 0.0193
210.0339 0.1427
213.1621 0.7117
216.0768 0.0131
216.9847 0.0132
221.147 0.1795
227.1713 0.182
238.1501 0.0138
239.1378 0.0207
242.9765 0.0139
246.0596 0.014
265.163 0.0437
271.0635 0.0147
285.6603 0.0302
289.0177 0.0228
296.0527 0.0308
303.149 0.0234
310.227 0.0236
326.2491 0.1534
327.1785 0.0243
342.1948 0.0414
342.7077 0.0248
351.2188 0.0419
351.7217 0.0419
353.2074 0.0252
374.2061 0.0778
415.2574 0.0729
431.2337 0.0186
440.3054 0.0375
457.2872 0.0191
458.0619 0.0383
459.2684 0.4312
473.2277 0.0097
474.7072 0.0292
475.2724 1.0919
588.3406 0.7268
683.4054 0.0351
700.7893 0.0237
701.4167 1.4331
701.7839 0.0355
703.4193 0.0237
800.544 0.038
END IONS

BEGIN IONS
PEPMASS=464.245013756264
CHARGE=2+
TITLE=File: ProtMix_BLHL_15.wiff, Sample: \2008_11_03\ProtMix_BLHL_15 (sample number 1), Elution: 16.984 to 17.066 min, Period: 1, Cycle(s): 339-340 (Experiment 2)
136.0751 2.4989
160.03 0.0509
175.1263 0.1893
178.0554 0.1313
210.0209 0.2463
246.1438 0.1193
249.1551 3
253.0232 0.0284
265.1194 0.0364
277.148 0.8712
293.1137 0.1608
326.1522 0.0727
326.6692 0.0646
342.2278 0.0331
359.2323 0.2882
395.1799 0.08
406.1786 0.0901
441.2534 0.0376
455.2148 0.0286
464.245 0.0385
464.7557 0.0289
488.2946 0.7214
617.3075 0.0333
634.2964 0.0676
650.6147 0.0342
651.3448 5.239
651.6529 0.0799
652.2465 0.1142
747.3906 0.0367
764.4152 0.6058
END IONS

BEGIN IONS
PEPMASS=423.2
CHARGE=2+
TITLE=File: ProtMix_BLHL_15.wiff, Sample: \2008_11_03\ProtMix_BLHL_15 (sample number 1), Elution: 17.243 to 17.32 min, Period: 1, Cycle(s): 341-342 (Experiment 4) (Charge not auto determined)
125.9847 0.0151
129.0949 0.0152
133.0361 0.0206
133.9866 0.0104
134.9717 0.0156
176.0209 0.0475
178.0494 0.0656
179.059 0.0598
192.0041 0.0186
193.9917 0.0125
195.0268 0.025
200.9654 0.0127
209.587 0.0129
209.8655 0.0194
210.0274 1.8152
212.0213 1.7389
214.0181 0.0196
226.0339 0.0134
226.9827 0.0135
227.1848 0.0404
229.0012 0.0135
257.0717 0.0143
285.0183 0.0302
326.2491 0.0323
367.7134 0.0171
389.0006 0.0176
405.035 0.036
406.0344 0.0541
414.6927 0.0182
423.0561 0.0644
423.2585 0.0092
423.7369 0.0553
424.2432 0.0829
425.1277 0.0092
425.2937 0.0922
425.9763 0.0092
629.3965 0.0224
639.3736 0.0565
657.3261 0.0229
661.3672 0.023
END IONS

BEGIN IONS
PEPMASS=423.2
CHARGE=3+
TITLE=File: ProtMix_BLHL_15.wiff, Sample: \2008_11_03\ProtMix_BLHL_15 (sample number 1), Elution: 17.243 to 17.32 min, Period: 1, Cycle(s): 341-342 (Experiment 4) (Charge not auto determined)
125.9847 0.0151
129.0949 0.0152
133.0361 0.0206
133.9866 0.0104
134.9717 0.0156
176.0209 0.0475
178.0494 0.0656
179.059 0.0598
192.0041 0.0186
193.9917 0.0125
195.0268 0.025
200.9654 0.0127
209.587 0.0129
209.8655 0.0194
210.0274 1.8152
212.0213 1.7389
214.0181 0.0196
226.0339 0.0134
226.9827 0.0135
227.1848 0.0404
229.0012 0.0135
257.0717 0.0143
285.0183 0.0302
326.2491 0.0323
367.7134 0.0171
389.0006 0.0176
405.035 0.036
406.0344 0.0541
414.6927 0.0182
423.0561 0.0644
423.2585 0.0092
423.7369 0.0553
424.2432 0.0829
425.1277 0.0092
425.2937 0.0922
425.9763 0.0092
629.3965 0.0224
639.3736 0.0565
657.3261 0.0229
661.3672 0.023
END IONS

BEGIN IONS
PEPMASS=423.2
CHARGE=4+
TITLE=File: ProtMix_BLHL_15.wiff, Sample: \2008_11_03\ProtMix_BLHL_15 (sample number 1), Elution: 17.243 to 17.32 min, Period: 1, Cycle(s): 341-342 (Experiment 4) (Charge not auto determined)
125.9847 0.0151
129.0949 0.0152
133.0361 0.0206
133.9866 0.0104
134.9717 0.0156
176.0209 0.0475
178.0494 0.0656
179.059 0.0598
192.0041 0.0186
193.9917 0.0125
195.0268 0.025
200.9654 0.0127
209.587 0.0129
209.8655 0.0194
210.0274 1.8152
212.0213 1.7389
214.0181 0.0196
226.0339 0.0134
226.9827 0.0135
227.1848 0.0404
229.0012 0.0135
257.0717 0.0143
285.0183 0.0302
326.2491 0.0323
367.7134 0.0171
389.0006 0.0176
405.035 0.036
406.0344 0.0541
414.6927 0.0182
423.0561 0.0644
423.2585 0.0092
423.7369 0.0553
424.2432 0.0829
425.1277 0.0092
425.2937 0.0922
425.9763 0.0092
629.3965 0.0224
639.3736 0.0565
657.3261 0.0229
661.3672 0.023
END IONS

BEGIN IONS
PEPMASS=574.262850870061
CHARGE=2+
TITLE=File: ProtMix_BLHL_15.wiff, Sample: \2008_11_03\ProtMix_BLHL_15 (sample number 1), Elution: 17.217 to 17.294 min, Period: 1, Cycle(s): 341-342 (Experiment 3)
101.0025 0.0899
123.9854 0.4183
132.9742 0.1444
134.9925 0.239
167.0161 0.0924
178.0494 0.8173
179.0351 0.9276
192.0041 0.1673
192.9966 0.5032
210.0209 13.9632
211.007 15.6001
212.0148 2.4413
213.0055 1.3116
363.0728 0.145
END IONS

BEGIN IONS
PEPMASS=478.015202990777
CHARGE=2+
TITLE=File: ProtMix_BLHL_15.wiff, Sample: \2008_11_03\ProtMix_BLHL_15 (sample number 1), Elution: 17.165 to 17.246 min, Period: 1, Cycle(s): 341-342 (Experiment 2)
103.021 0.0272
105.9871 0.0046
109.0701 0.0047
115.0184 0.0048
116.983 0.0097
119.018 0.0049
121.0262 0.0098
133.0825 0.1187
134.9873 0.0364
136.096 0.0156
152.9885 0.0111
160.047 0.1075
162.0327 0.0114
167.0219 0.0578
176.0149 0.0119
177.1199 0.0536
178.0554 0.2984
190.9709 0.0062
192.0103 0.3906
210.0274 0.5444
212.0408 0.0911
213.9854 0.0065
224.9798 0.0067
236.0848 0.0069
238.1777 0.0069
244.016 0.007
265.1558 0.0073
266.979 0.0219
268.0173 0.0439
284.9882 0.0151
316.9726 0.0318
341.0296 0.0165
460.2654 0.0863
470.2271 0.0097
477.2726 0.0684
479.0421 0.0294
480.1094 0.0294
END IONS

BEGIN IONS
PEPMASS=625.823495683292
CHARGE=2+
TITLE=File: ProtMix_BLHL_15.wiff, Sample: \2008_11_03\ProtMix_BLHL_15 (sample number 1), Elution: 17.423 to 17.501 min, Period: 1, Cycle(s): 343-344 (Experiment 4)
103.0073 0.0091
112.0695 0.0095
115.0424 0.0096
123.9804 0.0348
135.0444 0.0779
136.0908 0.0104
142.027 0.0107
147.1068 0.0705
155.1194 0.0167
160.0526 0.0396
161.0383 0.0227
167.0219 0.0347
169.0154 0.0116
171.0559 0.0058
173.0851 0.0059
174.057 0.0236
175.1204 0.0059
176.0149 0.0415
178.0554 0.352
182.1293 0.0302
183.1201 0.0605
184.1016 0.0303
185.1647 0.0852
189.0235 0.0184
192.0103 0.031
192.9966 0.0248
194.0353 0.0311
200.136 0.1898
205.0423 0.0064
206.0165 0.0064
210.0209 0.6999
212.0213 0.0911
213.1491 0.0131
214.1816 0.0196
215.079 0.0459
228.1292 0.054
239.9613 0.0069
246.0806 0.014
247.0003 0.0141
260.1922 0.0361
262.049 0.0507
263.9486 0.0073
265.9718 0.0146
274.1195 0.0074
278.0717 0.0224
309.1648 0.0079
310.1797 0.0394
312.0487 0.0079
330.0313 0.0244
333.2147 0.0408
359.3171 0.0339
409.1666 0.0271
424.2524 0.0368
427.9533 0.0092
447.1238 0.0095
448.2117 0.0473
450.8279 0.0095
488.2946 0.0395
512.3137 0.0202
531.1856 0.0103
548.1563 0.0209
565.2877 0.0106
576.2681 0.0107
591.044 0.0109
609.1478 0.0221
611.0141 0.0221
616.7967 0.2444
618.3299 0.0778
651.379 0.0685
722.3996 0.0361
764.3039 0.0247
778.4597 0.0249
809.4744 0.0763
892.3707 0.0134
924.4407 0.068
974.4443 0.0279
1023.5324 0.0572
END IONS

BEGIN IONS
PEPMASS=459.4
CHARGE=2+
TITLE=File: ProtMix_BLHL_15.wiff, Sample: \2008_11_03\ProtMix_BLHL_15 (sample number 1), Elution: 17.398 to 17.475 min, Period: 1, Cycle(s): 343-344 (Experiment 3) (Charge not auto determined)
117.0846 0.2323
131.0683 0.9317
132.9484 0.4795
133.0825 20.5848
135.0912 0.1351
175.0967 0.4794
176.9118 0.1249
177.108 8.9638
195.1142 0.1187
210.0209 0.3889
219.1238 0.1257
221.1403 2.1684
239.1447 0.2697
265.1558 0.7575
283.1721 0.2934
309.1884 0.3224
327.1946 0.2265
371.211 0.3273
415.2483 0.7746
459.278 4.5433
END IONS

BEGIN IONS
PEPMASS=459.4
CHARGE=3+
TITLE=File: ProtMix_BLHL_15.wiff, Sample: \2008_11_03\ProtMix_BLHL_15 (sample number 1), Elution: 17.398 to 17.475 min, Period: 1, Cycle(s): 343-344 (Experiment 3) (Charge not auto determined)
117.0846 0.2323
131.0683 0.9317
132.9484 0.4795
133.0825 20.5848
135.0912 0.1351
175.0967 0.4794
176.9118 0.1249
177.108 8.9638
195.1142 0.1187
210.0209 0.3889
219.1238 0.1257
221.1403 2.1684
239.1447 0.2697
265.1558 0.7575
283.1721 0.2934
309.1884 0.3224
327.1946 0.2265
371.211 0.3273
415.2483 0.7746
459.278 4.5433
END IONS

BEGIN IONS
PEPMASS=459.4
CHARGE=4+
TITLE=File: ProtMix_BLHL_15.wiff, Sample: \2008_11_03\ProtMix_BLHL_15 (sample number 1), Elution: 17.398 to 17.475 min, Period: 1, Cycle(s): 343-344 (Experiment 3) (Charge not auto determined)
117.0846 0.2323
131.0683 0.9317
132.9484 0.4795
133.0825 20.5848
135.0912 0.1351
175.0967 0.4794
176.9118 0.1249
177.108 8.9638
195.1142 0.1187
210.0209 0.3889
219.1238 0.1257
221.1403 2.1684
239.1447 0.2697
265.1558 0.7575
283.1721 0.2934
309.1884 0.3224
327.1946 0.2265
371.211 0.3273
415.2483 0.7746
459.278 4.5433
END IONS

BEGIN IONS
PEPMASS=567.788482993948
CHARGE=2+
TITLE=File: ProtMix_BLHL_15.wiff, Sample: \2008_11_03\ProtMix_BLHL_15 (sample number 1), Elution: 17.346 to 17.427 min, Period: 1, Cycle(s): 343-344 (Experiment 2)
103.0164 0.0136
113.0799 0.0095
123.9953 0.0199
129.1102 0.0203
130.0874 0.0765
131.0786 0.7782
134.9925 0.0727
141.0643 0.0106
144.059 0.0322
147.1068 0.0922
152.0553 0.011
158.0172 0.0169
159.0756 0.6485
160.047 0.0396
162.0555 0.0114
166.9583 0.0173
175.0731 0.0947
176.0268 0.0356
178.0494 0.1491
179.0471 0.0957
180.0476 0.03
187.1167 0.0183
189.085 0.0922
192.0103 0.0248
197.0864 0.0126
199.0811 0.0189
201.1239 0.0254
202.1015 0.0508
205.0615 0.0256
207.9914 0.0129
210.0209 1.2706
215.138 0.0197
216.1031 0.0131
217.0901 0.0791
221.014 0.0066
227.1444 0.0135
240.1344 0.0277
242.127 0.007
252.9877 0.0142
256.112 0.0072
257.1577 0.1147
258.1337 0.079
260.084 0.0072
264.0794 0.0218
267.1324 0.0146
274.1047 0.1332
275.1642 0.178
289.1089 0.0152
294.01 0.0077
299.1224 0.0155
312.1751 0.0395
314.1689 0.0158
330.1613 0.0406
339.018 0.0082
342.1782 0.0248
345.162 0.0083
355.1763 0.0253
356.1882 0.0169
357.1339 0.076
372.2196 0.0086
373.2036 0.0345
375.1321 0.2165
380.7296 0.0262
399.1717 0.0447
410.2163 0.0091
413.1828 0.0182
414.0648 0.0182
414.7201 0.0091
416.0687 0.0091
417.2003 0.0091
422.2105 0.0276
422.7619 0.0184
425.2107 0.0277
426.1978 0.0185
427.2691 0.0092
428.203 0.0093
441.5728 0.0094
442.2119 0.094
443.209 0.0376
445.2633 0.5663
452.2055 0.038
456.2552 0.0191
458.2342 0.0191
459.2492 0.0287
461.2347 0.0384
466.2026 0.0193
470.2077 0.1455
476.0037 0.0195
479.7372 0.049
480.2857 0.0588
483.21 0.0295
484.2327 0.0295
486.2812 0.0099
488.2254 0.1284
494.0515 0.0199
501.2526 0.0801
504.2199 0.0301
515.2425 0.0304
516.2071 0.0203
531.7834 0.0103
532.2371 0.0103
533.2484 0.0206
540.2194 0.0104
543.2267 0.0417
549.7381 0.0105
551.3011 0.021
557.28 0.0106
559.2871 0.0423
568.1401 0.0107
569.3663 0.032
570.2521 0.0427
589.2628 0.0217
611.3457 0.0442
629.3741 0.2469
629.6769 0.0224
647.3231 0.4666
673.3443 0.0232
675.2832 0.0116
742.4364 0.0975
760.4153 0.2589
762.4633 0.0247
861.4835 0.1837
941.4423 0.0137
958.5296 0.0415
976.4551 0.1397
END IONS

BEGIN IONS
PEPMASS=464.245013756264
CHARGE=2+
TITLE=File: ProtMix_BLHL_15.wiff, Sample: \2008_11_03\ProtMix_BLHL_15 (sample number 1), Elution: 17.578 to 17.656 min, Period: 1, Cycle(s): 345-346 (Experiment 3)
101.0025 0.027
102.0024 0.009
103.021 0.0499
132.9948 0.0052
135.0444 0.0052
136.0699 0.4956
143.0145 0.0214
153.0438 0.0221
155.0581 0.0167
158.0622 0.0056
160.0356 0.0226
161.0156 0.017
163.0302 0.0114
166.9583 0.0116
171.0384 0.0234
176.009 0.0356
178.0434 0.2089
186.1699 0.0183
192.0165 0.0186
196.0584 0.1189
205.0871 0.0064
210.0209 0.2788
232.0763 0.0068
246.0806 0.0982
249.1551 0.6635
251.0217 0.0071
253.009 0.0142
255.0185 0.0286
263.143 0.0073
265.1194 0.051
277.148 0.1861
291.1574 0.0229
293.1061 0.0077
326.1603 0.0323
359.2323 0.1187
409.2208 0.0181
428.0088 0.0092
430.009 0.0093
441.7419 0.0094
456.2266 0.0095
464.245 0.0385
464.8039 0.0675
465.2956 0.0868
465.7008 0.0289
466.0289 0.029
466.2702 0.0097
488.2748 0.1976
631.3609 0.0225
650.7744 0.0114
651.3334 1.0045
764.3904 0.1113
END IONS

BEGIN IONS
PEPMASS=457.287183188565
CHARGE=2+
TITLE=File: ProtMix_BLHL_15.wiff, Sample: \2008_11_03\ProtMix_BLHL_15 (sample number 1), Elution: 17.526 to 17.607 min, Period: 1, Cycle(s): 345-346 (Experiment 2)
117.0895 0.0581
131.0683 0.4402
133.0825 11.6103
175.0908 0.3905
177.108 5.5336
178.0494 0.0835
185.1647 0.6268
199.1884 0.0757
210.0209 0.0778
212.0343 0.0586
213.1556 0.4375
221.1337 1.1037
239.1516 0.1798
265.1703 0.3931
283.1796 0.158
309.1884 0.2201
327.2027 0.1456
353.199 0.0588
371.2283 0.1895
374.2061 0.1124
415.2392 0.3098
441.2722 0.0657
459.278 3.1044
475.2626 0.507
588.3515 0.564
701.4167 0.7698
END IONS

BEGIN IONS
PEPMASS=617.2
CHARGE=2+
TITLE=File: ProtMix_BLHL_15.wiff, Sample: \2008_11_03\ProtMix_BLHL_15 (sample number 1), Elution: 17.785 to 17.862 min, Period: 1, Cycle(s): 347-348 (Experiment 4) (Charge not auto determined)
123.9854 0.8016
134.9925 0.4472
178.0494 1.9031
179.0351 2.052
180.0416 0.4679
181.0328 0.2286
192.9966 1.1318
209.8007 0.7383
210.0209 34.5354
210.7732 0.6037
211.007 42.7802
211.1239 0.4419
211.7935 0.4294
212.0148 18.1827
212.119 0.2475
212.7837 0.2218
213.0055 10.1348
386.0258 0.325
386.9926 0.387
388.0136 0.4492
389.0006 0.2998
404.0189 0.7729
405.026 1.3857
406.0254 1.5586
407.017 0.8931
END IONS

BEGIN IONS
PEPMASS=617.2
CHARGE=3+
TITLE=File: ProtMix_BLHL_15.wiff, Sample: \2008_11_03\ProtMix_BLHL_15 (sample number 1), Elution: 17.785 to 17.862 min, Period: 1, Cycle(s): 347-348 (Experiment 4) (Charge not auto determined)
123.9854 0.8016
134.9925 0.4472
178.0494 1.9031
179.0351 2.052
180.0416 0.4679
181.0328 0.2286
192.9966 1.1318
209.8007 0.7383
210.0209 34.5354
210.7732 0.6037
211.007 42.7802
211.1239 0.4419
211.7935 0.4294
212.0148 18.1827
212.119 0.2475
212.7837 0.2218
213.0055 10.1348
386.0258 0.325
386.9926 0.387
388.0136 0.4492
389.0006 0.2998
404.0189 0.7729
405.026 1.3857
406.0254 1.5586
407.017 0.8931
END IONS

BEGIN IONS
PEPMASS=617.2
CHARGE=4+
TITLE=File: ProtMix_BLHL_15.wiff, Sample: \2008_11_03\ProtMix_BLHL_15 (sample number 1), Elution: 17.785 to 17.862 min, Period: 1, Cycle(s): 347-348 (Experiment 4) (Charge not auto determined)
123.9854 0.8016
134.9925 0.4472
178.0494 1.9031
179.0351 2.052
180.0416 0.4679
181.0328 0.2286
192.9966 1.1318
209.8007 0.7383
210.0209 34.5354
210.7732 0.6037
211.007 42.7802
211.1239 0.4419
211.7935 0.4294
212.0148 18.1827
212.119 0.2475
212.7837 0.2218
213.0055 10.1348
386.0258 0.325
386.9926 0.387
388.0136 0.4492
389.0006 0.2998
404.0189 0.7729
405.026 1.3857
406.0254 1.5586
407.017 0.8931
END IONS

BEGIN IONS
PEPMASS=423.2
CHARGE=2+
TITLE=File: ProtMix_BLHL_15.wiff, Sample: \2008_11_03\ProtMix_BLHL_15 (sample number 1), Elution: 17.759 to 17.836 min, Period: 1, Cycle(s): 347-348 (Experiment 3) (Charge not auto determined)
101.0654 0.0135
118.9936 0.0098
123.9754 0.01
125.9847 0.0201
130.0466 0.0102
158.0397 0.0112
159.0925 0.0733
160.0356 0.017
166.993 0.0173
171.1086 0.0117
174.9843 0.0118
176.0149 0.0178
178.0554 0.0835
179.0411 0.0299
180.0655 0.018
187.1411 0.7585
193.0091 0.0311
194.0166 0.0125
209.8655 0.013
210.0274 1.5107
211.7805 0.013
212.0213 1.4981
215.1315 0.2428
227.9807 0.0135
240.0375 0.0208
242.0226 0.0139
242.1339 0.0209
257.1721 0.0143
275.1865 0.0371
299.045 0.0155
307.6729 0.0471
316.6622 0.008
357.1845 0.0253
360.0463 0.0085
368.1679 0.0172
372.6941 0.0173
386.9311 0.0176
388.9653 0.0176
405.062 0.009
406.0254 0.027
414.2012 0.0273
423.0653 0.0828
423.2952 0.0092
423.7369 0.0184
424.2616 0.1105
425.0079 0.0737
425.2752 0.0461
445.2916 0.1227
485.2663 0.069
631.3497 0.573
631.5632 0.0337
END IONS

BEGIN IONS
PEPMASS=423.2
CHARGE=3+
TITLE=File: ProtMix_BLHL_15.wiff, Sample: \2008_11_03\ProtMix_BLHL_15 (sample number 1), Elution: 17.759 to 17.836 min, Period: 1, Cycle(s): 347-348 (Experiment 3) (Charge not auto determined)
101.0654 0.0135
118.9936 0.0098
123.9754 0.01
125.9847 0.0201
130.0466 0.0102
158.0397 0.0112
159.0925 0.0733
160.0356 0.017
166.993 0.0173
171.1086 0.0117
174.9843 0.0118
176.0149 0.0178
178.0554 0.0835
179.0411 0.0299
180.0655 0.018
187.1411 0.7585
193.0091 0.0311
194.0166 0.0125
209.8655 0.013
210.0274 1.5107
211.7805 0.013
212.0213 1.4981
215.1315 0.2428
227.9807 0.0135
240.0375 0.0208
242.0226 0.0139
242.1339 0.0209
257.1721 0.0143
275.1865 0.0371
299.045 0.0155
307.6729 0.0471
316.6622 0.008
357.1845 0.0253
360.0463 0.0085
368.1679 0.0172
372.6941 0.0173
386.9311 0.0176
388.9653 0.0176
405.062 0.009
406.0254 0.027
414.2012 0.0273
423.0653 0.0828
423.2952 0.0092
423.7369 0.0184
424.2616 0.1105
425.0079 0.0737
425.2752 0.0461
445.2916 0.1227
485.2663 0.069
631.3497 0.573
631.5632 0.0337
END IONS

BEGIN IONS
PEPMASS=423.2
CHARGE=4+
TITLE=File: ProtMix_BLHL_15.wiff, Sample: \2008_11_03\ProtMix_BLHL_15 (sample number 1), Elution: 17.759 to 17.836 min, Period: 1, Cycle(s): 347-348 (Experiment 3) (Charge not auto determined)
101.0654 0.0135
118.9936 0.0098
123.9754 0.01
125.9847 0.0201
130.0466 0.0102
158.0397 0.0112
159.0925 0.0733
160.0356 0.017
166.993 0.0173
171.1086 0.0117
174.9843 0.0118
176.0149 0.0178
178.0554 0.0835
179.0411 0.0299
180.0655 0.018
187.1411 0.7585
193.0091 0.0311
194.0166 0.0125
209.8655 0.013
210.0274 1.5107
211.7805 0.013
212.0213 1.4981
215.1315 0.2428
227.9807 0.0135
240.0375 0.0208
242.0226 0.0139
242.1339 0.0209
257.1721 0.0143
275.1865 0.0371
299.045 0.0155
307.6729 0.0471
316.6622 0.008
357.1845 0.0253
360.0463 0.0085
368.1679 0.0172
372.6941 0.0173
386.9311 0.0176
388.9653 0.0176
405.062 0.009
406.0254 0.027
414.2012 0.0273
423.0653 0.0828
423.2952 0.0092
423.7369 0.0184
424.2616 0.1105
425.0079 0.0737
425.2752 0.0461
445.2916 0.1227
485.2663 0.069
631.3497 0.573
631.5632 0.0337
END IONS

BEGIN IONS
PEPMASS=582.81211221827
CHARGE=2+
TITLE=File: ProtMix_BLHL_15.wiff, Sample: \2008_11_03\ProtMix_BLHL_15 (sample number 1), Elution: 17.707 to 17.788 min, Period: 1, Cycle(s): 347-348 (Experiment 2)
110.067 0.4785
114.0614 0.0239
129.1 0.2489
133.0567 0.0516
138.0537 0.021
156.073 0.0391
157.1305 0.0392
178.0554 0.1372
185.0917 0.1764
192.0165 0.0558
194.0042 0.0125
205.0359 0.0128
210.0209 0.5705
224.1624 0.0134
237.0406 0.0138
242.1826 0.0696
244.1068 0.0349
251.1421 0.0283
252.1066 0.0497
253.1157 0.0427
270.1148 0.7204
298.172 0.0695
339.1991 0.0247
355.1848 0.0253
383.2199 0.035
425.7087 0.0184
434.2191 0.2516
452.272 0.0285
467.2361 0.0483
469.2775 0.0291
470.295 0.0194
471.2942 0.0194
485.286 0.1084
490.3616 0.0198
490.7973 0.1288
496.2801 0.0896
502.8053 0.0902
516.7964 0.1931
517.2844 0.1729
523.3115 0.0409
525.2668 0.0205
525.7793 0.0513
526.3125 0.236
526.7947 0.0616
540.396 0.0208
541.311 0.052
558.357 0.0211
573.7915 0.0214
574.295 0.2036
582.3805 0.0539
582.8229 2.3428
598.3381 0.0437
599.3337 0.0985
607.4056 0.022
625.3091 0.0447
652.3607 0.0228
669.4055 0.0926
712.4243 0.0716
722.3515 0.036
735.3269 0.0121
739.3696 0.1459
741.2187 0.0122
754.4599 0.0246
782.4566 0.1501
867.412 0.1844
895.5121 0.0268
END IONS

BEGIN IONS
PEPMASS=615.842117544828
CHARGE=3+
TITLE=File: ProtMix_BLHL_15.wiff, Sample: \2008_11_03\ProtMix_BLHL_15 (sample number 1), Elution: 17.939 to 18.017 min, Period: 1, Cycle(s): 349-350 (Experiment 3)
123.9854 1.1902
134.9873 0.7222
178.0494 4.1701
179.0351 4.153
192.9966 1.7523
209.8007 1.6514
210.0209 82.6254
210.7927 1.6102
211.007 91.7044
386.0258 1.4494
387.0102 1.3726
404.0279 4.5204
405.017 5.2929
END IONS

BEGIN IONS
PEPMASS=525.297561272826
CHARGE=2+
TITLE=File: ProtMix_BLHL_15.wiff, Sample: \2008_11_03\ProtMix_BLHL_15 (sample number 1), Elution: 17.887 to 17.968 min, Period: 1, Cycle(s): 349-350 (Experiment 2)
104.9998 0.1374
110.067 0.5724
114.0423 0.0239
123.9854 0.0249
129.1 0.0966
132.9845 0.0567
138.0642 0.021
155.0915 0.5123
160.047 0.0792
161.0213 3.2666
167.0276 0.0173
178.0434 0.1551
179.0411 0.0479
185.0856 0.146
192.9904 0.0248
210.0209 1.3615
212.0213 0.4428
244.0928 0.0349
265.1339 0.0291
268.2003 0.0366
295.0151 0.0384
295.9912 0.0231
297.0228 0.1079
298.1797 0.054
313.013 0.53
314.0263 0.3882
315.0174 0.6666
316.0101 0.0238
357.1845 0.0422
377.2046 0.0434
382.2228 0.0175
391.6947 0.0177
408.2717 0.0181
424.7314 0.0276
433.2601 0.0465
433.7534 0.0279
460.2462 0.0192
468.2417 0.0484
469.2388 0.0678
470.2465 0.0291
485.2564 0.1084
492.2544 0.0198
494.827 0.0298
509.0806 0.0303
516.7964 0.1321
517.264 0.0203
518.3221 0.0305
525.3078 1.3017
527.3284 0.0411
541.3214 0.0208
558.3148 0.0211
598.3381 0.1531
624.3145 0.0335
651.379 0.0228
669.3708 0.1504
711.4103 0.0239
737.4986 0.0243
752.484 0.0613
782.4191 0.1001
877.5278 0.0265
895.4586 0.0268
END IONS

BEGIN IONS
PEPMASS=436.009752579664
CHARGE=2+
TITLE=File: ProtMix_BLHL_15.wiff, Sample: \2008_11_03\ProtMix_BLHL_15 (sample number 1), Elution: 18.146 to 18.223 min, Period: 1, Cycle(s): 351-352 (Experiment 4)
101.0115 0.0135
104.9678 0.0092
115.0088 0.0384
123.9854 0.0747
128.973 0.0102
132.9845 0.0206
134.9873 0.0416
146.9876 0.0108
150.9876 0.022
153.9578 0.0111
155.9502 0.0112
156.9848 0.0112
160.03 0.0509
161.027 0.0284
162.9789 0.0114
175.9853 0.0119
177.0069 0.0119
178.0494 0.1551
179.0351 0.0419
192.0351 0.0186
193.0028 0.1367
209.0049 0.0259
210.0209 1.083
214.0835 0.0065
225.1005 0.0201
226.0406 0.0202
226.9961 0.0337
241.7306 0.0417
241.9948 0.9604
242.3497 0.0139
256.1263 0.0072
271.012 0.0368
284.0455 0.0301
363.0728 0.0085
400.0297 0.0089
414.1012 0.0091
419.0287 0.0092
436.0751 0.084
436.7569 0.0187
437.2242 0.0374
438.0286 0.0374
714.4186 0.0239
END IONS

BEGIN IONS
PEPMASS=464.245013756264
CHARGE=2+
TITLE=File: ProtMix_BLHL_15.wiff, Sample: \2008_11_03\ProtMix_BLHL_15 (sample number 1), Elution: 18.12 to 18.197 min, Period: 1, Cycle(s): 351-352 (Experiment 3)
101.0654 0.0045
102.0431 0.0045
103.021 0.0272
115.0232 0.0144
123.9854 0.0149
134.9873 0.026
136.0751 0.2765
144.0482 0.0161
160.0356 0.0226
167.0045 0.0116
171.0501 0.0175
176.009 0.0297
178.0554 0.179
184.9883 0.0061
193.0091 0.0062
194.0291 0.0062
196.0646 0.0751
210.0274 0.3111
212.0213 0.0716
229.1162 0.0135
236.9924 0.0138
246.0666 0.0351
249.1551 0.2966
252.0144 0.0142
253.009 0.0356
277.1554 0.1414
293.152 0.0077
325.9665 0.0161
359.2069 0.0254
360.2414 0.0085
414.2285 0.0182
435.2073 0.0093
456.1979 0.0095
464.0331 0.0193
464.7846 0.0193
470.2659 0.0097
488.265 0.0988
651.3448 0.4222
764.4275 0.0247
765.4662 0.0371
END IONS

BEGIN IONS
PEPMASS=457.287183188565
CHARGE=2+
TITLE=File: ProtMix_BLHL_15.wiff, Sample: \2008_11_03\ProtMix_BLHL_15 (sample number 1), Elution: 18.068 to 18.149 min, Period: 1, Cycle(s): 351-352 (Experiment 2)
118.9985 0.0098
131.0632 0.0358
133.0825 0.949
134.9769 0.0156
143.0145 0.0107
144.059 0.0107
166.9814 0.0116
175.1145 0.0532
176.0268 0.0356
177.108 0.601
178.0554 0.1193
179.1129 0.006
180.0416 0.006
180.9967 0.006
185.1647 0.365
193.0215 0.0186
193.9979 0.0062
199.1694 0.0631
201.9554 0.0064
210.0274 0.3629
213.1621 0.2547
221.1403 0.0997
227.1713 0.0809
241.1123 0.0139
243.0113 0.007
246.1297 0.007
246.9932 0.0281
276.0846 0.0074
286.9994 0.0076
303.1879 0.0311
326.2249 0.0242
327.2351 0.0243
328.2387 0.0162
351.1936 0.0084
351.7469 0.0252
353.2242 0.0252
367.0707 0.0171
371.1938 0.0258
374.2148 0.0865
398.9931 0.0089
402.2325 0.0179
411.3581 0.0091
457.0864 0.0287
458.0332 0.0287
459.0289 0.0096
459.2876 0.2683
459.738 0.0096
475.2431 0.1853
588.3298 0.2386
701.4286 0.6515
800.4681 0.0253
END IONS

BEGIN IONS
PEPMASS=501.783228286696
CHARGE=2+
TITLE=File: ProtMix_BLHL_15.wiff, Sample: \2008_11_03\ProtMix_BLHL_15 (sample number 1), Elution: 18.326 to 18.404 min, Period: 1, Cycle(s): 353-354 (Experiment 4)
115.0232 0.0192
123.9854 0.0149
129.1 0.0406
133.0825 0.0206
135.0393 0.0156
140.1259 0.0106
147.1068 0.0163
155.0748 0.0501
157.1305 0.0897
160.0356 0.0283
166.9814 0.0116
173.0851 0.0706
176.0268 0.0178
177.1199 0.0119
178.0554 0.1433
184.0773 0.0121
185.1647 1.1807
187.1044 0.055
189.085 0.0123
192.0103 0.0186
194.0291 0.0187
198.9676 0.0189
203.1389 1.1474
205.1447 0.0128
210.0209 0.3759
212.0278 0.0716
213.1556 1.2342
224.9932 0.0335
226.1347 0.0067
230.1189 0.1017
231.083 0.0204
241.147 0.0139
241.9948 0.0417
243.9881 0.0349
247.1478 0.007
251.1209 0.0142
258.0116 0.0144
258.9892 0.0432
268.1637 0.0366
270.1295 0.0294
273.9567 0.0222
275.1568 0.0148
281.1219 0.0225
283.1495 0.0226
284.151 0.0151
286.1744 0.1438
292.0125 0.0076
293.0448 0.0077
295.1073 0.0154
296.1143 0.0154
299.1378 0.0619
300.082 0.0077
301.1595 0.031
305.6686 0.0078
307.1399 0.0235
312.2225 0.1264
314.6763 0.0397
315.0174 0.0159
317.1477 0.0318
324.0965 0.0161
331.1531 0.0325
333.6964 0.0163
339.2074 0.0165
341.1865 0.0083
342.7243 0.0083
343.188 0.0248
348.1671 0.0083
351.202 0.0335
351.7049 0.0084
356.205 0.7005
365.2057 0.3247
365.6928 0.0427
367.2677 0.0086
368.2365 0.0343
369.2067 0.0258
371.2713 0.0172
375.2187 0.0346
377.7432 0.0261
378.6996 0.0261
379.2218 0.0435
380.215 0.0262
381.2357 0.0175
382.1616 0.0262
382.7037 0.0175
383.2987 0.035
384.2096 0.0526
385.2795 0.0088
386.219 0.0264
387.2565 0.0176
388.225 0.0088
389.1858 0.0088
391.1994 0.0354
391.7213 1.1773
396.2383 0.0267
397.2357 0.0713
398.2076 0.0446
399.2789 0.0357
400.1817 0.0537
400.7364 0.0985
401.193 0.0985
401.8112 0.0179
402.2146 0.0448
406.2326 0.036
409.1937 0.0814
409.7094 0.0362
413.2282 0.0091
414.2012 0.0091
415.2301 0.0364
416.2237 0.1277
418.178 0.064
424.2709 0.0829
426.2254 0.0369
432.2835 0.0093
435.1979 0.0373
436.1871 0.028
437.1962 0.0187
438.2438 0.0281
439.7427 0.0281
440.2209 0.0094
453.2043 0.0857
454.2424 0.3146
458.2629 0.0191
460.2175 0.0288
461.3211 0.0096
463.1763 0.0096
464.2546 0.106
466.3088 0.0772
466.9752 0.029
468.2514 0.0387
470.2853 0.0291
471.1971 0.2525
478.2792 0.0098
479.2477 0.0196
480.2367 0.0098
481.266 0.0294
482.2866 0.0491
483.2788 0.0491
484.2917 0.1082
484.9905 0.0492
485.2761 0.0591
489.2732 0.089
496.3099 0.0398
497.2865 0.0598
498.314 0.01
499.2326 0.2298
501.2826 0.1101
502.3042 0.1403
503.2365 0.0903
508.2134 0.0101
514.4614 0.0101
515.2729 0.0609
517.2742 0.0407
525.2668 0.0512
529.281 0.0309
531.3917 0.0206
535.3153 0.031
539.2741 0.0311
541.2694 0.0104
542.2476 0.0208
543.2893 0.0104
543.6332 0.0104
548.3029 0.0209
552.2779 0.2524
561.3402 0.0212
566.2767 0.1597
568.4172 0.0213
570.2841 0.2349
573.3418 0.0107
577.4923 0.0107
584.3134 0.173
588.3081 0.1193
590.3377 0.0217
592.4579 0.0218
596.3057 0.0546
598.3272 0.0547
600.3083 0.0329
602.3036 0.1756
610.3402 0.1105
612.341 0.0664
614.3784 0.0222
619.2975 0.0111
628.3874 0.2243
638.3679 0.0565
642.2937 0.0113
647.3003 0.0228
648.37 0.0569
649.3722 0.057
652.3721 0.0343
654.3949 0.0572
656.3292 0.0344
665.363 0.0461
666.3667 0.0692
667.2788 0.0231
669.3593 0.0463
675.411 0.0116
679.2625 0.0233
681.3498 0.0233
682.6108 0.0117
683.3703 0.4209
687.4085 0.0352
689.4027 0.0235
693.388 0.0353
701.3339 0.1422
711.3626 0.3221
715.3989 0.012
729.4103 0.2174
737.4258 0.0121
739.4061 0.0243
747.4884 0.0122
754.3248 0.0368
755.3812 0.0369
764.3904 0.136
782.4566 0.4003
800.4428 0.1012
817.4058 0.0256
END IONS

BEGIN IONS
PEPMASS=570.9
CHARGE=2+
TITLE=File: ProtMix_BLHL_15.wiff, Sample: \2008_11_03\ProtMix_BLHL_15 (sample number 1), Elution: 18.3 to 18.378 min, Period: 1, Cycle(s): 353-354 (Experiment 3) (Charge not auto determined)
115.0184 1.1316
117.0362 2.1877
123.9854 4.1076
130.9967 1.5201
132.9742 0.8507
134.9925 1.9289
142.027 0.7779
143.0145 1.5292
149.0055 1.9595
160.0413 3.7568
167.0161 0.9017
173.0087 3.0115
178.0494 6.5826
190.0329 12.2577
192.9966 1.951
207.8173 1.5601
208.0429 89.1653
209.8007 3.3495
210.0209 152.742
210.1311 1.4003
223.0459 2.1246
294.0253 1.0737
342.0294 2.8461
360.0378 27.8548
553.0557 1.5357
END IONS

BEGIN IONS
PEPMASS=570.9
CHARGE=3+
TITLE=File: ProtMix_BLHL_15.wiff, Sample: \2008_11_03\ProtMix_BLHL_15 (sample number 1), Elution: 18.3 to 18.378 min, Period: 1, Cycle(s): 353-354 (Experiment 3) (Charge not auto determined)
115.0184 1.1316
117.0362 2.1877
123.9854 4.1076
130.9967 1.5201
132.9742 0.8507
134.9925 1.9289
142.027 0.7779
143.0145 1.5292
149.0055 1.9595
160.0413 3.7568
167.0161 0.9017
173.0087 3.0115
178.0494 6.5826
190.0329 12.2577
192.9966 1.951
207.8173 1.5601
208.0429 89.1653
209.8007 3.3495
210.0209 152.742
210.1311 1.4003
223.0459 2.1246
294.0253 1.0737
342.0294 2.8461
360.0378 27.8548
553.0557 1.5357
END IONS

BEGIN IONS
PEPMASS=570.9
CHARGE=4+
TITLE=File: ProtMix_BLHL_15.wiff, Sample: \2008_11_03\ProtMix_BLHL_15 (sample number 1), Elution: 18.3 to 18.378 min, Period: 1, Cycle(s): 353-354 (Experiment 3) (Charge not auto determined)
115.0184 1.1316
117.0362 2.1877
123.9854 4.1076
130.9967 1.5201
132.9742 0.8507
134.9925 1.9289
142.027 0.7779
143.0145 1.5292
149.0055 1.9595
160.0413 3.7568
167.0161 0.9017
173.0087 3.0115
178.0494 6.5826
190.0329 12.2577
192.9966 1.951
207.8173 1.5601
208.0429 89.1653
209.8007 3.3495
210.0209 152.742
210.1311 1.4003
223.0459 2.1246
294.0253 1.0737
342.0294 2.8461
360.0378 27.8548
553.0557 1.5357
END IONS

BEGIN IONS
PEPMASS=525.789537659709
CHARGE=2+
TITLE=File: ProtMix_BLHL_15.wiff, Sample: \2008_11_03\ProtMix_BLHL_15 (sample number 1), Elution: 18.248 to 18.329 min, Period: 1, Cycle(s): 353-354 (Experiment 2)
104.9998 0.0916
110.0716 0.5301
123.9804 0.0498
129.1 0.3962
156.073 3.3414
160.0356 0.0566
161.0213 3
178.0554 0.1432
179.0232 0.0539
185.0917 0.6389
210.0274 1.2188
212.0213 0.4754
242.1618 0.0557
244.0928 0.0908
251.1421 0.0638
269.153 0.22
270.1662 0.2205
295.0151 0.0768
298.172 0.2316
313.0288 0.4272
314.0184 0.2139
315.0095 0.611
316.0101 0.0477
357.1761 0.1184
377.2133 0.5124
382.2403 0.0962
424.2524 0.0645
428.2493 0.0648
433.7534 0.4377
452.3101 0.0475
468.2224 0.0871
469.2969 0.4941
470.2562 0.4267
485.2663 0.3448
492.314 0.0595
493.2767 0.0596
510.3019 0.2223
516.7964 0.2745
523.3217 0.0512
525.4718 0.0717
525.7998 9.1172
541.311 0.2081
570.3482 0.1282
580.3322 0.0969
581.3343 0.0647
598.3272 0.2625
608.3095 0.0551
625.3203 0.5928
669.3593 0.3123
671.4082 0.0463
711.3865 0.1313
753.4041 0.4787
782.4691 0.2877
866.5037 0.079
867.5305 0.1054
896.4756 0.0535
END IONS

BEGIN IONS
PEPMASS=582.81211221827
CHARGE=2+
TITLE=File: ProtMix_BLHL_15.wiff, Sample: \2008_11_03\ProtMix_BLHL_15 (sample number 1), Elution: 18.481 to 18.558 min, Period: 1, Cycle(s): 355-356 (Experiment 3)
103.0164 0.0272
108.0128 0.0093
110.067 0.0469
129.1102 0.0152
131.9862 0.0051
135.0548 0.0156
153.0106 0.0055
159.053 0.0056
161.0213 0.0113
167.0103 0.0347
171.0501 0.0175
176.0149 0.0237
178.0375 0.0477
179.0411 0.0419
185.0978 0.0365
192.0165 0.0062
192.978 0.0124
203.0178 0.0191
205.0679 0.0064
206.0358 0.0128
207.0317 0.0129
210.0209 0.3434
212.0343 0.0456
214.0377 0.0262
220.038 0.0133
225.0737 0.0134
270.1148 0.0441
296.0219 0.0231
373.0308 0.0086
415.0115 0.0182
516.8472 0.0102
517.7929 0.0102
526.2817 0.0205
582.0676 0.0216
582.8553 0.1727
598.3272 0.0328
END IONS

BEGIN IONS
PEPMASS=493.276680257819
CHARGE=2+
TITLE=File: ProtMix_BLHL_15.wiff, Sample: \2008_11_03\ProtMix_BLHL_15 (sample number 1), Elution: 18.429 to 18.51 min, Period: 1, Cycle(s): 355-356 (Experiment 2)
103.0164 0.0272
104.008 0.0137
128 0.0051
135.0444 0.0572
136.0491 0.0156
159.0925 0.0056
160.0356 0.0339
167.0276 0.0058
177.108 0.006
178.0554 0.0418
179.0411 0.006
185.1647 0.0608
186.1699 0.0244
210.0209 0.3242
213.1556 0.111
223.0526 0.0401
237.0131 0.0138
241.9948 0.0348
283.0592 0.015
314.1531 0.0158
356.1797 0.0084
356.7115 0.0253
378.2299 0.0087
391.7124 0.0442
392.1904 0.0266
415.2483 0.0182
418.1963 0.0183
454.2329 0.0191
471.1874 0.0194
472.2459 0.0194
476.0622 0.0098
492.7902 0.0298
493.2469 0.0397
495.2448 0.0199
684.3641 0.0234
754.4353 0.0123
END IONS

BEGIN IONS
PEPMASS=571.330950453621
CHARGE=2+
TITLE=File: ProtMix_BLHL_15.wiff, Sample: \2008_11_03\ProtMix_BLHL_15 (sample number 1), Elution: 18.687 to 18.765 min, Period: 1, Cycle(s): 357-358 (Experiment 4)
103.021 0.9757
115.0184 1.381
117.0362 3.6073
123.9854 5.1436
130.9967 1.9809
132.9742 1.093
134.9925 2.4805
142.0324 1.0763
143.0145 1.989
149.0055 2.4892
160.0413 4.7417
173.0087 4.3705
174.9903 0.9233
178.0494 7.1619
190.0329 13.1629
192.0165 2.0879
192.9966 2.1677
208.0429 110.666
210.0209 164.5308
223.0459 3.7943
294.0253 1.0121
342.0294 3.4011
360.0378 23.699
553.0662 1.7248
571.8547 2.2031
END IONS

BEGIN IONS
PEPMASS=457.268061834273
CHARGE=2+
TITLE=File: ProtMix_BLHL_15.wiff, Sample: \2008_11_03\ProtMix_BLHL_15 (sample number 1), Elution: 18.661 to 18.739 min, Period: 1, Cycle(s): 357-358 (Experiment 3)
103.0164 0.0363
129.0797 0.0051
131.0581 0.0205
133.0825 0.3559
134.9925 0.0364
150.9986 0.011
166.9814 0.0173
176.0268 0.0356
177.114 0.2261
178.0613 0.0597
185.1647 0.5782
189.085 0.0184
194.0353 0.0187
199.1947 0.0063
210.0274 0.3307
213.1621 0.3657
221.1403 0.0332
224.0553 0.0201
240.0444 0.0208
247.0073 0.007
247.9709 0.0211
272.9807 0.0074
281.1893 0.0225
287.0069 0.0303
303.1724 0.0156
314.0342 0.0158
326.241 0.0646
328.2144 0.0081
342.1948 0.0331
342.7326 0.0083
351.001 0.0168
356.2219 0.0591
356.72 0.0338
371.2541 0.0258
374.1888 0.0259
378.0647 0.0261
379.0477 0.0174
392.2347 0.0354
394.0253 0.0177
399.002 0.0089
400.1817 0.0626
411.3218 0.0181
416.2146 0.0182
422.3024 0.0092
427.2968 0.0092
437.2429 0.0093
440.0521 0.0375
441.0374 0.0094
455.2053 0.0191
457.3063 0.0096
458.0141 0.0287
459.2972 0.1054
466.3378 0.0097
471.1971 0.0194
472.2362 0.0291
475.2919 0.2437
514.2586 0.0203
588.3406 0.282
684.3992 0.0234
701.3812 0.4027
711.4461 0.0477
729.4103 0.0121
END IONS

BEGIN IONS
PEPMASS=481.766382364396
CHARGE=2+
TITLE=File: ProtMix_BLHL_15.wiff, Sample: \2008_11_03\ProtMix_BLHL_15 (sample number 1), Elution: 18.609 to 18.691 min, Period: 1, Cycle(s): 357-358 (Experiment 2)
101.0699 0.4003
103.0119 0.0545
116.983 0.0629
120.0788 0.5341
123.9804 0.0249
129.0797 0.0305
131.053 0.0154
134.9977 0.0364
143.1161 2.2472
150.1099 0.0164
160.0413 0.0113
162.0157 0.0114
166.0871 1.1643
171.1086 0.743
176.0268 0.0771
178.0494 0.0895
186.1089 0.0244
188.1455 0.0184
194.0104 0.0187
195.083 0.0125
197.1366 0.0188
210.0274 0.5833
212.0278 0.0911
215.1446 0.0131
222.1121 0.0267
223.0593 0.02
224.0352 0.0268
225.0201 0.0201
231.1102 0.0612
238.0605 0.0138
239.1447 0.083
240.1344 0.1732
241.154 0.0139
242.1339 0.0417
243.1577 0.0139
244.009 0.014
257.1505 0.1219
259.0972 0.0216
264.6609 0.0145
269.0284 0.022
271.0046 0.0662
272.0803 0.0147
276.1366 0.1412
277.1182 0.3126
278.1239 0.0224
291.6917 0.0153
294.148 0.0613
299.1765 0.2011
300.6786 0.0233
314.1531 0.0317
315.6923 0.0159
321.1893 0.1122
321.7024 0.0241
323.2117 0.0161
335.2091 0.0491
343.1714 0.0331
343.6851 0.0249
344.2075 0.0415
351.1601 0.0419
356.644 0.0169
369.1723 0.0773
370.2039 0.0172
371.1852 0.0603
376.7445 0.026
379.2044 0.2439
381.7072 0.0437
382.1878 0.0175
385.2268 0.0965
386.2103 0.0615
387.2213 0.0264
387.7054 0.1409
388.2073 0.2643
390.1831 0.0177
390.7308 0.053
391.2082 0.0442
396.7012 0.1069
397.2 0.1069
399.2164 0.1161
400.1817 0.0268
410.1801 0.0362
412.2563 0.0182
427.2599 0.0832
437.2616 0.0467
454.2805 0.0476
455.2053 0.0191
464.245 0.0578
466.164 0.0193
472.7512 0.0292
473.2374 0.0389
480.1681 0.0294
480.7365 0.0196
481.3151 0.0981
482.267 0.1865
483.2788 0.0786
483.9966 0.0197
497.2566 0.0199
498.2242 0.0399
499.2926 0.2398
516.2985 0.1524
519.2692 0.0204
538.2675 0.1245
556.3094 0.3376
565.3089 0.0425
575.4527 0.0215
592.3056 0.1089
609.3465 0.0773
610.3291 0.2651
627.3119 0.3136
634.3865 0.0113
641.4102 0.0226
647.3117 0.091
651.3676 0.0342
652.315 0.0228
664.3255 0.2075
669.3708 0.2314
685.3821 0.0117
686.4125 0.0703
725.3347 0.0602
735.3875 0.0121
740.3912 0.0365
757.287 0.1477
774.4108 0.0747
775.3816 0.3113
777.3748 0.0623
780.3944 0.0125
791.9147 0.0126
792.4433 0.214
797.4477 0.0884
798.4833 0.1516
END IONS

BEGIN IONS
PEPMASS=449.206104186592
CHARGE=2+
TITLE=File: ProtMix_BLHL_15.wiff, Sample: \2008_11_03\ProtMix_BLHL_15 (sample number 1), Elution: 18.868 to 18.945 min, Period: 1, Cycle(s): 359-360 (Experiment 4)
103.0164 0.0136
104.0354 0.0091
123.9903 0.005
132.9794 0.0103
134.9873 0.0623
135.9917 0.0156
144.059 0.0161
160.03 0.0566
167.0219 0.0289
175.1263 0.0059
178.0494 0.0597
191.9979 0.0248
192.978 0.0311
210.0274 0.3045
211.007 0.117
221.0606 0.0199
223.9884 0.0134
224.9932 0.2014
239.0825 0.0277
255.9546 0.0215
256.9355 0.0072
257.947 0.0215
267.0009 0.0073
322.1997 0.0321
374.1975 0.0086
433.1112 0.0093
449.2156 0.019
449.9645 0.0569
450.268 0.0285
553.266 0.021
665.3861 0.0346
END IONS

BEGIN IONS
PEPMASS=572.357331693579
CHARGE=2+
TITLE=File: ProtMix_BLHL_15.wiff, Sample: \2008_11_03\ProtMix_BLHL_15 (sample number 1), Elution: 18.842 to 18.919 min, Period: 1, Cycle(s): 359-360 (Experiment 3)
117.0362 0.861
123.9854 1.3447
130.9967 0.5531
134.9873 0.6756
143.0198 0.5775
149.0055 0.7699
160.0413 1.5578
173.0028 0.9233
174.9962 0.5501
178.0494 2.7589
190.0329 3.7373
192.0227 1.14
192.9966 1.1813
208.0429 34.3402
210.0209 71.2611
213.0251 0.7374
223.0459 1.3504
342.0294 0.3969
344.0333 0.4312
360.0378 2.0191
361.0395 2.0049
362.0342 2.2203
571.8547 0.3958
END IONS

BEGIN IONS
PEPMASS=501.783228286696
CHARGE=2+
TITLE=File: ProtMix_BLHL_15.wiff, Sample: \2008_11_03\ProtMix_BLHL_15 (sample number 1), Elution: 18.79 to 18.871 min, Period: 1, Cycle(s): 359-360 (Experiment 2)
109.0841 0.028
129.0949 0.0864
131.0683 0.261
133.0825 4.74
134.085 0.0725
135.0964 0.0312
160.0526 0.0283
175.0908 0.2071
177.108 1.9992
178.0434 0.1372
185.1647 0.1217
192.0165 0.0248
192.9904 0.0248
203.1453 0.1402
210.0274 0.5184
212.0343 0.0586
213.1556 0.2025
221.1403 0.3391
224.9798 0.0268
239.1447 0.0968
242.0157 0.0348
259.0108 0.0504
265.1558 0.1674
273.9937 0.0444
283.1721 0.0903
292.9759 0.0306
309.1962 0.0472
353.2158 0.0252
356.205 0.135
356.7031 0.0591
366.1975 0.0257
371.2283 0.0517
383.2637 0.0263
391.7036 0.0708
392.2435 0.0266
400.1817 0.0627
415.221 0.0364
459.2876 0.0479
468.0096 0.0484
482.3063 0.0295
484.3114 0.0492
485.0496 0.0295
501.7632 0.0401
502.2941 0.2605
503.0359 0.0301
503.3167 0.7723
504.2801 0.0301
683.3236 0.0351
800.4681 0.0506
END IONS

BEGIN IONS
PEPMASS=503.4
CHARGE=2+
TITLE=File: ProtMix_BLHL_15.wiff, Sample: \2008_11_03\ProtMix_BLHL_15 (sample number 1), Elution: 19.048 to 19.126 min, Period: 1, Cycle(s): 361-362 (Experiment 4) (Charge not auto determined)
117.0895 0.2371
131.0683 0.7987
132.9484 0.3867
133.0825 19.9374
175.0967 0.6035
176.9177 0.1189
177.108 8.3451
210.0274 0.3629
219.1171 0.1456
221.1337 1.2971
239.1516 0.1245
265.163 0.6483
283.1796 0.1279
309.1884 0.2123
353.199 0.1093
371.2369 0.1293
415.2574 0.2278
459.278 0.3547
503.3067 1.8859
503.417 0.1004
END IONS

BEGIN IONS
PEPMASS=503.4
CHARGE=3+
TITLE=File: ProtMix_BLHL_15.wiff, Sample: \2008_11_03\ProtMix_BLHL_15 (sample number 1), Elution: 19.048 to 19.126 min, Period: 1, Cycle(s): 361-362 (Experiment 4) (Charge not auto determined)
117.0895 0.2371
131.0683 0.7987
132.9484 0.3867
133.0825 19.9374
175.0967 0.6035
176.9177 0.1189
177.108 8.3451
210.0274 0.3629
219.1171 0.1456
221.1337 1.2971
239.1516 0.1245
265.163 0.6483
283.1796 0.1279
309.1884 0.2123
353.199 0.1093
371.2369 0.1293
415.2574 0.2278
459.278 0.3547
503.3067 1.8859
503.417 0.1004
END IONS

BEGIN IONS
PEPMASS=503.4
CHARGE=4+
TITLE=File: ProtMix_BLHL_15.wiff, Sample: \2008_11_03\ProtMix_BLHL_15 (sample number 1), Elution: 19.048 to 19.126 min, Period: 1, Cycle(s): 361-362 (Experiment 4) (Charge not auto determined)
117.0895 0.2371
131.0683 0.7987
132.9484 0.3867
133.0825 19.9374
175.0967 0.6035
176.9177 0.1189
177.108 8.3451
210.0274 0.3629
219.1171 0.1456
221.1337 1.2971
239.1516 0.1245
265.163 0.6483
283.1796 0.1279
309.1884 0.2123
353.199 0.1093
371.2369 0.1293
415.2574 0.2278
459.278 0.3547
503.3067 1.8859
503.417 0.1004
END IONS

BEGIN IONS
PEPMASS=467.729125331012
CHARGE=2+
TITLE=File: ProtMix_BLHL_15.wiff, Sample: \2008_11_03\ProtMix_BLHL_15 (sample number 1), Elution: 19.023 to 19.1 min, Period: 1, Cycle(s): 361-362 (Experiment 3)
101.007 0.0135
103.0164 0.0227
104.0491 0.0137
105.0228 0.0458
115.0232 0.0575
115.9649 0.0241
116.9685 0.0242
123.9854 0.0498
132.0992 0.0617
132.969 0.0361
133.9814 0.0466
134.9873 0.1766
136.096 0.0261
143.0252 0.0267
144.0482 0.0161
150.9712 0.0494
153.0051 0.083
160.0413 0.4979
165.0229 0.0517
167.045 0.0231
176.0149 0.0356
178.0554 0.0716
179.0471 0.0239
192.0041 0.0186
192.9966 0.1801
194.0166 0.0311
196.9797 0.0188
206.961 0.0322
208.0107 0.0322
210.0209 2.6059
223.9817 0.0602
224.9865 2.3222
227.9537 0.0135
241.9948 0.1947
243.0044 0.2509
243.995 0.0489
255.0042 0.0214
255.7615 0.0358
256.0548 0.465
257.0072 0.3659
260.1345 0.0144
273.9641 0.4664
275.9658 0.0743
288.0532 0.0304
290.0294 0.0228
390.0771 0.0177
449.936 0.0379
451.9583 0.019
467.0718 0.5316
469.0644 0.3099
469.3356 0.0194
488.2551 0.0296
674.2728 0.0348
END IONS

BEGIN IONS
PEPMASS=559.784160905016
CHARGE=2+
TITLE=File: ProtMix_BLHL_15.wiff, Sample: \2008_11_03\ProtMix_BLHL_15 (sample number 1), Elution: 18.971 to 19.052 min, Period: 1, Cycle(s): 361-362 (Experiment 2)
101.0699 0.3871
129.1 0.7315
130.0823 1.1269
131.0786 14.8596
134.9873 0.9613
136.9841 0.3036
143.1161 0.2086
144.0643 0.2363
147.1123 2.4407
152.9995 1.0291
155.0025 0.2951
158.9121 0.248
159.0756 13.8022
161.027 0.1648
166.9583 0.133
171.0735 0.2282
177.001 0.7376
178.0434 0.3758
178.9992 0.2871
187.1411 0.8257
189.085 1.236
195.0143 4.1292
197.0111 1.1986
199.0748 0.5932
202.1143 0.5087
210.0209 3.0017
212.0148 1.5111
215.138 0.5902
216.0965 0.1643
217.0835 2.6488
227.1376 0.5325
239.1447 0.4494
240.1344 0.6651
241.1332 0.1736
242.1479 0.4384
244.0998 0.8385
254.1481 0.1997
256.0977 0.3649
257.1577 1.7996
258.1409 2.6147
259.1332 0.4897
270.1074 0.4264
272.1614 0.1623
274.1047 4.2784
275.1717 3.6573
284.1661 0.8223
288.1139 0.4706
299.1687 0.5181
300.1672 0.3563
312.1514 1.4383
330.1531 0.7393
330.9904 0.3661
339.125 0.4859
342.1617 0.3474
347.0002 0.533
348.0253 0.342
349.0102 0.6933
355.2016 0.354
357.1423 3.4482
372.72 0.5179
373.2122 0.3628
374.2321 0.147
375.1495 5.1021
381.1746 0.1833
383.1936 0.3589
385.1829 0.158
387.1862 0.132
388.2426 2.0532
398.2254 0.1606
399.1896 0.3484
400.1996 0.1521
401.2109 0.43
407.2154 0.1353
410.2435 0.1539
414.2376 0.5371
416.1781 0.1916
423.2309 0.276
424.1972 0.1934
425.2015 0.9219
426.1978 0.4709
428.24 0.7498
440.2491 0.1501
441.2065 0.216
442.2307 2.1061
443.2279 1.3463
445.2728 15.3918
448.7608 0.1705
452.215 1.3128
457.2681 0.2008
458.2438 0.9381
460.2271 2.2352
468.2224 0.6677
470.2271 4.5965
471.7505 3.2445
472.1876 0.136
485.2564 2.0888
488.2353 2.49
498.1942 0.1896
503.2465 0.2207
507.2765 0.8763
516.2477 0.8843
521.268 0.1533
521.7785 0.194
527.2258 0.3288
541.7688 0.3852
543.3205 0.2189
545.2606 0.2402
550.7764 2.4141
553.3185 0.2419
555.2448 0.7377
569.2383 0.1387
573.2776 1.1887
586.2712 0.2383
598.3162 0.1751
611.2683 0.2211
613.3593 0.2657
614.3119 0.8976
615.3097 0.2441
628.309 0.4262
630.6197 0.2695
631.3497 26.0597
631.6755 0.4495
632.7097 0.18
656.2605 0.2406
658.3238 0.2409
668.3417 0.6012
674.3076 0.5574
683.3703 0.1404
686.3422 0.4921
713.3316 0.3464
727.4193 0.2051
731.3436 0.3749
744.4356 8.0408
826.468 0.3859
845.4832 5.7087
942.4852 1.3731
958.7234 0.1662
960.4962 11.8226
961.1476 0.1941
1031.5438 0.3448
END IONS

BEGIN IONS
PEPMASS=571.352324001154
CHARGE=2+
TITLE=File: ProtMix_BLHL_15.wiff, Sample: \2008_11_03\ProtMix_BLHL_15 (sample number 1), Elution: 19.229 to 19.306 min, Period: 1, Cycle(s): 363-364 (Experiment 4)
103.0164 0.4449
115.0184 0.2541
117.0362 0.6387
123.9854 1.0111
130.9967 0.3378
134.9925 0.4884
143.0198 0.3689
149 0.5895
160.0413 0.9676
167.0161 0.2196
173.0028 1.0538
178.0494 2.369
190.0329 2.1826
192.0103 0.3469
192.9904 0.2857
208.0429 21.2468
210.0209 37.844
223.0392 1.4227
226.0272 0.3899
342.0294 0.6867
360.0378 4.2185
553.0662 0.2944
END IONS

BEGIN IONS
PEPMASS=457.287183188565
CHARGE=2+
TITLE=File: ProtMix_BLHL_15.wiff, Sample: \2008_11_03\ProtMix_BLHL_15 (sample number 1), Elution: 19.203 to 19.281 min, Period: 1, Cycle(s): 363-364 (Experiment 3)
103.021 0.0091
113.9707 0.0095
133.0876 0.2734
135.0289 0.0052
160.0413 0.0283
166.993 0.0231
176.009 0.0119
177.114 0.1488
178.0554 0.0179
185.1647 0.1521
185.9686 0.0122
195.0081 0.0062
200.1866 0.0063
206.0294 0.0128
207.9785 0.0129
210.0274 0.1425
211.007 0.0585
212.0343 0.0326
213.1556 0.2024
242.9904 0.0139
244.9737 0.028
255.0399 0.0071
287.0069 0.0076
326.2572 0.0162
351.7133 0.0084
367.0021 0.0171
369.1809 0.0086
374.1888 0.0173
398.9841 0.0089
457.096 0.0191
458.2629 0.0383
459.2876 0.0958
475.2529 0.1755
588.319 0.141
701.4286 0.2842
800.4934 0.0126
END IONS

BEGIN IONS
PEPMASS=942.814613347345
CHARGE=2+
TITLE=File: ProtMix_BLHL_15.wiff, Sample: \2008_11_03\ProtMix_BLHL_15 (sample number 1), Elution: 19.151 to 19.232 min, Period: 1, Cycle(s): 363-364 (Experiment 2)
123.9903 0.229
132.9794 0.0619
159.0869 0.0902
178.0494 0.5669
192.0165 0.0682
192.9966 0.1925
210.0209 11.726
258.1553 0.079
274.1121 0.0592
275.1865 0.0742
357.1423 0.076
375.1495 0.2945
388.269 0.0881
443.2279 0.0659
445.2728 1.4721
452.215 0.1332
460.2558 0.0864
470.2174 0.3782
485.2663 0.0689
488.2353 0.3952
517.2234 0.061
527.2771 0.0924
545.2293 0.0731
630.3054 0.0786
631.3497 0.5619
674.2611 0.1045
703.3126 0.083
713.3316 0.1672
731.3315 0.3386
744.4356 0.061
826.3652 0.0771
844.4695 0.195
1118.5882 1.7947
1118.8872 0.0897
1119.1864 0.0598
END IONS

BEGIN IONS
PEPMASS=466.279851888424
CHARGE=2+
TITLE=File: ProtMix_BLHL_15.wiff, Sample: \2008_11_03\ProtMix_BLHL_15 (sample number 1), Elution: 19.409 to 19.487 min, Period: 1, Cycle(s): 365-366 (Experiment 4)
101.0025 0.0135
103.021 0.0681
104.9769 0.0137
115.0232 0.024
115.9698 0.0193
123.9804 0.0149
129.0695 0.0102
132.1043 0.1131
132.9794 0.0361
134.0332 0.0207
134.9873 0.1558
136.0856 0.0104
143.0198 0.0214
152.9995 0.0885
155.9669 0.0168
160.0413 0.2037
165.0459 0.0632
167.0565 0.0231
168.9748 0.0174
173.0793 0.0235
176.009 0.0237
178.0494 0.1492
185.1586 0.0304
191.0142 0.0247
191.9979 0.0248
192.9966 0.0248
194.0353 0.0187
195.0143 0.0125
196.0709 0.0188
196.9923 0.0188
198.9297 0.0126
203.158 0.0255
207.9914 0.0258
210.0209 1.6007
213.1621 0.0849
223.9817 0.0335
224.9932 1.4221
237.9501 0.0138
242.0018 0.2087
242.9974 0.0767
255.7758 0.0286
256.0619 0.6439
257.0072 0.2079
258.0906 0.0144
273.0103 0.0665
273.9715 0.2886
288.038 0.0152
291.043 0.0153
356.2304 0.0253
382.1441 0.0175
383.1761 0.0175
399.261 0.0179
408.0549 0.009
416.2329 0.0091
449.045 0.0189
450.1068 0.0474
451.0273 0.019
466.4247 0.0193
466.7917 0.029
467.0912 1.324
499.2526 0.02
585.3189 0.0216
720.3582 0.024
END IONS

BEGIN IONS
PEPMASS=558.2
CHARGE=2+
TITLE=File: ProtMix_BLHL_15.wiff, Sample: \2008_11_03\ProtMix_BLHL_15 (sample number 1), Elution: 19.384 to 19.461 min, Period: 1, Cycle(s): 365-366 (Experiment 3) (Charge not auto determined)
101.0025 0.2157
103.021 0.2224
104.9769 0.2153
116.983 0.1306
121.0311 0.182
123.9854 0.8715
125.9847 0.276
129.1051 0.1372
130.0772 0.2142
131.0786 2.9233
132.9742 0.134
134.9925 2.951
136.9894 0.1256
147.1068 0.5423
152.9995 3.2649
159.0756 2.5267
161.0213 0.2951
166.9641 0.5143
177.001 2.4507
178.0494 1.7615
189.0911 0.209
192.9966 1.1559
194.8146 0.2184
195.0143 12.6863
202.1079 0.1589
209.8007 0.5247
210.0209 22.0169
212.0213 8.7587
212.132 0.1172
215.138 0.118
217.0769 0.5467
240.1275 0.1109
244.1138 0.1257
257.1577 0.3155
258.1409 0.4382
274.0973 0.829
275.1642 0.7418
288.1139 0.1214
312.1514 0.2449
329.0006 1.6228
329.1385 0.1704
347.0085 4.1318
349.0019 0.4677
357.1423 0.4732
375.1495 0.8574
388.2514 0.3084
424.2156 0.1105
425.1738 0.1291
442.2119 0.4233
445.2728 2.8591
452.2245 0.3424
460.2175 0.2974
468.2321 0.1161
470.2368 0.4073
471.7505 0.4661
472.2556 0.204
485.2367 0.3054
488.2353 0.494
516.2477 0.1625
550.7764 0.2938
573.2455 0.2034
614.3341 0.1551
631.3497 4.2133
631.4958 0.1798
744.4112 1.0126
845.4962 0.7021
942.4989 0.1785
960.5101 1.3442
961.4387 0.1802
END IONS

BEGIN IONS
PEPMASS=558.2
CHARGE=3+
TITLE=File: ProtMix_BLHL_15.wiff, Sample: \2008_11_03\ProtMix_BLHL_15 (sample number 1), Elution: 19.384 to 19.461 min, Period: 1, Cycle(s): 365-366 (Experiment 3) (Charge not auto determined)
101.0025 0.2157
103.021 0.2224
104.9769 0.2153
116.983 0.1306
121.0311 0.182
123.9854 0.8715
125.9847 0.276
129.1051 0.1372
130.0772 0.2142
131.0786 2.9233
132.9742 0.134
134.9925 2.951
136.9894 0.1256
147.1068 0.5423
152.9995 3.2649
159.0756 2.5267
161.0213 0.2951
166.9641 0.5143
177.001 2.4507
178.0494 1.7615
189.0911 0.209
192.9966 1.1559
194.8146 0.2184
195.0143 12.6863
202.1079 0.1589
209.8007 0.5247
210.0209 22.0169
212.0213 8.7587
212.132 0.1172
215.138 0.118
217.0769 0.5467
240.1275 0.1109
244.1138 0.1257
257.1577 0.3155
258.1409 0.4382
274.0973 0.829
275.1642 0.7418
288.1139 0.1214
312.1514 0.2449
329.0006 1.6228
329.1385 0.1704
347.0085 4.1318
349.0019 0.4677
357.1423 0.4732
375.1495 0.8574
388.2514 0.3084
424.2156 0.1105
425.1738 0.1291
442.2119 0.4233
445.2728 2.8591
452.2245 0.3424
460.2175 0.2974
468.2321 0.1161
470.2368 0.4073
471.7505 0.4661
472.2556 0.204
485.2367 0.3054
488.2353 0.494
516.2477 0.1625
550.7764 0.2938
573.2455 0.2034
614.3341 0.1551
631.3497 4.2133
631.4958 0.1798
744.4112 1.0126
845.4962 0.7021
942.4989 0.1785
960.5101 1.3442
961.4387 0.1802
END IONS

BEGIN IONS
PEPMASS=558.2
CHARGE=4+
TITLE=File: ProtMix_BLHL_15.wiff, Sample: \2008_11_03\ProtMix_BLHL_15 (sample number 1), Elution: 19.384 to 19.461 min, Period: 1, Cycle(s): 365-366 (Experiment 3) (Charge not auto determined)
101.0025 0.2157
103.021 0.2224
104.9769 0.2153
116.983 0.1306
121.0311 0.182
123.9854 0.8715
125.9847 0.276
129.1051 0.1372
130.0772 0.2142
131.0786 2.9233
132.9742 0.134
134.9925 2.951
136.9894 0.1256
147.1068 0.5423
152.9995 3.2649
159.0756 2.5267
161.0213 0.2951
166.9641 0.5143
177.001 2.4507
178.0494 1.7615
189.0911 0.209
192.9966 1.1559
194.8146 0.2184
195.0143 12.6863
202.1079 0.1589
209.8007 0.5247
210.0209 22.0169
212.0213 8.7587
212.132 0.1172
215.138 0.118
217.0769 0.5467
240.1275 0.1109
244.1138 0.1257
257.1577 0.3155
258.1409 0.4382
274.0973 0.829
275.1642 0.7418
288.1139 0.1214
312.1514 0.2449
329.0006 1.6228
329.1385 0.1704
347.0085 4.1318
349.0019 0.4677
357.1423 0.4732
375.1495 0.8574
388.2514 0.3084
424.2156 0.1105
425.1738 0.1291
442.2119 0.4233
445.2728 2.8591
452.2245 0.3424
460.2175 0.2974
468.2321 0.1161
470.2368 0.4073
471.7505 0.4661
472.2556 0.204
485.2367 0.3054
488.2353 0.494
516.2477 0.1625
550.7764 0.2938
573.2455 0.2034
614.3341 0.1551
631.3497 4.2133
631.4958 0.1798
744.4112 1.0126
845.4962 0.7021
942.4989 0.1785
960.5101 1.3442
961.4387 0.1802
END IONS

BEGIN IONS
PEPMASS=766.8
CHARGE=2+
TITLE=File: ProtMix_BLHL_15.wiff, Sample: \2008_11_03\ProtMix_BLHL_15 (sample number 1), Elution: 19.332 to 19.413 min, Period: 1, Cycle(s): 365-366 (Experiment 2) (Charge not auto determined)
101.0025 3.0606
121.9724 4.149
123.9854 28.3605
132.9742 6.1044
134.9925 5.9143
146.993 2.7276
150.9876 2.1271
161.027 1.7536
174.9843 2.7033
177.001 1.8737
178.0494 56.2792
192.0103 6.1272
192.9966 21.4451
195.0081 4.6842
209.5029 6.9209
209.6518 2.8942
209.7942 49.707
210.008 330.7981
210.3126 1.7056
386.0258 1.7217
387.0014 1.8566
404.0279 11.6962
556.0247 7.7723
END IONS

BEGIN IONS
PEPMASS=766.8
CHARGE=3+
TITLE=File: ProtMix_BLHL_15.wiff, Sample: \2008_11_03\ProtMix_BLHL_15 (sample number 1), Elution: 19.332 to 19.413 min, Period: 1, Cycle(s): 365-366 (Experiment 2) (Charge not auto determined)
101.0025 3.0606
121.9724 4.149
123.9854 28.3605
132.9742 6.1044
134.9925 5.9143
146.993 2.7276
150.9876 2.1271
161.027 1.7536
174.9843 2.7033
177.001 1.8737
178.0494 56.2792
192.0103 6.1272
192.9966 21.4451
195.0081 4.6842
209.5029 6.9209
209.6518 2.8942
209.7942 49.707
210.008 330.7981
210.3126 1.7056
386.0258 1.7217
387.0014 1.8566
404.0279 11.6962
556.0247 7.7723
END IONS

BEGIN IONS
PEPMASS=766.8
CHARGE=4+
TITLE=File: ProtMix_BLHL_15.wiff, Sample: \2008_11_03\ProtMix_BLHL_15 (sample number 1), Elution: 19.332 to 19.413 min, Period: 1, Cycle(s): 365-366 (Experiment 2) (Charge not auto determined)
101.0025 3.0606
121.9724 4.149
123.9854 28.3605
132.9742 6.1044
134.9925 5.9143
146.993 2.7276
150.9876 2.1271
161.027 1.7536
174.9843 2.7033
177.001 1.8737
178.0494 56.2792
192.0103 6.1272
192.9966 21.4451
195.0081 4.6842
209.5029 6.9209
209.6518 2.8942
209.7942 49.707
210.008 330.7981
210.3126 1.7056
386.0258 1.7217
387.0014 1.8566
404.0279 11.6962
556.0247 7.7723
END IONS

BEGIN IONS
PEPMASS=768.2
CHARGE=2+
TITLE=File: ProtMix_BLHL_15.wiff, Sample: \2008_11_03\ProtMix_BLHL_15 (sample number 1), Elution: 19.59 to 19.667 min, Period: 1, Cycle(s): 367-368 (Experiment 4) (Charge not auto determined)
123.9854 8.0827
178.0494 23.3274
192.9966 6.9915
195.0018 2.7236
209.8007 12.4045
210.0145 353.1319
210.1311 2.2168
211.7935 2.213
213.0185 3.7652
404.0279 6.6352
406.0254 2.7297
558.019 2.8094
END IONS

BEGIN IONS
PEPMASS=768.2
CHARGE=3+
TITLE=File: ProtMix_BLHL_15.wiff, Sample: \2008_11_03\ProtMix_BLHL_15 (sample number 1), Elution: 19.59 to 19.667 min, Period: 1, Cycle(s): 367-368 (Experiment 4) (Charge not auto determined)
123.9854 8.0827
178.0494 23.3274
192.9966 6.9915
195.0018 2.7236
209.8007 12.4045
210.0145 353.1319
210.1311 2.2168
211.7935 2.213
213.0185 3.7652
404.0279 6.6352
406.0254 2.7297
558.019 2.8094
END IONS

BEGIN IONS
PEPMASS=768.2
CHARGE=4+
TITLE=File: ProtMix_BLHL_15.wiff, Sample: \2008_11_03\ProtMix_BLHL_15 (sample number 1), Elution: 19.59 to 19.667 min, Period: 1, Cycle(s): 367-368 (Experiment 4) (Charge not auto determined)
123.9854 8.0827
178.0494 23.3274
192.9966 6.9915
195.0018 2.7236
209.8007 12.4045
210.0145 353.1319
210.1311 2.2168
211.7935 2.213
213.0185 3.7652
404.0279 6.6352
406.0254 2.7297
558.019 2.8094
END IONS

BEGIN IONS
PEPMASS=769.2
CHARGE=2+
TITLE=File: ProtMix_BLHL_15.wiff, Sample: \2008_11_03\ProtMix_BLHL_15 (sample number 1), Elution: 19.564 to 19.642 min, Period: 1, Cycle(s): 367-368 (Experiment 3) (Charge not auto determined)
121.9724 1.1906
123.9854 7.0861
125.9797 2.118
132.9742 1.5317
134.9873 1.7042
178.0494 15.623
180.0476 2.5199
192.0103 1.5612
192.9966 5.4684
194.9956 2.1863
209.4964 1.5355
209.8007 5.5838
210.0209 217.6691
210.1376 2.0294
211.7935 1.6402
212.0148 89.261
404.0368 1.8609
406.0344 2.0004
558.0296 1.2043
END IONS

BEGIN IONS
PEPMASS=769.2
CHARGE=3+
TITLE=File: ProtMix_BLHL_15.wiff, Sample: \2008_11_03\ProtMix_BLHL_15 (sample number 1), Elution: 19.564 to 19.642 min, Period: 1, Cycle(s): 367-368 (Experiment 3) (Charge not auto determined)
121.9724 1.1906
123.9854 7.0861
125.9797 2.118
132.9742 1.5317
134.9873 1.7042
178.0494 15.623
180.0476 2.5199
192.0103 1.5612
192.9966 5.4684
194.9956 2.1863
209.4964 1.5355
209.8007 5.5838
210.0209 217.6691
210.1376 2.0294
211.7935 1.6402
212.0148 89.261
404.0368 1.8609
406.0344 2.0004
558.0296 1.2043
END IONS

BEGIN IONS
PEPMASS=769.2
CHARGE=4+
TITLE=File: ProtMix_BLHL_15.wiff, Sample: \2008_11_03\ProtMix_BLHL_15 (sample number 1), Elution: 19.564 to 19.642 min, Period: 1, Cycle(s): 367-368 (Experiment 3) (Charge not auto determined)
121.9724 1.1906
123.9854 7.0861
125.9797 2.118
132.9742 1.5317
134.9873 1.7042
178.0494 15.623
180.0476 2.5199
192.0103 1.5612
192.9966 5.4684
194.9956 2.1863
209.4964 1.5355
209.8007 5.5838
210.0209 217.6691
210.1376 2.0294
211.7935 1.6402
212.0148 89.261
404.0368 1.8609
406.0344 2.0004
558.0296 1.2043
END IONS

BEGIN IONS
PEPMASS=475.759830226377
CHARGE=2+
TITLE=File: ProtMix_BLHL_15.wiff, Sample: \2008_11_03\ProtMix_BLHL_15 (sample number 1), Elution: 19.512 to 19.593 min, Period: 1, Cycle(s): 367-368 (Experiment 2)
115.0855 0.4125
116.1094 0.0145
120.0788 0.0637
125.023 0.01
128.1063 0.0253
129.0949 0.0305
130.0721 0.0102
143.0786 0.6846
145.0965 0.0269
147.1123 0.0434
159.0869 0.0902
160.0356 0.0735
171.1144 0.0234
173.1263 0.0941
173.9981 0.0472
174.9903 0.0177
176.0209 0.0593
177.108 0.0298
178.0554 0.191
181.0207 0.012
183.108 0.0242
186.115 0.0305
194.0415 0.0187
197.1366 0.113
198.1297 0.0629
201.1239 0.1522
204.1342 0.1661
205.9652 0.0192
210.0274 0.7652
214.1555 0.0523
225.9869 0.0134
242.1479 0.174
245.1207 0.014
254.1481 0.0356
264.0648 0.0145
265.032 0.0291
266.0301 0.0219
268.0466 0.022
272.154 0.0516
315.1841 0.0397
320.1805 0.048
325.184 0.0242
334.1703 0.0245
346.1595 0.0166
355.6231 0.0253
372.1937 0.0173
385.0425 0.0351
387.2565 0.0088
390.2096 0.4947
395.6867 0.0623
396.2027 0.2136
399.0199 0.0357
404.2795 0.009
404.7291 0.252
419.2301 0.0092
431.2337 0.1114
431.698 0.0557
444.2262 0.0094
445.235 0.0189
457.9471 0.0191
459.2972 0.0575
462.1954 0.0384
466.7337 0.2416
472.2167 0.0097
475.0969 0.0292
476.3354 0.0293
478.2401 0.0293
490.3022 0.0198
506.28 0.0302
519.2284 0.0306
520.2987 0.0204
537.2929 0.425
573.2562 0.0214
577.3526 0.0215
608.3205 0.8051
662.3564 0.0115
691.3763 0.0353
709.3607 1.751
710.695 0.0119
790.4434 0.0377
808.4443 0.3942
809.996 0.0127
879.5421 0.0133
END IONS

BEGIN IONS
PEPMASS=768.9
CHARGE=2+
TITLE=File: ProtMix_BLHL_15.wiff, Sample: \2008_11_03\ProtMix_BLHL_15 (sample number 1), Elution: 19.771 to 19.848 min, Period: 1, Cycle(s): 369-370 (Experiment 4) (Charge not auto determined)
123.9854 3.0027
125.9797 0.8935
134.9925 0.7951
178.0494 7.1134
180.0476 1.026
192.0103 0.6753
192.9966 2.5667
194.9956 1.0308
209.8007 2.6684
210.0209 125.5025
210.1246 1.6423
211.7935 0.7028
212.0148 39.616
404.0279 0.773
END IONS

BEGIN IONS
PEPMASS=768.9
CHARGE=3+
TITLE=File: ProtMix_BLHL_15.wiff, Sample: \2008_11_03\ProtMix_BLHL_15 (sample number 1), Elution: 19.771 to 19.848 min, Period: 1, Cycle(s): 369-370 (Experiment 4) (Charge not auto determined)
123.9854 3.0027
125.9797 0.8935
134.9925 0.7951
178.0494 7.1134
180.0476 1.026
192.0103 0.6753
192.9966 2.5667
194.9956 1.0308
209.8007 2.6684
210.0209 125.5025
210.1246 1.6423
211.7935 0.7028
212.0148 39.616
404.0279 0.773
END IONS

BEGIN IONS
PEPMASS=768.9
CHARGE=4+
TITLE=File: ProtMix_BLHL_15.wiff, Sample: \2008_11_03\ProtMix_BLHL_15 (sample number 1), Elution: 19.771 to 19.848 min, Period: 1, Cycle(s): 369-370 (Experiment 4) (Charge not auto determined)
123.9854 3.0027
125.9797 0.8935
134.9925 0.7951
178.0494 7.1134
180.0476 1.026
192.0103 0.6753
192.9966 2.5667
194.9956 1.0308
209.8007 2.6684
210.0209 125.5025
210.1246 1.6423
211.7935 0.7028
212.0148 39.616
404.0279 0.773
END IONS

BEGIN IONS
PEPMASS=457.277622461446
CHARGE=2+
TITLE=File: ProtMix_BLHL_15.wiff, Sample: \2008_11_03\ProtMix_BLHL_15 (sample number 1), Elution: 19.745 to 19.822 min, Period: 1, Cycle(s): 369-370 (Experiment 3)
110.0623 0.0047
115.0424 0.0048
116.9637 0.0097
123.9903 0.005
133.0773 0.1135
134.9977 0.0156
143.0145 0.0053
160.0639 0.0057
161.9758 0.0114
166.9872 0.0231
175.1145 0.0118
176.0209 0.0059
177.114 0.0417
178.0613 0.0418
179.059 0.006
183.0112 0.0121
185.1647 0.2374
192.0289 0.0186
193.9979 0.0187
199.1821 0.0063
200.1992 0.0063
210.0209 0.4282
213.1556 0.1045
221.147 0.0133
225.0066 0.0134
229.0012 0.0068
242.9904 0.0279
244.9807 0.2033
303.1724 0.0156
326.241 0.0323
342.1948 0.0248
374.2148 0.0519
395.1533 0.0089
458.0237 0.0287
458.2916 0.0096
459.2972 0.0479
475.2529 0.195
588.3515 0.1519
701.4404 0.1776
END IONS

BEGIN IONS
PEPMASS=559.784160905016
CHARGE=2+
TITLE=File: ProtMix_BLHL_15.wiff, Sample: \2008_11_03\ProtMix_BLHL_15 (sample number 1), Elution: 19.693 to 19.774 min, Period: 1, Cycle(s): 369-370 (Experiment 2)
101.0025 0.0629
103.021 0.0408
104.0263 0.0182
104.9815 0.0504
115.0232 0.024
119.018 0.0195
121.0311 0.0443
123.9804 0.0897
125.9998 0.0301
129.1051 0.0254
130.0772 0.0765
131.0786 1.1213
132.9742 0.0258
134.9925 0.8783
136.9841 0.2774
143.0145 0.0321
147.1123 0.1681
150.9876 0.0549
152.9995 0.8907
154.9969 0.2226
159.0756 1.1111
161.0213 0.1532
165.0114 0.0459
166.9583 0.0578
168.9573 0.0581
177.001 0.6067
178.0017 0.1253
178.0494 0.2506
178.9992 0.1316
180.0476 0.03
187.1411 0.0306
189.085 0.0492
192.9904 0.2983
195.0081 3.6106
197.0048 1.2364
199.0937 0.0189
202.1079 0.0318
208.9791 0.0194
210.0209 3.5854
212.0213 1.8631
215.1315 0.0525
217.0835 0.224
226.0205 0.0471
226.9557 0.0269
239.1447 0.0346
240.1414 0.0831
242.1479 0.0278
244.0998 0.021
256.0905 0.0286
257.1577 0.1147
258.1481 0.194
270.0927 0.0367
272.1835 0.0221
274.0973 0.3923
275.1791 0.2596
288.0911 0.0379
300.1749 0.031
312.1514 0.0948
318.9657 0.0399
328.9925 0.1946
329.9988 0.13
330.9904 0.1708
331.9835 0.0326
339.1168 0.0329
342.1617 0.0248
347.0085 0.4164
348.017 0.3503
349.0019 0.5847
350.03 0.0586
357.1423 0.1944
372.7287 0.0259
374.1888 0.0259
375.1581 0.2685
381.1746 0.0436
388.269 0.0969
401.2468 0.0269
423.2309 0.0184
424.2432 0.0276
425.2015 0.0461
428.2215 0.0278
442.1837 0.0752
445.2728 0.6889
452.1865 0.0666
454.9669 0.0191
458.2533 0.0574
460.2079 0.0959
469.2 0.0291
470.2271 0.2036
471.7699 0.1748
485.2761 0.0492
485.8771 0.0197
486.2418 0.0592
488.2353 0.0692
507.7599 0.0302
516.2579 0.0508
544.3319 0.0209
550.7554 0.063
551.2802 0.021
560.0486 0.0317
562.0608 0.0318
572.2825 0.0214
573.2669 0.1392
574.2736 0.0536
613.4036 0.0221
614.3341 0.0443
631.3385 1.2246
632.3724 0.3373
669.3246 0.0231
674.3076 0.0232
744.4966 0.2685
845.4572 0.1821
942.5401 0.0275
960.5378 0.4019
END IONS

BEGIN IONS
PEPMASS=453.033017079065
CHARGE=2+
TITLE=File: ProtMix_BLHL_15.wiff, Sample: \2008_11_03\ProtMix_BLHL_15 (sample number 1), Elution: 19.951 to 20.029 min, Period: 1, Cycle(s): 371-372 (Experiment 4)
101.0519 0.009
103.0482 0.0091
123.9854 0.0149
134.9821 0.0156
144.0482 0.0107
155.008 0.0056
155.9502 0.0112
160.0413 0.0339
161.0326 0.0113
167.0276 0.0173
176.009 0.0119
178.0673 0.006
179.0291 0.012
187.1167 0.0061
192.9966 0.0186
206.0165 0.0128
207.9978 0.0129
208.9726 0.0065
210.0209 0.6683
224.9597 0.0067
226.007 0.0269
226.9961 0.0135
228.0077 0.0203
239.9682 0.0069
241.0637 0.0278
242.0087 0.0626
242.9904 0.1324
243.995 0.014
418.9189 0.0092
435.0114 0.028
435.3285 0.056
453.033 0.0095
453.3376 0.1238
453.9375 0.0191
455.0432 0.0477
END IONS

BEGIN IONS
PEPMASS=560.789534451311
CHARGE=2+
TITLE=File: ProtMix_BLHL_15.wiff, Sample: \2008_11_03\ProtMix_BLHL_15 (sample number 1), Elution: 19.925 to 20.003 min, Period: 1, Cycle(s): 371-372 (Experiment 3)
101.0204 0.0135
102.0476 0.0226
103.021 0.0318
103.9944 0.0091
104.9815 0.0275
107.9942 0.0093
116.9927 0.0193
121.036 0.0246
123.9804 0.01
129.1051 0.0203
130.0925 0.0306
131.0786 0.4866
134.9873 0.239
136.9894 0.1465
144.0643 0.0107
147.1068 0.0434
150.9876 0.0165
153.0051 0.2157
155.0025 0.1058
159.0812 0.1805
161.0326 0.0284
164.9999 0.0345
167.0103 0.0636
168.998 0.0407
176.0031 0.0178
177.001 0.2855
178.0494 0.0656
178.9992 0.2094
183.0173 0.1391
187.1411 0.0183
189.0727 0.0369
193.0028 0.0497
193.9792 0.0249
195.0143 1.6115
197.0111 0.9039
199.0622 0.0252
200.0348 0.0506
202.127 0.0191
208.9597 0.0129
210.0209 1.2183
212.0213 0.6581
217.0637 0.112
244.1068 0.0279
258.1481 0.079
260.0264 0.0216
270.1221 0.0147
274.1195 0.0592
275.1939 0.0223
276.1292 0.0297
284.1434 0.0151
288.1063 0.0152
314.0818 0.0158
329.0006 0.0081
329.9988 0.0162
331.0148 0.0651
339.1991 0.0082
347.0002 0.075
348.9935 0.3592
350.9926 0.0335
357.1508 0.0084
358.1569 0.0423
375.1408 0.052
377.2393 0.0174
424.2524 0.0092
428.203 0.0185
443.2373 0.0188
445.2633 0.0755
446.2639 0.0944
447.2656 0.0189
452.253 0.0095
458.2533 0.0287
460.2558 0.048
470.2368 0.097
472.2264 0.0583
486.0446 0.0099
508.2537 0.0403
538.2468 0.0104
551.2592 0.042
560.0381 0.0847
562.3682 0.0106
630.6758 0.0112
631.3497 0.2922
744.4478 0.0122
745.5461 0.0366
846.4195 0.0651
960.4269 0.1664
END IONS

BEGIN IONS
PEPMASS=495.075625587872
CHARGE=2+
TITLE=File: ProtMix_BLHL_15.wiff, Sample: \2008_11_03\ProtMix_BLHL_15 (sample number 1), Elution: 19.873 to 19.954 min, Period: 1, Cycle(s): 371-372 (Experiment 2)
103.0164 0.0636
105.009 0.0092
115.0088 0.024
123.9903 0.0199
133 0.0206
134.9925 0.0416
142.027 0.0107
151.9947 0.011
160.0413 0.017
161.0213 0.017
167.0219 0.0404
176.0209 0.1246
178.0554 0.0776
192.9966 0.0186
194.0228 0.0747
195.0393 0.0187
205.0231 0.0192
207.0317 0.0129
208.0043 0.0129
210.0209 1.6796
215.1315 0.0197
223.0593 0.0467
243.9881 0.021
252.0712 0.0355
282.9765 0.015
283.9852 0.0377
285.0033 0.0226
357.1676 0.0169
479.0323 0.0098
495.1055 0.0099
496.0012 0.01
497.0373 0.0399
586.2928 0.0433
END IONS

BEGIN IONS
PEPMASS=536.060362548207
CHARGE=1+
TITLE=File: ProtMix_BLHL_15.wiff, Sample: \2008_11_03\ProtMix_BLHL_15 (sample number 1), Elution: 20.132 to 20.209 min, Period: 1, Cycle(s): 373-374 (Experiment 4)
101.0699 39.1461
120.0788 1.8281
129.0645 4.9648
141.0643 0.4516
147.0743 2.4568
166.0814 5.602
196.917 0.3325
197.1241 18.0014
207.1154 0.959
209.1277 0.5108
210.0274 1.2843
215.138 18.6152
225.1207 28.5504
231.1102 8.5803
242.1479 11.9945
243.1368 11.1011
248.1329 0.6763
259.1044 1.6409
260.1562 2.899
270.1442 1.5436
276.1292 43.4255
277.1182 56.1555
278.1164 8.9933
294.1403 43.1043
296.1296 0.2847
325.184 5.5725
335.1681 0.4256
336.1593 1.0986
343.188 1.6818
353.1738 50.5432
355.1679 0.4129
371.1938 21.5055
389.2034 0.3528
390.2184 0.3798
407.2245 2.9422
417.2094 1.2606
455.2244 2.5284
472.2556 0.4375
483.2297 0.3048
500.2421 3.221
518.261 3.0238
536.2674 4.4324
END IONS

BEGIN IONS
PEPMASS=476.257310913675
CHARGE=2+
TITLE=File: ProtMix_BLHL_15.wiff, Sample: \2008_11_03\ProtMix_BLHL_15 (sample number 1), Elution: 20.054 to 20.135 min, Period: 1, Cycle(s): 373-374 (Experiment 2)
103.021 0.0136
115.0807 0.0815
117.0314 0.0242
121.9625 0.0148
130.0976 0.0102
132.9794 0.0155
135.0029 0.0156
143.084 0.0428
147.134 0.0108
150.9767 0.022
156.9848 0.0056
159.0981 0.0056
160.0413 0.0339
161.0213 0.0113
166.9872 0.0116
173.1381 0.0412
174.004 0.0177
176.0209 0.0652
177.0961 0.0119
178.0494 0.2447
181.0267 0.012
183.102 0.0121
192.0165 0.031
192.9966 0.0186
194.0228 0.0125
197.1366 0.0063
201.1049 0.0254
202.1333 0.0064
203.0752 0.0319
204.1278 0.0064
205.0167 0.032
207.9978 0.0129
210.0274 0.6744
210.611 0.0065
214.162 0.0131
216.1885 0.0131
231.0014 0.0068
232.015 0.0068
242.1548 0.0348
246.0736 0.1192
265.0029 0.0364
266.001 0.0219
266.9863 0.0219
283.9777 0.0075
296.045 0.0154
325.9907 0.0081
385.0601 0.0263
390.2361 0.053
395.6867 0.0089
396.1938 0.0178
431.2337 0.0093
458.1289 0.0383
459.0002 0.0096
459.9969 0.0192
475.9939 0.0293
476.2768 0.039
477.1163 0.0195
477.9566 0.0098
478.2303 0.0196
537.2204 0.0207
608.3315 0.0662
709.3488 0.131
811.3835 0.0255
END IONS

BEGIN IONS
PEPMASS=559.794739086968
CHARGE=2+
TITLE=File: ProtMix_BLHL_15.wiff, Sample: \2008_11_03\ProtMix_BLHL_15 (sample number 1), Elution: 20.234 to 20.316 min, Period: 1, Cycle(s): 375-376 (Experiment 2)
123.9903 0.1444
131.0786 0.6605
134.9925 0.1975
147.1177 0.0651
150.9931 0.0659
153.0051 0.2711
154.9913 0.0612
159.0756 0.4571
167.0276 0.0982
177.001 1.5652
178.9992 0.5802
183.0112 0.0665
192.9904 0.1118
194.0228 0.1059
195.0143 9.2643
197.0048 2.8999
210.0209 4.525
212.0148 1.537
217.0835 0.1054
258.1409 0.1365
274.1121 0.1925
275.1717 0.0964
330.9741 0.0895
347.0168 0.2748
348.0003 0.1251
349.0019 0.3257
357.1845 0.0761
375.1495 0.1039
428.24 0.0555
445.2822 0.472
460.2558 0.0959
470.2077 0.0873
472.2362 0.0583
488.2353 0.079
631.3497 0.7754
744.4356 0.122
960.5239 0.2495
END IONS

BEGIN IONS
PEPMASS=537.4
CHARGE=2+
TITLE=File: ProtMix_BLHL_15.wiff, Sample: \2008_11_03\ProtMix_BLHL_15 (sample number 1), Elution: 20.106 to 20.39 min, Period: 1, Cycle(s): 373-374 (Experiment 3), 375-376 (Experiment 4)
101.0699 17.5209
102.0702 4.7314
120.0788 0.9211
121.0852 0.3395
123.9854 0.2987
129.0645 1.9809
130.0568 0.6578
134.9873 0.213
141.0696 0.3508
147.0743 1.3619
158.9966 0.2086
160.0413 0.1867
166.0814 2.3393
167.0854 1.0059
176.0149 15.0251
177.0129 0.2796
178.0494 0.937
192.0165 0.3098
192.9966 0.6398
194.0291 0.1682
197.1241 6.2962
198.1297 4.0665
207.1025 0.2123
208.1203 0.258
209.1213 0.1681
210.0209 13.3714
215.138 6.4529
216.1359 4.0171
225.1207 8.6402
226.1213 6.3076
231.1102 2.9227
232.1104 2.2347
242.1479 3.6804
243.1438 5.2147
244.1417 2.6411
248.1469 0.1549
259.1044 0.5398
260.1634 0.8437
261.1595 0.8455
270.1442 0.3601
271.1445 0.2651
275.8173 0.1856
276.1292 12.8753
276.7983 0.305
277.1257 27.8661
277.8034 0.2906
278.1164 18.9429
280.1183 0.1946
293.826 0.1533
294.148 8.5804
295.1457 9.9777
296.1527 1.5157
325.184 1.0562
326.1845 1.4777
327.1704 0.2022
328.012 3.2552
336.1675 0.3197
337.1601 0.3367
344.1992 0.3318
353.1822 8.083
353.7622 0.1682
354.1828 13.2524
355.1848 2.4437
371.1938 3.1957
372.1937 5.6152
373.1949 1.3216
390.2007 0.4507
408.2266 0.8765
417.1912 0.2009
418.2054 0.5577
456.2266 1.022
484.2327 0.1574
501.2426 1.2917
519.259 1.2535
537.2618 1.7725
END IONS

BEGIN IONS
PEPMASS=558.3
CHARGE=2+
TITLE=File: ProtMix_BLHL_15.wiff, Sample: \2008_11_03\ProtMix_BLHL_15 (sample number 1), Elution: 20.493 to 20.57 min, Period: 1, Cycle(s): 377-378 (Experiment 4) (Charge not auto determined)
123.9854 0.9359
131.0837 0.3839
134.9925 0.9923
152.9995 0.5256
176.8285 0.3092
177.001 10.1597
178.0494 0.9128
178.9932 0.7477
192.9966 0.4596
194.8083 1.2294
195.0143 58.3039
209.7942 0.4275
210.0209 30.2715
328.9925 0.6002
347.0085 3.8086
END IONS

BEGIN IONS
PEPMASS=558.3
CHARGE=3+
TITLE=File: ProtMix_BLHL_15.wiff, Sample: \2008_11_03\ProtMix_BLHL_15 (sample number 1), Elution: 20.493 to 20.57 min, Period: 1, Cycle(s): 377-378 (Experiment 4) (Charge not auto determined)
123.9854 0.9359
131.0837 0.3839
134.9925 0.9923
152.9995 0.5256
176.8285 0.3092
177.001 10.1597
178.0494 0.9128
178.9932 0.7477
192.9966 0.4596
194.8083 1.2294
195.0143 58.3039
209.7942 0.4275
210.0209 30.2715
328.9925 0.6002
347.0085 3.8086
END IONS

BEGIN IONS
PEPMASS=558.3
CHARGE=4+
TITLE=File: ProtMix_BLHL_15.wiff, Sample: \2008_11_03\ProtMix_BLHL_15 (sample number 1), Elution: 20.493 to 20.57 min, Period: 1, Cycle(s): 377-378 (Experiment 4) (Charge not auto determined)
123.9854 0.9359
131.0837 0.3839
134.9925 0.9923
152.9995 0.5256
176.8285 0.3092
177.001 10.1597
178.0494 0.9128
178.9932 0.7477
192.9966 0.4596
194.8083 1.2294
195.0143 58.3039
209.7942 0.4275
210.0209 30.2715
328.9925 0.6002
347.0085 3.8086
END IONS

BEGIN IONS
PEPMASS=582.315716199293
CHARGE=2+
TITLE=File: ProtMix_BLHL_15.wiff, Sample: \2008_11_03\ProtMix_BLHL_15 (sample number 1), Elution: 20.467 to 20.544 min, Period: 1, Cycle(s): 377-378 (Experiment 3)
100.998 0.0135
103.03 0.0272
109.0608 0.0047
115.0184 0.0144
123.9903 0.0299
129.0949 0.0102
134.9873 0.0312
136.9684 0.0052
142.0324 0.0053
144.0375 0.0161
147.1068 0.0325
160.0526 0.017
161.0043 0.0057
167.0103 0.0347
171.0676 0.0058
175.1559 0.0177
176.0268 0.0119
177.0129 0.0178
178.0375 0.1014
183.0294 0.0121
185.1586 0.2069
187.0249 0.0061
192.0165 0.0062
192.9966 0.0248
194.0353 0.0062
197.0487 0.0126
209.7295 0.0065
210.0274 0.7065
213.1686 0.0327
215.138 0.0262
216.1294 0.0131
219.0377 0.0132
239.0825 0.0069
244.0928 0.021
246.0596 0.021
265.9499 0.0219
280.0584 0.0374
284.151 0.0075
309.9908 0.0157
324.1287 0.008
327.2189 0.0243
353.1738 0.0168
365.2398 0.0256
373.0049 0.0173
380.0668 0.0087
388.1985 0.0088
456.1979 0.0191
458.2725 0.0096
492.2048 0.0099
548.0412 0.0105
565.022 0.0213
569.2916 0.032
582.0892 0.0432
583.3411 0.0216
595.3126 0.0764
708.3608 0.0476
837.4035 0.0259
951.4418 0.0966
END IONS

BEGIN IONS
PEPMASS=535.625685458902
CHARGE=3+
TITLE=File: ProtMix_BLHL_15.wiff, Sample: \2008_11_03\ProtMix_BLHL_15 (sample number 1), Elution: 20.415 to 20.496 min, Period: 1, Cycle(s): 377-378 (Experiment 2)
101.0699 15.3765
120.0788 0.588
129.0645 1.8188
147.0743 1.0196
166.0814 1.3601
197.1241 5.7451
207.1154 0.1673
210.0274 0.9928
215.138 5.3913
225.1207 11.0375
231.1102 2.101
242.1479 4.3831
243.1368 4.4487
248.1329 0.1691
259.1044 0.6405
260.1562 1.0745
270.1442 0.507
276.1292 16.5084
276.8057 0.4614
277.1182 24.4346
278.1164 2.7439
293.8107 0.322
294.1403 25.7698
325.184 2.8953
336.1675 0.3033
343.188 0.9858
352.7874 0.6215
353.1738 31.1537
353.3502 0.2522
371.1938 14.6468
389.2034 0.3795
407.2245 1.0829
417.2094 0.7856
455.2244 1.1448
472.2653 0.2624
500.2421 1.7308
518.261 2.7999
536.2674 5.2607
END IONS

BEGIN IONS
PEPMASS=418.059153323791
CHARGE=2+
TITLE=File: ProtMix_BLHL_15.wiff, Sample: \2008_11_03\ProtMix_BLHL_15 (sample number 1), Elution: 20.673 to 20.751 min, Period: 1, Cycle(s): 379-380 (Experiment 4)
103.021 0.0091
104.0217 0.0137
118.9985 0.0244
123.9903 0.0946
127.1466 0.0101
134.9925 0.0883
145.0427 0.0162
151.0041 0.0055
152.994 0.0885
154.9969 0.0056
160.047 0.0622
167.0161 0.0173
174.0099 0.0177
176.009 0.0356
178.0494 0.2506
183.0173 0.006
189.0542 0.0184
192.0103 0.031
193.0028 0.0248
195.0143 0.0062
196.0145 0.0125
207.0703 0.0322
207.9656 0.0322
209.0114 0.0194
210.0209 0.6742
226.0541 0.0067
226.9894 0.0067
237.0819 0.0069
239.9613 0.0069
248.0765 0.0211
264.0648 0.0073
265.9718 0.0073
280.036 0.0823
296.0219 0.0154
401.0945 0.0179
417.0359 0.0091
418.0683 0.0183
418.9738 0.0366
419.2759 0.0458
END IONS

BEGIN IONS
PEPMASS=457.287183188565
CHARGE=2+
TITLE=File: ProtMix_BLHL_15.wiff, Sample: \2008_11_03\ProtMix_BLHL_15 (sample number 1), Elution: 20.648 to 20.725 min, Period: 1, Cycle(s): 379-380 (Experiment 3)
103.0073 0.0182
123.9754 0.01
131.0581 0.0102
133.0825 0.1135
134.9925 0.0364
160.0413 0.0283
161.9758 0.0171
166.9872 0.0173
174.0452 0.0236
177.108 0.0417
178.0554 0.0716
181.9965 0.0121
185.1647 0.146
191.9917 0.0186
194.0228 0.0125
199.1821 0.0126
203.0242 0.0064
209.5094 0.0065
210.0274 1.1669
212.0213 0.2539
213.1491 0.2154
215.9979 0.0131
227.1713 0.027
227.9672 0.0135
230.0172 0.0068
236.0023 0.0069
241.9809 0.007
242.9974 0.0209
244.9947 0.133
245.9895 0.2314
246.9862 0.2248
247.5416 0.007
247.985 0.1197
264.0721 0.0654
296.0142 0.0231
303.1568 0.0234
326.2491 0.0646
439.0117 0.0656
439.3302 0.0187
457.01 0.0287
457.9854 0.0574
458.3203 0.0287
459.0481 0.0287
475.2626 0.1267
535.2636 0.0207
588.3298 0.1302
701.4167 0.3672
END IONS

BEGIN IONS
PEPMASS=518.047305139646
CHARGE=3+
TITLE=File: ProtMix_BLHL_15.wiff, Sample: \2008_11_03\ProtMix_BLHL_15 (sample number 1), Elution: 20.596 to 20.677 min, Period: 1, Cycle(s): 379-380 (Experiment 2)
101.0654 0.0539
103.03 0.0363
123.9854 0.0149
129.0594 0.0254
133.0825 0.0774
134.9977 0.0364
135.9813 0.0156
136.9998 0.0105
142.0377 0.0107
142.9984 0.016
146.9225 0.0217
147.1123 0.0054
152.9774 0.0111
155.0136 0.0056
157.0856 0.0056
160.0639 0.0057
165.0057 0.0057
166.0641 0.0115
168.0404 0.0116
172.0573 0.0176
176.0031 0.0059
177.0902 0.0119
178.0613 0.0537
184.053 0.0121
185.9991 0.0122
191.0698 0.0124
192.0103 0.0124
193.0028 0.0248
197.9976 0.0189
199.0433 0.0063
200.0411 0.019
209.7877 0.013
210.0209 0.687
212.0343 0.1042
214.0312 0.0065
215.02 0.0131
216.0111 0.0657
221.9655 0.0599
223.9817 0.0335
225.1207 0.0872
231.0422 0.034
233.0377 0.0546
235.0829 0.0206
240.0236 0.0069
242.1339 0.0278
243.1368 0.007
257.0358 0.0645
271.0341 0.0074
276.1366 0.0371
277.1108 0.1414
281.0694 0.0225
289.0253 0.0228
289.9914 0.0761
294.1403 0.0307
298.1257 0.0077
302.9622 0.0389
304.9421 0.0312
307.0302 0.4309
309.0312 0.0314
325.2001 0.0242
334.9799 0.0082
352.7118 0.0168
353.1822 0.1681
371.2369 0.0172
413.0555 0.0091
455.2244 0.0095
500.0721 0.03
501.0824 0.0801
502.0336 0.02
503.2666 0.0301
513.6099 0.0203
513.9544 0.0405
518.0575 0.0305
519.0349 0.0306
520.0539 0.0612
520.2885 0.0204
640.2105 0.0113
650.8656 0.0114
END IONS

BEGIN IONS
PEPMASS=480.021190881926
CHARGE=2+
TITLE=File: ProtMix_BLHL_15.wiff, Sample: \2008_11_03\ProtMix_BLHL_15 (sample number 1), Elution: 20.854 to 20.931 min, Period: 1, Cycle(s): 381-382 (Experiment 4)
105.0365 0.0092
117.0362 0.0484
119.0521 0.3561
120.0788 0.0098
134.0332 0.0362
134.9873 0.2286
143.1161 0.0214
153.0216 0.0221
160.0413 0.0792
166.9814 0.052
173.9863 0.0059
176.009 0.0356
177.0069 0.0238
178.0494 0.2149
190.0329 0.0062
192.0165 0.0558
193.0028 0.0497
194.0228 0.0125
195.0018 0.0062
205.9716 0.0064
208.9791 0.0646
210.0209 1.1154
214.0704 0.0131
215.0134 0.0131
222.0055 0.0133
241.9948 0.007
242.9695 0.0139
250.9863 0.0142
268.0027 0.022
269.021 0.0807
271.0046 0.0442
276.1292 0.0149
304.0449 0.0156
329.0168 0.0081
386.0609 0.0088
444.0095 0.0188
464.0331 0.0482
471.2651 0.0097
480.2073 0.0294
481.1091 0.0392
END IONS

BEGIN IONS
PEPMASS=559.784160905016
CHARGE=2+
TITLE=File: ProtMix_BLHL_15.wiff, Sample: \2008_11_03\ProtMix_BLHL_15 (sample number 1), Elution: 20.828 to 20.906 min, Period: 1, Cycle(s): 381-382 (Experiment 3)
123.9854 0.3734
125.9797 0.1606
131.0786 0.2815
134.9873 0.291
152.9995 0.2048
159.0756 0.1861
177.001 4.3921
178.9992 1.4236
194.0228 0.1432
195.0143 24.2936
197.0111 8.3606
210.0274 11.6494
212.0213 4.4218
330.9985 0.2196
347.0168 1.0582
349.0019 1.1529
445.2728 0.1794
631.3834 0.2248
960.4408 0.1248
END IONS

BEGIN IONS
PEPMASS=557.385500016148
CHARGE=2+
TITLE=File: ProtMix_BLHL_15.wiff, Sample: \2008_11_03\ProtMix_BLHL_15 (sample number 1), Elution: 20.776 to 20.857 min, Period: 1, Cycle(s): 381-382 (Experiment 2)
123.9854 1.2
134.9925 0.9769
152.9995 0.3761
177.001 13.8
178.0494 1.2767
192.0103 0.4832
192.9966 0.677
195.0081 74.2027
210.0209 39.3177
329.0006 1.0545
347.0085 5.4647
END IONS

BEGIN IONS
PEPMASS=473.052643405413
CHARGE=2+
TITLE=File: ProtMix_BLHL_15.wiff, Sample: \2008_11_03\ProtMix_BLHL_15 (sample number 1), Elution: 21.034 to 21.112 min, Period: 1, Cycle(s): 383-384 (Experiment 4)
111.0589 0.0047
124.0999 0.005
133.0876 0.0206
134.9925 0.026
143.0252 0.0053
147.058 0.0054
160.0356 0.0452
178.0554 0.1432
192.9842 0.0062
208.992 0.0065
210.0274 0.1361
212.0213 0.0326
215.0069 0.0066
245.9544 0.007
247.0213 0.007
262.0707 0.0652
296.0681 0.0077
411.1949 0.0091
439.1616 0.0187
455.0432 0.0191
455.9878 0.0382
457.0864 0.0096
473.1013 0.0779
473.7628 0.0097
475.0677 0.0487
END IONS

BEGIN IONS
PEPMASS=419.019561961965
CHARGE=2+
TITLE=File: ProtMix_BLHL_15.wiff, Sample: \2008_11_03\ProtMix_BLHL_15 (sample number 1), Elution: 21.009 to 21.086 min, Period: 1, Cycle(s): 383-384 (Experiment 3)
123.9854 0.244
134.9821 0.0519
178.0494 0.2028
179.0471 0.0538
187.1411 0.104
192.0165 0.0496
193.0028 0.087
205.1063 0.1537
207.9978 0.1097
210.0209 5.9416
211.0134 0.0779
212.0213 0.1237
226.9827 0.1347
401.0408 0.0358
403.0579 0.0449
420.2193 0.0917
421.0446 0.0642
END IONS

BEGIN IONS
PEPMASS=557.385500016148
CHARGE=3+
TITLE=File: ProtMix_BLHL_15.wiff, Sample: \2008_11_03\ProtMix_BLHL_15 (sample number 1), Elution: 20.957 to 21.038 min, Period: 1, Cycle(s): 383-384 (Experiment 2)
123.9903 0.4879
134.9925 0.6286
152.9995 0.3927
177.001 11.6348
178.0434 1.3547
192.9966 0.5155
194.8021 1.6975
195.0081 72.2511
197.0048 0.6464
209.8007 0.4858
210.0209 31.5346
329.0006 1.6303
347.0085 9.0131
END IONS

BEGIN IONS
PEPMASS=559.329393630434
CHARGE=2+
TITLE=File: ProtMix_BLHL_15.wiff, Sample: \2008_11_03\ProtMix_BLHL_15 (sample number 1), Elution: 21.215 to 21.292 min, Period: 1, Cycle(s): 385-386 (Experiment 4) (Charge not auto determined)
123.9854 0.1643
131.0786 0.1126
134.9873 0.1924
159.0699 0.2763
177.001 2.3702
194.7958 0.1498
195.0143 11.7817
197.0111 3.025
210.0209 5.5561
212.0213 1.5366
330.9985 0.0651
347.0002 0.3916
349.0019 0.3508
394.052 0.071
445.2728 0.1793
631.3497 0.3258
961.508 0.0832
END IONS

BEGIN IONS
PEPMASS=559.329393630434
CHARGE=3+
TITLE=File: ProtMix_BLHL_15.wiff, Sample: \2008_11_03\ProtMix_BLHL_15 (sample number 1), Elution: 21.215 to 21.292 min, Period: 1, Cycle(s): 385-386 (Experiment 4) (Charge not auto determined)
123.9854 0.1643
131.0786 0.1126
134.9873 0.1924
159.0699 0.2763
177.001 2.3702
194.7958 0.1498
195.0143 11.7817
197.0111 3.025
210.0209 5.5561
212.0213 1.5366
330.9985 0.0651
347.0002 0.3916
349.0019 0.3508
394.052 0.071
445.2728 0.1793
631.3497 0.3258
961.508 0.0832
END IONS

BEGIN IONS
PEPMASS=559.329393630434
CHARGE=4+
TITLE=File: ProtMix_BLHL_15.wiff, Sample: \2008_11_03\ProtMix_BLHL_15 (sample number 1), Elution: 21.215 to 21.292 min, Period: 1, Cycle(s): 385-386 (Experiment 4) (Charge not auto determined)
123.9854 0.1643
131.0786 0.1126
134.9873 0.1924
159.0699 0.2763
177.001 2.3702
194.7958 0.1498
195.0143 11.7817
197.0111 3.025
210.0209 5.5561
212.0213 1.5366
330.9985 0.0651
347.0002 0.3916
349.0019 0.3508
394.052 0.071
445.2728 0.1793
631.3497 0.3258
961.508 0.0832
END IONS

BEGIN IONS
PEPMASS=557.9
CHARGE=2+
TITLE=File: ProtMix_BLHL_15.wiff, Sample: \2008_11_03\ProtMix_BLHL_15 (sample number 1), Elution: 21.189 to 21.267 min, Period: 1, Cycle(s): 385-386 (Experiment 3) (Charge not auto determined)
123.9854 0.4331
134.9925 0.4779
152.9995 0.2655
177.001 7.3878
178.0494 0.8591
179.0052 0.5086
192.9966 0.3416
194.8083 1.1046
195.0143 49.4033
195.1392 0.3312
209.8007 0.3564
210.0209 21.8674
328.9925 0.86
347.0085 5.0815
349.0102 0.6181
END IONS

BEGIN IONS
PEPMASS=557.9
CHARGE=3+
TITLE=File: ProtMix_BLHL_15.wiff, Sample: \2008_11_03\ProtMix_BLHL_15 (sample number 1), Elution: 21.189 to 21.267 min, Period: 1, Cycle(s): 385-386 (Experiment 3) (Charge not auto determined)
123.9854 0.4331
134.9925 0.4779
152.9995 0.2655
177.001 7.3878
178.0494 0.8591
179.0052 0.5086
192.9966 0.3416
194.8083 1.1046
195.0143 49.4033
195.1392 0.3312
209.8007 0.3564
210.0209 21.8674
328.9925 0.86
347.0085 5.0815
349.0102 0.6181
END IONS

BEGIN IONS
PEPMASS=557.9
CHARGE=4+
TITLE=File: ProtMix_BLHL_15.wiff, Sample: \2008_11_03\ProtMix_BLHL_15 (sample number 1), Elution: 21.189 to 21.267 min, Period: 1, Cycle(s): 385-386 (Experiment 3) (Charge not auto determined)
123.9854 0.4331
134.9925 0.4779
152.9995 0.2655
177.001 7.3878
178.0494 0.8591
179.0052 0.5086
192.9966 0.3416
194.8083 1.1046
195.0143 49.4033
195.1392 0.3312
209.8007 0.3564
210.0209 21.8674
328.9925 0.86
347.0085 5.0815
349.0102 0.6181
END IONS

BEGIN IONS
PEPMASS=457.287183188565
CHARGE=2+
TITLE=File: ProtMix_BLHL_15.wiff, Sample: \2008_11_03\ProtMix_BLHL_15 (sample number 1), Elution: 21.137 to 21.218 min, Period: 1, Cycle(s): 385-386 (Experiment 2)
119.0082 0.0049
133.0825 0.0671
142.091 0.0053
143.0038 0.0107
153.0106 0.0277
166.0987 0.0058
166.9814 0.0231
176.0031 0.0059
178.0494 0.0119
183.0173 0.0181
185.1647 0.1826
192.9904 0.0248
193.9979 0.0125
199.1757 0.0315
210.0209 0.5054
211.0394 0.1948
212.0213 0.2474
213.1556 0.1958
214.0115 0.0065
226.9692 0.0202
228.9809 0.0135
229.9968 0.0136
244.9877 0.119
245.9895 0.0421
246.9932 0.1828
274.1269 0.0074
326.2653 0.0404
374.2061 0.0259
382.9749 0.0087
384.9811 0.0088
411.1133 0.0091
439.0585 0.0281
440.1084 0.0188
457.0578 0.0382
458.0715 0.1244
458.981 0.0287
475.2626 0.2145
588.319 0.1844
701.4404 0.1421
END IONS

BEGIN IONS
PEPMASS=511.059662941885
CHARGE=2+
TITLE=File: ProtMix_BLHL_15.wiff, Sample: \2008_11_03\ProtMix_BLHL_15 (sample number 1), Elution: 21.396 to 21.473 min, Period: 1, Cycle(s): 387-388 (Experiment 4)
101.007 0.0809
103.021 0.1044
104.9861 0.1145
120.9623 1.8048
123.9903 0.0996
133.0154 0.0877
134.9925 2.8315
148.9563 0.7203
151.0206 0.1813
152.9995 2.4061
164.9999 0.0574
167.0161 0.1214
178.0554 0.191
192.0103 0.0558
193.0028 0.0497
210.0209 5.1014
252.9308 0.2133
282.9915 0.0677
300.9578 8.153
END IONS

BEGIN IONS
PEPMASS=559.794739086968
CHARGE=2+
TITLE=File: ProtMix_BLHL_15.wiff, Sample: \2008_11_03\ProtMix_BLHL_15 (sample number 1), Elution: 21.37 to 21.447 min, Period: 1, Cycle(s): 387-388 (Experiment 3)
103.0346 0.0862
123.9854 0.0896
131.0735 0.1945
133.0773 0.0825
134.9769 0.026
136.9894 0.0262
152.9995 0.0664
159.0699 0.1297
160.047 0.0339
161.0213 0.034
166.9756 0.0347
177.001 0.684
178.0076 0.1312
178.0554 0.2028
178.9992 0.3469
192.0041 0.0372
192.9904 0.0932
194.0291 0.0374
195.0143 5.1471
197.0048 1.8955
210.0209 3.2222
212.0213 1.1137
217.0637 0.0329
275.142 0.0297
330.9985 0.0407
346.9918 0.1416
348.0086 0.1334
349.0186 0.2422
350.0216 0.0502
357.1339 0.0422
396.0336 0.0267
445.2633 0.0472
458.215 0.0287
460.2271 0.0671
470.2562 0.0291
560.3132 0.0317
561.0225 0.0318
561.3084 0.0424
631.3272 0.1461
845.4832 0.026
960.5239 0.0277
961.2862 0.0416
END IONS

BEGIN IONS
PEPMASS=465.285986376747
CHARGE=2+
TITLE=File: ProtMix_BLHL_15.wiff, Sample: \2008_11_03\ProtMix_BLHL_15 (sample number 1), Elution: 21.318 to 21.399 min, Period: 1, Cycle(s): 387-388 (Experiment 2)
100.998 0.0225
103.0255 0.0136
114.9992 0.0144
120.0788 0.7644
123.9854 0.0149
129.1051 0.0254
135.0393 0.0208
136.0699 0.0261
144.0429 0.0161
147.1177 0.0488
153.0106 0.0277
160.047 0.0339
167.0334 0.0231
176.0268 0.0297
178.0554 0.0895
179.0351 0.0239
194.0353 0.0187
199.1884 0.0442
206.0294 0.0128
210.0209 0.4667
212.106 0.1107
222.0321 0.0133
224.9865 0.0805
227.1578 0.0202
233.1605 2.2195
242.0226 0.0139
252.0144 0.0142
255.0113 0.1429
260.8633 0.065
261.1523 1.496
268.0027 0.0146
278.6834 0.0299
293.0754 0.0153
311.1727 0.3076
329.2115 0.0243
335.2254 0.1228
335.7086 0.0573
345.2285 0.0249
374.2148 0.0259
382.249 0.0874
393.1738 0.0177
396.2383 0.0712
398.2789 0.0178
410.2344 0.2717
424.2524 0.1934
448.0035 0.0189
459.2492 0.0767
465.286 0.1833
467.0429 0.0386
495.3144 0.0299
506.2901 0.0302
523.3217 0.1227
542.2997 0.0312
555.9614 0.0211
556.3515 2.3735
651.4475 0.0342
668.5383 0.0231
669.4287 1.6781
782.5066 0.0875
END IONS

BEGIN IONS
PEPMASS=426.013171555142
CHARGE=2+
TITLE=File: ProtMix_BLHL_15.wiff, Sample: \2008_11_03\ProtMix_BLHL_15 (sample number 1), Elution: 21.576 to 21.654 min, Period: 1, Cycle(s): 389-390 (Experiment 4)
100.0342 0.0134
101.007 0.009
103.089 0.0045
116.0275 0.0096
121.0213 0.0148
130.0058 0.0051
135.0029 0.0364
136.9998 0.0157
144.0375 0.0054
153.0051 0.0111
158.0172 0.0281
160.0809 0.0057
161.027 0.0113
165.9949 0.0058
167.0334 0.0404
168.0172 0.0058
169.0154 0.0174
171.0326 0.0117
176.0209 0.0059
177.114 0.0179
178.0315 0.0179
182.981 0.0181
184.9883 0.0182
189.9775 0.0123
192.0165 0.0124
194.0353 0.0062
200.9971 0.019
208.03 0.0129
208.9985 0.0065
209.7424 0.0065
210.0209 0.2916
212.0148 0.1172
214.0966 0.0981
215.0134 0.0393
215.9914 0.0263
226.0272 0.0269
226.9961 0.0135
241.1332 0.0139
245.0787 0.014
247.0003 0.0422
426.087 0.0461
427.0566 0.0647
427.9625 0.0185
END IONS

BEGIN IONS
PEPMASS=466.038524947512
CHARGE=2+
TITLE=File: ProtMix_BLHL_15.wiff, Sample: \2008_11_03\ProtMix_BLHL_15 (sample number 1), Elution: 21.55 to 21.628 min, Period: 1, Cycle(s): 389-390 (Experiment 3)
103.0164 0.0363
120.0788 0.7597
130.0823 0.0153
134.9873 0.0416
147.1177 0.038
148.1118 0.0109
152.994 0.0111
160.0526 0.0226
166.9988 0.0116
167.9998 0.0174
178.0434 0.1253
192.0227 0.0248
192.9966 0.0497
196.0271 0.0188
199.1694 0.0252
210.0209 0.4343
212.106 0.0716
214.1031 0.0131
224.0152 0.0268
224.9798 0.0134
232.9148 0.0136
233.1605 1.8644
242.0018 0.0209
246.1859 0.0281
255.0327 0.0357
256.0619 0.1216
257.0072 0.0287
261.1595 1.2069
283.1796 0.0226
311.1648 0.1894
335.2091 0.0655
335.7168 0.0573
345.2534 0.0415
374.2494 0.0346
383.2374 0.0438
393.165 0.0177
396.2561 0.0623
410.2435 0.2174
424.2432 0.2395
442.2495 0.047
448.0319 0.0947
459.278 0.0671
465.7876 0.0289
466.0578 0.0386
466.9269 0.0097
467.2265 0.0097
468.0192 0.0193
495.2945 0.0498
523.3422 0.1023
556.341 1.8038
572.3359 0.0107
652.4178 0.0343
669.4287 1.8281
669.7758 0.0579
782.5191 0.0625
784.5465 0.025
END IONS

BEGIN IONS
PEPMASS=570.059943939849
CHARGE=2+
TITLE=File: ProtMix_BLHL_15.wiff, Sample: \2008_11_03\ProtMix_BLHL_15 (sample number 1), Elution: 21.498 to 21.579 min, Period: 1, Cycle(s): 389-390 (Experiment 2)
117.0362 0.1645
123.9854 0.3385
135.0444 0.4157
149 0.1474
160.0413 0.164
167.0161 25.6143
178.0494 0.9669
190.0329 0.1849
192.0165 0.1611
192.9966 0.2422
208.0429 2.0701
209.0243 6.0181
210.0209 25.6113
212.0343 0.1432
343.014 0.1325
360.0378 0.1697
361.0226 0.841
404.0279 0.9436
END IONS

BEGIN IONS
PEPMASS=418.552940140023
CHARGE=2+
TITLE=File: ProtMix_BLHL_15.wiff, Sample: \2008_11_03\ProtMix_BLHL_15 (sample number 1), Elution: 21.757 to 21.834 min, Period: 1, Cycle(s): 391-392 (Experiment 4)
100.998 0.0315
103.021 0.0272
123.9903 0.1344
131.9862 0.0154
134.0177 0.0155
134.9977 0.0468
144.0375 0.0268
152.9995 0.0608
161.9986 0.0171
167.0276 0.0173
176.0209 0.1128
178.0554 0.1909
179.1009 0.018
189.9898 0.0863
192.0165 0.0372
193.0028 0.118
205.9588 0.0513
206.9803 0.0257
207.9849 0.3354
210.0209 2.9564
212.0213 0.0586
226.007 0.0336
226.9894 0.0472
269.021 0.0293
315.1206 0.0159
328.0362 0.0567
384.0168 0.0175
418.1049 0.0823
419.9902 0.3665
END IONS

BEGIN IONS
PEPMASS=540.2
CHARGE=2+
TITLE=File: ProtMix_BLHL_15.wiff, Sample: \2008_11_03\ProtMix_BLHL_15 (sample number 1), Elution: 21.731 to 21.808 min, Period: 1, Cycle(s): 391-392 (Experiment 3) (Charge not auto determined)
100.998 0.1123
103.021 0.0499
115.0136 0.0815
123.9854 0.1593
134.9925 2.0262
136.9841 0.0733
143.0198 0.1818
145.0265 0.0592
161.0213 0.488
166.9641 2.9237
168.9631 0.2615
175.8311 0.1067
176.0149 6.6352
179.0172 0.1017
192.9966 2.3423
195.0143 0.5182
208.9726 0.0776
209.7877 0.0648
210.0209 5.5034
212.0213 1.0352
224.9664 0.1274
310.9992 0.1341
328.6357 0.1702
328.7898 0.0973
329.0006 9.3148
329.1385 0.0811
END IONS

BEGIN IONS
PEPMASS=540.2
CHARGE=3+
TITLE=File: ProtMix_BLHL_15.wiff, Sample: \2008_11_03\ProtMix_BLHL_15 (sample number 1), Elution: 21.731 to 21.808 min, Period: 1, Cycle(s): 391-392 (Experiment 3) (Charge not auto determined)
100.998 0.1123
103.021 0.0499
115.0136 0.0815
123.9854 0.1593
134.9925 2.0262
136.9841 0.0733
143.0198 0.1818
145.0265 0.0592
161.0213 0.488
166.9641 2.9237
168.9631 0.2615
175.8311 0.1067
176.0149 6.6352
179.0172 0.1017
192.9966 2.3423
195.0143 0.5182
208.9726 0.0776
209.7877 0.0648
210.0209 5.5034
212.0213 1.0352
224.9664 0.1274
310.9992 0.1341
328.6357 0.1702
328.7898 0.0973
329.0006 9.3148
329.1385 0.0811
END IONS

BEGIN IONS
PEPMASS=540.2
CHARGE=4+
TITLE=File: ProtMix_BLHL_15.wiff, Sample: \2008_11_03\ProtMix_BLHL_15 (sample number 1), Elution: 21.731 to 21.808 min, Period: 1, Cycle(s): 391-392 (Experiment 3) (Charge not auto determined)
100.998 0.1123
103.021 0.0499
115.0136 0.0815
123.9854 0.1593
134.9925 2.0262
136.9841 0.0733
143.0198 0.1818
145.0265 0.0592
161.0213 0.488
166.9641 2.9237
168.9631 0.2615
175.8311 0.1067
176.0149 6.6352
179.0172 0.1017
192.9966 2.3423
195.0143 0.5182
208.9726 0.0776
209.7877 0.0648
210.0209 5.5034
212.0213 1.0352
224.9664 0.1274
310.9992 0.1341
328.6357 0.1702
328.7898 0.0973
329.0006 9.3148
329.1385 0.0811
END IONS

BEGIN IONS
PEPMASS=457.287183188565
CHARGE=2+
TITLE=File: ProtMix_BLHL_15.wiff, Sample: \2008_11_03\ProtMix_BLHL_15 (sample number 1), Elution: 21.679 to 21.76 min, Period: 1, Cycle(s): 391-392 (Experiment 2)
126.0248 0.005
131.0786 0.0051
133.0825 0.2424
134.9925 0.0156
153.0051 0.0055
160.0356 0.017
167.0276 0.0116
169.0096 0.0058
173.091 0.0059
174.057 0.0177
177.1021 0.119
178.0554 0.0179
185.1586 0.1095
187.0188 0.0061
199.1821 0.0505
210.0404 0.1166
211.0134 0.0649
212.0148 0.026
213.1425 0.0979
214.0835 0.0196
221.0871 0.0199
227.1781 0.0202
244.9947 0.042
245.9895 0.021
246.9651 0.0351
248.0131 0.0141
306.0283 0.0078
326.2814 0.0242
327.2432 0.0404
331.1368 0.0163
392.2347 0.0177
415.1936 0.0182
421.0354 0.0183
457.2298 0.0191
458.2629 0.0383
459.2684 0.0383
475.2334 0.0682
588.3406 0.1844
701.4404 0.2132
END IONS

BEGIN IONS
PEPMASS=559.773582823011
CHARGE=2+
TITLE=File: ProtMix_BLHL_15.wiff, Sample: \2008_11_03\ProtMix_BLHL_15 (sample number 1), Elution: 21.937 to 22.015 min, Period: 1, Cycle(s): 393-394 (Experiment 4)
103.0346 0.059
116.983 0.0193
119.0229 0.0293
123.9804 0.0299
124.968 0.02
125.9897 0.0201
131.0735 0.1844
133.0928 0.0258
134.9821 0.1143
143.0198 0.0214
147.1014 0.0217
147.9866 0.0163
150.9876 0.033
159.0699 0.0902
160.0866 0.0283
161.027 0.017
164.9999 0.0517
167.0045 0.0289
169.0038 0.0232
176.009 0.0178
177.001 0.0714
178.0434 0.1014
178.9992 0.0837
181.0388 0.018
183.0354 0.0181
192.0103 0.0372
193.0028 0.0745
194.0166 0.0498
194.4278 0.0125
195.0081 1.5316
199.0054 0.0315
210.0274 1.2116
210.7083 0.026
211.0134 2.416
211.5203 0.013
212.0213 1.0937
213.0055 1.3442
214.0115 0.3141
217.0769 0.0329
226.0339 0.0202
251.1492 0.0142
274.0973 0.0444
330.0232 0.0162
330.9904 0.0163
347.0002 0.0416
348.0253 0.0667
348.9852 0.0251
349.9882 0.0167
357.1423 0.0422
367.0364 0.0171
395.0288 0.0355
408.1995 0.0181
442.2213 0.0282
445.2633 0.0849
560.1333 0.0529
561.9972 0.0212
631.316 0.0787
638.2888 0.0226
745.4729 0.0244
845.5092 0.026
943.5561 0.0275
END IONS

BEGIN IONS
PEPMASS=465.285986376747
CHARGE=2+
TITLE=File: ProtMix_BLHL_15.wiff, Sample: \2008_11_03\ProtMix_BLHL_15 (sample number 1), Elution: 21.911 to 21.989 min, Period: 1, Cycle(s): 393-394 (Experiment 3)
103.0119 0.0454
115.0136 0.0144
119.0277 0.0049
120.0837 0.0441
123.9903 0.0199
125.028 0.005
129.1051 0.0102
129.9702 0.0051
135.0081 0.026
136.9841 0.0105
144.0321 0.0215
153.0051 0.0277
160.0526 0.017
167.0103 0.0462
169.0096 0.0174
176.009 0.0297
178.0494 0.0716
179.0351 0.0239
187.9922 0.0061
192.0227 0.031
192.978 0.0062
194.0228 0.0249
196.0521 0.0063
208.0172 0.0129
210.0274 0.3369
211.0199 0.1039
212.0278 0.0977
214.0443 0.0065
224.9932 0.0201
233.1605 0.2185
240.0582 0.0139
242.0087 0.0417
244.009 0.007
247.0705 0.0281
249.1551 0.0212
253.0232 0.0142
254.0056 0.0071
255.0256 0.0143
256.0619 0.0358
261.145 0.1012
273.9715 0.037
312.1435 0.0237
410.2344 0.0181
424.2709 0.0092
448.0508 0.0189
465.0353 0.0096
465.9999 0.0097
467.0525 0.029
556.341 0.2215
669.4402 0.1967
END IONS

BEGIN IONS
PEPMASS=572.325243337301
CHARGE=2+
TITLE=File: ProtMix_BLHL_15.wiff, Sample: \2008_11_03\ProtMix_BLHL_15 (sample number 1), Elution: 21.859 to 21.941 min, Period: 1, Cycle(s): 393-394 (Experiment 2)
101.0025 0.2471
115.0184 0.3357
117.0314 0.8611
123.9854 1.0855
134.9873 0.5714
143.0198 0.3209
149.0055 0.9443
160.0413 0.4016
161.027 0.193
163.0245 0.4225
167.0161 19.3023
169.0154 1.4066
173.0087 0.3588
178.0494 0.9247
179.0411 0.4667
190.0329 0.8444
191.0204 0.4017
192.0165 0.3346
192.9966 0.6957
208.0429 7.6354
209.0243 24.8737
210.0209 37.7556
211.0134 23.05
223.0459 0.2871
343.014 0.3561
360.0463 0.6448
361.0226 2.6606
404.0279 0.6022
END IONS

BEGIN IONS
PEPMASS=448.249545785006
CHARGE=2+
TITLE=File: ProtMix_BLHL_15.wiff, Sample: \2008_11_03\ProtMix_BLHL_15 (sample number 1), Elution: 22.118 to 22.195 min, Period: 1, Cycle(s): 395-396 (Experiment 4)
101.0025 0.0135
103.021 0.0318
104.0217 0.0046
104.9815 0.0046
119.0082 0.0098
132.9742 0.0103
133.9918 0.0052
134.9925 0.1714
137.0522 0.0052
144.0375 0.0161
152.9995 0.0719
161.0156 0.0057
166.0929 0.0058
167.0161 0.0173
176.0268 0.0475
178.0554 0.1492
190.0268 0.0185
192.0165 0.0062
193.0277 0.0248
194.0415 0.0125
205.0359 0.0128
206.0294 0.0128
209.5223 0.0065
210.0209 0.7454
214.0704 0.0065
219.0377 0.0132
221.0074 0.0399
222.0188 0.0133
235.0623 0.0137
237.0406 0.0551
239.0203 0.0829
255.097 0.0071
268.977 0.0073
270.1736 0.0073
278.0195 0.0224
278.6685 0.0075
294.0483 0.0153
296.0373 0.0077
297.0613 0.0077
298.0408 0.0154
321.1813 0.024
342.9975 0.0166
372.1419 0.0172
429.9997 0.0093
432.0511 0.0558
448.0319 0.0284
449.2251 0.0379
470.2465 0.0194
485.2564 0.0394
669.313 0.1388
764.4646 0.0124
END IONS

BEGIN IONS
PEPMASS=606.007013429947
CHARGE=3+
TITLE=File: ProtMix_BLHL_15.wiff, Sample: \2008_11_03\ProtMix_BLHL_15 (sample number 1), Elution: 22.092 to 22.169 min, Period: 1, Cycle(s): 395-396 (Experiment 3)
103.0255 0.0136
120.9672 0.0098
123.9704 0.0149
133.0876 0.0464
134.9873 0.0935
141.0908 0.0266
150.9767 0.022
154.9301 0.0167
155.9558 0.0279
160.0583 0.017
176.0446 0.0059
177.1199 0.0238
178.0494 0.1312
179.0291 0.0419
180.0595 0.018
181.9845 0.006
183.0959 0.0181
184.0288 0.0121
186.115 0.238
192.0103 0.0124
192.9842 0.0311
194.0415 0.0062
195.0081 0.025
197.0864 0.0126
200.136 0.3986
206.961 0.0129
209.8331 0.013
210.0209 1.0043
210.2283 0.0065
211.007 1.1112
213.9331 0.0065
214.1162 0.831
221.147 0.0199
223.9817 0.0335
224.9731 0.0268
225.9936 0.0134
227.0366 0.0135
227.9469 0.0068
228.136 0.6146
240.0236 0.0139
241.7167 0.0139
241.9948 0.3686
242.3775 0.0139
242.9834 0.7527
243.9881 0.0838
244.9807 0.056
254.997 0.0143
262.0345 0.0145
276.0104 0.0074
279.1837 0.0374
294.0713 0.0153
300.2136 0.0232
304.9889 0.0078
310.1719 0.0315
311.1411 0.0552
327.1946 0.0243
328.1577 1.045
328.8384 0.0081
355.1932 0.0253
376.1893 0.0694
379.2131 0.0261
389.1769 0.0176
393.227 0.0355
395.091 0.0089
396.1671 0.0445
413.2373 0.2091
424.2064 0.0184
430.2223 0.0093
440.7276 0.0094
441.2346 0.3383
441.4225 0.0188
457.2776 0.0287
475.2529 0.0097
485.2269 0.0295
498.0745 0.0399
503.2264 0.0301
544.238 0.0104
570.2414 0.0214
589.3279 0.0326
591.3267 0.0435
605.2808 0.044
606.3042 0.044
607.02 0.022
607.3505 0.011
END IONS

BEGIN IONS
PEPMASS=458.722424149968
CHARGE=2+
TITLE=File: ProtMix_BLHL_15.wiff, Sample: \2008_11_03\ProtMix_BLHL_15 (sample number 1), Elution: 22.04 to 22.121 min, Period: 1, Cycle(s): 395-396 (Experiment 2)
101.0654 0.0405
103.021 0.0227
110.067 0.0797
115.028 0.0144
120.0788 0.897
123.9953 0.0299
131.0683 0.0102
133.0825 0.196
134.9925 0.026
143.0145 0.016
146.9876 0.0108
149.06 0.0273
152.9885 0.0111
158.0116 0.0337
160.0413 0.017
166.0871 1.9596
166.5426 0.0115
173.1381 0.0294
176.009 0.0475
177.1021 0.0416
178.0613 0.0895
184.964 0.0182
186.1638 0.0122
189.9713 0.0246
192.0227 0.0248
192.9966 0.1119
195.0268 0.0437
201.1239 0.3616
205.0487 0.0128
210.0209 1.1405
212.0343 0.1889
221.1337 0.0266
229.1094 0.0203
247.985 0.0563
249.0351 0.0423
250.0098 0.0919
253.0019 0.0213
259.0324 0.0144
264.0794 0.0218
265.1485 0.0146
269.4979 0.0441
272.6484 0.0148
278.5043 0.0298
279.1687 0.157
282.1273 0.0225
297.1923 0.0231
305.6373 0.0234
310.6366 0.0473
311.1332 0.0315
319.1493 0.0399
320.1405 0.032
329.0168 0.0243
339.1497 0.0165
346.9918 0.0167
353.199 0.1009
353.6781 0.0252
362.2043 0.2894
367.1992 0.0514
377.1699 0.0347
395.2066 0.0356
427.2506 0.0185
436.2338 0.028
443.3032 0.0282
449.2345 0.0284
452.215 0.038
458.349 0.0479
459.2588 0.0575
460.2271 0.1343
461.0523 0.0384
466.1833 0.029
477.2042 0.0195
487.2479 0.0296
488.1859 0.0099
494.2205 0.0795
505.2343 0.0603
506.2096 0.0201
523.2604 0.0716
534.209 0.0207
551.2382 0.0945
593.2635 0.0436
610.307 0.0331
620.2548 0.1893
638.2888 0.87
646.2656 0.0341
670.3544 0.0116
701.4641 0.0237
705.3653 0.0831
716.4037 0.012
721.3785 0.012
723.3733 0.1443
732.5531 0.0121
733.3641 0.4965
751.3806 0.6374
END IONS

BEGIN IONS
PEPMASS=499.292558399821
CHARGE=2+
TITLE=File: ProtMix_BLHL_15.wiff, Sample: \2008_11_03\ProtMix_BLHL_15 (sample number 1), Elution: 22.298 to 22.376 min, Period: 1, Cycle(s): 397-398 (Experiment 4)
103.0255 0.0635
104.9815 0.0641
123.9854 0.1643
134.9925 5.7278
136.9894 1.2875
147.1123 0.0488
152.9995 0.0719
156.0172 0.0503
178.0494 0.406
192.0165 0.0496
193.0091 0.087
194.0166 0.0685
195.0143 0.0812
205.9909 0.1412
210.0209 9.2978
213.0251 0.1044
286.9918 0.0985
287.9849 0.0835
288.9796 0.0912
289.9838 0.0685
489.7876 0.1089
495.2945 0.0697
498.8032 0.9389
501.2826 0.0801
502.3242 0.0702
601.3713 0.0658
624.415 0.0559
END IONS

BEGIN IONS
PEPMASS=461.03308698812
CHARGE=2+
TITLE=File: ProtMix_BLHL_15.wiff, Sample: \2008_11_03\ProtMix_BLHL_15 (sample number 1), Elution: 22.272 to 22.35 min, Period: 1, Cycle(s): 397-398 (Experiment 3)
101.007 0.0404
103.021 0.0454
121.9773 0.0148
123.9903 0.0846
133.098 0.0155
134.9925 0.1039
136.9946 0.0157
146.9876 0.0163
150.9657 0.011
152.0057 0.011
152.9995 0.0498
160.0413 0.0396
164.9999 0.0172
172.5033 0.0235
172.9852 0.0118
173.9863 0.0177
174.9843 0.0237
176.009 0.0534
177.0188 0.0416
178.0375 0.0119
178.0673 0.0955
189.0481 0.0123
192.0165 0.0991
192.9966 0.1304
194.0104 0.0311
195.0268 0.0187
196.0208 0.0188
197.0111 0.0314
205.2024 0.0128
210.0274 2.1858
213.0251 0.0196
214.0377 0.0523
221.034 0.0133
240.0028 0.0208
249.148 0.0141
250.0027 0.545
269.5052 0.0367
270.0193 0.0294
270.5117 0.0294
279.505 0.0149
329.0087 0.0405
444.0095 0.066
461.2827 0.0192
462.1089 0.0192
463.0224 0.0289
END IONS

BEGIN IONS
PEPMASS=507.800223780501
CHARGE=2+
TITLE=File: ProtMix_BLHL_15.wiff, Sample: \2008_11_03\ProtMix_BLHL_15 (sample number 1), Elution: 22.221 to 22.302 min, Period: 1, Cycle(s): 397-398 (Experiment 2)
101.0654 0.3283
123.9903 0.0896
129.1 0.2743
130.0823 0.3876
140.0624 0.3864
144.0482 0.1234
147.1123 0.9439
157.1305 0.3083
160.0413 0.2828
161.0326 0.0965
176.0209 0.1543
178.0494 1.3313
184.1076 0.3519
185.1039 0.6083
186.0906 0.0793
192.0103 0.2726
193.0028 0.1553
195.083 0.0874
202.1206 0.3432
210.0209 6.5683
213.0903 0.3002
229.1162 0.176
230.1053 0.3323
238.1156 0.2898
243.1438 0.1255
260.1994 0.642
266.1103 0.3064
283.142 0.1505
284.1284 0.1432
298.0408 0.0772
301.1517 0.0776
342.1782 0.1985
357.734 0.1945
369.2067 0.7821
373.2813 0.7949
379.187 0.1307
393.2536 0.0798
396.2027 0.1335
397.2089 1.5687
413.2282 0.3091
427.2784 0.0924
455.2816 0.2958
468.2708 0.2517
477.3019 0.1661
484.3114 0.4724
489.0457 0.4351
489.7876 1.0293
491.0648 0.2874
495.2746 0.1492
496.2801 0.259
498.3539 0.0898
498.8032 15.0327
502.3242 2.8866
507.7901 0.131
508.3142 0.1814
526.3433 0.236
601.3823 3.8714
624.3368 0.894
714.4784 1.2791
737.4258 0.3644
785.5362 0.6895
850.4957 0.2087
886.5837 0.2131
END IONS

BEGIN IONS
PEPMASS=455.014548923833
CHARGE=2+
TITLE=File: ProtMix_BLHL_15.wiff, Sample: \2008_11_03\ProtMix_BLHL_15 (sample number 1), Elution: 22.479 to 22.556 min, Period: 1, Cycle(s): 399-400 (Experiment 4)
116.9976 0.0048
133.0154 0.0309
134.9977 0.161
147.0038 0.0054
151.0206 0.011
152.994 0.094
167.0219 0.0347
169.0096 0.0232
178.0554 0.0239
182.9568 0.0121
185.1586 0.0304
192.0537 0.0124
194.0228 0.0125
199.1757 0.0315
210.0339 0.1815
212.0278 0.0846
213.1621 0.0326
214.0312 0.0065
225.1005 0.0134
227.1983 0.0135
242.0157 0.0209
242.9904 0.0418
243.9811 0.0279
244.9807 0.084
262.02 0.0145
374.2061 0.0086
391.1109 0.0088
420.1277 0.0183
454.2996 0.0286
455.0145 0.0954
475.2724 0.078
588.3406 0.0868
669.394 0.0231
701.4523 0.0592
END IONS

BEGIN IONS
PEPMASS=559.784160905016
CHARGE=2+
TITLE=File: ProtMix_BLHL_15.wiff, Sample: \2008_11_03\ProtMix_BLHL_15 (sample number 1), Elution: 22.453 to 22.531 min, Period: 1, Cycle(s): 399-400 (Experiment 3)
103.0164 0.0182
118.9936 0.0049
121.036 0.0148
123.9903 0.0149
125.9797 0.0201
129.0848 0.0051
130.0874 0.0153
131.0786 0.0921
132.969 0.0103
134.9925 0.1403
135.9917 0.0156
136.9894 0.0157
137.9959 0.0105
147.1231 0.0217
151.0206 0.0055
152.994 0.1161
154.0354 0.0111
159.0756 0.1354
166.9872 0.0289
175.0435 0.0177
176.0149 0.0237
176.995 0.1784
178.0554 0.0656
178.9992 0.0958
184.9944 0.0061
187.9555 0.0061
189.085 0.0123
192.9904 0.0186
194.0664 0.0062
195.0081 0.9682
197.0111 0.2887
199.0874 0.0252
208.9791 0.0259
210.0209 0.6026
211.007 0.4936
212.0213 0.2669
213.012 0.2155
226.0205 0.0336
238.0053 0.0207
257.1505 0.0215
258.1337 0.0359
275.1791 0.0371
295.9989 0.0231
301.0198 0.0155
310.9755 0.0079
313.9708 0.0158
329.0168 0.0568
330.9904 0.0407
332.0568 0.0163
347.0501 0.0333
348.0003 0.0334
348.9935 0.0251
368.0221 0.0086
395.0111 0.0178
443.2185 0.0282
445.2822 0.1038
489.2039 0.0198
542.1748 0.0208
543.06 0.0208
559.0017 0.0211
560.0381 0.0529
560.9907 0.0212
631.3722 0.0899
745.3996 0.0244
960.5239 0.0693
END IONS

BEGIN IONS
PEPMASS=457.277622461446
CHARGE=2+
TITLE=File: ProtMix_BLHL_15.wiff, Sample: \2008_11_03\ProtMix_BLHL_15 (sample number 1), Elution: 22.401 to 22.482 min, Period: 1, Cycle(s): 399-400 (Experiment 2)
103.0119 0.0136
120.0788 0.1274
133.0825 0.1702
134.9977 0.0208
136.9841 0.0157
150.9657 0.011
152.9995 0.0221
166.0814 0.1786
167.0045 0.0173
171.0618 0.0058
176.009 0.0059
177.108 0.1012
178.0613 0.0179
185.1647 0.1217
201.1112 0.038
210.0209 0.2398
213.1556 0.124
221.1536 0.0133
227.1646 0.0337
244.9667 0.014
247.0073 0.007
248.0272 0.0352
279.1687 0.0075
303.0245 0.0156
326.2491 0.0565
373.0136 0.0173
374.1629 0.0086
376.2067 0.0173
400.7364 0.0179
411.349 0.0272
458.0619 0.0478
458.9714 0.0383
459.2972 0.0383
475.2724 0.0877
485.2761 0.0295
495.1652 0.0199
523.2808 0.0307
551.2067 0.021
588.3298 0.0976
638.3227 0.0452
701.4404 0.0947
734.3452 0.0242
752.3246 0.0123
800.544 0.0253
END IONS

BEGIN IONS
PEPMASS=617.307548731645
CHARGE=2+
TITLE=File: ProtMix_BLHL_15.wiff, Sample: \2008_11_03\ProtMix_BLHL_15 (sample number 1), Elution: 22.659 to 22.737 min, Period: 1, Cycle(s): 401-402 (Experiment 4)
103.021 0.0272
129.0949 0.0356
130.0823 0.0663
131.0786 0.0307
135.0444 0.0468
136.0699 0.0209
147.1123 0.1844
159.0756 0.0338
160.0413 0.0283
167.0161 0.1213
168.998 0.0232
178.0554 0.2148
180.0236 0.03
181.0448 0.018
183.1141 0.0968
187.1044 0.0673
192.0165 0.0248
192.9842 0.0186
194.0042 0.0623
196.0333 0.0188
203.0624 0.0892
210.0209 3.1662
213.0185 0.0718
215.1052 0.2755
235.1171 0.0206
242.0296 0.0209
249.021 0.0212
256.0047 0.0286
260.1994 0.101
274.1047 0.0518
282.1798 0.0901
284.1058 0.0528
293.1061 0.023
310.164 0.0787
355.1426 0.0169
359.2577 0.1017
379.2044 0.0435
389.0006 0.0353
392.1727 0.1063
404.0548 0.0629
406.0885 0.027
425.2291 0.0645
437.1401 0.0187
451.1508 0.057
454.2138 0.0286
463.2341 0.0481
466.1737 0.0386
488.2946 0.168
494.1708 0.0795
503.2264 0.0501
503.7883 0.0502
512.2834 0.081
522.2177 0.0409
538.1949 0.0207
548.282 0.0314
550.2729 0.021
565.2452 0.0957
566.2129 0.0638
647.2321 0.0227
651.3562 0.3081
665.2823 0.0346
722.3996 0.1803
778.3724 0.0249
809.398 0.1909
906.3821 0.0269
924.4678 0.3671
END IONS

BEGIN IONS
PEPMASS=426.003943549746
CHARGE=2+
TITLE=File: ProtMix_BLHL_15.wiff, Sample: \2008_11_03\ProtMix_BLHL_15 (sample number 1), Elution: 22.634 to 22.711 min, Period: 1, Cycle(s): 401-402 (Experiment 3)
101.0025 0.018
103.0164 0.0227
133.0825 0.0155
134.9925 0.0104
147.0038 0.0108
158.0285 0.045
162.0157 0.0114
167.0219 0.0231
178.0554 0.0656
182.9689 0.0181
184.9944 0.0304
192.9966 0.0186
199.0117 0.0126
210.0274 0.324
212.0408 0.0651
213.0055 0.0196
214.0835 0.1374
215.9585 0.0723
226.0205 0.0336
228.0077 0.0068
229.9765 0.0136
234.0352 0.0205
237.0681 0.0069
243.0113 0.0139
244.9947 0.014
248.0061 0.007
291.0278 0.0153
319.0136 0.0319
391.1021 0.0088
409.1756 0.0452
425.3306 0.0184
425.7641 0.0092
426.0224 0.1292
428.2308 0.0278
END IONS

BEGIN IONS
PEPMASS=512.2
CHARGE=2+
TITLE=File: ProtMix_BLHL_15.wiff, Sample: \2008_11_03\ProtMix_BLHL_15 (sample number 1), Elution: 22.582 to 22.663 min, Period: 1, Cycle(s): 401-402 (Experiment 2) (Charge not auto determined)
123.9854 2.3252
132.9742 0.4228
134.9925 1.065
149.0109 0.7097
150.9876 0.4177
178.0494 3.825
192.0165 0.4213
192.9966 0.7143
209.8072 1.9563
210.0209 71.5151
210.1246 0.4344
512.0304 3.6237
END IONS

BEGIN IONS
PEPMASS=512.2
CHARGE=3+
TITLE=File: ProtMix_BLHL_15.wiff, Sample: \2008_11_03\ProtMix_BLHL_15 (sample number 1), Elution: 22.582 to 22.663 min, Period: 1, Cycle(s): 401-402 (Experiment 2) (Charge not auto determined)
123.9854 2.3252
132.9742 0.4228
134.9925 1.065
149.0109 0.7097
150.9876 0.4177
178.0494 3.825
192.0165 0.4213
192.9966 0.7143
209.8072 1.9563
210.0209 71.5151
210.1246 0.4344
512.0304 3.6237
END IONS

BEGIN IONS
PEPMASS=512.2
CHARGE=4+
TITLE=File: ProtMix_BLHL_15.wiff, Sample: \2008_11_03\ProtMix_BLHL_15 (sample number 1), Elution: 22.582 to 22.663 min, Period: 1, Cycle(s): 401-402 (Experiment 2) (Charge not auto determined)
123.9854 2.3252
132.9742 0.4228
134.9925 1.065
149.0109 0.7097
150.9876 0.4177
178.0494 3.825
192.0165 0.4213
192.9966 0.7143
209.8072 1.9563
210.0209 71.5151
210.1246 0.4344
512.0304 3.6237
END IONS

BEGIN IONS
PEPMASS=507.800223780501
CHARGE=2+
TITLE=File: ProtMix_BLHL_15.wiff, Sample: \2008_11_03\ProtMix_BLHL_15 (sample number 1), Elution: 22.84 to 22.917 min, Period: 1, Cycle(s): 403-404 (Experiment 4)
123.9804 0.0199
134.0177 0.0207
134.9821 0.0364
144.0536 0.1718
146.0351 0.0432
160.03 0.0509
161.0383 0.034
167.0161 0.0462
178.0494 1.188
191.9979 0.0248
193.0028 0.0311
210.0274 3.6124
229.1162 0.0271
295.0074 0.0384
296.0373 0.1
298.0176 0.0232
455.3007 0.0191
476.2963 0.0195
489.7876 0.0396
490.0547 0.0297
498.8231 0.3996
502.3142 0.0501
624.3145 0.0224
714.4306 0.0478
END IONS

BEGIN IONS
PEPMASS=511.43370087306
CHARGE=2+
TITLE=File: ProtMix_BLHL_15.wiff, Sample: \2008_11_03\ProtMix_BLHL_15 (sample number 1), Elution: 22.814 to 22.892 min, Period: 1, Cycle(s): 403-404 (Experiment 3)
123.9854 3.1618
132.9742 0.6238
134.9873 1.1431
149.0055 0.8407
178.0494 5.1614
192.0103 0.6753
192.9966 0.9068
210.0209 94.862
212.0148 0.664
512.0304 5.2011
END IONS

BEGIN IONS
PEPMASS=722.195336176456
CHARGE=2+
TITLE=File: ProtMix_BLHL_15.wiff, Sample: \2008_11_03\ProtMix_BLHL_15 (sample number 1), Elution: 22.762 to 22.843 min, Period: 1, Cycle(s): 403-404 (Experiment 2)
103.021 1.1165
123.9854 5.9691
132.9742 1.2219
134.9925 2.7122
149.0055 1.8723
178.0494 14.8629
192.0165 1.5055
192.9966 2.3789
208.0429 2.3541
210.0209 199.64
255.0113 1.228
360.0378 4.9379
512.0304 38.3883
END IONS

BEGIN IONS
PEPMASS=483.278822161105
CHARGE=2+
TITLE=File: ProtMix_BLHL_15.wiff, Sample: \2008_11_03\ProtMix_BLHL_15 (sample number 1), Elution: 23.021 to 23.098 min, Period: 1, Cycle(s): 405-406 (Experiment 4)
103.0164 0.0136
108.0128 0.0186
110.0623 0.0188
116.0083 0.0096
118.979 0.0098
132.0992 0.036
133.0619 0.0155
134.028 0.0207
134.9977 0.0987
136.9841 0.0209
150.9986 0.0055
152.994 0.0166
160.0413 0.0509
162.9789 0.0057
166.993 0.0116
176.009 0.0237
178.0554 0.0298
185.0674 0.0061
192.9842 0.0062
207.0189 0.0129
208.0172 0.0258
210.0274 0.324
211.0264 0.1429
223.9951 0.0335
224.9932 0.1341
240.0513 0.0139
242.0018 0.2296
244.0928 0.0279
252.0995 0.0071
256.9427 0.0215
260.0119 0.0144
270.0266 0.022
273.9715 0.0814
286.9766 0.0227
343.6602 0.0083
357.2522 0.0169
365.1544 0.0171
403.6954 0.018
466.9849 0.0966
479.2672 0.0196
483.3181 0.0885
483.9474 0.0098
485.0595 0.0492
496.3 0.0299
722.4357 0.012
END IONS

BEGIN IONS
PEPMASS=722.9
CHARGE=2+
TITLE=File: ProtMix_BLHL_15.wiff, Sample: \2008_11_03\ProtMix_BLHL_15 (sample number 1), Elution: 22.995 to 23.072 min, Period: 1, Cycle(s): 405-406 (Experiment 3) (Charge not auto determined)
103.0164 3.141
123.9854 4.7992
132.9742 1.0672
134.9925 2.1673
149.0055 1.3864
167.0161 1.3701
178.0494 12.2517
192.0103 1.1461
192.9966 2.0994
208.0429 3.0895
209.8007 4.5927
210.0209 179.7732
210.1376 1.1731
255.0113 3.2282
360.0378 4.4809
512.0304 26.2822
END IONS

BEGIN IONS
PEPMASS=722.9
CHARGE=3+
TITLE=File: ProtMix_BLHL_15.wiff, Sample: \2008_11_03\ProtMix_BLHL_15 (sample number 1), Elution: 22.995 to 23.072 min, Period: 1, Cycle(s): 405-406 (Experiment 3) (Charge not auto determined)
103.0164 3.141
123.9854 4.7992
132.9742 1.0672
134.9925 2.1673
149.0055 1.3864
167.0161 1.3701
178.0494 12.2517
192.0103 1.1461
192.9966 2.0994
208.0429 3.0895
209.8007 4.5927
210.0209 179.7732
210.1376 1.1731
255.0113 3.2282
360.0378 4.4809
512.0304 26.2822
END IONS

BEGIN IONS
PEPMASS=722.9
CHARGE=4+
TITLE=File: ProtMix_BLHL_15.wiff, Sample: \2008_11_03\ProtMix_BLHL_15 (sample number 1), Elution: 22.995 to 23.072 min, Period: 1, Cycle(s): 405-406 (Experiment 3) (Charge not auto determined)
103.0164 3.141
123.9854 4.7992
132.9742 1.0672
134.9925 2.1673
149.0055 1.3864
167.0161 1.3701
178.0494 12.2517
192.0103 1.1461
192.9966 2.0994
208.0429 3.0895
209.8007 4.5927
210.0209 179.7732
210.1376 1.1731
255.0113 3.2282
360.0378 4.4809
512.0304 26.2822
END IONS

BEGIN IONS
PEPMASS=536.26741360515
CHARGE=2+
TITLE=File: ProtMix_BLHL_15.wiff, Sample: \2008_11_03\ProtMix_BLHL_15 (sample number 1), Elution: 22.943 to 23.024 min, Period: 1, Cycle(s): 405-406 (Experiment 2)
101.0699 0.1438
102.0566 0.0226
104.0582 0.0365
120.0837 0.0392
121.9675 0.0099
123.9804 0.0299
129.0289 0.0102
130.0772 0.0051
134.9873 0.0416
160.0413 0.0057
166.0756 0.0173
169.0096 0.0116
173.044 0.0176
178.0554 0.0716
179.0351 0.0179
192.0289 0.0062
192.9842 0.0124
193.9979 0.0187
197.1366 0.0628
199.0433 0.0126
201.0605 0.0127
206.0871 0.0193
210.0209 0.6161
215.1511 0.0656
225.1207 0.0671
231.1238 0.0408
234.9869 0.0206
242.1479 0.0975
245.0157 0.007
251.1209 0.2198
276.1292 0.2749
277.1108 0.2085
279.109 0.0822
294.1403 0.138
324.0482 0.0161
325.0147 0.0242
326.0311 0.0404
353.1738 0.1345
371.1852 0.1034
428.24 0.0185
446.2828 0.0567
448.0981 0.0095
500.2421 0.02
536.2674 0.0932
537.2307 0.0415
593.2744 0.0436
680.3349 0.0117
681.0348 0.0233
793.463 0.0756
796.4885 0.0252
939.8105 0.0137
END IONS

BEGIN IONS
PEPMASS=624.794925615744
CHARGE=2+
TITLE=File: ProtMix_BLHL_15.wiff, Sample: \2008_11_03\ProtMix_BLHL_15 (sample number 1), Elution: 23.201 to 23.279 min, Period: 1, Cycle(s): 407-408 (Experiment 4)
115.0088 0.0096
131.0837 0.0102
134.9717 0.0104
142.0377 0.0053
145.0534 0.0108
150.9986 0.0165
153.0327 0.0055
160.0356 0.017
160.9986 0.0113
167.0103 0.0231
174.0335 0.0059
176.0268 0.0178
178.0494 0.1611
185.1647 0.146
192.9904 0.0373
210.0209 0.3889
212.0213 0.0456
213.1491 0.0261
219.0113 0.0132
238.9857 0.0276
240.0236 0.0069
246.1297 0.007
247.9991 0.0141
262.0417 0.0507
270.1736 0.0073
290.0066 0.0076
333.1821 0.0082
412.0475 0.0091
414.0102 0.0728
418.1963 0.0183
448.2022 0.0757
561.3084 0.0106
575.2275 0.0107
624.0576 0.0223
626.0137 0.0112
675.318 0.0232
892.384 0.0267
1036.4894 0.072
END IONS

BEGIN IONS
PEPMASS=480.021190881926
CHARGE=2+
TITLE=File: ProtMix_BLHL_15.wiff, Sample: \2008_11_03\ProtMix_BLHL_15 (sample number 1), Elution: 23.175 to 23.253 min, Period: 1, Cycle(s): 407-408 (Experiment 3)
101.0115 0.018
106.9883 0.0092
115.0136 0.0144
117.0314 0.3292
123.9854 0.0348
132.9794 0.0206
134.0229 0.0311
134.9873 0.1558
137.0312 0.0052
143.0412 0.0107
146.0027 0.0108
150.9657 0.0055
152.9995 0.0387
160.0356 0.017
161.0213 0.017
162.0327 0.0114
166.9641 0.0347
168.9864 0.0232
174.9784 0.0118
176.0327 0.0178
177.0069 0.0595
178.0494 0.3223
192.0041 0.0434
192.9966 0.0497
194.0415 0.0187
194.9768 0.0125
196.0709 0.0125
206.0486 0.0128
208.9467 0.0129
210.0274 1.0183
213.0512 0.0065
213.9985 0.0065
226.0406 0.0067
228.1157 0.0135
237.02 0.0069
251.0359 0.0142
254.9899 0.0286
266.0155 0.0219
266.979 0.0292
267.9954 0.0293
269.043 0.088
270.0413 0.0147
270.9678 0.0221
285.0334 0.0302
311.0386 0.0079
333.0026 0.0163
401.9904 0.009
461.9647 0.0192
464.0427 0.0289
480.0702 0.1274
481.2464 0.0491
END IONS

BEGIN IONS
PEPMASS=457.277622461446
CHARGE=2+
TITLE=File: ProtMix_BLHL_15.wiff, Sample: \2008_11_03\ProtMix_BLHL_15 (sample number 1), Elution: 23.123 to 23.204 min, Period: 1, Cycle(s): 407-408 (Experiment 2)
103.0482 0.0182
120.0788 0.0196
123.9854 0.01
132.0016 0.0051
133.0876 0.1135
134.9925 0.0364
151.0096 0.011
155.0136 0.0167
160.03 0.0057
161.0043 0.017
166.0756 0.0346
172.0221 0.0117
175.0672 0.0118
176.0149 0.0237
177.108 0.0476
179.1069 0.006
185.1647 0.1521
186.0723 0.0122
194.0228 0.0125
199.1505 0.0063
200.1739 0.0063
210.0274 0.2463
212.0604 0.0326
213.1621 0.0849
214.0115 0.0262
216.0374 0.0066
230.0172 0.0136
234.9663 0.0137
244.0369 0.0279
244.9737 0.014
247.985 0.0282
326.2733 0.0242
351.2104 0.0251
374.2148 0.0259
399.0467 0.0089
457.0004 0.0096
457.3063 0.0287
458.0524 0.0574
459.0002 0.0479
459.2876 0.0192
475.2529 0.2827
588.3515 0.0759
589.3062 0.0434
701.4049 0.1303
END IONS

BEGIN IONS
PEPMASS=481.01105133977
CHARGE=2+
TITLE=File: ProtMix_BLHL_15.wiff, Sample: \2008_11_03\ProtMix_BLHL_15 (sample number 1), Elution: 23.382 to 23.459 min, Period: 1, Cycle(s): 409-410 (Experiment 4)
103.0164 0.059
113.0704 0.0095
116.9782 0.0193
117.0362 0.2951
123.9953 0.0149
133.0876 0.0206
134.9873 0.1039
137.0103 0.0157
142.0217 0.0107
143.0252 0.0107
146.9984 0.0108
153.0051 0.0387
160.0526 0.0226
161.0213 0.0057
168.9748 0.0058
176.0268 0.0237
177.001 0.0297
178.0494 0.3045
192.9842 0.0124
194.0166 0.0249
195.0268 0.0125
205.0295 0.0064
208.9661 0.0711
210.0209 0.9019
214.0443 0.0196
224.0219 0.0067
243.0044 0.0279
244.0649 0.014
253.0019 0.0071
269.0284 0.0367
269.9605 0.0073
271.0267 0.0368
285.041 0.0075
329.0006 0.0243
390.1742 0.0265
482.0216 0.0196
482.2964 0.0196
483.2985 0.0197
END IONS

BEGIN IONS
PEPMASS=559.794739086968
CHARGE=2+
TITLE=File: ProtMix_BLHL_15.wiff, Sample: \2008_11_03\ProtMix_BLHL_15 (sample number 1), Elution: 23.356 to 23.433 min, Period: 1, Cycle(s): 409-410 (Experiment 3)
103.0073 0.0091
104.9861 0.0183
119.0082 0.0098
124.0003 0.0149
131.0786 0.0973
134.9873 0.0935
136.9894 0.0105
146.9876 0.0108
149.0055 0.0218
153.0051 0.0774
155.0025 0.0111
157.0016 0.0056
159.0756 0.1749
161.0156 0.0057
164.9942 0.0115
170.9449 0.0117
176.0327 0.0059
177.001 0.1309
178.0613 0.0358
179.0052 0.0239
180.0296 0.012
183.0112 0.006
192.9842 0.0186
195.0143 0.7183
197.0048 0.0941
199.0559 0.0063
210.0274 0.4147
211.0264 0.2273
212.0148 0.241
218.0793 0.0066
223.0192 0.0267
241.9948 0.0139
246.1227 0.007
254.1339 0.0071
271.1371 0.0147
274.1047 0.0296
287.0145 0.0151
329.0006 0.0243
331.0311 0.0407
347.0002 0.075
348.0086 0.0334
349.0102 0.1086
350.0885 0.0167
357.1085 0.0084
359.9869 0.017
375.1581 0.0433
388.2073 0.0176
442.2683 0.0188
445.2822 0.0755
560.0698 0.0212
562.0184 0.0318
588.3406 0.0217
631.3497 0.0562
960.5101 0.0693
END IONS

BEGIN IONS
PEPMASS=512.030422784623
CHARGE=1+
TITLE=File: ProtMix_BLHL_15.wiff, Sample: \2008_11_03\ProtMix_BLHL_15 (sample number 1), Elution: 23.304 to 23.385 min, Period: 1, Cycle(s): 409-410 (Experiment 2)
103.021 0.4583
123.9903 0.6026
133.0154 0.1496
134.9873 0.4313
149.0055 0.0873
151.0261 0.4286
152.9995 0.2489
167.0161 0.2311
178.0494 0.6562
192.0165 0.1735
192.9904 0.1243
210.0209 15.6298
237.1508 0.1033
255.0185 0.2213
303.0167 1.004
512.0405 0.3542
789.413 0.1005
END IONS

BEGIN IONS
PEPMASS=723.2
CHARGE=2+
TITLE=File: ProtMix_BLHL_15.wiff, Sample: \2008_11_03\ProtMix_BLHL_15 (sample number 1), Elution: 23.562 to 23.64 min, Period: 1, Cycle(s): 411-412 (Experiment 4) (Charge not auto determined)
103.021 0.5219
123.9854 0.3634
134.9925 0.2546
151.0041 0.1319
167.0161 0.2427
178.0494 1.2711
193.0028 0.1615
208.0429 0.2516
209.8007 0.421
210.0209 24.1264
255.0185 0.8214
360.0463 0.6026
512.0405 4.0385
END IONS

BEGIN IONS
PEPMASS=723.2
CHARGE=3+
TITLE=File: ProtMix_BLHL_15.wiff, Sample: \2008_11_03\ProtMix_BLHL_15 (sample number 1), Elution: 23.562 to 23.64 min, Period: 1, Cycle(s): 411-412 (Experiment 4) (Charge not auto determined)
103.021 0.5219
123.9854 0.3634
134.9925 0.2546
151.0041 0.1319
167.0161 0.2427
178.0494 1.2711
193.0028 0.1615
208.0429 0.2516
209.8007 0.421
210.0209 24.1264
255.0185 0.8214
360.0463 0.6026
512.0405 4.0385
END IONS

BEGIN IONS
PEPMASS=723.2
CHARGE=4+
TITLE=File: ProtMix_BLHL_15.wiff, Sample: \2008_11_03\ProtMix_BLHL_15 (sample number 1), Elution: 23.562 to 23.64 min, Period: 1, Cycle(s): 411-412 (Experiment 4) (Charge not auto determined)
103.021 0.5219
123.9854 0.3634
134.9925 0.2546
151.0041 0.1319
167.0161 0.2427
178.0494 1.2711
193.0028 0.1615
208.0429 0.2516
209.8007 0.421
210.0209 24.1264
255.0185 0.8214
360.0463 0.6026
512.0405 4.0385
END IONS

BEGIN IONS
PEPMASS=468.1
CHARGE=2+
TITLE=File: ProtMix_BLHL_15.wiff, Sample: \2008_11_03\ProtMix_BLHL_15 (sample number 1), Elution: 23.536 to 23.614 min, Period: 1, Cycle(s): 411-412 (Experiment 3) (Charge not auto determined)
103.0164 0.0227
105.0273 0.0137
115.9794 0.0096
119.0229 0.0098
131.0786 0.0102
132.9742 0.0052
133.0876 0.0258
134.0332 0.0311
134.9873 0.0935
135.0912 0.0208
137.0417 0.0052
142.0377 0.0053
144.0482 0.0107
145.0427 0.0162
153.0051 0.0221
159.8717 0.0057
160.0356 0.1527
161.0213 0.0397
164.9597 0.0287
166.9814 0.0173
169.0096 0.0291
176.009 0.0059
178.0554 0.0418
178.9035 0.006
179.0351 0.0359
191.0018 0.0124
192.0041 0.0186
192.9966 0.0621
194.0042 0.0374
196.986 0.0063
207.0382 0.0193
210.0209 0.9985
210.1505 0.0065
212.9794 0.013
216.0636 0.0131
222.0388 0.0067
224.9932 0.731
225.745 0.0202
225.9801 0.3834
242.0574 0.007
243.0044 0.0836
255.0042 0.0071
255.9832 0.0358
256.957 0.0502
258.9676 0.0216
273.9715 0.3481
405.098 0.018
449.9645 0.1234
468.0676 0.1257
468.2224 0.0387
468.9386 0.0484
469.3066 0.0291
470.1011 0.0097
470.2271 0.1648
472.2167 0.0194
END IONS

BEGIN IONS
PEPMASS=468.1
CHARGE=3+
TITLE=File: ProtMix_BLHL_15.wiff, Sample: \2008_11_03\ProtMix_BLHL_15 (sample number 1), Elution: 23.536 to 23.614 min, Period: 1, Cycle(s): 411-412 (Experiment 3) (Charge not auto determined)
103.0164 0.0227
105.0273 0.0137
115.9794 0.0096
119.0229 0.0098
131.0786 0.0102
132.9742 0.0052
133.0876 0.0258
134.0332 0.0311
134.9873 0.0935
135.0912 0.0208
137.0417 0.0052
142.0377 0.0053
144.0482 0.0107
145.0427 0.0162
153.0051 0.0221
159.8717 0.0057
160.0356 0.1527
161.0213 0.0397
164.9597 0.0287
166.9814 0.0173
169.0096 0.0291
176.009 0.0059
178.0554 0.0418
178.9035 0.006
179.0351 0.0359
191.0018 0.0124
192.0041 0.0186
192.9966 0.0621
194.0042 0.0374
196.986 0.0063
207.0382 0.0193
210.0209 0.9985
210.1505 0.0065
212.9794 0.013
216.0636 0.0131
222.0388 0.0067
224.9932 0.731
225.745 0.0202
225.9801 0.3834
242.0574 0.007
243.0044 0.0836
255.0042 0.0071
255.9832 0.0358
256.957 0.0502
258.9676 0.0216
273.9715 0.3481
405.098 0.018
449.9645 0.1234
468.0676 0.1257
468.2224 0.0387
468.9386 0.0484
469.3066 0.0291
470.1011 0.0097
470.2271 0.1648
472.2167 0.0194
END IONS

BEGIN IONS
PEPMASS=468.1
CHARGE=4+
TITLE=File: ProtMix_BLHL_15.wiff, Sample: \2008_11_03\ProtMix_BLHL_15 (sample number 1), Elution: 23.536 to 23.614 min, Period: 1, Cycle(s): 411-412 (Experiment 3) (Charge not auto determined)
103.0164 0.0227
105.0273 0.0137
115.9794 0.0096
119.0229 0.0098
131.0786 0.0102
132.9742 0.0052
133.0876 0.0258
134.0332 0.0311
134.9873 0.0935
135.0912 0.0208
137.0417 0.0052
142.0377 0.0053
144.0482 0.0107
145.0427 0.0162
153.0051 0.0221
159.8717 0.0057
160.0356 0.1527
161.0213 0.0397
164.9597 0.0287
166.9814 0.0173
169.0096 0.0291
176.009 0.0059
178.0554 0.0418
178.9035 0.006
179.0351 0.0359
191.0018 0.0124
192.0041 0.0186
192.9966 0.0621
194.0042 0.0374
196.986 0.0063
207.0382 0.0193
210.0209 0.9985
210.1505 0.0065
212.9794 0.013
216.0636 0.0131
222.0388 0.0067
224.9932 0.731
225.745 0.0202
225.9801 0.3834
242.0574 0.007
243.0044 0.0836
255.0042 0.0071
255.9832 0.0358
256.957 0.0502
258.9676 0.0216
273.9715 0.3481
405.098 0.018
449.9645 0.1234
468.0676 0.1257
468.2224 0.0387
468.9386 0.0484
469.3066 0.0291
470.1011 0.0097
470.2271 0.1648
472.2167 0.0194
END IONS

BEGIN IONS
PEPMASS=624.783750153823
CHARGE=3+
TITLE=File: ProtMix_BLHL_15.wiff, Sample: \2008_11_03\ProtMix_BLHL_15 (sample number 1), Elution: 23.484 to 23.566 min, Period: 1, Cycle(s): 411-412 (Experiment 2)
123.9804 0.0199
134.9977 0.0052
135.9917 0.0104
160.047 0.0283
161.0326 0.0284
166.9988 0.0116
171.9928 0.0117
176.0505 0.0178
177.0129 0.0059
178.0494 0.2387
185.1647 0.1034
192.0289 0.0062
192.9842 0.0186
203.0178 0.0127
210.0274 0.4409
210.4358 0.013
213.1556 0.0587
214.1751 0.0196
218.0463 0.0132
228.1427 0.0068
238.9857 0.0276
239.982 0.0069
240.9943 0.0416
241.8418 0.007
244.0509 0.014
246.1578 0.007
261.1017 0.0072
262.049 0.0652
264.0794 0.0218
396.9684 0.0089
398.0113 0.0178
414.0102 0.0364
414.975 0.0455
416.0869 0.0274
430.0646 0.0093
448.2401 0.0473
502.254 0.02
566.7556 0.0213
575.2919 0.0107
624.7949 0.0112
625.7899 0.0224
675.3296 0.0116
1036.4175 0.1583
END IONS

BEGIN IONS
PEPMASS=624.80610117761
CHARGE=2+
TITLE=File: ProtMix_BLHL_15.wiff, Sample: \2008_11_03\ProtMix_BLHL_15 (sample number 1), Elution: 23.743 to 23.82 min, Period: 1, Cycle(s): 413-414 (Experiment 4)
116.983 0.0145
118.9985 0.0195
123.9953 0.005
129.0949 0.0102
135.0341 0.0208
139.0431 0.0158
160.047 0.017
166.9872 0.0058
171.0793 0.0058
176.009 0.0653
178.0494 0.2208
185.1647 0.2069
192.0041 0.0124
201.0161 0.0127
210.0145 0.5901
213.1621 0.0783
238.9926 0.0138
240.9596 0.0069
262.0345 0.0145
264.0503 0.0363
333.1494 0.0163
414.0102 0.0273
414.9568 0.0182
442.2777 0.0188
448.1644 0.0284
490.2626 0.0198
527.0615 0.0103
624.348 0.0223
624.9626 0.0224
835.3734 0.0258
892.3707 0.0267
1036.3743 0.1008
END IONS

BEGIN IONS
PEPMASS=480.050577985576
CHARGE=2+
TITLE=File: ProtMix_BLHL_15.wiff, Sample: \2008_11_03\ProtMix_BLHL_15 (sample number 1), Elution: 23.717 to 23.794 min, Period: 1, Cycle(s): 413-414 (Experiment 3)
103.0119 0.0272
115.0232 0.0192
117.0362 1.7467
123.9804 0.01
134.0125 0.0259
134.9925 0.2132
160.0526 0.0226
162.9846 0.0628
166.9988 0.0347
168.969 0.0174
176.009 0.0178
177.0069 0.0773
178.0554 0.2447
183.9924 0.0121
192.0227 0.0434
193.0028 0.087
194.0415 0.0498
205.0551 0.0192
208.992 0.1616
210.0209 1.3676
212.0213 0.1823
234.9869 0.0206
246.0596 0.014
251.0146 0.1488
269.0284 0.5135
286.9994 0.0151
385.9994 0.0176
461.2827 0.0096
462.9551 0.0096
464.0042 0.0578
480.1094 0.0098
481.0601 0.0196
481.3347 0.0098
482.0903 0.0098
END IONS

BEGIN IONS
PEPMASS=457.277622461446
CHARGE=2+
TITLE=File: ProtMix_BLHL_15.wiff, Sample: \2008_11_03\ProtMix_BLHL_15 (sample number 1), Elution: 23.665 to 23.746 min, Period: 1, Cycle(s): 413-414 (Experiment 2)
103.0164 0.0272
110.0763 0.0047
112.0364 0.0047
120.0788 0.0196
129.0695 0.0102
131.0427 0.0102
132.0992 0.0514
133.0825 0.1547
134.9873 0.026
136.9789 0.0105
152.9995 0.0277
154.0243 0.0111
160.0413 0.017
161.0043 0.0057
166.9814 0.0116
176.0209 0.0237
177.0961 0.0476
179.0531 0.012
185.1647 0.1217
190.0453 0.0123
195.0205 0.0187
199.1757 0.0189
201.0035 0.0127
210.0209 0.2269
212.6141 0.0065
213.1556 0.2351
215.02 0.0197
216.0505 0.0329
221.1204 0.0133
227.1713 0.027
244.002 0.0419
245.1627 0.042
246.0315 0.014
247.0213 0.0211
254.9899 0.0071
267.0009 0.0073
282.2249 0.0075
305.9266 0.0156
320.949 0.016
326.2733 0.0242
327.2432 0.0324
343.9835 0.0166
351.202 0.0168
371.2197 0.0086
374.0245 0.0086
384.0606 0.0175
405.179 0.018
422.1646 0.0184
422.9642 0.0184
441.1032 0.0188
457.3445 0.0096
457.9663 0.0096
458.215 0.0096
459.278 0.0383
475.2334 0.1267
485.2663 0.0295
556.2356 0.0105
588.3515 0.0759
669.3824 0.1157
701.4049 0.1184
701.7839 0.0118
729.519 0.0483
801.4677 0.0127
END IONS

BEGIN IONS
PEPMASS=540.250546544464
CHARGE=2+
TITLE=File: ProtMix_BLHL_15.wiff, Sample: \2008_11_03\ProtMix_BLHL_15 (sample number 1), Elution: 23.923 to 24.001 min, Period: 1, Cycle(s): 415-416 (Experiment 4)
103.021 0.118
116.9782 0.0822
121.0311 0.0639
123.9804 0.0896
134.9925 0.5195
145.0265 0.2584
152.9995 0.094
161.027 0.1135
166.9641 0.4508
176.0149 1.0736
177.001 0.4759
178.0494 1.1879
193.0028 0.6214
195.0081 0.4558
208.9791 0.0969
210.0209 10.3116
226.9894 0.1212
310.9834 0.0552
328.0201 0.1619
329.0006 1.0548
386.0258 0.2285
404.0368 0.2967
522.0338 0.0919
523.0149 0.0613
END IONS

BEGIN IONS
PEPMASS=559.784160905016
CHARGE=2+
TITLE=File: ProtMix_BLHL_15.wiff, Sample: \2008_11_03\ProtMix_BLHL_15 (sample number 1), Elution: 23.897 to 23.975 min, Period: 1, Cycle(s): 415-416 (Experiment 3)
103.0028 0.0182
131.0786 0.0768
132.0735 0.0154
134.9925 0.0831
153.0216 0.0442
159.0699 0.1016
167.0334 0.0173
169.0154 0.0174
177.001 0.3985
178.0494 0.0656
178.9992 0.0479
183.0052 0.0363
192.9966 0.0497
194.0104 0.0311
195.0081 2.7729
197.0111 0.4644
198.9928 0.0189
210.0209 0.4147
211.007 1.0716
212.0148 0.2539
212.999 0.0718
214.0115 0.0327
217.0835 0.0198
223.0392 0.0467
226.0003 0.0336
240.1275 0.0208
275.0975 0.0148
298.0099 0.0154
330.1288 0.0162
347.0252 0.1083
349.0102 0.1086
414.2376 0.0182
445.2728 0.0283
470.2174 0.0291
560.2814 0.0423
561.923 0.0212
631.3272 0.0786
744.4112 0.0244
960.4962 0.0416
END IONS

BEGIN IONS
PEPMASS=481.01105133977
CHARGE=2+
TITLE=File: ProtMix_BLHL_15.wiff, Sample: \2008_11_03\ProtMix_BLHL_15 (sample number 1), Elution: 23.846 to 23.927 min, Period: 1, Cycle(s): 415-416 (Experiment 2)
103.021 0.0408
115.0088 0.0096
116.9782 0.058
117.0362 0.8381
123.9754 0.0149
129.1051 0.0102
132.9742 0.0206
134.9925 0.1247
136.9946 0.0209
143.0198 0.016
150.9822 0.0165
152.9995 0.0332
160.047 0.0226
162.9674 0.0171
176.0268 0.0297
177.001 0.1011
178.0494 0.4
192.0165 0.0682
194.0166 0.0187
208.9726 0.2391
210.0209 0.7454
210.5591 0.0065
212.0278 0.2149
224.9798 0.0067
236.9855 0.0275
237.9708 0.0069
238.9996 0.0138
240.0998 0.0069
245.0367 0.007
251.0288 0.0425
269.043 0.11
270.0413 0.1618
271.977 0.0074
357.3705 0.0085
481.1189 0.0392
END IONS

BEGIN IONS
PEPMASS=501.022366775288
CHARGE=3+
TITLE=File: ProtMix_BLHL_15.wiff, Sample: \2008_11_03\ProtMix_BLHL_15 (sample number 1), Elution: 24.026 to 24.055 min, Period: 1, Cycle(s): 417-418 (Experiment 2)
103.0164 0.0045
123.9754 0.0149
129.1102 0.0203
133.0876 0.1444
134.9873 0.0675
136.9789 0.0209
140.0148 0.0106
149.0437 0.0109
150.9712 0.022
152.9995 0.0166
156.0004 0.0503
156.996 0.0112
160.047 0.0057
167.0161 0.0058
176.0149 0.0237
177.114 0.0595
178.0434 0.1134
180.0535 0.018
187.9861 0.0368
189.9528 0.0062
192.0041 0.0248
205.9909 0.2952
210.0274 0.311
212.0278 0.1237
215.0265 0.0328
216.0176 0.0066
221.9988 0.02
242.0296 0.0139
273.9567 0.0148
289.9762 0.0305
291.0735 0.0458
292.0125 0.0382
327.2108 0.0081
351.0345 0.0168
384.2621 0.0175
392.713 0.0177
409.2299 0.0362
432.237 0.0093
437.1775 0.0093
483.9081 0.0197
500.2221 0.02
501.0524 0.0801
501.2926 0.1502
503.056 0.1203
503.3468 0.0502
END IONS

BEGIN IONS
PEPMASS=490.252715823747
CHARGE=3+
TITLE=File: ProtMix_BLHL_15.wiff, Sample: \2008_11_03\ProtMix_BLHL_15 (sample number 1), Elution: 24.155 to 24.207 min, Period: 1, Cycle(s): 419-420 (Experiment 3)
103.0391 0.0136
105.0594 0.0092
116.983 0.0048
128.0658 0.0202
129.0848 0.0254
134.9977 0.0208
136.0126 0.0104
137.0626 0.0052
142.0324 0.0053
143.0198 0.0053
144.0482 0.0215
151.092 0.011
160.047 0.0226
176.0149 0.0297
178.0613 0.0955
185.1647 0.0608
191.9793 0.0124
192.9904 0.0186
194.0104 0.0125
210.0274 0.1946
213.1556 0.0261
215.0265 0.0197
234.131 0.0068
243.9881 0.021
279.0194 0.0149
280.036 0.0224
307.0929 0.0157
473.0526 0.0583
474.1911 0.0097
490.0646 0.099
492.2247 0.2083
556.784 0.0316
620.8005 0.0111
628.8246 0.0673
629.2956 0.157
630.4513 0.0225
630.833 0.0225
678.8081 0.0233
708.4203 0.0119
END IONS

BEGIN IONS
PEPMASS=572.2
CHARGE=2+
TITLE=File: ProtMix_BLHL_15.wiff, Sample: \2008_11_03\ProtMix_BLHL_15 (sample number 1), Elution: 24.103 to 24.159 min, Period: 1, Cycle(s): 419-420 (Experiment 2) (Charge not auto determined)
116.9782 0.0387
123.9854 0.1345
132.9845 0.0309
134.9925 0.0779
149.0109 0.0382
167.0161 1.2426
176.0209 0.0356
178.0554 0.2983
179.0351 0.0479
180.0416 0.072
190.0206 0.0493
192.0227 0.0558
193.0028 0.0497
208.0494 0.5159
209.0372 0.4202
209.8331 0.1491
210.0209 4.7689
211.0134 2.6446
213.0251 0.0326
226.007 0.074
241.9879 0.0417
360.0039 0.0339
361.048 0.034
362.0342 0.0425
445.2822 0.0283
572.0365 0.107
573.1491 0.0321
631.3272 0.0449
END IONS

BEGIN IONS
PEPMASS=572.2
CHARGE=3+
TITLE=File: ProtMix_BLHL_15.wiff, Sample: \2008_11_03\ProtMix_BLHL_15 (sample number 1), Elution: 24.103 to 24.159 min, Period: 1, Cycle(s): 419-420 (Experiment 2) (Charge not auto determined)
116.9782 0.0387
123.9854 0.1345
132.9845 0.0309
134.9925 0.0779
149.0109 0.0382
167.0161 1.2426
176.0209 0.0356
178.0554 0.2983
179.0351 0.0479
180.0416 0.072
190.0206 0.0493
192.0227 0.0558
193.0028 0.0497
208.0494 0.5159
209.0372 0.4202
209.8331 0.1491
210.0209 4.7689
211.0134 2.6446
213.0251 0.0326
226.007 0.074
241.9879 0.0417
360.0039 0.0339
361.048 0.034
362.0342 0.0425
445.2822 0.0283
572.0365 0.107
573.1491 0.0321
631.3272 0.0449
END IONS

BEGIN IONS
PEPMASS=572.2
CHARGE=4+
TITLE=File: ProtMix_BLHL_15.wiff, Sample: \2008_11_03\ProtMix_BLHL_15 (sample number 1), Elution: 24.103 to 24.159 min, Period: 1, Cycle(s): 419-420 (Experiment 2) (Charge not auto determined)
116.9782 0.0387
123.9854 0.1345
132.9845 0.0309
134.9925 0.0779
149.0109 0.0382
167.0161 1.2426
176.0209 0.0356
178.0554 0.2983
179.0351 0.0479
180.0416 0.072
190.0206 0.0493
192.0227 0.0558
193.0028 0.0497
208.0494 0.5159
209.0372 0.4202
209.8331 0.1491
210.0209 4.7689
211.0134 2.6446
213.0251 0.0326
226.007 0.074
241.9879 0.0417
360.0039 0.0339
361.048 0.034
362.0342 0.0425
445.2822 0.0283
572.0365 0.107
573.1491 0.0321
631.3272 0.0449
END IONS

BEGIN IONS
PEPMASS=471.01276742251
CHARGE=2+
TITLE=File: ProtMix_BLHL_15.wiff, Sample: \2008_11_03\ProtMix_BLHL_15 (sample number 1), Elution: 24.31 to 24.387 min, Period: 1, Cycle(s): 421-422 (Experiment 4)
123.9903 0.0149
134.9873 0.0208
147.0038 0.0054
149.0218 0.0055
160.0356 0.0057
169.0678 0.0116
176.0149 0.0297
177.0069 0.0178
178.0613 0.0955
210.0209 0.3111
228.0144 0.0068
455.0718 0.0191
472.0419 0.0972
END IONS

BEGIN IONS
PEPMASS=457.78447872497
CHARGE=2+
TITLE=File: ProtMix_BLHL_15.wiff, Sample: \2008_11_03\ProtMix_BLHL_15 (sample number 1), Elution: 24.284 to 24.362 min, Period: 1, Cycle(s): 421-422 (Experiment 3)
103.0255 0.0045
112.0222 0.2366
120.0788 0.0098
121.0262 0.0148
123.9854 0.0249
133.0825 0.1651
134.9821 0.0156
136.0126 0.0104
136.9684 0.0052
143.0252 0.016
147.0689 0.0054
153.0216 0.0332
154.0188 0.0111
160.0413 0.0452
166.0871 0.023
170.0633 0.0117
171.9811 0.0176
174.004 0.0177
175.079 0.0118
176.0327 0.0059
177.108 0.0774
178.0613 0.0239
185.1708 0.0913
189.959 0.0062
191.9979 0.0124
192.9966 0.0124
194.0228 0.0125
198.0038 0.0126
210.0274 0.2073
211.0134 0.0649
212.0278 0.0391
213.1556 0.0392
214.1686 0.0196
215.02 0.0656
216.0374 0.184
216.9847 0.0132
219.0377 0.0132
221.1403 0.0199
229.0147 0.0068
241.036 0.0139
244.016 0.007
244.9667 0.007
246.1157 0.007
247.0003 0.0351
247.9639 0.0352
249.0351 0.0071
281.2268 0.0075
327.2593 0.0162
342.1948 0.0083
351.202 0.0168
458.0332 0.0287
459.0481 0.0287
460.0065 0.0192
475.2334 0.078
588.3623 0.0651
701.4404 0.0947
END IONS

BEGIN IONS
PEPMASS=624.794925615744
CHARGE=2+
TITLE=File: ProtMix_BLHL_15.wiff, Sample: \2008_11_03\ProtMix_BLHL_15 (sample number 1), Elution: 24.232 to 24.313 min, Period: 1, Cycle(s): 421-422 (Experiment 2)
109.0655 0.0093
110.0576 0.0094
115.0232 0.0096
133.0361 0.0155
135.0496 0.0208
160.0356 0.0226
162.0954 0.0171
169.0154 0.0116
176.0268 0.0178
176.995 0.0238
178.0554 0.0537
178.9992 0.012
182.9871 0.006
185.1647 0.2008
192.0165 0.0124
192.9966 0.0186
202.0316 0.0064
210.0274 0.3826
213.1686 0.0326
215.0265 0.0131
237.0337 0.0138
238.9857 0.0207
240.9804 0.0347
261.0439 0.0144
264.0866 0.0073
278.0568 0.0075
333.1984 0.0245
395.1888 0.0089
413.0101 0.0182
414.0193 0.0182
415.0206 0.0182
416.0048 0.0182
442.0145 0.0094
448.2117 0.0379
562.3258 0.0106
625.0855 0.0335
675.3064 0.0349
835.4251 0.0258
892.3573 0.0401
1036.4319 0.072
1038.4335 0.0288
END IONS

BEGIN IONS
PEPMASS=559.794739086968
CHARGE=2+
TITLE=File: ProtMix_BLHL_15.wiff, Sample: \2008_11_03\ProtMix_BLHL_15 (sample number 1), Elution: 24.465 to 24.516 min, Period: 1, Cycle(s): 423-424 (Experiment 3)
103.03 0.0136
123.9605 0.01
126.0399 0.01
131.0786 0.087
133.0206 0.0103
134.9821 0.052
147.1014 0.0217
150.9657 0.011
153.0051 0.0277
154.9858 0.0111
158.0116 0.0169
159.0756 0.0508
160.0356 0.0283
167.0392 0.0173
169.0096 0.0174
176.995 0.2736
178.0494 0.0597
179.0232 0.0359
181.0328 0.012
193.0028 0.0248
194.5276 0.0187
195.0143 1.9871
210.0145 0.4147
211.007 0.8898
212.0148 0.2734
213.0055 0.47
227.0837 0.0135
242.9904 0.0139
274.0973 0.037
317.092 0.0159
334.9881 0.0164
347.0002 0.0416
348.0003 0.0167
349.0186 0.0251
445.3011 0.0944
488.265 0.0198
542.2476 0.0312
560.3449 0.0106
561.0437 0.0318
562.0184 0.0212
613.3593 0.0111
631.3609 0.1124
845.4052 0.026
960.5378 0.0277
END IONS

BEGIN IONS
PEPMASS=457.287183188565
CHARGE=2+
TITLE=File: ProtMix_BLHL_15.wiff, Sample: \2008_11_03\ProtMix_BLHL_15 (sample number 1), Elution: 24.413 to 24.468 min, Period: 1, Cycle(s): 423-424 (Experiment 2)
101.0204 0.018
103.021 0.0227
112.0174 0.1704
115.0232 0.0096
121.036 0.0049
124.0003 0.01
131.0735 0.0154
133.0825 0.1393
135.0081 0.0312
135.9969 0.0104
136.9684 0.0105
147.0797 0.0054
151.0316 0.022
153.0051 0.0332
154.9858 0.0167
159.0023 0.0056
167.0161 0.0173
171.0501 0.0058
176.009 0.0178
178.0434 0.0656
185.1708 0.1765
192.0227 0.0186
194.0291 0.0187
198.0101 0.0063
199.1821 0.0442
210.0209 0.2721
211.007 0.0974
212.0278 0.0911
213.1686 0.1175
215.02 0.059
216.0308 0.0854
227.1713 0.0404
237.0681 0.0207
244.0369 0.021
244.9667 0.042
245.9825 0.014
247.0143 0.0211
247.9991 0.0282
281.1369 0.015
303.04 0.0078
326.2168 0.0162
423.1849 0.0092
439.0398 0.0094
439.9958 0.0094
441.0187 0.0563
457.1438 0.0191
457.9758 0.0096
459.0097 0.0862
475.2431 0.1365
588.3406 0.0976
701.4286 0.2013
701.7957 0.0118
END IONS

BEGIN IONS
PEPMASS=521.074028995974
CHARGE=2+
TITLE=File: ProtMix_BLHL_15.wiff, Sample: \2008_11_03\ProtMix_BLHL_15 (sample number 1), Elution: 24.593 to 24.645 min, Period: 1, Cycle(s): 425-426 (Experiment 3) (Charge not auto determined)
103.021 0.0091
104.9861 0.0137
116.9879 0.0193
123.9804 0.0398
134.9873 0.0623
143.0038 0.016
144.0482 0.0161
145.0211 0.0592
146.9225 0.0108
149.0273 0.0164
158.0509 0.0169
160.0413 0.0396
161.0213 0.0511
162.9846 0.0285
166.9699 0.0116
169.0038 0.0116
176.009 0.083
177.001 0.0892
177.8645 0.0179
178.0494 1.0921
178.3 0.0179
178.8736 0.006
192.0165 0.0248
193.0028 0.0497
195.0081 0.0187
196.0521 0.0125
198.0164 0.0063
207.9978 0.0064
208.9791 0.0323
209.8007 0.013
210.0209 0.7716
223.0392 0.0067
237.0062 0.0206
240.9457 0.0416
241.0776 0.0069
255.0042 0.0071
262.0634 0.0072
278.1313 0.0075
281.0544 0.0225
293.0066 0.023
294.033 0.0077
308.0181 0.0157
309.0076 0.0236
310.0459 0.0866
311.0228 0.0473
312.0171 0.0316
322.0232 0.0241
342.0128 0.0083
370.9871 0.0258
386.0345 0.0176
503.076 0.0401
503.2365 0.01
504.0492 0.0402
514.289 0.0304
519.9622 0.0204
521.0332 0.1634
521.319 0.0306
522.9843 0.0409
523.107 0.0511
END IONS

BEGIN IONS
PEPMASS=521.074028995974
CHARGE=3+
TITLE=File: ProtMix_BLHL_15.wiff, Sample: \2008_11_03\ProtMix_BLHL_15 (sample number 1), Elution: 24.593 to 24.645 min, Period: 1, Cycle(s): 425-426 (Experiment 3) (Charge not auto determined)
103.021 0.0091
104.9861 0.0137
116.9879 0.0193
123.9804 0.0398
134.9873 0.0623
143.0038 0.016
144.0482 0.0161
145.0211 0.0592
146.9225 0.0108
149.0273 0.0164
158.0509 0.0169
160.0413 0.0396
161.0213 0.0511
162.9846 0.0285
166.9699 0.0116
169.0038 0.0116
176.009 0.083
177.001 0.0892
177.8645 0.0179
178.0494 1.0921
178.3 0.0179
178.8736 0.006
192.0165 0.0248
193.0028 0.0497
195.0081 0.0187
196.0521 0.0125
198.0164 0.0063
207.9978 0.0064
208.9791 0.0323
209.8007 0.013
210.0209 0.7716
223.0392 0.0067
237.0062 0.0206
240.9457 0.0416
241.0776 0.0069
255.0042 0.0071
262.0634 0.0072
278.1313 0.0075
281.0544 0.0225
293.0066 0.023
294.033 0.0077
308.0181 0.0157
309.0076 0.0236
310.0459 0.0866
311.0228 0.0473
312.0171 0.0316
322.0232 0.0241
342.0128 0.0083
370.9871 0.0258
386.0345 0.0176
503.076 0.0401
503.2365 0.01
504.0492 0.0402
514.289 0.0304
519.9622 0.0204
521.0332 0.1634
521.319 0.0306
522.9843 0.0409
523.107 0.0511
END IONS

BEGIN IONS
PEPMASS=521.074028995974
CHARGE=4+
TITLE=File: ProtMix_BLHL_15.wiff, Sample: \2008_11_03\ProtMix_BLHL_15 (sample number 1), Elution: 24.593 to 24.645 min, Period: 1, Cycle(s): 425-426 (Experiment 3) (Charge not auto determined)
103.021 0.0091
104.9861 0.0137
116.9879 0.0193
123.9804 0.0398
134.9873 0.0623
143.0038 0.016
144.0482 0.0161
145.0211 0.0592
146.9225 0.0108
149.0273 0.0164
158.0509 0.0169
160.0413 0.0396
161.0213 0.0511
162.9846 0.0285
166.9699 0.0116
169.0038 0.0116
176.009 0.083
177.001 0.0892
177.8645 0.0179
178.0494 1.0921
178.3 0.0179
178.8736 0.006
192.0165 0.0248
193.0028 0.0497
195.0081 0.0187
196.0521 0.0125
198.0164 0.0063
207.9978 0.0064
208.9791 0.0323
209.8007 0.013
210.0209 0.7716
223.0392 0.0067
237.0062 0.0206
240.9457 0.0416
241.0776 0.0069
255.0042 0.0071
262.0634 0.0072
278.1313 0.0075
281.0544 0.0225
293.0066 0.023
294.033 0.0077
308.0181 0.0157
309.0076 0.0236
310.0459 0.0866
311.0228 0.0473
312.0171 0.0316
322.0232 0.0241
342.0128 0.0083
370.9871 0.0258
386.0345 0.0176
503.076 0.0401
503.2365 0.01
504.0492 0.0402
514.289 0.0304
519.9622 0.0204
521.0332 0.1634
521.319 0.0306
522.9843 0.0409
523.107 0.0511
END IONS

BEGIN IONS
PEPMASS=723.421392426946
CHARGE=2+
TITLE=File: ProtMix_BLHL_15.wiff, Sample: \2008_11_03\ProtMix_BLHL_15 (sample number 1), Elution: 24.542 to 24.597 min, Period: 1, Cycle(s): 425-426 (Experiment 2)
123.9854 0.2987
133.0825 0.1547
135.0444 0.265
167.0161 19.9947
178.0494 0.7639
192.0165 0.1239
192.9966 0.1863
210.0209 16.7225
404.0368 0.1078
512.0405 0.3441
END IONS

BEGIN IONS
PEPMASS=513.275554961855
CHARGE=2+
TITLE=File: ProtMix_BLHL_15.wiff, Sample: \2008_11_03\ProtMix_BLHL_15 (sample number 1), Elution: 24.748 to 24.826 min, Period: 1, Cycle(s): 427-428 (Experiment 4)
100.0208 0.0537
101.007 0.0719
103.0255 0.0817
121.036 0.0541
122.962 0.0694
123.9903 0.0647
133.0103 0.7065
134.9873 0.3533
151.0206 2.8736
152.0222 0.0606
152.9995 0.2544
160.0356 0.1131
167.0161 6.1512
176.0031 0.0356
178.0434 0.0835
192.0165 0.1921
192.9966 0.0745
210.0274 2.6073
237.1301 0.062
285.0108 0.0679
300.9578 0.3103
303.0167 0.4204
514.2586 0.2231
515.0091 0.0406
789.4507 0.0628
END IONS

BEGIN IONS
PEPMASS=724.4
CHARGE=2+
TITLE=File: ProtMix_BLHL_15.wiff, Sample: \2008_11_03\ProtMix_BLHL_15 (sample number 1), Elution: 24.722 to 24.8 min, Period: 1, Cycle(s): 427-428 (Experiment 3) (Charge not auto determined)
101.0025 0.2697
123.9854 0.6676
135.0444 0.7951
166.8428 1.0917
167.0161 49.3566
178.0494 1.2533
193.0028 0.4472
195.0081 0.2998
209.8007 0.5959
210.0209 33.9568
210.1246 0.3306
END IONS

BEGIN IONS
PEPMASS=724.4
CHARGE=3+
TITLE=File: ProtMix_BLHL_15.wiff, Sample: \2008_11_03\ProtMix_BLHL_15 (sample number 1), Elution: 24.722 to 24.8 min, Period: 1, Cycle(s): 427-428 (Experiment 3) (Charge not auto determined)
101.0025 0.2697
123.9854 0.6676
135.0444 0.7951
166.8428 1.0917
167.0161 49.3566
178.0494 1.2533
193.0028 0.4472
195.0081 0.2998
209.8007 0.5959
210.0209 33.9568
210.1246 0.3306
END IONS

BEGIN IONS
PEPMASS=724.4
CHARGE=4+
TITLE=File: ProtMix_BLHL_15.wiff, Sample: \2008_11_03\ProtMix_BLHL_15 (sample number 1), Elution: 24.722 to 24.8 min, Period: 1, Cycle(s): 427-428 (Experiment 3) (Charge not auto determined)
101.0025 0.2697
123.9854 0.6676
135.0444 0.7951
166.8428 1.0917
167.0161 49.3566
178.0494 1.2533
193.0028 0.4472
195.0081 0.2998
209.8007 0.5959
210.0209 33.9568
210.1246 0.3306
END IONS

BEGIN IONS
PEPMASS=490.242816478065
CHARGE=3+
TITLE=File: ProtMix_BLHL_15.wiff, Sample: \2008_11_03\ProtMix_BLHL_15 (sample number 1), Elution: 24.67 to 24.752 min, Period: 1, Cycle(s): 427-428 (Experiment 2)
111.0165 0.0141
116.9782 0.0145
128.0506 0.0911
129.1051 0.0203
133.0258 0.0052
135.0029 0.0312
137.0679 0.0052
145.0158 0.0377
155.086 0.0111
157.0016 0.0112
160.1205 0.0057
163.0017 0.0114
166.9988 0.0173
176.0209 0.0475
178.0613 0.0597
185.1586 0.0973
187.9861 0.0123
193.0028 0.0186
194.0291 0.0187
202.0507 0.0127
210.0209 0.2009
212.0474 0.026
213.1556 0.0326
226.0541 0.0067
226.9759 0.0067
231.0014 0.0136
248.0202 0.0211
265.9426 0.0073
278.9895 0.0075
280.0285 0.0075
336.0199 0.0164
338.0144 0.0164
356.07 0.0169
490.035 0.0495
490.1933 0.0099
491.045 0.0396
491.2432 0.0099
492.0164 0.0099
492.2148 0.119
520.8801 0.0102
521.2986 0.0306
628.8134 0.0561
629.834 0.0224
678.3422 0.0116
END IONS

BEGIN IONS
PEPMASS=624.783750153823
CHARGE=2+
TITLE=File: ProtMix_BLHL_15.wiff, Sample: \2008_11_03\ProtMix_BLHL_15 (sample number 1), Elution: 24.929 to 25.006 min, Period: 1, Cycle(s): 429-430 (Experiment 4)
121.9823 0.0099
133.0412 0.0052
134.9977 0.0208
143.0091 0.0053
153.0106 0.0111
160.0413 0.0057
167.0219 0.0404
177.0367 0.0059
178.0494 0.1134
182.1293 0.0121
185.1708 0.0913
192.0041 0.0186
192.7793 0.0062
203.9426 0.0064
210.0209 0.4798
216.9715 0.0132
221.034 0.0199
268.0027 0.022
292.9683 0.0383
293.9103 0.0077
294.9306 0.0154
409.1033 0.0181
413.992 0.0273
414.9568 0.0091
422.0727 0.0092
446.689 0.0189
488.2847 0.0198
510.1807 0.0101
609.0044 0.011
892.3974 0.0802
1036.5182 0.0864
END IONS

BEGIN IONS
PEPMASS=464.2
CHARGE=2+
TITLE=File: ProtMix_BLHL_15.wiff, Sample: \2008_11_03\ProtMix_BLHL_15 (sample number 1), Elution: 24.903 to 24.98 min, Period: 1, Cycle(s): 429-430 (Experiment 3) (Charge not auto determined)
103.021 0.0227
120.0788 0.0098
123.9854 0.01
134.9925 0.1039
136.0595 0.0313
136.9998 0.0209
139.0009 0.0105
152.9995 0.0055
158.0116 0.0056
160.047 0.017
166.8486 0.0058
167.0161 0.6589
176.0149 0.0297
178.0494 0.1611
180.0356 0.012
190.9524 0.0062
192.0103 0.0186
193.0028 0.0311
207.9978 0.0064
209.7618 0.013
210.0209 1.0954
210.1246 0.0194
212.0278 0.1824
226.0272 0.0202
249.141 0.0635
249.9956 0.0071
250.9721 0.0212
253.0303 0.0142
255.0113 0.0286
268.955 0.022
271.0046 0.0147
278.0419 0.0373
280.0285 0.0075
296.0296 0.0077
310.0301 0.0157
313.0367 0.0079
445.9712 0.0755
446.1128 0.0094
447.0766 0.0284
447.398 0.0095
448.0224 0.0284
463.985 0.0289
465.2088 0.0096
465.8841 0.0097
466.0482 0.029
634.2739 0.0113
651.3334 0.0913
END IONS

BEGIN IONS
PEPMASS=464.2
CHARGE=3+
TITLE=File: ProtMix_BLHL_15.wiff, Sample: \2008_11_03\ProtMix_BLHL_15 (sample number 1), Elution: 24.903 to 24.98 min, Period: 1, Cycle(s): 429-430 (Experiment 3) (Charge not auto determined)
103.021 0.0227
120.0788 0.0098
123.9854 0.01
134.9925 0.1039
136.0595 0.0313
136.9998 0.0209
139.0009 0.0105
152.9995 0.0055
158.0116 0.0056
160.047 0.017
166.8486 0.0058
167.0161 0.6589
176.0149 0.0297
178.0494 0.1611
180.0356 0.012
190.9524 0.0062
192.0103 0.0186
193.0028 0.0311
207.9978 0.0064
209.7618 0.013
210.0209 1.0954
210.1246 0.0194
212.0278 0.1824
226.0272 0.0202
249.141 0.0635
249.9956 0.0071
250.9721 0.0212
253.0303 0.0142
255.0113 0.0286
268.955 0.022
271.0046 0.0147
278.0419 0.0373
280.0285 0.0075
296.0296 0.0077
310.0301 0.0157
313.0367 0.0079
445.9712 0.0755
446.1128 0.0094
447.0766 0.0284
447.398 0.0095
448.0224 0.0284
463.985 0.0289
465.2088 0.0096
465.8841 0.0097
466.0482 0.029
634.2739 0.0113
651.3334 0.0913
END IONS

BEGIN IONS
PEPMASS=464.2
CHARGE=4+
TITLE=File: ProtMix_BLHL_15.wiff, Sample: \2008_11_03\ProtMix_BLHL_15 (sample number 1), Elution: 24.903 to 24.98 min, Period: 1, Cycle(s): 429-430 (Experiment 3) (Charge not auto determined)
103.021 0.0227
120.0788 0.0098
123.9854 0.01
134.9925 0.1039
136.0595 0.0313
136.9998 0.0209
139.0009 0.0105
152.9995 0.0055
158.0116 0.0056
160.047 0.017
166.8486 0.0058
167.0161 0.6589
176.0149 0.0297
178.0494 0.1611
180.0356 0.012
190.9524 0.0062
192.0103 0.0186
193.0028 0.0311
207.9978 0.0064
209.7618 0.013
210.0209 1.0954
210.1246 0.0194
212.0278 0.1824
226.0272 0.0202
249.141 0.0635
249.9956 0.0071
250.9721 0.0212
253.0303 0.0142
255.0113 0.0286
268.955 0.022
271.0046 0.0147
278.0419 0.0373
280.0285 0.0075
296.0296 0.0077
310.0301 0.0157
313.0367 0.0079
445.9712 0.0755
446.1128 0.0094
447.0766 0.0284
447.398 0.0095
448.0224 0.0284
463.985 0.0289
465.2088 0.0096
465.8841 0.0097
466.0482 0.029
634.2739 0.0113
651.3334 0.0913
END IONS

BEGIN IONS
PEPMASS=501.022366775288
CHARGE=3+
TITLE=File: ProtMix_BLHL_15.wiff, Sample: \2008_11_03\ProtMix_BLHL_15 (sample number 1), Elution: 24.851 to 24.932 min, Period: 1, Cycle(s): 429-430 (Experiment 2)
103.0391 0.0136
112.0174 0.0095
119.0034 0.0146
123.9953 0.005
127.0357 0.005
129.1 0.0305
131.0581 0.0102
133.0773 0.0877
134.9821 0.0571
136.9841 0.0419
141.9684 0.0053
145.0265 0.0108
153.0106 0.0166
156.0172 0.0726
157.0072 0.0448
158.0004 0.0169
160.047 0.017
176.0209 0.0297
177.108 0.0655
178.0315 0.0298
183.0112 0.006
185.1586 0.0122
194.0228 0.0249
203.1325 0.0127
205.9909 0.4621
210.0145 0.2722
212.0408 0.2344
214.0246 0.0262
214.9741 0.0131
221.0938 0.0133
226.0205 0.0134
226.9961 0.0135
240.9874 0.0069
271.9918 0.0147
289.9838 0.2361
291.9819 0.0458
315.1603 0.0079
384.2621 0.0088
409.2299 0.0452
409.999 0.0091
438.1035 0.0094
483.1609 0.0098
483.9671 0.0197
485.0398 0.0394
501.0624 0.0701
501.2826 0.1201
501.7832 0.0901
502.0937 0.0701
503.0359 0.0301
503.2967 0.0301
689.4027 0.0587
END IONS

BEGIN IONS
PEPMASS=723.818280315168
CHARGE=2+
TITLE=File: ProtMix_BLHL_15.wiff, Sample: \2008_11_03\ProtMix_BLHL_15 (sample number 1), Elution: 25.109 to 25.187 min, Period: 1, Cycle(s): 431-432 (Experiment 4)
101.0025 0.2831
123.9854 0.7567
135.0444 0.504
167.0161 35.5243
178.0494 1.6478
192.9966 0.441
195.0081 0.2997
210.0209 43.3875
213.012 0.2936
512.0304 0.5969
513.0325 0.7291
514.0254 0.3346
END IONS

BEGIN IONS
PEPMASS=726.4
CHARGE=2+
TITLE=File: ProtMix_BLHL_15.wiff, Sample: \2008_11_03\ProtMix_BLHL_15 (sample number 1), Elution: 25.083 to 25.161 min, Period: 1, Cycle(s): 431-432 (Experiment 3) (Charge not auto determined)
101.007 0.0674
123.9854 0.2887
125.9847 0.0853
135.0496 0.2235
166.837 0.1559
167.0161 11.1662
169.0154 3.7445
178.0554 0.3639
179.0411 0.2275
192.9842 0.0994
195.0081 0.1186
209.7813 0.0583
210.0209 8.4232
210.1246 0.1037
211.0134 3.715
212.0213 3.3332
213.0055 1.2012
513.0122 0.1418
515.0193 0.2638
515.9836 0.0914
END IONS

BEGIN IONS
PEPMASS=726.4
CHARGE=3+
TITLE=File: ProtMix_BLHL_15.wiff, Sample: \2008_11_03\ProtMix_BLHL_15 (sample number 1), Elution: 25.083 to 25.161 min, Period: 1, Cycle(s): 431-432 (Experiment 3) (Charge not auto determined)
101.007 0.0674
123.9854 0.2887
125.9847 0.0853
135.0496 0.2235
166.837 0.1559
167.0161 11.1662
169.0154 3.7445
178.0554 0.3639
179.0411 0.2275
192.9842 0.0994
195.0081 0.1186
209.7813 0.0583
210.0209 8.4232
210.1246 0.1037
211.0134 3.715
212.0213 3.3332
213.0055 1.2012
513.0122 0.1418
515.0193 0.2638
515.9836 0.0914
END IONS

BEGIN IONS
PEPMASS=726.4
CHARGE=4+
TITLE=File: ProtMix_BLHL_15.wiff, Sample: \2008_11_03\ProtMix_BLHL_15 (sample number 1), Elution: 25.083 to 25.161 min, Period: 1, Cycle(s): 431-432 (Experiment 3) (Charge not auto determined)
101.007 0.0674
123.9854 0.2887
125.9847 0.0853
135.0496 0.2235
166.837 0.1559
167.0161 11.1662
169.0154 3.7445
178.0554 0.3639
179.0411 0.2275
192.9842 0.0994
195.0081 0.1186
209.7813 0.0583
210.0209 8.4232
210.1246 0.1037
211.0134 3.715
212.0213 3.3332
213.0055 1.2012
513.0122 0.1418
515.0193 0.2638
515.9836 0.0914
END IONS

BEGIN IONS
PEPMASS=457.287183188565
CHARGE=2+
TITLE=File: ProtMix_BLHL_15.wiff, Sample: \2008_11_03\ProtMix_BLHL_15 (sample number 1), Elution: 25.032 to 25.113 min, Period: 1, Cycle(s): 431-432 (Experiment 2)
103.0164 0.0227
112.008 0.0095
113.0228 0.0048
115.0232 0.0048
117.0798 0.0048
123.076 0.005
123.9854 0.0199
131.0735 0.0154
132.0838 0.0051
133.0825 0.4539
134.9925 0.026
139.0009 0.0158
143.0198 0.0053
150.9986 0.0055
152.9995 0.0277
155.9948 0.0056
158.0172 0.0169
159.9904 0.017
161.044 0.0113
164.9827 0.0172
166.0929 0.0115
175.0967 0.0296
176.0327 0.0119
177.114 0.1667
185.1647 0.1703
187.0127 0.0183
191.1254 0.0185
193.0028 0.0062
198.9802 0.0126
210.0145 0.1749
211.007 0.3442
212.0278 0.0911
213.1491 0.1698
215.0265 0.0721
216.0308 0.0263
219.1304 0.0066
221.1337 0.0399
225.9936 0.0134
227.1781 0.0202
242.9625 0.0139
244.9807 0.112
248.0624 0.0141
303.1801 0.0156
323.2117 0.0161
326.2572 0.0323
399.261 0.0268
421.9992 0.0184
423.1757 0.0184
440.0333 0.0094
456.9048 0.0191
458.1481 0.0287
459.0385 0.0287
475.3016 0.0682
588.3623 0.0868
588.6335 0.0217
701.3812 0.0829
END IONS

BEGIN IONS
PEPMASS=495.742363882809
CHARGE=2+
TITLE=File: ProtMix_BLHL_15.wiff, Sample: \2008_11_03\ProtMix_BLHL_15 (sample number 1), Elution: 25.29 to 25.367 min, Period: 1, Cycle(s): 433-434 (Experiment 4)
100.0208 0.0671
103.021 0.0908
123.9854 0.3585
131.9913 1.3715
133.0103 1.625
134.9925 0.7794
151.0151 0.1923
167.0161 0.3933
178.0554 0.4954
192.0103 0.1177
193.0091 0.087
205.0487 0.0704
210.0209 13.135
284.9957 0.1887
496.051 0.1196
END IONS

BEGIN IONS
PEPMASS=559.794739086968
CHARGE=2+
TITLE=File: ProtMix_BLHL_15.wiff, Sample: \2008_11_03\ProtMix_BLHL_15 (sample number 1), Elution: 25.264 to 25.341 min, Period: 1, Cycle(s): 433-434 (Experiment 3)
101.0339 0.018
103.0709 0.0045
115.0184 0.0048
116.9782 0.0097
123.9854 0.005
125.033 0.02
126.0349 0.0151
131.0786 0.087
133.0825 0.0155
134.9925 0.0208
137.0626 0.0105
143.0252 0.0107
147.1123 0.0271
155.0025 0.0111
159.0812 0.0733
160.0639 0.0679
161.078 0.0794
163.0645 0.0057
165.0114 0.0172
167.0161 0.1387
172.0163 0.0059
175.0612 0.0059
176.995 0.0416
178.0494 0.0418
179.0172 0.0299
183.0112 0.0363
192.0165 0.0248
193.0153 0.0124
194.0166 0.0311
194.7397 0.0062
195.0143 0.2561
197.0111 0.069
205.0295 0.0128
210.0274 0.2657
211.0134 0.1818
212.0213 0.1953
212.9794 0.0261
214.005 0.0262
215.0397 0.0066
217.0967 0.0198
226.0272 0.0336
227.0635 0.1146
242.0226 0.0278
247.0003 0.0281
258.1122 0.0215
275.1865 0.0223
307.0302 0.0157
319.0855 0.016
331.088 0.0081
334.9799 0.0082
347.0168 0.0167
348.0253 0.025
349.0436 0.0334
367.0707 0.0171
375.0888 0.0173
415.2483 0.0182
445.2916 0.0189
460.1983 0.0096
470.2271 0.0194
472.2264 0.0194
559.0334 0.0106
560.0275 0.0317
631.3722 0.0337
END IONS

BEGIN IONS
PEPMASS=535.998255026947
CHARGE=3+
TITLE=File: ProtMix_BLHL_15.wiff, Sample: \2008_11_03\ProtMix_BLHL_15 (sample number 1), Elution: 25.212 to 25.293 min, Period: 1, Cycle(s): 433-434 (Experiment 2)
101.0699 0.0944
103.021 0.0091
115.0232 0.0144
123.9854 0.0249
143.0091 0.016
145.0158 0.0108
146.9984 0.0163
160.0356 0.1188
163.9563 0.0172
165.0746 0.0115
167.0161 0.0116
173.0499 0.0353
176.0268 0.0475
178.0434 0.1253
188.9989 0.0123
192.0165 0.1177
192.9904 0.087
194.0042 0.0125
195.0205 0.0187
208.0043 0.0129
209.8072 0.0194
210.0274 1.5557
212.0213 0.4818
214.0115 0.0523
215.1315 0.0328
225.114 0.0805
242.1687 0.0139
243.1159 0.0209
244.023 0.014
268.0173 0.0146
276.1366 0.0297
277.1033 0.1116
278.1313 0.0224
279.0567 0.0149
290.9744 0.0229
294.148 0.0843
307.0145 0.0235
325.0308 0.0081
326.023 0.0565
353.1738 0.1176
357.9708 0.0254
371.1852 0.0603
401.0318 0.0269
490.0251 0.0693
502.0136 0.0301
517.9863 0.0712
519.0552 0.0611
519.9214 0.0204
536.0293 0.4659
537.2618 0.1244
538.0186 0.0311
END IONS

BEGIN IONS
PEPMASS=514.3
CHARGE=2+
TITLE=File: ProtMix_BLHL_15.wiff, Sample: \2008_11_03\ProtMix_BLHL_15 (sample number 1), Elution: 25.47 to 25.548 min, Period: 1, Cycle(s): 435-436 (Experiment 4) (Charge not auto determined)
123.9903 0.2888
133.0103 3.5123
134.9977 0.6702
149.0055 0.0928
150.8613 0.4229
151.0206 17.7293
153.0161 1.4767
167.0161 0.3816
169.0096 0.0988
178.0494 0.4355
179.0291 0.1017
180.0416 0.114
192.0103 0.1611
192.9966 0.1801
209.8201 0.1166
210.0209 9.2202
211.0134 5.0788
211.1174 0.1301
212.0213 3.6131
213.0055 1.5337
285.0033 0.1132
303.0167 0.755
305.028 0.2343
514.0355 0.4058
END IONS

BEGIN IONS
PEPMASS=514.3
CHARGE=3+
TITLE=File: ProtMix_BLHL_15.wiff, Sample: \2008_11_03\ProtMix_BLHL_15 (sample number 1), Elution: 25.47 to 25.548 min, Period: 1, Cycle(s): 435-436 (Experiment 4) (Charge not auto determined)
123.9903 0.2888
133.0103 3.5123
134.9977 0.6702
149.0055 0.0928
150.8613 0.4229
151.0206 17.7293
153.0161 1.4767
167.0161 0.3816
169.0096 0.0988
178.0494 0.4355
179.0291 0.1017
180.0416 0.114
192.0103 0.1611
192.9966 0.1801
209.8201 0.1166
210.0209 9.2202
211.0134 5.0788
211.1174 0.1301
212.0213 3.6131
213.0055 1.5337
285.0033 0.1132
303.0167 0.755
305.028 0.2343
514.0355 0.4058
END IONS

BEGIN IONS
PEPMASS=514.3
CHARGE=4+
TITLE=File: ProtMix_BLHL_15.wiff, Sample: \2008_11_03\ProtMix_BLHL_15 (sample number 1), Elution: 25.47 to 25.548 min, Period: 1, Cycle(s): 435-436 (Experiment 4) (Charge not auto determined)
123.9903 0.2888
133.0103 3.5123
134.9977 0.6702
149.0055 0.0928
150.8613 0.4229
151.0206 17.7293
153.0161 1.4767
167.0161 0.3816
169.0096 0.0988
178.0494 0.4355
179.0291 0.1017
180.0416 0.114
192.0103 0.1611
192.9966 0.1801
209.8201 0.1166
210.0209 9.2202
211.0134 5.0788
211.1174 0.1301
212.0213 3.6131
213.0055 1.5337
285.0033 0.1132
303.0167 0.755
305.028 0.2343
514.0355 0.4058
END IONS

BEGIN IONS
PEPMASS=513.285684184366
CHARGE=2+
TITLE=File: ProtMix_BLHL_15.wiff, Sample: \2008_11_03\ProtMix_BLHL_15 (sample number 1), Elution: 25.444 to 25.522 min, Period: 1, Cycle(s): 435-436 (Experiment 3) (Charge not auto determined)
101.0025 0.0899
103.021 0.1225
120.9623 0.0885
122.957 0.0892
123.9854 0.3735
132.8763 0.0928
133.0103 3.3266
134.9925 0.5716
146.9876 0.1193
149.0055 0.142
150.8613 0.3021
151.0206 16.9612
167.0161 0.9766
178.0554 0.4892
179.0351 0.5863
180.0416 0.102
192.0165 0.1425
193.0215 0.1242
209.8007 0.0971
210.0209 10.9761
210.1441 0.1296
210.7862 0.1947
211.007 14.535
211.7935 0.1172
212.0148 2.5715
213.0055 1.0702
285.0033 0.0906
300.95 0.1861
303.0167 0.9185
496.061 0.1096
513.0325 0.3443
514.0254 0.365
END IONS

BEGIN IONS
PEPMASS=513.285684184366
CHARGE=3+
TITLE=File: ProtMix_BLHL_15.wiff, Sample: \2008_11_03\ProtMix_BLHL_15 (sample number 1), Elution: 25.444 to 25.522 min, Period: 1, Cycle(s): 435-436 (Experiment 3) (Charge not auto determined)
101.0025 0.0899
103.021 0.1225
120.9623 0.0885
122.957 0.0892
123.9854 0.3735
132.8763 0.0928
133.0103 3.3266
134.9925 0.5716
146.9876 0.1193
149.0055 0.142
150.8613 0.3021
151.0206 16.9612
167.0161 0.9766
178.0554 0.4892
179.0351 0.5863
180.0416 0.102
192.0165 0.1425
193.0215 0.1242
209.8007 0.0971
210.0209 10.9761
210.1441 0.1296
210.7862 0.1947
211.007 14.535
211.7935 0.1172
212.0148 2.5715
213.0055 1.0702
285.0033 0.0906
300.95 0.1861
303.0167 0.9185
496.061 0.1096
513.0325 0.3443
514.0254 0.365
END IONS

BEGIN IONS
PEPMASS=513.285684184366
CHARGE=4+
TITLE=File: ProtMix_BLHL_15.wiff, Sample: \2008_11_03\ProtMix_BLHL_15 (sample number 1), Elution: 25.444 to 25.522 min, Period: 1, Cycle(s): 435-436 (Experiment 3) (Charge not auto determined)
101.0025 0.0899
103.021 0.1225
120.9623 0.0885
122.957 0.0892
123.9854 0.3735
132.8763 0.0928
133.0103 3.3266
134.9925 0.5716
146.9876 0.1193
149.0055 0.142
150.8613 0.3021
151.0206 16.9612
167.0161 0.9766
178.0554 0.4892
179.0351 0.5863
180.0416 0.102
192.0165 0.1425
193.0215 0.1242
209.8007 0.0971
210.0209 10.9761
210.1441 0.1296
210.7862 0.1947
211.007 14.535
211.7935 0.1172
212.0148 2.5715
213.0055 1.0702
285.0033 0.0906
300.95 0.1861
303.0167 0.9185
496.061 0.1096
513.0325 0.3443
514.0254 0.365
END IONS

BEGIN IONS
PEPMASS=406.2
CHARGE=2+
TITLE=File: ProtMix_BLHL_15.wiff, Sample: \2008_11_03\ProtMix_BLHL_15 (sample number 1), Elution: 25.393 to 25.474 min, Period: 1, Cycle(s): 435-436 (Experiment 2) (Charge not auto determined)
102.0657 0.0181
103.0255 0.0045
118.9936 0.0195
121.0754 0.0049
124.08 0.0647
133.0825 0.3972
133.5833 0.031
134.9873 0.0623
139.0642 0.0105
146.1054 0.0162
146.5921 0.0108
152.9995 0.0111
155.0971 0.078
155.593 0.0167
160.0413 0.0057
167.0045 0.0347
168.0925 0.0116
176.0149 0.0237
177.114 0.1012
178.0494 0.0597
179.0411 0.012
192.978 0.0186
195.0143 0.0125
197.1052 0.0063
199.1316 0.0315
199.6303 0.019
210.0209 0.3952
211.0134 0.1429
211.8521 0.0065
212.0213 0.3125
213.0185 0.0653
221.1536 0.0199
224.0419 0.0201
224.524 0.0134
225.0066 0.0067
226.007 0.0067
226.9827 0.0337
228.9944 0.0203
239.0272 0.0138
255.047 0.0286
297.9482 0.0154
307.0537 0.0078
388.0224 0.0176
388.9477 0.0088
405.9984 0.027
406.2597 0.027
406.3588 0.009
407.0621 0.0541
408.0459 0.0361
END IONS

BEGIN IONS
PEPMASS=406.2
CHARGE=3+
TITLE=File: ProtMix_BLHL_15.wiff, Sample: \2008_11_03\ProtMix_BLHL_15 (sample number 1), Elution: 25.393 to 25.474 min, Period: 1, Cycle(s): 435-436 (Experiment 2) (Charge not auto determined)
102.0657 0.0181
103.0255 0.0045
118.9936 0.0195
121.0754 0.0049
124.08 0.0647
133.0825 0.3972
133.5833 0.031
134.9873 0.0623
139.0642 0.0105
146.1054 0.0162
146.5921 0.0108
152.9995 0.0111
155.0971 0.078
155.593 0.0167
160.0413 0.0057
167.0045 0.0347
168.0925 0.0116
176.0149 0.0237
177.114 0.1012
178.0494 0.0597
179.0411 0.012
192.978 0.0186
195.0143 0.0125
197.1052 0.0063
199.1316 0.0315
199.6303 0.019
210.0209 0.3952
211.0134 0.1429
211.8521 0.0065
212.0213 0.3125
213.0185 0.0653
221.1536 0.0199
224.0419 0.0201
224.524 0.0134
225.0066 0.0067
226.007 0.0067
226.9827 0.0337
228.9944 0.0203
239.0272 0.0138
255.047 0.0286
297.9482 0.0154
307.0537 0.0078
388.0224 0.0176
388.9477 0.0088
405.9984 0.027
406.2597 0.027
406.3588 0.009
407.0621 0.0541
408.0459 0.0361
END IONS

BEGIN IONS
PEPMASS=406.2
CHARGE=4+
TITLE=File: ProtMix_BLHL_15.wiff, Sample: \2008_11_03\ProtMix_BLHL_15 (sample number 1), Elution: 25.393 to 25.474 min, Period: 1, Cycle(s): 435-436 (Experiment 2) (Charge not auto determined)
102.0657 0.0181
103.0255 0.0045
118.9936 0.0195
121.0754 0.0049
124.08 0.0647
133.0825 0.3972
133.5833 0.031
134.9873 0.0623
139.0642 0.0105
146.1054 0.0162
146.5921 0.0108
152.9995 0.0111
155.0971 0.078
155.593 0.0167
160.0413 0.0057
167.0045 0.0347
168.0925 0.0116
176.0149 0.0237
177.114 0.1012
178.0494 0.0597
179.0411 0.012
192.978 0.0186
195.0143 0.0125
197.1052 0.0063
199.1316 0.0315
199.6303 0.019
210.0209 0.3952
211.0134 0.1429
211.8521 0.0065
212.0213 0.3125
213.0185 0.0653
221.1536 0.0199
224.0419 0.0201
224.524 0.0134
225.0066 0.0067
226.007 0.0067
226.9827 0.0337
228.9944 0.0203
239.0272 0.0138
255.047 0.0286
297.9482 0.0154
307.0537 0.0078
388.0224 0.0176
388.9477 0.0088
405.9984 0.027
406.2597 0.027
406.3588 0.009
407.0621 0.0541
408.0459 0.0361
END IONS

BEGIN IONS
PEPMASS=490.044850553172
CHARGE=2+
TITLE=File: ProtMix_BLHL_15.wiff, Sample: \2008_11_03\ProtMix_BLHL_15 (sample number 1), Elution: 25.651 to 25.728 min, Period: 1, Cycle(s): 437-438 (Experiment 4)
119.0082 0.0049
127.0357 0.005
128.0557 0.0304
134.9925 0.0208
136.0804 0.0104
136.9894 0.0157
144.0429 0.0107
145.0427 0.0108
147.1231 0.0054
156.0004 0.0112
161.0326 0.017
167.0161 0.0404
173.0851 0.0118
173.9863 0.0059
176.0268 0.0297
178.0494 0.1074
185.1708 0.0548
186.1638 0.0122
192.0351 0.0062
192.9904 0.0186
201.0035 0.0127
202.9987 0.0127
205.0359 0.0128
210.0209 0.2462
211.0329 0.0649
212.0278 0.0391
244.9388 0.014
247.985 0.0422
277.9822 0.0075
278.982 0.0075
280.0285 0.0299
311.9934 0.0079
336.0199 0.0082
419.2484 0.0092
481.7271 0.0196
489.3226 0.0594
490.035 0.0297
491.0747 0.0594
492.2048 0.0893
557.2377 0.0106
576.3433 0.0107
619.342 0.0223
628.8246 0.1009
629.2843 0.0561
END IONS

BEGIN IONS
PEPMASS=495.015939569134
CHARGE=1+
TITLE=File: ProtMix_BLHL_15.wiff, Sample: \2008_11_03\ProtMix_BLHL_15 (sample number 1), Elution: 25.625 to 25.702 min, Period: 1, Cycle(s): 437-438 (Experiment 3)
100.0208 0.1028
123.9854 0.4829
131.9913 2.5529
133.0103 1.2742
134.9873 0.6442
151.0206 0.1759
167.0161 0.3294
178.0434 0.7221
192.0041 0.1239
192.9966 0.2547
210.0209 17.2304
284.9957 0.1132
END IONS

BEGIN IONS
PEPMASS=575.345480620724
CHARGE=2+
TITLE=File: ProtMix_BLHL_15.wiff, Sample: \2008_11_03\ProtMix_BLHL_15 (sample number 1), Elution: 25.573 to 25.654 min, Period: 1, Cycle(s): 437-438 (Experiment 2)
121.9724 0.0198
123.9804 0.0498
131.9862 0.0257
133.0876 0.2218
135.0081 0.026
136.9841 0.0209
146.9984 0.0379
160.0413 0.0226
164.9999 0.0574
167.0219 0.0404
169.0038 0.0174
173.9863 0.0295
175.1086 0.0296
177.108 0.0536
178.0494 0.0656
179.0351 0.0239
180.9967 0.018
192.0103 0.1239
192.9718 0.0186
194.9956 0.0375
209.0243 0.0517
210.0209 3.4188
225.9936 0.047
242.0018 0.0278
290.0371 0.6168
335.0208 0.0982
346.9835 0.0583
364.0105 0.0512
405.053 0.018
557.9028 0.0211
576.0642 0.0322
577.9759 0.0215
END IONS

BEGIN IONS
PEPMASS=624.794925615744
CHARGE=2+
TITLE=File: ProtMix_BLHL_15.wiff, Sample: \2008_11_03\ProtMix_BLHL_15 (sample number 1), Elution: 25.831 to 25.909 min, Period: 1, Cycle(s): 439-440 (Experiment 4)
110.0623 0.0047
123.9953 0.0149
129.1051 0.0152
134.9925 0.026
146.9984 0.0054
160.0356 0.0339
170.0575 0.0058
176.0031 0.0178
178.0494 0.0776
182.9992 0.006
185.1525 0.0608
192.0041 0.0062
192.9966 0.0373
203.9554 0.0192
205.0359 0.0064
210.0209 0.4408
213.1621 0.0261
242.0018 0.0209
244.016 0.007
262.049 0.0579
263.9922 0.0145
333.1821 0.0326
379.187 0.0087
396.0603 0.0178
397.0486 0.0267
397.9756 0.0178
414.0466 0.1365
431.1594 0.0093
448.2117 0.0568
675.3529 0.0232
1036.4031 0.0432
1038.4768 0.0576
END IONS

BEGIN IONS
PEPMASS=559.784160905016
CHARGE=2+
TITLE=File: ProtMix_BLHL_15.wiff, Sample: \2008_11_03\ProtMix_BLHL_15 (sample number 1), Elution: 25.805 to 25.883 min, Period: 1, Cycle(s): 439-440 (Experiment 3) (Charge not auto determined)
101.0115 0.0225
103.0346 0.0136
115.0184 0.0815
119.0082 0.0146
121.0459 0.0098
128.9883 0.0051
130.0772 0.0102
131.0786 0.0461
132.969 0.0052
133.0928 0.0206
135.0496 0.0312
143.0145 0.0267
145.0373 0.0054
146.9876 0.0054
147.1123 0.0163
148.9945 0.0164
151.0371 0.0275
152.9995 0.0277
154.0188 0.0166
155.0247 0.0167
156.9792 0.028
158.0004 0.0056
159.0756 0.062
160.0413 0.2262
161.0837 0.017
164.9999 0.0115
167.0103 0.052
168.9922 0.0116
176.0209 0.0475
176.995 0.0297
177.1199 0.0119
178.9932 0.0359
183.0112 0.1149
192.0103 0.3904
192.8103 0.0062
194.0228 0.0934
194.1287 0.0125
195.0143 0.1936
196.0208 0.0376
197.0174 0.0502
198.9928 0.0883
207.9914 0.0322
209.7942 0.0065
210.0274 0.3304
211.0005 0.1104
212.0278 0.1302
217.0769 0.0198
218.9716 0.0066
224.0486 0.0268
227.0702 0.0202
229.0282 0.0068
241.9948 0.0487
257.1505 0.0072
258.1481 0.0144
272.0287 0.0074
274.0455 0.0074
312.1672 0.0237
321.0611 0.016
331.0555 0.0163
332.0242 0.0244
347.0418 0.3666
347.1668 0.0083
349.0436 0.1922
383.2024 0.0175
395.0555 0.0178
407.044 0.018
443.2373 0.0188
445.2916 0.0755
460.2271 0.0192
486.2615 0.0099
559.3611 0.0106
560.0063 0.0635
560.2179 0.0317
630.5523 0.0112
631.3497 0.0899
745.4485 0.0488
END IONS

BEGIN IONS
PEPMASS=559.784160905016
CHARGE=3+
TITLE=File: ProtMix_BLHL_15.wiff, Sample: \2008_11_03\ProtMix_BLHL_15 (sample number 1), Elution: 25.805 to 25.883 min, Period: 1, Cycle(s): 439-440 (Experiment 3) (Charge not auto determined)
101.0115 0.0225
103.0346 0.0136
115.0184 0.0815
119.0082 0.0146
121.0459 0.0098
128.9883 0.0051
130.0772 0.0102
131.0786 0.0461
132.969 0.0052
133.0928 0.0206
135.0496 0.0312
143.0145 0.0267
145.0373 0.0054
146.9876 0.0054
147.1123 0.0163
148.9945 0.0164
151.0371 0.0275
152.9995 0.0277
154.0188 0.0166
155.0247 0.0167
156.9792 0.028
158.0004 0.0056
159.0756 0.062
160.0413 0.2262
161.0837 0.017
164.9999 0.0115
167.0103 0.052
168.9922 0.0116
176.0209 0.0475
176.995 0.0297
177.1199 0.0119
178.9932 0.0359
183.0112 0.1149
192.0103 0.3904
192.8103 0.0062
194.0228 0.0934
194.1287 0.0125
195.0143 0.1936
196.0208 0.0376
197.0174 0.0502
198.9928 0.0883
207.9914 0.0322
209.7942 0.0065
210.0274 0.3304
211.0005 0.1104
212.0278 0.1302
217.0769 0.0198
218.9716 0.0066
224.0486 0.0268
227.0702 0.0202
229.0282 0.0068
241.9948 0.0487
257.1505 0.0072
258.1481 0.0144
272.0287 0.0074
274.0455 0.0074
312.1672 0.0237
321.0611 0.016
331.0555 0.0163
332.0242 0.0244
347.0418 0.3666
347.1668 0.0083
349.0436 0.1922
383.2024 0.0175
395.0555 0.0178
407.044 0.018
443.2373 0.0188
445.2916 0.0755
460.2271 0.0192
486.2615 0.0099
559.3611 0.0106
560.0063 0.0635
560.2179 0.0317
630.5523 0.0112
631.3497 0.0899
745.4485 0.0488
END IONS

BEGIN IONS
PEPMASS=559.784160905016
CHARGE=4+
TITLE=File: ProtMix_BLHL_15.wiff, Sample: \2008_11_03\ProtMix_BLHL_15 (sample number 1), Elution: 25.805 to 25.883 min, Period: 1, Cycle(s): 439-440 (Experiment 3) (Charge not auto determined)
101.0115 0.0225
103.0346 0.0136
115.0184 0.0815
119.0082 0.0146
121.0459 0.0098
128.9883 0.0051
130.0772 0.0102
131.0786 0.0461
132.969 0.0052
133.0928 0.0206
135.0496 0.0312
143.0145 0.0267
145.0373 0.0054
146.9876 0.0054
147.1123 0.0163
148.9945 0.0164
151.0371 0.0275
152.9995 0.0277
154.0188 0.0166
155.0247 0.0167
156.9792 0.028
158.0004 0.0056
159.0756 0.062
160.0413 0.2262
161.0837 0.017
164.9999 0.0115
167.0103 0.052
168.9922 0.0116
176.0209 0.0475
176.995 0.0297
177.1199 0.0119
178.9932 0.0359
183.0112 0.1149
192.0103 0.3904
192.8103 0.0062
194.0228 0.0934
194.1287 0.0125
195.0143 0.1936
196.0208 0.0376
197.0174 0.0502
198.9928 0.0883
207.9914 0.0322
209.7942 0.0065
210.0274 0.3304
211.0005 0.1104
212.0278 0.1302
217.0769 0.0198
218.9716 0.0066
224.0486 0.0268
227.0702 0.0202
229.0282 0.0068
241.9948 0.0487
257.1505 0.0072
258.1481 0.0144
272.0287 0.0074
274.0455 0.0074
312.1672 0.0237
321.0611 0.016
331.0555 0.0163
332.0242 0.0244
347.0418 0.3666
347.1668 0.0083
349.0436 0.1922
383.2024 0.0175
395.0555 0.0178
407.044 0.018
443.2373 0.0188
445.2916 0.0755
460.2271 0.0192
486.2615 0.0099
559.3611 0.0106
560.0063 0.0635
560.2179 0.0317
630.5523 0.0112
631.3497 0.0899
745.4485 0.0488
END IONS

BEGIN IONS
PEPMASS=414.747373111509
CHARGE=2+
TITLE=File: ProtMix_BLHL_15.wiff, Sample: \2008_11_03\ProtMix_BLHL_15 (sample number 1), Elution: 25.754 to 25.835 min, Period: 1, Cycle(s): 439-440 (Experiment 2)
103.021 0.0227
113.985 0.0095
117.0411 0.0097
123.076 0.0149
124.07 0.0249
133.0825 0.0722
143.0145 0.0053
145.0481 0.0054
148.9618 0.0109
150.9712 0.0165
155.0971 0.0278
160.0526 0.0226
166.9699 0.0347
173.9922 0.0059
176.009 0.0059
177.108 0.0476
177.6142 0.0179
178.0554 0.0298
182.9931 0.0242
184.9944 0.0182
199.1063 0.0063
202.9733 0.0255
203.9937 0.0192
205.0295 0.0256
205.9588 0.0192
207.9785 0.0064
210.0209 0.1426
212.0408 0.0846
221.147 0.0266
221.6459 0.0133
223.0326 0.0134
238.0053 0.0138
254.0056 0.0143
262.0634 0.0579
265.1485 0.0073
278.0493 0.0298
297.1692 0.0154
379.0042 0.0174
380.0232 0.0087
397.2357 0.0267
398.0559 0.0178
399.0109 0.0357
414.0557 0.0455
414.7201 0.0091
415.0297 0.0911
416.1964 0.2007
END IONS

BEGIN IONS
PEPMASS=561.9
CHARGE=2+
TITLE=File: ProtMix_BLHL_15.wiff, Sample: \2008_11_03\ProtMix_BLHL_15 (sample number 1), Elution: 25.986 to 26.038 min, Period: 1, Cycle(s): 441-442 (Experiment 3) (Charge not auto determined)
103.0164 0.0136
105.0594 0.0046
115.0184 0.0479
119.0034 0.0098
123.9804 0.0299
132.969 0.0155
134.9977 0.0312
135.9761 0.0209
137.0155 0.0052
143.0091 0.0267
144.0375 0.0107
151.0096 0.0165
156.0395 0.0223
160.0413 0.1245
165.0057 0.0057
167.0103 0.0751
170.9858 0.0058
172.0221 0.0059
176.0327 0.0534
177.001 0.0238
183.0354 0.0242
184.9944 0.0182
192.0103 0.3594
194.0353 0.081
198.9928 0.2271
200.0348 0.1075
210.0274 0.4471
212.0278 0.0781
224.0219 0.0134
241.9809 0.0209
267.9954 0.0146
327.9877 0.0162
349.1021 0.0084
351.0177 0.0084
352.032 0.0168
561.7746 0.0318
563.0257 0.0212
END IONS

BEGIN IONS
PEPMASS=561.9
CHARGE=3+
TITLE=File: ProtMix_BLHL_15.wiff, Sample: \2008_11_03\ProtMix_BLHL_15 (sample number 1), Elution: 25.986 to 26.038 min, Period: 1, Cycle(s): 441-442 (Experiment 3) (Charge not auto determined)
103.0164 0.0136
105.0594 0.0046
115.0184 0.0479
119.0034 0.0098
123.9804 0.0299
132.969 0.0155
134.9977 0.0312
135.9761 0.0209
137.0155 0.0052
143.0091 0.0267
144.0375 0.0107
151.0096 0.0165
156.0395 0.0223
160.0413 0.1245
165.0057 0.0057
167.0103 0.0751
170.9858 0.0058
172.0221 0.0059
176.0327 0.0534
177.001 0.0238
183.0354 0.0242
184.9944 0.0182
192.0103 0.3594
194.0353 0.081
198.9928 0.2271
200.0348 0.1075
210.0274 0.4471
212.0278 0.0781
224.0219 0.0134
241.9809 0.0209
267.9954 0.0146
327.9877 0.0162
349.1021 0.0084
351.0177 0.0084
352.032 0.0168
561.7746 0.0318
563.0257 0.0212
END IONS

BEGIN IONS
PEPMASS=561.9
CHARGE=4+
TITLE=File: ProtMix_BLHL_15.wiff, Sample: \2008_11_03\ProtMix_BLHL_15 (sample number 1), Elution: 25.986 to 26.038 min, Period: 1, Cycle(s): 441-442 (Experiment 3) (Charge not auto determined)
103.0164 0.0136
105.0594 0.0046
115.0184 0.0479
119.0034 0.0098
123.9804 0.0299
132.969 0.0155
134.9977 0.0312
135.9761 0.0209
137.0155 0.0052
143.0091 0.0267
144.0375 0.0107
151.0096 0.0165
156.0395 0.0223
160.0413 0.1245
165.0057 0.0057
167.0103 0.0751
170.9858 0.0058
172.0221 0.0059
176.0327 0.0534
177.001 0.0238
183.0354 0.0242
184.9944 0.0182
192.0103 0.3594
194.0353 0.081
198.9928 0.2271
200.0348 0.1075
210.0274 0.4471
212.0278 0.0781
224.0219 0.0134
241.9809 0.0209
267.9954 0.0146
327.9877 0.0162
349.1021 0.0084
351.0177 0.0084
352.032 0.0168
561.7746 0.0318
563.0257 0.0212
END IONS

BEGIN IONS
PEPMASS=406.24163285837
CHARGE=2+
TITLE=File: ProtMix_BLHL_15.wiff, Sample: \2008_11_03\ProtMix_BLHL_15 (sample number 1), Elution: 25.934 to 25.989 min, Period: 1, Cycle(s): 441-442 (Experiment 2)
102.0612 0.0858
103.0119 0.0318
104.0537 0.0091
104.9724 0.0092
111.0683 0.0283
115.0232 0.0096
117.0991 0.0097
118.0153 0.0097
121.9823 0.0099
122.957 0.0149
124.075 0.0896
124.5735 0.015
131.0683 0.0307
133.0825 0.6088
133.5833 0.0207
134.9925 0.0675
137.0679 0.0052
146.0891 0.0594
148.9945 0.0327
152.9885 0.0277
155.0915 0.1726
155.593 0.0223
167.0103 0.0231
168.0983 0.0464
168.9922 0.0116
175.0967 0.0059
176.0268 0.0356
177.108 0.244
177.5963 0.0417
178.0494 0.0358
179.0411 0.012
192.0227 0.0248
192.9966 0.0062
194.0353 0.0187
195.0643 0.025
196.9985 0.0188
199.119 0.0442
206.0294 0.0064
208.0043 0.0193
210.0274 0.486
211.0134 0.2013
212.0213 0.2279
213.0251 0.0522
214.0181 0.0196
221.1071 0.0266
222.0055 0.0133
224.0419 0.0268
225.9869 0.0067
226.9759 0.0202
228.9741 0.0406
239.0272 0.0207
241.9948 0.0209
256.019 0.0072
312.9734 0.0158
316.0419 0.0079
387.9695 0.0088
388.9917 0.0265
406.0344 0.045
408.3259 0.0181
END IONS

BEGIN IONS
PEPMASS=559.8
CHARGE=2+
TITLE=File: ProtMix_BLHL_15.wiff, Sample: \2008_11_03\ProtMix_BLHL_15 (sample number 1), Elution: 26.141 to 26.218 min, Period: 1, Cycle(s): 443-444 (Experiment 4) (Charge not auto determined)
101.007 0.0494
103.0164 0.0136
105.0548 0.0367
115.0184 0.0911
116.9782 0.0532
119.0034 0.0195
124.0003 0.0149
131.0786 0.0717
132.9794 0.0103
133.0876 0.0206
134.9769 0.0208
142.0324 0.016
143.0145 0.1176
145.0373 0.0162
146.9984 0.0271
149.869 0.0164
152.9885 0.0221
154.0132 0.0166
155.0748 0.0111
159.0587 0.0226
160.047 0.7128
164.9942 0.0574
167.0161 0.0924
175.0139 0.0177
176.0209 0.2195
178.0554 0.1014
183.0112 0.0605
185.0187 0.0182
191.0265 0.0124
191.7997 0.0124
192.0165 1.5617
194.0228 0.3052
195.0081 0.1499
197.0048 0.0753
198.9928 0.0946
210.0274 0.6095
212.0408 0.2474
212.9924 0.0326
215.0003 0.0197
216.9715 0.0132
218.9848 0.0198
224.0419 0.0268
226.0339 0.0471
240.1483 0.0208
241.0151 0.0139
258.1337 0.0215
274.0973 0.0296
276.0995 0.0149
298.9213 0.0309
312.183 0.0237
318.0879 0.008
319.0216 0.008
330.9497 0.0081
332.1057 0.0407
333.1086 0.0245
347.0668 0.2415
348.0504 0.1335
348.6512 0.0167
349.0687 0.1337
350.0467 0.0167
350.2308 0.0084
357.1592 0.0253
368.0049 0.0343
373.2036 0.0173
375.1841 0.0087
394.0342 0.0533
395.0466 0.1066
396.0425 0.0445
442.2683 0.0094
443.0208 0.0188
445.2822 0.0094
470.2465 0.0194
471.7311 0.0291
550.8079 0.0315
559.4457 0.0317
559.9111 0.1375
560.0169 0.0953
561.2661 0.053
561.9972 0.0424
631.3048 0.045
960.4962 0.0277
END IONS

BEGIN IONS
PEPMASS=559.8
CHARGE=3+
TITLE=File: ProtMix_BLHL_15.wiff, Sample: \2008_11_03\ProtMix_BLHL_15 (sample number 1), Elution: 26.141 to 26.218 min, Period: 1, Cycle(s): 443-444 (Experiment 4) (Charge not auto determined)
101.007 0.0494
103.0164 0.0136
105.0548 0.0367
115.0184 0.0911
116.9782 0.0532
119.0034 0.0195
124.0003 0.0149
131.0786 0.0717
132.9794 0.0103
133.0876 0.0206
134.9769 0.0208
142.0324 0.016
143.0145 0.1176
145.0373 0.0162
146.9984 0.0271
149.869 0.0164
152.9885 0.0221
154.0132 0.0166
155.0748 0.0111
159.0587 0.0226
160.047 0.7128
164.9942 0.0574
167.0161 0.0924
175.0139 0.0177
176.0209 0.2195
178.0554 0.1014
183.0112 0.0605
185.0187 0.0182
191.0265 0.0124
191.7997 0.0124
192.0165 1.5617
194.0228 0.3052
195.0081 0.1499
197.0048 0.0753
198.9928 0.0946
210.0274 0.6095
212.0408 0.2474
212.9924 0.0326
215.0003 0.0197
216.9715 0.0132
218.9848 0.0198
224.0419 0.0268
226.0339 0.0471
240.1483 0.0208
241.0151 0.0139
258.1337 0.0215
274.0973 0.0296
276.0995 0.0149
298.9213 0.0309
312.183 0.0237
318.0879 0.008
319.0216 0.008
330.9497 0.0081
332.1057 0.0407
333.1086 0.0245
347.0668 0.2415
348.0504 0.1335
348.6512 0.0167
349.0687 0.1337
350.0467 0.0167
350.2308 0.0084
357.1592 0.0253
368.0049 0.0343
373.2036 0.0173
375.1841 0.0087
394.0342 0.0533
395.0466 0.1066
396.0425 0.0445
442.2683 0.0094
443.0208 0.0188
445.2822 0.0094
470.2465 0.0194
471.7311 0.0291
550.8079 0.0315
559.4457 0.0317
559.9111 0.1375
560.0169 0.0953
561.2661 0.053
561.9972 0.0424
631.3048 0.045
960.4962 0.0277
END IONS

BEGIN IONS
PEPMASS=559.8
CHARGE=4+
TITLE=File: ProtMix_BLHL_15.wiff, Sample: \2008_11_03\ProtMix_BLHL_15 (sample number 1), Elution: 26.141 to 26.218 min, Period: 1, Cycle(s): 443-444 (Experiment 4) (Charge not auto determined)
101.007 0.0494
103.0164 0.0136
105.0548 0.0367
115.0184 0.0911
116.9782 0.0532
119.0034 0.0195
124.0003 0.0149
131.0786 0.0717
132.9794 0.0103
133.0876 0.0206
134.9769 0.0208
142.0324 0.016
143.0145 0.1176
145.0373 0.0162
146.9984 0.0271
149.869 0.0164
152.9885 0.0221
154.0132 0.0166
155.0748 0.0111
159.0587 0.0226
160.047 0.7128
164.9942 0.0574
167.0161 0.0924
175.0139 0.0177
176.0209 0.2195
178.0554 0.1014
183.0112 0.0605
185.0187 0.0182
191.0265 0.0124
191.7997 0.0124
192.0165 1.5617
194.0228 0.3052
195.0081 0.1499
197.0048 0.0753
198.9928 0.0946
210.0274 0.6095
212.0408 0.2474
212.9924 0.0326
215.0003 0.0197
216.9715 0.0132
218.9848 0.0198
224.0419 0.0268
226.0339 0.0471
240.1483 0.0208
241.0151 0.0139
258.1337 0.0215
274.0973 0.0296
276.0995 0.0149
298.9213 0.0309
312.183 0.0237
318.0879 0.008
319.0216 0.008
330.9497 0.0081
332.1057 0.0407
333.1086 0.0245
347.0668 0.2415
348.0504 0.1335
348.6512 0.0167
349.0687 0.1337
350.0467 0.0167
350.2308 0.0084
357.1592 0.0253
368.0049 0.0343
373.2036 0.0173
375.1841 0.0087
394.0342 0.0533
395.0466 0.1066
396.0425 0.0445
442.2683 0.0094
443.0208 0.0188
445.2822 0.0094
470.2465 0.0194
471.7311 0.0291
550.8079 0.0315
559.4457 0.0317
559.9111 0.1375
560.0169 0.0953
561.2661 0.053
561.9972 0.0424
631.3048 0.045
960.4962 0.0277
END IONS

BEGIN IONS
PEPMASS=557.9
CHARGE=2+
TITLE=File: ProtMix_BLHL_15.wiff, Sample: \2008_11_03\ProtMix_BLHL_15 (sample number 1), Elution: 26.115 to 26.192 min, Period: 1, Cycle(s): 443-444 (Experiment 3) (Charge not auto determined)
101.007 0.0404
103.021 0.0454
105.0548 0.0229
115.0184 0.1103
118.9936 0.0293
121.041 0.0148
123.9804 0.0199
126.055 0.01
128.973 0.0102
131.0786 0.087
132.969 0.0103
134.9873 0.0519
137.0155 0.0105
143.0198 0.0909
144.0429 0.0161
147.0038 0.0434
152.9829 0.0111
154.0354 0.0943
158.0285 0.0169
159.0699 0.0395
160.0413 0.5375
165.0057 0.1436
167.0392 0.0173
169.0038 0.0174
170.9916 0.0117
174.9843 0.0177
175.0967 0.0118
176.0149 0.2432
177.001 0.119
177.114 0.0119
178.0494 0.1731
183.0173 0.0605
185.0005 0.0243
187.1534 0.0122
190.9647 0.0185
191.5398 0.0186
191.7997 0.0186
192.0103 1.382
193.556 0.0124
194.0228 0.2491
195.0143 0.7306
197.0174 0.0753
199.0306 0.0126
203.0051 0.0191
205.0295 0.0128
207.9978 0.0516
209.7813 0.0324
210.0274 0.8035
211.007 0.5196
212.0213 0.2995
213.0055 0.0848
221.0406 0.0199
224.0286 0.0201
225.9869 0.0134
227.0568 0.0202
241.9948 0.0278
272.0213 0.0369
275.1791 0.0297
318.0321 0.0159
329.0006 0.2028
345.0125 0.0249
346.6671 0.0333
346.8669 0.0167
347.0501 1.7746
347.1668 0.025
366.0691 0.0599
375.1754 0.0173
394.0342 0.515
406.0344 0.027
422.0268 0.0184
423.2033 0.0184
445.2633 0.066
542.0498 0.0208
550.7974 0.021
557.3116 0.0106
558.0401 0.5492
558.2831 0.1374
558.9065 0.0106
559.9323 0.1058
560.0698 0.0952
631.3385 0.0225
960.5378 0.0277
END IONS

BEGIN IONS
PEPMASS=557.9
CHARGE=3+
TITLE=File: ProtMix_BLHL_15.wiff, Sample: \2008_11_03\ProtMix_BLHL_15 (sample number 1), Elution: 26.115 to 26.192 min, Period: 1, Cycle(s): 443-444 (Experiment 3) (Charge not auto determined)
101.007 0.0404
103.021 0.0454
105.0548 0.0229
115.0184 0.1103
118.9936 0.0293
121.041 0.0148
123.9804 0.0199
126.055 0.01
128.973 0.0102
131.0786 0.087
132.969 0.0103
134.9873 0.0519
137.0155 0.0105
143.0198 0.0909
144.0429 0.0161
147.0038 0.0434
152.9829 0.0111
154.0354 0.0943
158.0285 0.0169
159.0699 0.0395
160.0413 0.5375
165.0057 0.1436
167.0392 0.0173
169.0038 0.0174
170.9916 0.0117
174.9843 0.0177
175.0967 0.0118
176.0149 0.2432
177.001 0.119
177.114 0.0119
178.0494 0.1731
183.0173 0.0605
185.0005 0.0243
187.1534 0.0122
190.9647 0.0185
191.5398 0.0186
191.7997 0.0186
192.0103 1.382
193.556 0.0124
194.0228 0.2491
195.0143 0.7306
197.0174 0.0753
199.0306 0.0126
203.0051 0.0191
205.0295 0.0128
207.9978 0.0516
209.7813 0.0324
210.0274 0.8035
211.007 0.5196
212.0213 0.2995
213.0055 0.0848
221.0406 0.0199
224.0286 0.0201
225.9869 0.0134
227.0568 0.0202
241.9948 0.0278
272.0213 0.0369
275.1791 0.0297
318.0321 0.0159
329.0006 0.2028
345.0125 0.0249
346.6671 0.0333
346.8669 0.0167
347.0501 1.7746
347.1668 0.025
366.0691 0.0599
375.1754 0.0173
394.0342 0.515
406.0344 0.027
422.0268 0.0184
423.2033 0.0184
445.2633 0.066
542.0498 0.0208
550.7974 0.021
557.3116 0.0106
558.0401 0.5492
558.2831 0.1374
558.9065 0.0106
559.9323 0.1058
560.0698 0.0952
631.3385 0.0225
960.5378 0.0277
END IONS

BEGIN IONS
PEPMASS=557.9
CHARGE=4+
TITLE=File: ProtMix_BLHL_15.wiff, Sample: \2008_11_03\ProtMix_BLHL_15 (sample number 1), Elution: 26.115 to 26.192 min, Period: 1, Cycle(s): 443-444 (Experiment 3) (Charge not auto determined)
101.007 0.0404
103.021 0.0454
105.0548 0.0229
115.0184 0.1103
118.9936 0.0293
121.041 0.0148
123.9804 0.0199
126.055 0.01
128.973 0.0102
131.0786 0.087
132.969 0.0103
134.9873 0.0519
137.0155 0.0105
143.0198 0.0909
144.0429 0.0161
147.0038 0.0434
152.9829 0.0111
154.0354 0.0943
158.0285 0.0169
159.0699 0.0395
160.0413 0.5375
165.0057 0.1436
167.0392 0.0173
169.0038 0.0174
170.9916 0.0117
174.9843 0.0177
175.0967 0.0118
176.0149 0.2432
177.001 0.119
177.114 0.0119
178.0494 0.1731
183.0173 0.0605
185.0005 0.0243
187.1534 0.0122
190.9647 0.0185
191.5398 0.0186
191.7997 0.0186
192.0103 1.382
193.556 0.0124
194.0228 0.2491
195.0143 0.7306
197.0174 0.0753
199.0306 0.0126
203.0051 0.0191
205.0295 0.0128
207.9978 0.0516
209.7813 0.0324
210.0274 0.8035
211.007 0.5196
212.0213 0.2995
213.0055 0.0848
221.0406 0.0199
224.0286 0.0201
225.9869 0.0134
227.0568 0.0202
241.9948 0.0278
272.0213 0.0369
275.1791 0.0297
318.0321 0.0159
329.0006 0.2028
345.0125 0.0249
346.6671 0.0333
346.8669 0.0167
347.0501 1.7746
347.1668 0.025
366.0691 0.0599
375.1754 0.0173
394.0342 0.515
406.0344 0.027
422.0268 0.0184
423.2033 0.0184
445.2633 0.066
542.0498 0.0208
550.7974 0.021
557.3116 0.0106
558.0401 0.5492
558.2831 0.1374
558.9065 0.0106
559.9323 0.1058
560.0698 0.0952
631.3385 0.0225
960.5378 0.0277
END IONS

BEGIN IONS
PEPMASS=576.9
CHARGE=2+
TITLE=File: ProtMix_BLHL_15.wiff, Sample: \2008_11_03\ProtMix_BLHL_15 (sample number 1), Elution: 26.063 to 26.144 min, Period: 1, Cycle(s): 443-444 (Experiment 2) (Charge not auto determined)
101.0025 0.1618
115.0184 0.1966
123.9854 0.6772
132.9794 0.1444
143.0145 0.1978
146.9876 0.1951
160.0356 0.8093
165.0057 0.1666
167.0161 0.5145
176.0209 0.2255
178.0494 0.1372
192.0165 2.5349
194.0228 0.5607
209.7942 0.1748
210.0209 22.9024
210.1376 0.2917
290.0294 2.9102
335.029 0.4174
559.9111 0.3386
END IONS

BEGIN IONS
PEPMASS=576.9
CHARGE=3+
TITLE=File: ProtMix_BLHL_15.wiff, Sample: \2008_11_03\ProtMix_BLHL_15 (sample number 1), Elution: 26.063 to 26.144 min, Period: 1, Cycle(s): 443-444 (Experiment 2) (Charge not auto determined)
101.0025 0.1618
115.0184 0.1966
123.9854 0.6772
132.9794 0.1444
143.0145 0.1978
146.9876 0.1951
160.0356 0.8093
165.0057 0.1666
167.0161 0.5145
176.0209 0.2255
178.0494 0.1372
192.0165 2.5349
194.0228 0.5607
209.7942 0.1748
210.0209 22.9024
210.1376 0.2917
290.0294 2.9102
335.029 0.4174
559.9111 0.3386
END IONS

BEGIN IONS
PEPMASS=576.9
CHARGE=4+
TITLE=File: ProtMix_BLHL_15.wiff, Sample: \2008_11_03\ProtMix_BLHL_15 (sample number 1), Elution: 26.063 to 26.144 min, Period: 1, Cycle(s): 443-444 (Experiment 2) (Charge not auto determined)
101.0025 0.1618
115.0184 0.1966
123.9854 0.6772
132.9794 0.1444
143.0145 0.1978
146.9876 0.1951
160.0356 0.8093
165.0057 0.1666
167.0161 0.5145
176.0209 0.2255
178.0494 0.1372
192.0165 2.5349
194.0228 0.5607
209.7942 0.1748
210.0209 22.9024
210.1376 0.2917
290.0294 2.9102
335.029 0.4174
559.9111 0.3386
END IONS

BEGIN IONS
PEPMASS=428.249287586495
CHARGE=2+
TITLE=File: ProtMix_BLHL_15.wiff, Sample: \2008_11_03\ProtMix_BLHL_15 (sample number 1), Elution: 26.243 to 26.273 min, Period: 1, Cycle(s): 445-446 (Experiment 2)
102.0566 0.0407
111.0448 0.0141
122.0514 0.0099
124.07 0.0349
129.0848 0.0152
130.0823 0.0051
133.0876 0.2734
134.0177 0.0052
134.9925 0.0156
139.0747 0.0053
146.1 0.0378
147.058 0.0217
155.0971 0.1169
157.08 0.0056
160.0583 0.017
167.0161 0.0116
170.9858 0.0117
172.0397 0.0117
173.1263 0.0118
177.108 0.1369
178.0434 0.0298
180.0356 0.006
185.0126 0.0122
199.119 0.0315
210.0209 0.2203
212.0408 0.0391
214.0835 0.0065
216.1162 0.0526
217.9407 0.0132
219.0443 0.0199
221.1337 0.0199
226.007 0.0067
236.9924 0.0138
239.1309 0.0069
318.9337 0.008
341.0131 0.0578
352.032 0.0168
410.162 0.0091
428.0828 0.0278
428.9342 0.0185
430.2408 0.1484
END IONS

BEGIN IONS
PEPMASS=559.8
CHARGE=2+
TITLE=File: ProtMix_BLHL_15.wiff, Sample: \2008_11_03\ProtMix_BLHL_15 (sample number 1), Elution: 26.398 to 26.476 min, Period: 1, Cycle(s): 447-448 (Experiment 4) (Charge not auto determined)
103.021 0.0272
105.0502 0.0642
113.0038 0.019
115.0184 0.2685
116.9879 0.0242
119.0131 0.0195
121.0213 0.0246
131.0786 0.0768
131.9964 0.0257
132.9794 0.0309
133.9918 0.0259
134.9873 0.0675
137.0208 0.0209
139.1116 0.0316
143.0091 0.3048
146.993 0.0705
148.9891 0.0164
150.9492 0.0275
152.9885 0.0277
156.9792 0.0392
159.0756 0.0508
159.883 0.017
160.0413 0.8541
165.0057 0.1034
167.0161 0.0809
173.9981 0.0236
174.9843 0.0532
176.0268 0.5229
181.0207 0.018
183.0052 0.0181
187.0555 0.0183
191.7997 0.0372
192.0103 2.5965
194.0166 0.4733
195.0205 0.2373
196.0271 0.0626
197.0111 0.0502
198.9928 0.0883
203.0178 0.0191
207.9914 0.0387
210.0274 0.3693
211.0134 0.0909
212.0213 0.2213
213.0185 0.0914
221.014 0.0199
223.9884 0.0134
226.0205 0.0202
227.0702 0.0202
239.0065 0.0138
241.147 0.0139
244.9038 0.014
252.0641 0.0142
272.0139 0.0147
316.9089 0.0398
330.9741 0.0325
347.0335 0.075
349.0687 0.1169
366.0349 0.0257
368.0221 0.0429
375.1495 0.0173
388.2426 0.0264
394.052 0.222
396.0336 0.2492
409.0761 0.0181
445.2256 0.0189
446.2639 0.0283
496.0311 0.0299
559.0228 0.0634
559.9111 0.0212
560.0381 0.2011
631.3609 0.0337
END IONS

BEGIN IONS
PEPMASS=559.8
CHARGE=3+
TITLE=File: ProtMix_BLHL_15.wiff, Sample: \2008_11_03\ProtMix_BLHL_15 (sample number 1), Elution: 26.398 to 26.476 min, Period: 1, Cycle(s): 447-448 (Experiment 4) (Charge not auto determined)
103.021 0.0272
105.0502 0.0642
113.0038 0.019
115.0184 0.2685
116.9879 0.0242
119.0131 0.0195
121.0213 0.0246
131.0786 0.0768
131.9964 0.0257
132.9794 0.0309
133.9918 0.0259
134.9873 0.0675
137.0208 0.0209
139.1116 0.0316
143.0091 0.3048
146.993 0.0705
148.9891 0.0164
150.9492 0.0275
152.9885 0.0277
156.9792 0.0392
159.0756 0.0508
159.883 0.017
160.0413 0.8541
165.0057 0.1034
167.0161 0.0809
173.9981 0.0236
174.9843 0.0532
176.0268 0.5229
181.0207 0.018
183.0052 0.0181
187.0555 0.0183
191.7997 0.0372
192.0103 2.5965
194.0166 0.4733
195.0205 0.2373
196.0271 0.0626
197.0111 0.0502
198.9928 0.0883
203.0178 0.0191
207.9914 0.0387
210.0274 0.3693
211.0134 0.0909
212.0213 0.2213
213.0185 0.0914
221.014 0.0199
223.9884 0.0134
226.0205 0.0202
227.0702 0.0202
239.0065 0.0138
241.147 0.0139
244.9038 0.014
252.0641 0.0142
272.0139 0.0147
316.9089 0.0398
330.9741 0.0325
347.0335 0.075
349.0687 0.1169
366.0349 0.0257
368.0221 0.0429
375.1495 0.0173
388.2426 0.0264
394.052 0.222
396.0336 0.2492
409.0761 0.0181
445.2256 0.0189
446.2639 0.0283
496.0311 0.0299
559.0228 0.0634
559.9111 0.0212
560.0381 0.2011
631.3609 0.0337
END IONS

BEGIN IONS
PEPMASS=559.8
CHARGE=4+
TITLE=File: ProtMix_BLHL_15.wiff, Sample: \2008_11_03\ProtMix_BLHL_15 (sample number 1), Elution: 26.398 to 26.476 min, Period: 1, Cycle(s): 447-448 (Experiment 4) (Charge not auto determined)
103.021 0.0272
105.0502 0.0642
113.0038 0.019
115.0184 0.2685
116.9879 0.0242
119.0131 0.0195
121.0213 0.0246
131.0786 0.0768
131.9964 0.0257
132.9794 0.0309
133.9918 0.0259
134.9873 0.0675
137.0208 0.0209
139.1116 0.0316
143.0091 0.3048
146.993 0.0705
148.9891 0.0164
150.9492 0.0275
152.9885 0.0277
156.9792 0.0392
159.0756 0.0508
159.883 0.017
160.0413 0.8541
165.0057 0.1034
167.0161 0.0809
173.9981 0.0236
174.9843 0.0532
176.0268 0.5229
181.0207 0.018
183.0052 0.0181
187.0555 0.0183
191.7997 0.0372
192.0103 2.5965
194.0166 0.4733
195.0205 0.2373
196.0271 0.0626
197.0111 0.0502
198.9928 0.0883
203.0178 0.0191
207.9914 0.0387
210.0274 0.3693
211.0134 0.0909
212.0213 0.2213
213.0185 0.0914
221.014 0.0199
223.9884 0.0134
226.0205 0.0202
227.0702 0.0202
239.0065 0.0138
241.147 0.0139
244.9038 0.014
252.0641 0.0142
272.0139 0.0147
316.9089 0.0398
330.9741 0.0325
347.0335 0.075
349.0687 0.1169
366.0349 0.0257
368.0221 0.0429
375.1495 0.0173
388.2426 0.0264
394.052 0.222
396.0336 0.2492
409.0761 0.0181
445.2256 0.0189
446.2639 0.0283
496.0311 0.0299
559.0228 0.0634
559.9111 0.0212
560.0381 0.2011
631.3609 0.0337
END IONS

BEGIN IONS
PEPMASS=490.252715823747
CHARGE=3+
TITLE=File: ProtMix_BLHL_15.wiff, Sample: \2008_11_03\ProtMix_BLHL_15 (sample number 1), Elution: 26.373 to 26.45 min, Period: 1, Cycle(s): 447-448 (Experiment 3)
103.0164 0.0136
119.0912 0.0049
121.036 0.0148
127.0811 0.0101
128.0557 0.0152
130.0976 0.0051
131.9913 0.0051
133.0567 0.0103
135.0029 0.0208
160.047 0.0113
167.0103 0.0173
175.0553 0.0118
176.009 0.0059
178.0434 0.0239
185.1525 0.0791
192.0165 0.0186
193.0028 0.0124
199.0117 0.0126
210.0209 0.1425
211.0005 0.039
212.0213 0.0521
213.136 0.0261
227.1309 0.0067
234.1241 0.0137
242.9765 0.0139
247.9779 0.007
273.0103 0.0148
279.0791 0.0897
353.0226 0.0168
420.2193 0.0275
454.9478 0.0095
490.0547 0.0792
491.9966 0.0298
492.2048 0.1091
585.2648 0.0216
628.8246 0.2019
678.3539 0.0116
678.8547 0.0116
END IONS

BEGIN IONS
PEPMASS=624.794925615744
CHARGE=2+
TITLE=File: ProtMix_BLHL_15.wiff, Sample: \2008_11_03\ProtMix_BLHL_15 (sample number 1), Elution: 26.321 to 26.402 min, Period: 1, Cycle(s): 447-448 (Experiment 2)
103.0028 0.0091
111.0542 0.0047
119.0082 0.0098
121.9675 0.0099
123.9804 0.01
133.0361 0.0155
134.9821 0.0104
137.0312 0.0105
145.0104 0.0108
160.0413 0.017
176.0327 0.0119
178.0494 0.0537
184.7087 0.0061
185.1647 0.1095
186.1577 0.0244
192.0351 0.0186
210.0274 0.4148
212.0278 0.026
213.1686 0.0522
232.8875 0.0205
259.0828 0.0144
261.0222 0.0217
262.0707 0.0507
295.0151 0.0154
332.1139 0.0081
333.1902 0.0572
398.0559 0.0089
413.0646 0.0273
414.0193 0.0182
416.0778 0.0182
448.1833 0.0379
554.2128 0.0105
561.2767 0.0212
END IONS

BEGIN IONS
PEPMASS=521.063823214485
CHARGE=1+
TITLE=File: ProtMix_BLHL_15.wiff, Sample: \2008_11_03\ProtMix_BLHL_15 (sample number 1), Elution: 26.579 to 26.656 min, Period: 1, Cycle(s): 449-450 (Experiment 4)
117.0314 0.0097
121.041 0.0148
134.9925 0.1611
145.0373 0.0269
149.0164 0.0218
158.0228 0.0225
160.03 0.0283
161.027 0.0284
166.9641 0.0347
176.0209 0.0415
177.0069 0.0238
178.0494 1.3128
192.0289 0.0186
193.0028 0.0373
194.0415 0.0125
207.9785 0.0129
210.0209 0.6617
223.0125 0.0134
226.0406 0.0202
237.0062 0.0069
275.9435 0.0149
293.0295 0.0536
294.033 0.023
308.0181 0.0078
310.0616 0.2047
310.9834 0.0394
312.0329 0.1816
328.9925 0.0405
342.0211 0.0579
354.0818 0.0084
360.9801 0.017
503.066 0.0903
521.0842 0.1838
END IONS

BEGIN IONS
PEPMASS=406.2
CHARGE=2+
TITLE=File: ProtMix_BLHL_15.wiff, Sample: \2008_11_03\ProtMix_BLHL_15 (sample number 1), Elution: 26.553 to 26.631 min, Period: 1, Cycle(s): 449-450 (Experiment 3) (Charge not auto determined)
102.0702 0.0045
102.5677 0.0091
103.021 0.0272
119.0082 0.0049
133.0825 0.1083
134.9821 0.0416
146.9713 0.0054
150.9876 0.0165
152.994 0.0166
155.1027 0.0167
160.03 0.0226
167.0276 0.0404
169.0154 0.0116
173.1028 0.0118
177.108 0.0536
178.0315 0.0358
181.0388 0.012
182.9871 0.0181
194.0228 0.0311
195.0143 0.0312
197.0111 0.0439
198.9676 0.0063
205.9524 0.0128
208.9791 0.0129
209.8137 0.0194
210.0209 0.5898
212.0278 0.3062
294.9767 0.0154
388.9917 0.0176
390.1213 0.0353
406.0254 0.0811
407.3598 0.0271
408.0459 0.0361
END IONS

BEGIN IONS
PEPMASS=406.2
CHARGE=3+
TITLE=File: ProtMix_BLHL_15.wiff, Sample: \2008_11_03\ProtMix_BLHL_15 (sample number 1), Elution: 26.553 to 26.631 min, Period: 1, Cycle(s): 449-450 (Experiment 3) (Charge not auto determined)
102.0702 0.0045
102.5677 0.0091
103.021 0.0272
119.0082 0.0049
133.0825 0.1083
134.9821 0.0416
146.9713 0.0054
150.9876 0.0165
152.994 0.0166
155.1027 0.0167
160.03 0.0226
167.0276 0.0404
169.0154 0.0116
173.1028 0.0118
177.108 0.0536
178.0315 0.0358
181.0388 0.012
182.9871 0.0181
194.0228 0.0311
195.0143 0.0312
197.0111 0.0439
198.9676 0.0063
205.9524 0.0128
208.9791 0.0129
209.8137 0.0194
210.0209 0.5898
212.0278 0.3062
294.9767 0.0154
388.9917 0.0176
390.1213 0.0353
406.0254 0.0811
407.3598 0.0271
408.0459 0.0361
END IONS

BEGIN IONS
PEPMASS=406.2
CHARGE=4+
TITLE=File: ProtMix_BLHL_15.wiff, Sample: \2008_11_03\ProtMix_BLHL_15 (sample number 1), Elution: 26.553 to 26.631 min, Period: 1, Cycle(s): 449-450 (Experiment 3) (Charge not auto determined)
102.0702 0.0045
102.5677 0.0091
103.021 0.0272
119.0082 0.0049
133.0825 0.1083
134.9821 0.0416
146.9713 0.0054
150.9876 0.0165
152.994 0.0166
155.1027 0.0167
160.03 0.0226
167.0276 0.0404
169.0154 0.0116
173.1028 0.0118
177.108 0.0536
178.0315 0.0358
181.0388 0.012
182.9871 0.0181
194.0228 0.0311
195.0143 0.0312
197.0111 0.0439
198.9676 0.0063
205.9524 0.0128
208.9791 0.0129
209.8137 0.0194
210.0209 0.5898
212.0278 0.3062
294.9767 0.0154
388.9917 0.0176
390.1213 0.0353
406.0254 0.0811
407.3598 0.0271
408.0459 0.0361
END IONS

BEGIN IONS
PEPMASS=457.296744015631
CHARGE=2+
TITLE=File: ProtMix_BLHL_15.wiff, Sample: \2008_11_03\ProtMix_BLHL_15 (sample number 1), Elution: 26.501 to 26.582 min, Period: 1, Cycle(s): 449-450 (Experiment 2)
121.0262 0.0098
126.0349 0.005
133.0825 0.165
134.0746 0.0155
135.0029 0.0208
136.9894 0.0105
153.0161 0.0442
167.0219 0.0058
169.1026 0.0058
173.1087 0.0059
175.079 0.0177
177.108 0.1428
185.1586 0.1035
193.0401 0.0062
196.9672 0.0125
199.1757 0.0252
210.0145 0.0648
211.0199 0.039
212.0408 0.026
213.1556 0.1044
214.005 0.0196
215.9848 0.0131
225.1207 0.0134
227.1511 0.0067
244.1557 0.0419
245.0157 0.014
246.9932 0.007
247.9991 0.0211
265.1412 0.0073
323.1876 0.0241
326.2168 0.0242
342.2196 0.0165
351.1936 0.0084
423.0193 0.0184
440.9717 0.0469
456.2839 0.0096
457.1055 0.0096
458.2533 0.067
475.2626 0.1657
588.3406 0.0542
701.4523 0.154
703.4074 0.0356
END IONS

BEGIN IONS
PEPMASS=577.750198514456
CHARGE=3+
TITLE=File: ProtMix_BLHL_15.wiff, Sample: \2008_11_03\ProtMix_BLHL_15 (sample number 1), Elution: 26.707 to 26.737 min, Period: 1, Cycle(s): 452-453 (Experiment 2)
101.007 0.3371
115.0184 0.2973
123.9854 1.2646
143.0145 0.3315
160.0413 2.2467
167.0103 0.3472
176.0209 0.5279
192.0103 5.8575
194.0228 1.7757
209.7942 0.408
210.0209 55.3436
212.0213 5.1309
290.0294 1.2033
335.0372 0.3112
559.9217 1.3967
561.923 0.5723
END IONS

BEGIN IONS
PEPMASS=428.258539878878
CHARGE=2+
TITLE=File: ProtMix_BLHL_15.wiff, Sample: \2008_11_03\ProtMix_BLHL_15 (sample number 1), Elution: 26.784 to 26.814 min, Period: 1, Cycle(s): 454-455 (Experiment 2)
102.0747 0.0045
103.0164 0.0136
116.983 0.0048
124.085 0.0149
129.1 0.0102
133.0773 0.0825
133.5884 0.0103
134.9873 0.0208
137.0522 0.0105
140.9952 0.0053
147.0526 0.0163
155.0915 0.0223
177.0961 0.0357
178.0494 0.0835
185.0309 0.0061
190.9709 0.0124
192.9842 0.0124
194.0477 0.0125
194.9893 0.0062
199.1127 0.0063
199.9842 0.0063
201.9999 0.0064
208.9467 0.0129
210.0339 0.1231
212.0213 0.013
216.1359 0.0131
218.0331 0.0264
219.051 0.0066
235.1308 0.0069
296.045 0.0077
298.1797 0.0232
318.9178 0.024
326.0311 0.0161
341.0048 0.0165
358.9951 0.0339
409.9719 0.0181
411.0136 0.0181
428.018 0.0555
428.277 0.0278
429.1102 0.0463
429.6568 0.0093
430.2408 0.1298
END IONS

BEGIN IONS
PEPMASS=450.2
CHARGE=2+
TITLE=File: ProtMix_BLHL_15.wiff, Sample: \2008_11_03\ProtMix_BLHL_15 (sample number 1), Elution: 26.939 to 27.017 min, Period: 1, Cycle(s): 456-457 (Experiment 4) (Charge not auto determined)
103.0255 0.0045
115.0232 0.0144
117.104 0.0048
119.0082 0.0195
121.0311 0.0148
131.0683 0.0154
133.0825 0.0103
134.9925 0.0675
136.9894 0.0105
143.0305 0.0107
151.0481 0.0165
153.0161 0.0055
155.086 0.0334
160.0526 0.0283
161.01 0.017
175.9971 0.0237
177.108 0.0655
178.0434 0.0716
181.0087 0.012
190.0391 0.0062
195.0081 0.0187
210.0209 0.4475
220.9675 0.0133
239.0203 0.2696
239.1655 0.0207
241.0082 0.0208
244.009 0.014
270.9752 0.0147
280.0808 0.0224
295.0151 0.0077
296.0373 0.0154
298.0485 0.0077
432.0325 0.0279
435.2166 0.0093
450.0593 0.0474
450.1921 0.0095
451.1413 0.0095
452.0819 0.0285
END IONS

BEGIN IONS
PEPMASS=450.2
CHARGE=3+
TITLE=File: ProtMix_BLHL_15.wiff, Sample: \2008_11_03\ProtMix_BLHL_15 (sample number 1), Elution: 26.939 to 27.017 min, Period: 1, Cycle(s): 456-457 (Experiment 4) (Charge not auto determined)
103.0255 0.0045
115.0232 0.0144
117.104 0.0048
119.0082 0.0195
121.0311 0.0148
131.0683 0.0154
133.0825 0.0103
134.9925 0.0675
136.9894 0.0105
143.0305 0.0107
151.0481 0.0165
153.0161 0.0055
155.086 0.0334
160.0526 0.0283
161.01 0.017
175.9971 0.0237
177.108 0.0655
178.0434 0.0716
181.0087 0.012
190.0391 0.0062
195.0081 0.0187
210.0209 0.4475
220.9675 0.0133
239.0203 0.2696
239.1655 0.0207
241.0082 0.0208
244.009 0.014
270.9752 0.0147
280.0808 0.0224
295.0151 0.0077
296.0373 0.0154
298.0485 0.0077
432.0325 0.0279
435.2166 0.0093
450.0593 0.0474
450.1921 0.0095
451.1413 0.0095
452.0819 0.0285
END IONS

BEGIN IONS
PEPMASS=450.2
CHARGE=4+
TITLE=File: ProtMix_BLHL_15.wiff, Sample: \2008_11_03\ProtMix_BLHL_15 (sample number 1), Elution: 26.939 to 27.017 min, Period: 1, Cycle(s): 456-457 (Experiment 4) (Charge not auto determined)
103.0255 0.0045
115.0232 0.0144
117.104 0.0048
119.0082 0.0195
121.0311 0.0148
131.0683 0.0154
133.0825 0.0103
134.9925 0.0675
136.9894 0.0105
143.0305 0.0107
151.0481 0.0165
153.0161 0.0055
155.086 0.0334
160.0526 0.0283
161.01 0.017
175.9971 0.0237
177.108 0.0655
178.0434 0.0716
181.0087 0.012
190.0391 0.0062
195.0081 0.0187
210.0209 0.4475
220.9675 0.0133
239.0203 0.2696
239.1655 0.0207
241.0082 0.0208
244.009 0.014
270.9752 0.0147
280.0808 0.0224
295.0151 0.0077
296.0373 0.0154
298.0485 0.0077
432.0325 0.0279
435.2166 0.0093
450.0593 0.0474
450.1921 0.0095
451.1413 0.0095
452.0819 0.0285
END IONS

BEGIN IONS
PEPMASS=559.8
CHARGE=2+
TITLE=File: ProtMix_BLHL_15.wiff, Sample: \2008_11_03\ProtMix_BLHL_15 (sample number 1), Elution: 26.914 to 26.991 min, Period: 1, Cycle(s): 456-457 (Experiment 3) (Charge not auto determined)
101.007 0.0899
103.0164 0.0182
105.0502 0.055
115.0184 0.2206
116.9782 0.0484
119.0131 0.0146
121.0016 0.0197
123.9953 0.0448
131.0837 0.0512
131.9964 0.0257
132.8969 0.0103
133.0928 0.0103
134.9977 0.0519
142.027 0.0107
143.0145 0.1444
146.9876 0.0488
147.1014 0.0108
149.0164 0.0164
156.9736 0.028
158.0172 0.0169
159.0756 0.062
160.0413 0.645
164.9942 0.0632
166.9988 0.0924
171.9987 0.0235
174.0099 0.0177
174.9784 0.0237
176.0209 0.2373
176.9891 0.0297
178.0554 0.1312
179.0172 0.012
181.0448 0.0301
182.0327 0.0121
191.8493 0.0433
192.0103 1.9027
194.0166 0.4733
195.0081 0.2625
198.9928 0.0315
206.0165 0.0128
207.9849 0.0193
210.0209 0.3952
211.0134 0.1364
212.0213 0.1562
213.012 0.0326
214.9217 0.0131
221.034 0.0133
230.8995 0.0204
258.1337 0.0144
274.0899 0.0148
275.1568 0.0222
298.9213 0.0309
316.9328 0.0159
348.0504 0.0501
349.9882 0.0251
366.0691 0.0257
367.9878 0.0343
391.9779 0.0177
394.0165 0.0355
395.0466 0.0978
396.0247 0.1068
445.235 0.0283
459.2301 0.0096
488.3045 0.0099
544.1441 0.0209
559.0651 0.0529
559.3294 0.0106
559.9111 0.2011
560.0275 0.0423
562.241 0.0106
END IONS

BEGIN IONS
PEPMASS=559.8
CHARGE=3+
TITLE=File: ProtMix_BLHL_15.wiff, Sample: \2008_11_03\ProtMix_BLHL_15 (sample number 1), Elution: 26.914 to 26.991 min, Period: 1, Cycle(s): 456-457 (Experiment 3) (Charge not auto determined)
101.007 0.0899
103.0164 0.0182
105.0502 0.055
115.0184 0.2206
116.9782 0.0484
119.0131 0.0146
121.0016 0.0197
123.9953 0.0448
131.0837 0.0512
131.9964 0.0257
132.8969 0.0103
133.0928 0.0103
134.9977 0.0519
142.027 0.0107
143.0145 0.1444
146.9876 0.0488
147.1014 0.0108
149.0164 0.0164
156.9736 0.028
158.0172 0.0169
159.0756 0.062
160.0413 0.645
164.9942 0.0632
166.9988 0.0924
171.9987 0.0235
174.0099 0.0177
174.9784 0.0237
176.0209 0.2373
176.9891 0.0297
178.0554 0.1312
179.0172 0.012
181.0448 0.0301
182.0327 0.0121
191.8493 0.0433
192.0103 1.9027
194.0166 0.4733
195.0081 0.2625
198.9928 0.0315
206.0165 0.0128
207.9849 0.0193
210.0209 0.3952
211.0134 0.1364
212.0213 0.1562
213.012 0.0326
214.9217 0.0131
221.034 0.0133
230.8995 0.0204
258.1337 0.0144
274.0899 0.0148
275.1568 0.0222
298.9213 0.0309
316.9328 0.0159
348.0504 0.0501
349.9882 0.0251
366.0691 0.0257
367.9878 0.0343
391.9779 0.0177
394.0165 0.0355
395.0466 0.0978
396.0247 0.1068
445.235 0.0283
459.2301 0.0096
488.3045 0.0099
544.1441 0.0209
559.0651 0.0529
559.3294 0.0106
559.9111 0.2011
560.0275 0.0423
562.241 0.0106
END IONS

BEGIN IONS
PEPMASS=559.8
CHARGE=4+
TITLE=File: ProtMix_BLHL_15.wiff, Sample: \2008_11_03\ProtMix_BLHL_15 (sample number 1), Elution: 26.914 to 26.991 min, Period: 1, Cycle(s): 456-457 (Experiment 3) (Charge not auto determined)
101.007 0.0899
103.0164 0.0182
105.0502 0.055
115.0184 0.2206
116.9782 0.0484
119.0131 0.0146
121.0016 0.0197
123.9953 0.0448
131.0837 0.0512
131.9964 0.0257
132.8969 0.0103
133.0928 0.0103
134.9977 0.0519
142.027 0.0107
143.0145 0.1444
146.9876 0.0488
147.1014 0.0108
149.0164 0.0164
156.9736 0.028
158.0172 0.0169
159.0756 0.062
160.0413 0.645
164.9942 0.0632
166.9988 0.0924
171.9987 0.0235
174.0099 0.0177
174.9784 0.0237
176.0209 0.2373
176.9891 0.0297
178.0554 0.1312
179.0172 0.012
181.0448 0.0301
182.0327 0.0121
191.8493 0.0433
192.0103 1.9027
194.0166 0.4733
195.0081 0.2625
198.9928 0.0315
206.0165 0.0128
207.9849 0.0193
210.0209 0.3952
211.0134 0.1364
212.0213 0.1562
213.012 0.0326
214.9217 0.0131
221.034 0.0133
230.8995 0.0204
258.1337 0.0144
274.0899 0.0148
275.1568 0.0222
298.9213 0.0309
316.9328 0.0159
348.0504 0.0501
349.9882 0.0251
366.0691 0.0257
367.9878 0.0343
391.9779 0.0177
394.0165 0.0355
395.0466 0.0978
396.0247 0.1068
445.235 0.0283
459.2301 0.0096
488.3045 0.0099
544.1441 0.0209
559.0651 0.0529
559.3294 0.0106
559.9111 0.2011
560.0275 0.0423
562.241 0.0106
END IONS

BEGIN IONS
PEPMASS=624.794925615744
CHARGE=2+
TITLE=File: ProtMix_BLHL_15.wiff, Sample: \2008_11_03\ProtMix_BLHL_15 (sample number 1), Elution: 26.862 to 26.943 min, Period: 1, Cycle(s): 456-457 (Experiment 2)
110.0482 0.0047
115.0136 0.0144
118.9985 0.0146
129.1102 0.0102
132.9897 0.0103
134.0332 0.0052
135.0029 0.0416
144.0482 0.0107
146.9822 0.0054
150.9547 0.0165
155.9781 0.0056
160.047 0.0226
178.0494 0.1193
182.1293 0.0121
185.1586 0.0852
210.0209 0.5251
213.1621 0.0261
219.0113 0.0066
224.9999 0.0134
226.0205 0.0067
230.8859 0.0136
232.8875 0.0273
246.0736 0.014
262.0562 0.0362
263.0632 0.0073
333.2066 0.0082
369.0349 0.0086
414.0284 0.0364
448.2495 0.0284
575.7209 0.0429
625.1302 0.0224
625.9689 0.0224
675.3296 0.0232
1036.3887 0.1439
END IONS

BEGIN IONS
PEPMASS=411.240203544067
CHARGE=2+
TITLE=File: ProtMix_BLHL_15.wiff, Sample: \2008_11_03\ProtMix_BLHL_15 (sample number 1), Elution: 27.094 to 27.146 min, Period: 1, Cycle(s): 458-459 (Experiment 3)
104.0354 0.0091
109.0608 0.0187
112.0458 0.0047
123.9953 0.0199
133.0825 0.0464
166.1102 0.0115
167.0045 0.0116
171.0501 0.0058
173.1087 0.0059
176.009 0.0119
177.0188 0.0059
178.0554 0.0239
179.0351 0.0179
182.9931 0.0242
187.0433 0.0122
193.0028 0.0186
194.0477 0.0125
199.0117 0.0189
200.0158 0.0126
200.9908 0.0127
201.9744 0.0191
210.0145 0.1361
218.0859 0.0066
218.9848 0.0132
336.0199 0.0164
347.1251 0.0083
349.0019 0.0084
377.1699 0.026
393.1295 0.0177
393.9987 0.0266
395.1177 0.0178
410.9592 0.0363
412.0294 0.0726
END IONS

BEGIN IONS
PEPMASS=457.296744015631
CHARGE=2+
TITLE=File: ProtMix_BLHL_15.wiff, Sample: \2008_11_03\ProtMix_BLHL_15 (sample number 1), Elution: 27.042 to 27.097 min, Period: 1, Cycle(s): 458-459 (Experiment 2)
109.0655 0.0093
119.0034 0.0049
133.0825 0.0877
134.0177 0.0104
135.0029 0.0156
150.9986 0.011
153.0327 0.0055
160.047 0.0057
166.9814 0.0116
169.1085 0.0058
177.0961 0.0535
179.0411 0.012
182.9931 0.0121
185.1647 0.0791
194.0353 0.0187
199.1631 0.0379
201.1302 0.0127
210.0274 0.1103
213.1491 0.111
216.1359 0.0329
217.0044 0.0066
227.1713 0.027
229.9629 0.0136
235.1446 0.0206
241.0082 0.0139
244.1627 0.0279
248.0061 0.0282
265.1194 0.0146
303.1724 0.0234
309.0076 0.0079
323.2117 0.008
327.2512 0.0162
[truncated: 36,201 more chars]
